# Supplementary material for: A divergent Plasmodium NEK4 acts as a key regulator driving the early events of meiosis
Source: Nat Commun. 2026 May 12;17:6343. doi: 10.1038/s41467-026-73169-y (PMC13376596; doi:10.1038/s41467-026-73169-y)
Supplement: Supplementary file 3 — Supplementary Data 1 [file 41467_2026_73169_MOESM3_ESM.xlsx]

## Sheet: Supplementary Data 1
Supplementary Data 1: RNA-Seq data analysis of Pbnek4-ko vs WT parasite 2 hpa
Gene_ID	Gene name	Gene symbol	log2FoldChange	padj
PBANKA_1007661	tRNA Isoleucine		-5.2846	0.0370245
PBANKA_0944121	PIR protein, pseudogene		-4.91578	0.220714
PBANKA_0216021	fam-b protein		-4.69426	0.100916
PBANKA_1200071	PIR protein, pseudogene		-4.60046	0.023551
PBANKA_0837161	PIR protein		-4.36172	0.25091
PBANKA_0600096	PIR protein, pseudogene		-4.1843	0.302142
PBANKA_0900600	PIR protein		-3.77532	0.400428
PBANKA_0100081	PIR protein, pseudogene		-3.50644	0.149678
PBANKA_0700051	PIR protein		-3.50344	0.0158929
PBANKA_1040541	PIR protein		-3.47628	3.55577e-10
PBANKA_0700300	PIR protein		-3.39168	0.00786626
PBANKA_1040621	fam-b protein		-3.36835	0.479929
PBANKA_API00160	DNA-directed RNA polymerase subunit beta', putative	rpoC1	-3.36835	0.479929
PBANKA_0837041	fam-b protein		-3.18095	0.507786
PBANKA_1300100	PIR protein		-3.17303	1.03577e-05
PBANKA_1246800	PIR protein		-3.08382	7.62645e-06
PBANKA_0837061	tryptophan-rich protein, fragment		-3.072	0.523635
PBANKA_0400600	PIR protein		-3.05413	2.50189e-05
PBANKA_1354600	inner membrane complex suture component, putative	ISC1	-3.02335	5.09874e-09
PBANKA_0001001	PIR protein		-3.01116	0.000265339
PBANKA_0706600	conserved Plasmodium protein, unknown function		-3.00988	0.00148393
PBANKA_0716800	conserved Plasmodium protein, unknown function		-3.00743	2.65367e-06
PBANKA_1034500	conserved protein, unknown function		-2.90837	4.52214e-09
PBANKA_0000701	PIR protein		-2.82935	0.561077
PBANKA_1241400	conserved Plasmodium protein, unknown function		-2.8107	3.00828e-14
PBANKA_1462600	conserved Plasmodium protein, unknown function		-2.79141	3.6406e-08
PBANKA_1457700	PIMMS57 protein	PIMMS57	-2.77514	1.18465e-07
PBANKA_1006400	conserved Plasmodium protein, unknown function		-2.74241	1.08494e-05
PBANKA_1106900	PIMMS2 protein	PIMMS2	-2.72188	2.9494e-05
PBANKA_1465841	fam-b protein		-2.70808	0.00897356
PBANKA_0820200	thioredoxin-like protein 1, putative	TrxL1	-2.68229	3.77298e-08
PBANKA_0623600	PIR protein		-2.68026	4.7964e-06
PBANKA_0722200	PIR protein, pseudogene		-2.56016	0.275266
PBANKA_0700011	PIR protein, pseudogene		-2.54998	0.604851
PBANKA_0711600	perforin-like protein 5	PLP5	-2.51705	1.1142e-06
PBANKA_0518100	thioredoxin-like associated protein 2, putative	TLAP2	-2.50645	8.20607e-08
PBANKA_1364400	inner membrane complex protein 1f, putative	IMC1f	-2.4773	7.14993e-13
PBANKA_0718000	conserved Plasmodium protein, unknown function		-2.46485	1.2755e-10
PBANKA_0511000	biotin--protein ligase 1	HCS1	-2.46261	1.09092e-10
PBANKA_0609600	HSP20-like chaperone, putative		-2.4252	9.14656e-07
PBANKA_1025700	inner membrane complex protein 1l, putative	IMC1l	-2.42274	2.2979e-09
PBANKA_1131300	conserved Plasmodium protein, unknown function		-2.40184	3.32277e-09
PBANKA_0522300	conserved Plasmodium protein, unknown function		-2.39367	5.34995e-08
PBANKA_1200021	PIR protein		-2.39059	0.6308
PBANKA_0916650	conserved Plasmodium protein, unknown function		-2.35934	1.04588e-11
PBANKA_0711400	perforin-like protein 4	PLP4	-2.35586	1.58308e-07
PBANKA_0600600	NIMA related kinase 3, putative	NEK3	-2.3406	7.8447e-09
PBANKA_1465800	PIR protein		-2.34007	0.107067
PBANKA_0836900	PIR protein		-2.33567	8.56763e-06
PBANKA_1023100	conserved Plasmodium protein, unknown function		-2.33158	2.7693e-11
PBANKA_0112681	PIR protein		-2.32442	0.353926
PBANKA_0112721	fam-a protein, pseudogene		-2.32143	0.0621361
PBANKA_1432300	cell traversal protein for ookinetes and sporozoites	CelTOS	-2.3057	1.5983e-10
PBANKA_0706500	3'-5' exonuclease, putative		-2.28843	7.72054e-06
PBANKA_0412900	circumsporozoite- and TRAP-related protein	CTRP	-2.28721	3.69766e-12
PBANKA_1410950	apical ring associated protein 1	ARA1	-2.27299	2.8914e-06
PBANKA_0410650	conserved Plasmodium protein, unknown function		-2.25717	3.98957e-08
PBANKA_1112000	conserved Plasmodium protein, unknown function		-2.25042	1.52558e-14
PBANKA_1143700	secreted ookinete protein, putative	PSOP2	-2.23162	9.63883e-12
PBANKA_1400041	fam-b protein		-2.22481	1.47428e-05
PBANKA_0608600	zinc finger protein, putative		-2.18722	4.45533e-14
PBANKA_1232000	WD repeat-containing protein, putative		-2.18637	2.27849e-11
PBANKA_1417400	conserved Plasmodium protein, unknown function		-2.1801	6.30499e-14
PBANKA_1200400	PIR protein		-2.17109	3.16297e-07
PBANKA_1445000	subpellicular microtubule protein 2, putative	SPM2	-2.16978	4.4675e-10
PBANKA_1466100	PIR protein		-2.16291	0.000504887
PBANKA_1246400	PIR protein		-2.15418	2.54292e-05
PBANKA_0000301	fam-b protein		-2.15329	0.00255711
PBANKA_1110000	PDCD2 domain-containing protein, putative		-2.14861	1.34934e-14
PBANKA_1110200	conserved Plasmodium protein, unknown function		-2.14738	6.50006e-11
PBANKA_0714300	small heat shock protein HSP20	HSP20	-2.14167	1.20071e-10
PBANKA_1323800	kelch domain-containing protein, putative		-2.13187	1.16771e-14
PBANKA_0007801	fam-b protein, pseudogene		-2.12764	0.671741
PBANKA_1100300	PIR protein, pseudogene		-2.12764	0.671741
PBANKA_API00140	hypothetical protein	ORF101	-2.12764	0.671741
PBANKA_API00150	DNA-directed RNA polymerase subunit beta, putative	rpoB	-2.12764	0.671741
PBANKA_API00170	DNA-directed RNA polymerase subunit beta'', putative	rpoC2	-2.12764	0.671741
PBANKA_0406900	conserved protein, unknown function		-2.1252	1.51915e-07
PBANKA_1009900	conserved Plasmodium protein, unknown function		-2.11695	1.04467e-08
PBANKA_0505000	dihydrolipoamide acyltransferase, putative		-2.11651	6.21288e-06
PBANKA_1040500	PIR protein, pseudogene		-2.10758	0.337494
PBANKA_1456700	conserved Plasmodium protein, unknown function		-2.10601	9.76987e-06
PBANKA_1353800	ROVER protein	ROVER	-2.09389	5.88323e-11
PBANKA_0824500	lipoate-protein ligase 2	LplA2	-2.08941	9.42263e-09
PBANKA_0910500	conserved protein, unknown function		-2.08601	0.000137234
PBANKA_1109300	conserved Plasmodium protein, unknown function		-2.08343	2.77058e-11
PBANKA_1421241	tRNA Leucine		-2.07624	0.00153232
PBANKA_1138100	14-3-3 protein, putative	14-3-3II	-2.06992	6.48517e-09
PBANKA_1465921	PIR protein		-2.06392	0.00376802
PBANKA_1353500	exosome complex component RRP42, putative	RRP42	-2.0574	8.95389e-09
PBANKA_0304100	conserved Plasmodium protein, unknown function		-2.05613	5.50851e-15
PBANKA_1435900	conserved Plasmodium protein, unknown function	UIS27	-2.04848	0.000454386
PBANKA_0837101	PIR protein		-2.03278	0.0364164
PBANKA_1219100	inner membrane complex protein 1d	IMC1d	-2.03105	2.17341e-12
PBANKA_0916700	conserved Plasmodium protein, unknown function		-2.0298	4.43983e-08
PBANKA_1101200	Plasmodium exported protein, unknown function		-2.02745	1.27623e-12
PBANKA_0312000	conserved Plasmodium protein, unknown function		-2.02697	1.75629e-09
PBANKA_0600200	PIR protein		-2.01339	2.75875e-05
PBANKA_1225500	conserved protein, unknown function		-2.00727	1.79607e-13
PBANKA_0621800	ubiquinone biosynthesis O-methyltransferase, putative	COQ3	-1.99998	1.01833e-07
PBANKA_1037800	secreted ookinete adhesive protein	SOAP	-1.99958	1.14916e-08
PBANKA_0916500	conserved Plasmodium protein, unknown function		-1.99086	0.000206803
PBANKA_0311500	conserved Plasmodium protein, unknown function		-1.9893	4.16753e-11
PBANKA_0821400	ADP-ribosylation factor, putative		-1.98418	4.63272e-08
PBANKA_1119921	tRNA Alanine		-1.98242	0.0287658
PBANKA_1320800	conserved Plasmodium protein, unknown function		-1.97683	2.68616e-11
PBANKA_0824200	perforin-like protein 3	PLP3	-1.97585	5.44742e-16
PBANKA_0513000	inner membrane complex protein 1m, putative	IMC1m	-1.97055	1.83966e-14
PBANKA_0921200	conserved Plasmodium protein, unknown function		-1.9694	2.79295e-07
PBANKA_0943700	fam-b protein		-1.96506	2.30872e-05
PBANKA_0403300	conserved Plasmodium membrane protein, unknown function		-1.96265	2.00239e-08
PBANKA_1342500	subpellicular microtubule protein 3	SPM3	-1.95155	2.53384e-22
PBANKA_1117600	LMBR1 domain-containing protein, putative		-1.94377	3.96211e-06
PBANKA_0830400	G2 protein		-1.94243	1.79436e-09
PBANKA_1228900	von Willebrand factor A domain-related protein	WARP	-1.94231	1.45415e-11
PBANKA_1203600	conserved Plasmodium protein, unknown function		-1.94178	3.41691e-07
PBANKA_1465200	PIR protein		-1.93489	0.0141476
PBANKA_0110800	conserved Plasmodium protein, unknown function		-1.93289	8.22836e-11
PBANKA_1119941	tRNA Leucine		-1.93013	0.0913568
PBANKA_1318500	conserved Plasmodium protein, unknown function		-1.92891	8.22836e-11
PBANKA_0824000	OTU domain-containing protein, putative		-1.92246	1.13159e-09
PBANKA_0300300	PIR protein		-1.91757	0.678299
PBANKA_1465600	PIR protein		-1.91526	0.00249985
PBANKA_1354900	inner membrane complex protein 1k, putative	IMC1k	-1.91262	5.03108e-11
PBANKA_1129000	secreted ookinete protein, putative	PSOP6	-1.90755	2.18097e-07
PBANKA_0408200	calcium-dependent protein kinase 3	CDPK3	-1.90722	4.46664e-11
PBANKA_0915400	conserved Plasmodium protein, unknown function		-1.90274	5.51754e-06
PBANKA_0600100	PIR protein		-1.89446	3.55339e-05
PBANKA_1335000	conserved Plasmodium protein, unknown function		-1.89446	2.72692e-08
PBANKA_0617800	conserved Plasmodium protein, unknown function		-1.89372	4.52214e-09
PBANKA_0722600	fam-b protein		-1.88688	0.266009
PBANKA_0719800	conserved Plasmodium protein, unknown function		-1.88554	1.59008e-08
PBANKA_1311300	inner membrane complex protein, putative		-1.88475	6.16828e-08
PBANKA_0807200	conserved Plasmodium protein, unknown function		-1.883	4.20861e-08
PBANKA_1451100	conserved Plasmodium protein, unknown function		-1.88179	3.36046e-09
PBANKA_1414800	conserved Plasmodium protein, unknown function		-1.8771	3.68122e-07
PBANKA_1300250	erythrocyte membrane antigen 1, pseudogene		-1.87587	8.87904e-07
PBANKA_1300081	PIR protein, pseudogene		-1.87229	0.341626
PBANKA_1009600	conserved protein, unknown function		-1.87127	1.0988e-13
PBANKA_1461300	conserved Plasmodium protein, unknown function		-1.86961	4.16387e-10
PBANKA_0706700	dicarboxylate/tricarboxylate carrier, putative	DTC	-1.86854	2.45568e-14
PBANKA_1430300	conserved Plasmodium protein, unknown function		-1.86807	1.10017e-07
PBANKA_1020800	conserved Plasmodium protein, unknown function		-1.86335	3.36396e-14
PBANKA_1239000	conserved Plasmodium membrane protein, unknown function		-1.85802	2.95957e-09
PBANKA_0301600	WD repeat-containing protein, putative		-1.85529	1.09853e-10
PBANKA_1435000	conserved Plasmodium protein, unknown function		-1.85508	0.000485247
PBANKA_1110600	conserved Plasmodium protein, unknown function		-1.85456	1.84116e-07
PBANKA_1433600	thrombospondin-related apical membrane protein	TRAMP	-1.85265	7.87651e-05
PBANKA_1451200	p25-alpha family protein, putative		-1.85257	6.48517e-09
PBANKA_1233700	conserved protein, unknown function		-1.8511	1.45804e-08
PBANKA_0816800	glycolipid transfer protein, putative	GLTP	-1.84943	1.26783e-10
PBANKA_1245150	dolichol-phosphate mannosyltransferase subunit 3, putative	DPM3	-1.84837	3.63631e-07
PBANKA_1436500	EF hand domain-containing protein, putative		-1.84329	3.5645e-12
PBANKA_1311400	conserved protein, unknown function		-1.84279	4.20668e-06
PBANKA_1006200	sporozoite invasion-associated protein 1	SIAP1	-1.84219	4.22988e-05
PBANKA_0703300	conserved protein, unknown function		-1.83417	5.58238e-08
PBANKA_0600031	PIR protein		-1.83254	0.0210922
PBANKA_0612900	conserved Plasmodium protein, unknown function		-1.8299	2.47337e-06
PBANKA_0600086	PIR protein		-1.8254	1.69958e-05
PBANKA_0517600	plasmepsin VII		-1.82129	5.53246e-08
PBANKA_1143400	NADH-cytochrome b5 reductase, putative		-1.81505	6.56266e-11
PBANKA_0001101	PIR protein		-1.81383	0.0410376
PBANKA_1422900	structural integrity maintenance protein SIMP	SIMP	-1.81325	1.17725e-07
PBANKA_1136000	ADP-ribosylation factor, putative		-1.81176	7.99389e-08
PBANKA_1329900	conserved Plasmodium protein, unknown function		-1.81172	7.64121e-07
PBANKA_0810700	subpellicular microtubule protein 1, putative	SPM1	-1.81037	2.89928e-12
PBANKA_1024400	calmodulin, putative		-1.80959	6.87698e-10
PBANKA_0402700	inner membrane complex protein 1e	IMC1e	-1.80474	9.11435e-13
PBANKA_1007900	conserved Plasmodium protein, unknown function		-1.80468	8.70327e-10
PBANKA_0832000	selenoprotein 2, putative	SEL2	-1.80436	1.97624e-05
PBANKA_1459500	myosin A-tail interacting protein	MTIP	-1.8031	3.555e-06
PBANKA_0203750	phosphatidate cytidylyltransferase, putative		-1.80284	1.7092e-08
PBANKA_0712500	dynactin subunit 6, putative		-1.80123	5.7111e-08
PBANKA_0918400	Brr1 domain-containing protein		-1.79904	3.61281e-11
PBANKA_1363600	conserved Plasmodium protein, unknown function		-1.79823	2.59402e-09
PBANKA_1020300	ankyrin-repeat protein, putative		-1.7973	3.40957e-12
PBANKA_1353400	secreted ookinete protein, putative	PSOP7	-1.79541	2.66906e-09
PBANKA_1028900	diphthamide biosynthesis protein 1, putative	DPH1	-1.79517	1.91027e-06
PBANKA_1465051	Plasmodium exported protein, unknown function		-1.78985	0.0152829
PBANKA_0932600	conserved protein, unknown function		-1.78422	8.20093e-08
PBANKA_0704900	crystalloid-specific PH domain-containing protein, putative	CryPH	-1.78303	2.94732e-09
PBANKA_1333700	cGMP-specific 3',5'-cyclic phosphodiesterase delta	PDEdelta	-1.78302	3.2279e-10
PBANKA_1100351	PIR protein		-1.78052	0.000153649
PBANKA_0518500	ADP-ribosylation factor, putative		-1.7787	3.14995e-08
PBANKA_0800200	fam-a protein, pseudogene		-1.77868	1.46792e-05
PBANKA_0104500	conserved Plasmodium protein, unknown function		-1.77469	5.801e-09
PBANKA_1313200	AP2 domain transcription factor AP2-O5, putative	AP2-O5	-1.77216	4.7315e-10
PBANKA_1240700	NIMA related kinase 2	NEK2	-1.77207	5.07987e-11
PBANKA_0510300	conserved Plasmodium protein, unknown function		-1.76558	6.95502e-09
PBANKA_0707100	inner membrane complex protein 1i	IMC1i	-1.76547	1.56039e-11
PBANKA_1357900	RING zinc finger protein, putative		-1.76278	1.373e-09
PBANKA_1120400	inner membrane complex protein 1j, putative	ALV7	-1.76117	1.20917e-10
PBANKA_1423700	GDP-mannose 4,6-dehydratase, putative	GMD	-1.76108	2.44381e-07
PBANKA_0515000	ookinete surface protein P25	P25	-1.75784	8.29593e-08
PBANKA_1358500	inner membrane complex protein, putative		-1.75616	2.32816e-08
PBANKA_0606200	41-3 protein, putative		-1.75397	5.435e-09
PBANKA_0623150	conserved rodent malaria protein, unknown function		-1.75054	4.649e-06
PBANKA_1202000	inner membrane complex protein 1c	IMC1c	-1.74843	5.31237e-12
PBANKA_0622400	kinesin-20		-1.74477	1.45626e-15
PBANKA_1018000	conserved Plasmodium protein, unknown function		-1.74317	2.11391e-13
PBANKA_0101500	conserved Plasmodium protein, unknown function		-1.73706	6.20182e-09
PBANKA_0722100	PIR protein, pseudogene		-1.73611	0.361802
PBANKA_0615500	conserved Plasmodium protein, unknown function		-1.7314	3.68813e-17
PBANKA_1246161	fam-a protein		-1.72998	1.8194e-06
PBANKA_0906800	vacuolar protein sorting-associated protein IST1-like, putative		-1.72811	1.33832e-06
PBANKA_1325200	meiotic nuclear division protein 1, putative	MND1	-1.72237	1.79532e-10
PBANKA_1103300	myosin B	MyoB	-1.71975	1.13451e-05
PBANKA_1357700	aspartate carbamoyltransferase, putative	ATCase	-1.71537	1.22048e-11
PBANKA_1204500	conserved Plasmodium protein, unknown function		-1.71151	5.70062e-06
PBANKA_1437700	conserved Plasmodium protein, unknown function		-1.70928	3.81954e-08
PBANKA_1325100	MORN repeat protein, putative		-1.70783	1.48614e-11
PBANKA_1245200	CPW-WPC family protein		-1.70562	2.52451e-06
PBANKA_1236200	conserved Plasmodium protein, unknown function		-1.70493	1.76743e-05
PBANKA_0605800	LIMP protein	LIMP	-1.70446	9.09689e-07
PBANKA_0105100	conserved Plasmodium protein, unknown function		-1.7032	1.06944e-06
PBANKA_0412400	RING finger protein RNF1, putative	RNF1	-1.70056	0.00195123
PBANKA_0515350	OTU-like cysteine protease, putative	OTU	-1.69744	6.70872e-16
PBANKA_0929300	actin-related protein 2/3 complex subunit 1, putative	ARC40	-1.6968	1.19888e-08
PBANKA_1347000	conserved protein, unknown function		-1.69676	3.05112e-07
PBANKA_0814500	protein AMR4, putative		-1.69605	9.04696e-07
PBANKA_1019100	DEAD/DEAH box helicase, putative		-1.69584	3.56732e-14
PBANKA_1143800	conserved Plasmodium protein, unknown function		-1.69327	1.12785e-15
PBANKA_1437600	glideosome-associated protein 45, putative	GAP45	-1.68813	5.65883e-07
PBANKA_0600251	PIR protein, pseudogene		-1.68353	0.00186778
PBANKA_1463300	conserved Plasmodium protein, unknown function		-1.68303	1.2121e-08
PBANKA_1346300	CPW-WPC family protein	UIS19	-1.68287	5.91123e-11
PBANKA_0514900	ookinete surface protein P28	P28	-1.6809	8.11381e-09
PBANKA_0512000	palmitoyltransferase DHHC10	DHHC10	-1.68046	1.48126e-09
PBANKA_0909400	conserved Plasmodium protein, unknown function		-1.67997	9.94649e-12
PBANKA_0821200	conserved Plasmodium protein, unknown function		-1.67965	2.13385e-07
PBANKA_0943400	CPW-WPC family protein		-1.67446	5.30879e-10
PBANKA_0926500	peptidase M16, putative		-1.67424	4.49735e-12
PBANKA_0908600	conserved Plasmodium protein, unknown function		-1.66734	6.00866e-07
PBANKA_0823200	conserved protein, unknown function		-1.6657	2.93617e-05
PBANKA_1444800	thioredoxin-like associated protein 1, putative	TLAP1	-1.6642	5.94577e-08
PBANKA_1240600	inner membrane complex protein 1g, putative	IMC1g	-1.66316	3.47707e-07
PBANKA_0709900	conserved Plasmodium protein, unknown function		-1.66167	0.116726
PBANKA_1019580	small nucleolar RNA snoR23		-1.65821	0.157014
PBANKA_1246700	PIR protein		-1.6569	0.004886
PBANKA_1124700	conserved Plasmodium protein, unknown function		-1.65626	1.89269e-14
PBANKA_0916300	RNA-binding protein, putative		-1.65434	0.0667031
PBANKA_1145200	conserved Plasmodium protein, unknown function		-1.65102	7.26563e-09
PBANKA_0714500	male gamete fusion factor HAP2P, putative	HAP2P	-1.65087	3.02402e-05
PBANKA_1238500	conserved Plasmodium protein, unknown function		-1.64465	1.9666e-12
PBANKA_0937500	C2 domain-containing membrane protein, putative	C2DMA	-1.6441	5.27788e-10
PBANKA_1465861	tryptophan-rich protein, pseudogene		-1.64214	0.749262
PBANKA_1329400	conserved protein, unknown function		-1.63565	6.23022e-07
PBANKA_0704800	PH-like domain-containing protein, putative		-1.63306	3.74007e-08
PBANKA_1363700	AP2 domain transcription factor AP2-O4	AP2-O4	-1.63294	2.2169e-09
PBANKA_0700200	PIR protein		-1.63286	0.00906787
PBANKA_0513700	conserved Plasmodium protein, unknown function		-1.62992	2.18668e-06
PBANKA_1334700	transmembrane protein 43, putative	TMEM43	-1.62848	1.61885e-08
PBANKA_0602600	cytochrome c1 heme lyase	CC1HL	-1.62785	6.46465e-06
PBANKA_1026000	conserved protein, unknown function		-1.6266	4.09922e-08
PBANKA_0912500	conserved Plasmodium protein, unknown function		-1.62634	9.48305e-14
PBANKA_0907900	conserved Plasmodium protein, unknown function		-1.62318	2.79957e-15
PBANKA_0936600	RNA cytosine C(5)-methyltransferase NSUN2, putative	NSUN2	-1.61947	1.58659e-10
PBANKA_1324300	inner membrane complex sub-compartment protein 3	ISP3	-1.619	1.81188e-07
PBANKA_1019360	small nucleolar RNA snoR29		-1.61717	0.000225694
PBANKA_0938200	conserved Plasmodium protein, unknown function		-1.61465	0.000280565
PBANKA_0940500	conserved Plasmodium protein, unknown function		-1.61018	0.0012982
PBANKA_0502650	conserved Plasmodium protein, unknown function		-1.60921	1.96394e-08
PBANKA_1354351	tRNA Arginine		-1.60803	0.000346787
PBANKA_1365700	PIR protein		-1.60585	8.94999e-05
PBANKA_0810300	conserved Plasmodium protein, unknown function		-1.6034	7.49574e-08
PBANKA_1033600	tRNA-dihydrouridine synthase, putative		-1.60063	3.19581e-06
PBANKA_0943541	tRNA Leucine		-1.59557	0.24456
PBANKA_1114100	conserved Plasmodium protein, unknown function		-1.59299	3.67765e-05
PBANKA_1317000	Yos1-like protein, putative		-1.5882	0.755683
PBANKA_0938000	conserved Plasmodium protein, unknown function		-1.5875	3.09099e-07
PBANKA_0523600	BSD-domain protein, putative		-1.58697	1.24788e-06
PBANKA_1317200	NAD(P) transhydrogenase	NTH	-1.58541	9.63883e-12
PBANKA_0902700	conserved Plasmodium protein, unknown function		-1.58515	9.15021e-10
PBANKA_0720900	CRONE protein	CRONE	-1.58417	5.3092e-06
PBANKA_0306600	conserved Plasmodium protein, unknown function		-1.57993	2.73262e-13
PBANKA_1315300	LCCL domain-containing protein	LAP5	-1.5772	2.41652e-08
PBANKA_0939500	DNA repair protein RAD51	RAD51	-1.57342	1.86931e-13
PBANKA_1132300	conserved Plasmodium protein, unknown function		-1.5732	6.41103e-10
PBANKA_API00130	hypothetical protein	ORF51	-1.57286	0.760714
PBANKA_0307600	syntaxin, putative		-1.56859	5.18902e-06
PBANKA_0603300	sexual stage-specific protein G37	G37	-1.56611	5.29809e-07
PBANKA_1460700	dipeptidyl aminopeptidase 2	DPAP2	-1.566	5.7835e-09
PBANKA_1223200	coenzyme Q-binding protein COQ10 homolog, mitochondrial, putative	COQ10	-1.56351	4.72558e-07
PBANKA_1128800	CPW-WPC family protein		-1.56292	1.2007e-05
PBANKA_0941000	conserved Plasmodium protein, unknown function		-1.56272	1.33667e-07
PBANKA_0800500	chitinase	CHT1	-1.55811	0.079733
PBANKA_1115300	glideosome-associated protein 40, putative	GAP40	-1.55757	5.49708e-06
PBANKA_1338100	CRYSP protein	CRYSP	-1.55738	9.32457e-06
PBANKA_1330700	50S ribosomal protein L22, apicoplast, putative	RPL22	-1.55733	6.00866e-07
PBANKA_1336600	conserved protein, unknown function		-1.55591	8.87138e-08
PBANKA_1106000	conserved Plasmodium protein, unknown function		-1.55432	1.41355e-05
PBANKA_0613600	phosphopantothenate--cysteine ligase, putative	PPCS	-1.55332	7.82868e-09
PBANKA_0615900	cysteine repeat modular protein 2	CRMP2	-1.5533	0.121457
PBANKA_0923300	conserved protein, unknown function		-1.55219	7.81618e-08
PBANKA_1346900	conserved protein, unknown function		-1.55101	1.1179e-07
PBANKA_0100061	fam-c protein		-1.55095	0.00032522
PBANKA_0818400	conserved Plasmodium protein, unknown function		-1.54756	8.43558e-08
PBANKA_0102100	dihydroorotate dehydrogenase, putative	DHODH	-1.54514	2.53619e-06
PBANKA_1422000	conserved protein, unknown function		-1.54302	6.12501e-07
PBANKA_1137400	conserved Plasmodium protein, unknown function		-1.5428	9.13431e-08
PBANKA_0823800	3-oxoacyl-[acyl-carrier-protein] reductase, putative	FabG	-1.54207	1.24144e-05
PBANKA_1006300	perforin-like protein 1	PLP1	-1.54198	1.1543e-05
PBANKA_0317181	PIR protein		-1.54086	0.000376439
PBANKA_0602500	threonylcarbamoyl-AMP synthase, putative	SUA5	-1.54085	4.62107e-11
PBANKA_1463900	HSP20-like chaperone, putative		-1.53907	1.82593e-08
PBANKA_1112700	conserved protein, unknown function		-1.53532	2.32816e-08
PBANKA_0721000	conserved protein, unknown function		-1.53421	4.53464e-10
PBANKA_0902900	PH-like domain-containing protein, putative		-1.53329	1.76582e-06
PBANKA_1305500	acid cluster protein 33 homologue, putative		-1.53113	4.28241e-15
PBANKA_0608000	porphobilinogen deaminase	PBGD	-1.52821	6.60729e-09
PBANKA_1460000	rac-beta serine/threonine protein kinase, putative	PKB	-1.52808	7.15627e-06
PBANKA_1453900	conserved protein, unknown function		-1.52698	1.57682e-07
PBANKA_1417200	protein AAP4, putative		-1.52618	5.87624e-10
PBANKA_0203600	conserved Plasmodium protein, unknown function		-1.52576	9.90425e-08
PBANKA_1355700	myosin A	MyoA	-1.52431	5.60613e-07
PBANKA_0400900	conserved protein, unknown function		-1.5207	1.76343e-07
PBANKA_1232600	doublecortin domain-containing protein, putative	DCX	-1.5202	3.65762e-08
PBANKA_0316861	PIR protein		-1.51903	0.000592058
PBANKA_1211400	zinc finger protein, putative		-1.51786	2.66163e-11
PBANKA_0603100	conserved Plasmodium protein, unknown function		-1.51634	0.0010382
PBANKA_0817100	thioredoxin 3, putative	TRX3	-1.5131	1.28473e-06
PBANKA_1241100	WD repeat-containing protein 55, putative	WDR55	-1.51276	1.02036e-14
PBANKA_1360400	conserved protein, unknown function		-1.51205	3.01349e-06
PBANKA_0216721	Plasmodium exported protein, unknown function		-1.51203	0.705207
PBANKA_1107000	subtilisin propeptide-like protein, putative	SUB1-ProM	-1.51203	1.68833e-05
PBANKA_0110900	cytoplasmic tRNA 2-thiolation protein 1, putative	NCS6	-1.51136	6.82099e-07
PBANKA_1325400	conserved Plasmodium protein, unknown function		-1.50804	4.56013e-07
PBANKA_0402200	plasmoredoxin	Plrx	-1.5075	2.73157e-05
PBANKA_1360200	conserved Plasmodium protein, unknown function		-1.50044	2.51406e-07
PBANKA_0201100	PIR protein, pseudogene		-1.50041	0.101968
PBANKA_1200500	PIR protein, pseudogene		-1.50032	0.639506
PBANKA_0827400	conserved Plasmodium protein, unknown function		-1.49974	2.55029e-13
PBANKA_0213800	zinc finger protein, putative		-1.49909	9.40348e-07
PBANKA_1233600	secreted ookinete protein, putative	PSOP13	-1.49854	3.26996e-05
PBANKA_1449300	upregulated in late gametocytes ULG8, putative	ULG8	-1.49833	1.48614e-11
PBANKA_1422800	conserved Plasmodium protein, unknown function		-1.49777	1.48614e-11
PBANKA_0700541	PIR protein		-1.49754	0.0239457
PBANKA_0906100	conserved Plasmodium protein, unknown function		-1.49741	1.0697e-07
PBANKA_1237600	zinc finger protein, putative		-1.4967	7.38098e-19
PBANKA_1002200	6-cysteine protein P52	P36p	-1.49379	0.426777
PBANKA_1246500	PIR protein		-1.4924	0.00193659
PBANKA_0700071	PIR protein		-1.49239	0.000403833
PBANKA_1352500	CPW-WPC family protein		-1.49208	8.12395e-10
PBANKA_1450800	WD repeat-containing protein, putative		-1.49142	1.74815e-16
PBANKA_0107800	citrate synthase-like protein, putative		-1.49098	9.24719e-06
PBANKA_0713200	conserved protein, unknown function		-1.49025	4.09025e-08
PBANKA_0605000	thiosulfate sulfurtransferase, putative	TUM1	-1.48635	1.17511e-06
PBANKA_1337900	conserved Plasmodium protein, unknown function		-1.48556	8.84686e-08
PBANKA_0510700	conserved Plasmodium protein, unknown function		-1.48507	0.000580487
PBANKA_0907100	inner membrane complex protein 1b	IMC1b	-1.48294	9.55906e-08
PBANKA_1338200	beta-hydroxyacyl-ACP dehydratase, putative	FabZ	-1.48203	4.21345e-06
PBANKA_0510500	conserved Plasmodium protein, unknown function		-1.48199	4.19043e-10
PBANKA_1318600	conserved protein, unknown function		-1.4809	7.32057e-06
PBANKA_1403700	AP2 domain transcription factor, putative	ApiAP2	-1.48086	1.06436e-07
PBANKA_1120200	pyridoxine biosynthesis protein PDX1, putative	PDX1	-1.47808	2.2165e-05
PBANKA_1462500	leucine-rich repeat protein	LRR12	-1.47718	0.0134186
PBANKA_0836921	PIR protein		-1.47512	0.760714
PBANKA_0316900	PIR protein		-1.47324	0.0451537
PBANKA_0815800	GINS complex subunit Psf3, putative		-1.46387	2.51406e-07
PBANKA_1218100	oocyst capsule protein Cap380	Cap380	-1.46343	4.73897e-05
PBANKA_0824100	nitric oxide synthase, putative	NOS	-1.45817	2.03617e-08
PBANKA_1355300	conserved Plasmodium protein, unknown function		-1.45734	4.75828e-05
PBANKA_1309600	conserved Plasmodium protein, unknown function		-1.45575	0.00411338
PBANKA_0829600	serine/threonine protein kinase, putative		-1.45564	1.29168e-06
PBANKA_0716400	conserved Plasmodium protein, unknown function		-1.45233	1.07191e-05
PBANKA_1210000	heptatricopeptide repeat-containing protein, putative		-1.45044	3.6647e-06
PBANKA_1021100	DnaJ protein, putative		-1.44986	5.90915e-08
PBANKA_0417200	PH domain-containing protein	PH	-1.44924	9.60148e-08
PBANKA_1334900	conserved Plasmodium protein, unknown function		-1.44778	3.54643e-07
PBANKA_0927600	conserved Plasmodium protein, unknown function		-1.44712	4.13272e-13
PBANKA_1414500	glycogen synthase kinase-3 alpha, putative	GSK3alpha	-1.44638	4.91552e-05
PBANKA_1225400	gamete release protein	GAMER	-1.44593	0.00151634
PBANKA_1103700	AN1-type zinc finger protein, putative		-1.44571	5.63593e-06
PBANKA_1336200	conserved Plasmodium protein, unknown function		-1.4457	1.76582e-06
PBANKA_1243100	F-actin-capping protein subunit alpha	CPalpha	-1.44553	1.29712e-07
PBANKA_0504400	conserved Plasmodium protein, unknown function		-1.44441	1.9412e-10
PBANKA_0819000	glideosome-associated protein 50, putative	GAP50	-1.4443	3.83746e-06
PBANKA_1363200	ubiquitin-activating enzyme E1, putative		-1.4406	1.89911e-05
PBANKA_1109900	stripes inner membrane complex protein, putative	SIP	-1.44029	1.75303e-10
PBANKA_1338900	glideosome associated protein with multiple membrane spans 1, putative	GAPM1	-1.44013	2.11919e-06
PBANKA_0817300	conserved Plasmodium protein, unknown function		-1.43921	1.35531e-06
PBANKA_1355900	phosphoenolpyruvate carboxykinase, putative	PEPCK	-1.43827	3.01349e-06
PBANKA_0109800	EF hand domain-containing protein, putative		-1.438	4.4306e-08
PBANKA_0816300	heptatricopeptide repeat-containing protein, putative		-1.43748	9.29941e-08
PBANKA_1355600	sporozoite protein essential for cell traversal	SPECT1	-1.43453	0.000410351
PBANKA_1100860	fam-c protein		-1.43434	1.16287e-05
PBANKA_1436600	inner membrane complex protein 1h	IMC1h	-1.43413	1.40726e-05
PBANKA_0616700	NIMA related kinase 4	NEK4	-1.43399	0.000251976
PBANKA_0620300	conserved protein, unknown function		-1.43391	1.32382e-07
PBANKA_0511700	meiotic recombination protein SPO11-2, putative	SPO11-2	-1.43352	9.7754e-08
PBANKA_1129800	tetratricopeptide repeat protein, putative		-1.43203	8.70896e-05
PBANKA_0700061	PIR protein		-1.43068	0.00528548
PBANKA_1038400	selenoprotein 1, putative	SEL1	-1.43032	4.2939e-06
PBANKA_1015000	ribosomal protein L15, mitochondrial, putative		-1.42991	2.23807e-11
PBANKA_0407200	dual specificity protein phosphatase	YVH1	-1.42396	2.289e-08
PBANKA_1229900	conserved protein, unknown function		-1.42169	3.72004e-08
PBANKA_1015400	CPW-WPC family protein		-1.42048	4.16387e-10
PBANKA_1424500	conserved Plasmodium protein, unknown function		-1.42027	3.17876e-10
PBANKA_0819600	conserved Plasmodium protein, unknown function		-1.41924	5.68332e-05
PBANKA_0315800	ribosome associated membrane protein RAMP4, putative		-1.41905	1.4444e-05
PBANKA_1214400	conserved Plasmodium protein, unknown function		-1.41771	3.96657e-06
PBANKA_0201700	PIMMS1 protein	PIMMS1	-1.41738	0.00147863
PBANKA_1318800	protein tyrosine phosphatase	PTP1	-1.41068	5.10807e-06
PBANKA_1000451	PIR protein, pseudogene		-1.40781	0.40448
PBANKA_1119200	PIMMS43 protein	PIMMS43	-1.40676	3.22152e-05
PBANKA_0311400	serine/threonine protein kinase STK2	STK2	-1.40666	3.16387e-10
PBANKA_1008300	GTP-binding protein, putative		-1.40609	2.52846e-06
PBANKA_1465700	fam-a protein		-1.40553	0.407498
PBANKA_1141900	DIP13 homolog, putative	DIP13	-1.40519	4.76858e-08
PBANKA_1345900	protein kinase, putative		-1.40451	1.48851e-06
PBANKA_1340600	PUA domain-containing protein		-1.40425	1.21204e-06
PBANKA_0836500	conserved rodent malaria protein, unknown function		-1.40338	0.000125139
PBANKA_0512200	protoporphyrinogen oxidase, putative	PPO	-1.40162	4.25952e-06
PBANKA_1410100	conserved Plasmodium protein, unknown function		-1.39974	8.61635e-08
PBANKA_1442600	RNA pseudouridylate synthase, putative		-1.39955	1.21883e-11
PBANKA_0910900	sporozoite surface protein essential for liver stage development	SPELD	-1.39854	2.02902e-05
PBANKA_0926800	conserved protein, unknown function		-1.39703	1.47302e-07
PBANKA_1242421	tRNA Glutamic acid		-1.39592	0.647997
PBANKA_1028700	26S proteasome regulatory subunit RPN13, putative	RPN13	-1.39512	5.86464e-09
PBANKA_0825900	conserved Plasmodium protein, unknown function		-1.39328	3.61772e-07
PBANKA_0828800	cytochrome c oxidase subunit 6B, putative	COX6B	-1.39253	4.77184e-05
PBANKA_1231900	conserved protein, unknown function		-1.39084	0.000248023
PBANKA_1124000	sphingomyelin synthase 2, putative	SMS2	-1.39047	0.000355462
PBANKA_0405310	small nucleolar RNA snoR03		-1.38896	0.0907159
PBANKA_1205100	PPPDE peptidase, putative		-1.38727	1.49835e-05
PBANKA_0110700	peptidyl-tRNA hydrolase, putative		-1.38514	6.0241e-05
PBANKA_0616400	conserved protein, unknown function		-1.38455	5.74817e-08
PBANKA_0508300	ookinete maturation gene OMG1	OMG1	-1.38447	1.11457e-09
PBANKA_1461700	conserved Plasmodium protein, unknown function		-1.3837	1.50313e-05
PBANKA_1138200	RuvB-like helicase 3, putative	RUVB3	-1.38262	1.74398e-08
PBANKA_0516000	conserved Plasmodium protein, unknown function		-1.3805	2.77796e-06
PBANKA_1407900	HORMA domain protein, putative	HOP1	-1.38005	3.19702e-08
PBANKA_0502500	pseudophosphatase PPP8, putative	PPP8	-1.37948	5.7111e-08
PBANKA_1362500	peptidase, putative		-1.37897	1.84212e-08
PBANKA_0810200	conserved Plasmodium protein, unknown function		-1.37887	1.3516e-07
PBANKA_0109900	basal complex transmembrane protein 1, putative	BTP1	-1.37816	1.00851e-07
PBANKA_0708600	quinone oxidoreductase, putative		-1.37774	1.62518e-06
PBANKA_0602900	conserved Plasmodium protein, unknown function		-1.37531	3.74058e-05
PBANKA_0940300	DEAD/DEAH box helicase, putative		-1.36848	3.02985e-06
PBANKA_1246200	fam-b protein		-1.36671	0.00409007
PBANKA_1127100	protease, putative		-1.36432	0.000113446
PBANKA_0835400	conserved Plasmodium protein, unknown function		-1.36418	2.33884e-05
PBANKA_1235800	conserved protein, unknown function		-1.36353	0.000322783
PBANKA_1204200	IMP1-like protein, putative	IMP4	-1.36188	1.60605e-09
PBANKA_0709600	conserved protein, unknown function		-1.36133	1.99837e-10
PBANKA_0402600	inner membrane complex protein 1a	IMC1a	-1.36094	0.00032022
PBANKA_0302900	MORN repeat protein, putative		-1.35767	0.000415582
PBANKA_0800300	conserved Plasmodium protein, unknown function		-1.35529	1.36965e-07
PBANKA_1243500	conserved protein, unknown function		-1.35506	6.79121e-06
PBANKA_0611200	conserved protein, unknown function		-1.35476	0.00823417
PBANKA_1130100	RNA polymerase II transcription factor B subunit 4, putative	TFB4	-1.35306	2.53613e-08
PBANKA_1349300	conserved Plasmodium protein, unknown function		-1.35243	6.31122e-05
PBANKA_1231300	major facilitator superfamily domain-containing protein, putative	MFS1	-1.35125	1.28458e-05
PBANKA_1020600	actin-related protein ARP4, putative	ARP4	-1.35073	2.74771e-09
PBANKA_0917200	RNA-binding protein s1, putative		-1.34589	3.08525e-09
PBANKA_1433700	conserved Plasmodium protein, unknown function		-1.34585	3.72173e-11
PBANKA_0810400	GDP-fucose protein O-fucosyltransferase 2	POFUT2	-1.34281	3.96165e-08
PBANKA_0609500	kinesin-X3		-1.34203	5.12434e-11
PBANKA_1446700	phenylalanine--tRNA ligase, putative		-1.34183	3.01989e-11
PBANKA_0502000	conserved Plasmodium protein, unknown function		-1.34032	3.43979e-06
PBANKA_0213700	COX assembly mitochondrial protein, putative	CMC1	-1.34024	3.00418e-08
PBANKA_1344700	apicoplast calcium binding protein 1, putative	ACBP1	-1.33972	5.01943e-08
PBANKA_0209300	actin-related protein ARP1	ARP1	-1.33971	1.86533e-08
PBANKA_1451250	conserved Plasmodium protein, unknown function		-1.33909	4.06035e-05
PBANKA_1323900	conserved protein, unknown function		-1.33873	5.10032e-06
PBANKA_1436400	conserved Plasmodium protein, unknown function		-1.33868	3.05112e-07
PBANKA_1113100	GTP-binding protein YihA1, putative		-1.33866	3.89991e-07
PBANKA_0834200	conserved Plasmodium protein, unknown function		-1.3374	6.20182e-09
PBANKA_0611300	YrhK domain-containing protein, putative		-1.33695	1.67868e-08
PBANKA_0702700	rhomboid protease ROM3	ROM3	-1.33539	5.01814e-07
PBANKA_1106500	rhomboid protease ROM4	ROM4	-1.33474	5.17523e-07
PBANKA_0103200	conserved protein, unknown function		-1.33163	2.28849e-06
PBANKA_0402500	phosphatidylethanolamine-binding protein, putative		-1.33132	1.12361e-06
PBANKA_0800100	PIR protein		-1.33019	8.63424e-05
PBANKA_1432700	DNA topoisomerase 6 subunit A, putative	SPO11	-1.32862	3.81888e-05
PBANKA_0927300	palmitoyltransferase DHHC3	DHHC3	-1.32764	1.46484e-06
PBANKA_0409700	plasmepsin VI, putative	PM6	-1.3246	4.43828e-09
PBANKA_1130600	conserved Plasmodium protein, unknown function		-1.32457	5.45441e-06
PBANKA_0204300	elongation of fatty acids protein, putative, pseudogene	ELO-C	-1.32452	2.61041e-05
PBANKA_1447600	nucleotidyltransferase, putative		-1.32275	3.30293e-07
PBANKA_1429100	conserved Plasmodium protein, unknown function		-1.32254	0.000536708
PBANKA_0303500	PH domain-containing protein, putative	PH1	-1.32216	1.00551e-05
PBANKA_1204600	heptatricopeptide repeat-containing protein, putative		-1.3198	2.72525e-06
PBANKA_0711300	conserved protein, unknown function		-1.31969	2.81901e-06
PBANKA_0508800	RAP protein, putative		-1.31805	5.59827e-09
PBANKA_1204000	conserved Plasmodium protein, unknown function		-1.31516	0.00715297
PBANKA_0712200	BEM46-like protein, putative	PBLP	-1.31335	2.67649e-07
PBANKA_0815400	protein KIC3, putative		-1.31185	0.00010004
PBANKA_1341700	conserved Plasmodium protein, unknown function		-1.31053	2.23742e-08
PBANKA_1232800	NOSIP domain-containing protein, putative		-1.30756	3.15108e-08
PBANKA_0308400	UDP-N-acetylglucosamine transferase subunit ALG14, putative	ALG14	-1.30623	7.37146e-07
PBANKA_0105700	MYND-type zinc finger protein, putative		-1.30555	3.55207e-06
PBANKA_0906000	alpha/beta hydrolase, putative		-1.30303	3.28789e-09
PBANKA_1105300	conserved Plasmodium protein, unknown function		-1.30183	2.84877e-05
PBANKA_1244900	conserved Plasmodium protein, unknown function		-1.3	7.92265e-05
PBANKA_0812600	conserved Plasmodium protein, unknown function		-1.29942	1.22745e-06
PBANKA_0922600	kelch domain-containing protein, putative		-1.29825	0.000589978
PBANKA_1245920	fam-b protein		-1.29404	0.00406464
PBANKA_1305200	serine/threonine protein kinase, putative	MARK/MELK	-1.29378	2.10802e-05
PBANKA_0929400	myosin light chain B	MLC-B	-1.29249	2.98007e-09
PBANKA_0618700	conserved Plasmodium protein, unknown function		-1.29174	0.00013162
PBANKA_1146741	PIR protein, pseudogene		-1.29144	0.239154
PBANKA_1318700	protein phosphatase PPM3	PPM3	-1.2914	0.000710251
PBANKA_0713800	NEDD8-activating enzyme E1 catalytic subunit, putative	UBA3	-1.28738	0.000343033
PBANKA_1439300	WD repeat-containing protein, putative		-1.28711	6.05192e-10
PBANKA_1128100	phospholipase	PL	-1.28503	3.52973e-05
PBANKA_0503300	conserved Plasmodium protein, unknown function		-1.28395	5.18427e-09
PBANKA_0813300	membrane protein S54	Pbs54	-1.28364	2.41188e-08
PBANKA_0410561	tRNA Isoleucine		-1.28273	0.762699
PBANKA_1122100	ferredoxin--NADP reductase, putative	FNR	-1.27913	4.37466e-07
PBANKA_0712900	high mobility group protein B2	HMGB2	-1.27841	2.61048e-05
PBANKA_1310700	glutaminyl-peptide cyclotransferase, putative		-1.27834	6.51674e-07
PBANKA_1027600	conserved protein, unknown function		-1.27822	0.000829711
PBANKA_1425200	sporozoite surface protein 3	SSP3	-1.27809	4.23613e-07
PBANKA_1020500	14-3-3 protein, putative		-1.26984	1.80728e-08
PBANKA_1316100	conserved Plasmodium protein, unknown function		-1.2692	4.15949e-08
PBANKA_1028200	atypical protein kinase, ABC-1 family, putative		-1.26907	1.60864e-06
PBANKA_1122300	MEI2-like RNA-binding protein, putative	Mei2	-1.26779	9.86839e-09
PBANKA_1464861	tRNA Glutamine		-1.26711	0.539416
PBANKA_0513100	conserved Plasmodium protein, unknown function		-1.26639	0.000410794
PBANKA_1123200	CPW-WPC family protein		-1.26552	0.000233105
PBANKA_1100400	PIR protein		-1.26505	0.245988
PBANKA_0905300	conserved Plasmodium protein, unknown function		-1.2638	1.26926e-05
PBANKA_1415400	conserved protein, unknown function		-1.26262	1.61642e-08
PBANKA_1237000	18S rRNA (guanine-N(7))-methyltransferase, putative		-1.26046	0.000125114
PBANKA_1319500	LCCL domain-containing protein	CCP2	-1.25775	7.90929e-06
PBANKA_0944041	reticulocyte binding protein, putative	Pb235	-1.25457	0.219907
PBANKA_1400900	conserved protein, unknown function		-1.25395	3.90267e-06
PBANKA_0907400	dolichol-phosphate mannosyltransferase, putative	DPM1	-1.25315	4.13633e-05
PBANKA_0317161	erythrocyte membrane antigen 1		-1.25256	0.0134121
PBANKA_1203800	DnaJ protein, putative		-1.25095	2.19609e-05
PBANKA_1224500	Dpy-19-like C-mannosyltransferase	DPY19	-1.25019	3.4183e-09
PBANKA_1417000	conserved Plasmodium protein, unknown function		-1.24902	3.72425e-05
PBANKA_0522400	steroid dehydrogenase, putative		-1.24879	6.81167e-06
PBANKA_1207800	metalloprotease, putative		-1.24618	8.58757e-07
PBANKA_1040151	fam-a protein, pseudogene		-1.24569	0.0162891
PBANKA_1304100	porphobilinogen synthase, putative	PBGS	-1.24565	2.70683e-05
PBANKA_0928000	conserved Plasmodium protein, unknown function		-1.24325	7.3904e-08
PBANKA_0816500	conserved Plasmodium protein, unknown function		-1.23972	0.0021782
PBANKA_0204600	photosensitized INA-labeled protein PHIL1	PHIL1	-1.23843	0.000240141
PBANKA_1204700	conserved Plasmodium protein, unknown function		-1.23657	0.000197195
PBANKA_0302200	dynein light chain, putative		-1.23656	0.000206307
PBANKA_1319000	conserved protein, unknown function		-1.23623	0.00015524
PBANKA_0523900	glideosome associated protein with multiple membrane spans 2, putative	GAPM2	-1.23547	9.06544e-06
PBANKA_0203400	FAD-linked sulfhydryl oxidase ERV1, putative	ERV1	-1.23531	1.30921e-07
PBANKA_1241000	ADP-ribosylation factor GTPase-activating protein 2, putative	ARFGAP2	-1.23088	3.11283e-07
PBANKA_1228700	nucleolar protein 10, putative	NOL10	-1.23073	1.02629e-05
PBANKA_1455000	S-adenosylmethionine mitochondrial carrier protein, putative	SAMC	-1.23068	4.84082e-05
PBANKA_1213100	prohibitin 2	PHB2	-1.23006	1.38771e-07
PBANKA_0903800	serine/threonine protein kinase, putative		-1.22754	9.29078e-09
PBANKA_1145721	tRNA Arginine		-1.22405	0.0279789
PBANKA_0216081	PIR protein, pseudogene		-1.22253	0.504118
PBANKA_1113700	tubulin--tyrosine ligase, putative		-1.22036	3.41769e-06
PBANKA_0926000	conserved Plasmodium protein, unknown function		-1.21745	0.0015008
PBANKA_1213300	protein KIC8, putative		-1.21464	2.06852e-07
PBANKA_1123100	SURP domain-containing protein, putative		-1.21345	7.508e-07
PBANKA_0914600	RNA (uracil-5-)methyltransferase, putative		-1.21139	7.47782e-10
PBANKA_1305700	vacuolar protein sorting-associated protein 60, putative	VPS60	-1.20956	8.54693e-07
PBANKA_1204100	conserved protein, unknown function		-1.20916	1.19785e-09
PBANKA_0912400	asparagine-rich merozoite protein ARMA, putative		-1.20733	0.000357726
PBANKA_1139800	nuclear fusion protein	GEX1	-1.20509	0.000143981
PBANKA_1026800	zinc finger protein, putative		-1.20492	8.84686e-08
PBANKA_0714000	meiotic recombination protein DMC1	DMC1	-1.20385	0.000522854
PBANKA_0709500	ATP-dependent RNA helicase DHX36, putative	DHX36	-1.20358	1.13203e-06
PBANKA_1421700	secreted ookinete protein, putative	PSOP20	-1.20137	0.00151394
PBANKA_1319100	hemolysin III, putative	HlyIII	-1.19964	4.41053e-10
PBANKA_0834500	conserved Plasmodium protein, unknown function		-1.19868	0.00022126
PBANKA_1453400	protein kinase 2	PK2	-1.19633	2.03936e-05
PBANKA_1102100	conserved Plasmodium protein, unknown function		-1.19487	1.75303e-10
PBANKA_0609250	small nucleolar RNA snoR14		-1.19393	0.257729
PBANKA_0711700	BRIX domain, putative		-1.19252	4.21478e-08
PBANKA_1205300	roadblock/LC7 domain-containing protein, putative		-1.19176	0.00031981
PBANKA_0918500	conserved Plasmodium protein, unknown function		-1.19141	7.79418e-06
PBANKA_0310700	conserved protein, unknown function		-1.19113	9.10528e-05
PBANKA_1121000	conserved Plasmodium protein, unknown function		-1.19084	3.36084e-10
PBANKA_1313100	crossover junction endonuclease MUS81, putative	MUS81	-1.18995	8.12e-09
PBANKA_1138900	conserved Plasmodium protein, unknown function		-1.18966	6.79958e-06
PBANKA_1202700	RNA-binding protein, putative		-1.1867	3.9996e-08
PBANKA_1450000	tetQ family GTPase, putative		-1.18504	9.6574e-06
PBANKA_1009200	conserved Plasmodium protein, unknown function		-1.18389	3.12898e-05
PBANKA_0405600	end-binding protein 1	EB1	-1.18356	6.21288e-06
PBANKA_0608800	conserved Plasmodium protein, unknown function		-1.18214	1.01974e-06
PBANKA_1329100	plasmepsin VIII	PM8	-1.18181	0.00559484
PBANKA_1132800	conserved Plasmodium protein, unknown function		-1.17967	4.62236e-05
PBANKA_0909800	RNA-binding protein, putative		-1.17873	0.0026123
PBANKA_0818300	conserved protein, unknown function		-1.17827	0.0128305
PBANKA_0209700	zinc-carboxypeptidase, putative		-1.17703	4.81896e-10
PBANKA_0417100	conserved protein, unknown function		-1.17128	0.000125618
PBANKA_0212600	EF hand domain-containing protein, putative		-1.17096	0.00187272
PBANKA_1225600	alpha/beta hydrolase, putative		-1.17058	2.4856e-08
PBANKA_1450900	conserved protein, unknown function		-1.16883	1.25157e-05
PBANKA_1345500	CTLH domain-containing protein, putative		-1.16838	1.67757e-10
PBANKA_0702200	translation initiation factor eIF-2B subunit alpha, putative		-1.1658	8.86587e-07
PBANKA_0837181	PIR protein		-1.16543	0.118027
PBANKA_0111700	50S ribosomal protein L18, apicoplast, putative		-1.16496	1.40059e-05
PBANKA_0515100	conserved Plasmodium protein, unknown function		-1.16227	0.000779629
PBANKA_1362800	conserved Plasmodium protein, unknown function		-1.16122	6.00828e-10
PBANKA_1112800	conserved protein, unknown function		-1.16107	6.48228e-09
PBANKA_1352100	SprT-like domain-containing protein, putative		-1.16085	2.10474e-06
PBANKA_0510100	conserved protein, unknown function		-1.15901	5.52994e-10
PBANKA_0405900	conserved Plasmodium protein, unknown function		-1.15899	1.68537e-05
PBANKA_1027200	conserved Plasmodium protein, unknown function		-1.15814	2.27987e-07
PBANKA_1218300	CPW-WPC family protein		-1.158	2.75467e-13
PBANKA_1324900	U3 small nucleolar ribonucleoprotein protein IMP3, putative	IMP3	-1.15783	2.86422e-05
PBANKA_1330200	NOC3 domain-containing protein, putative		-1.15639	0.000174055
PBANKA_1459000	ankyrin-repeat protein, putative		-1.15602	0.000379908
PBANKA_0829900	conserved protein, unknown function		-1.15339	1.25896e-08
PBANKA_0409900	heptatricopeptide repeat-containing protein, putative		-1.14781	0.000264775
PBANKA_0403100	1-cys-glutaredoxin-like protein-1, putative	GLP1	-1.1454	3.41769e-08
PBANKA_1326100	conserved Plasmodium protein, unknown function		-1.14503	0.00159818
PBANKA_1100781	PIR protein		-1.14502	0.074617
PBANKA_0606400	conserved Plasmodium protein, unknown function		-1.14499	4.96764e-06
PBANKA_1114200	ribose-5-phosphate isomerase, putative		-1.1438	0.00484934
PBANKA_0600700	conserved Plasmodium protein, unknown function		-1.14326	0.00415915
PBANKA_1022600	pantothenate kinase 1, putative	PANK1	-1.1428	7.27923e-06
PBANKA_1128900	alpha/beta hydrolase, putative		-1.1424	3.75793e-05
PBANKA_1227300	conserved Plasmodium protein, unknown function		-1.14123	3.70633e-05
PBANKA_1431200	conserved Plasmodium protein, unknown function		-1.14054	0.0388799
PBANKA_0510400	conserved protein, unknown function		-1.14032	6.19065e-06
PBANKA_1449800	inorganic pyrophosphatase, putative	VP2	-1.13938	2.14245e-05
PBANKA_0901000	fam-a protein		-1.13935	6.06213e-06
PBANKA_1340200	U6 snRNA-associated Sm-like protein LSm6, putative	LSM6	-1.13908	0.00013204
PBANKA_1459100	conserved Plasmodium protein, unknown function		-1.13867	0.000138258
PBANKA_1228000	1-cys peroxiredoxin, putative	1-CysPxn	-1.13791	1.40028e-05
PBANKA_0505200	conserved protein, unknown function		-1.13778	1.0311e-08
PBANKA_1229800	enoyl-acyl carrier reductase	FABI	-1.13751	1.24649e-06
PBANKA_0707500	RWD domain-containing protein, putative		-1.13588	1.32075e-05
PBANKA_1118300	conserved Plasmodium protein, unknown function		-1.13522	5.85139e-05
PBANKA_1314300	S-adenosylmethionine-dependent methyltransferase, putative		-1.13429	7.04073e-07
PBANKA_0812900	conserved Plasmodium protein, unknown function		-1.13373	0.000184515
PBANKA_1308100	EF-hand calcium-binding domain-containing protein, putative		-1.13313	0.00109136
PBANKA_1359500	respiratory chain complex 2 associated protein 4, putative		-1.13182	2.14962e-12
PBANKA_0502700	pre-mRNA-splicing factor RDS3, putative	RDS3	-1.13103	1.98406e-05
PBANKA_1029500	conserved Plasmodium protein, unknown function		-1.12842	0.00048761
PBANKA_1229500	endonuclease III-like protein 1, putative	NTHL1	-1.128	2.06918e-08
PBANKA_0917800	conserved oligomeric Golgi complex subunit 2, putative	COG2	-1.12396	1.53262e-07
PBANKA_1219700	glutaredoxin-like protein	GLP3	-1.1235	1.80478e-05
PBANKA_1327080	conserved Plasmodium protein, unknown function		-1.12303	0.00138823
PBANKA_0619400	V-type ATPase V0 subunit e, putative		-1.12274	0.000254663
PBANKA_1347200	nucleotidyltransferase, putative		-1.12089	3.27099e-09
PBANKA_1014500	plasmepsin IX, putative	PMIX	-1.12069	0.000645085
PBANKA_1200031	PIR protein		-1.11998	0.818994
PBANKA_1114051	tRNA Phenylalanine		-1.11997	0.401922
PBANKA_1133200	cdc2-related kinase 2	CRK2	-1.11836	1.01411e-05
PBANKA_1201700	N-terminal acetyltransferase A complex catalytic subunit ARD1, putative	ARD1	-1.11802	1.27829e-06
PBANKA_0620200	respiratory chain complex 3 associated protein 1, putative		-1.11801	8.11996e-05
PBANKA_0503800	conserved Plasmodium protein, unknown function		-1.11427	1.22284e-05
PBANKA_1342200	conserved protein, unknown function		-1.11415	0.00540362
PBANKA_0815100	conserved Plasmodium protein, unknown function		-1.11343	0.000162397
PBANKA_0904000	conserved Plasmodium protein, unknown function		-1.11287	2.14461e-05
PBANKA_0830700	procollagen lysine 5-dioxygenase, putative		-1.11285	0.000114918
PBANKA_0818200	conserved protein, unknown function		-1.11114	0.000394946
PBANKA_1225300	zinc finger protein, putative		-1.11105	2.86483e-05
PBANKA_0309500	secreted protein with altered thrombospondin repeat domain	SPATR	-1.11023	0.0125093
PBANKA_0600071	conserved rodent malaria protein, unknown function		-1.1099	0.248032
PBANKA_1350400	conserved protein, unknown function		-1.10846	4.87449e-05
PBANKA_0816700	cytochrome c oxidase subunit ApiCOX30, putative		-1.10821	2.82107e-05
PBANKA_1140900	ribosomal protein S17, mitochondrial, putative	mtRPS17	-1.10768	3.204e-05
PBANKA_1134600	rhomboid protease ROM7	ROM7	-1.10737	0.00438237
PBANKA_0112400	cytosolic Fe-S cluster assembly factor NAR1, putative	NAR1	-1.10702	1.41109e-05
PBANKA_0823100	S-adenosylmethionine synthetase, putative	SAMS	-1.10677	0.0017636
PBANKA_1201300	conserved Plasmodium protein, unknown function		-1.10542	3.40448e-05
PBANKA_0521500	conserved Plasmodium protein, unknown function		-1.10522	2.08973e-07
PBANKA_1439000	conserved protein, unknown function		-1.10403	3.59911e-06
PBANKA_1361400	conserved Plasmodium protein, unknown function		-1.10349	0.00136486
PBANKA_0921700	conserved Plasmodium protein, unknown function	ATG23	-1.10336	1.84466e-10
PBANKA_1039000	radial spoke protein 3, putative		-1.1022	1.09958e-05
PBANKA_0110100	conserved Plasmodium protein, unknown function		-1.10214	2.11276e-07
PBANKA_1115000	conserved protein, unknown function		-1.10153	0.000816445
PBANKA_0907000	heptatricopeptide repeat-containing protein, putative		-1.10034	2.32816e-08
PBANKA_1207400	conserved Plasmodium protein, unknown function		-1.09989	1.77883e-05
PBANKA_1409200	PhIL1-interacting candidate PIC5, putative		-1.09909	1.47428e-05
PBANKA_0619600	protein pelota homolog, putative	PELO	-1.09773	6.2483e-07
PBANKA_1110900	conserved Plasmodium protein, unknown function		-1.09756	0.00135099
PBANKA_0616500	translation machinery-associated protein, putative		-1.09602	1.53735e-07
PBANKA_0911500	apical exonemal protein, putative	AEP	-1.09397	3.59577e-07
PBANKA_1429200	kelch domain-containing protein, putative	S20	-1.09354	7.2551e-07
PBANKA_0700081	PIR protein		-1.09228	0.0570613
PBANKA_1336800	conserved Plasmodium protein, unknown function		-1.09141	0.000469234
PBANKA_1018100	ABC transporter G family member 2	ABCG2	-1.08774	0.000217403
PBANKA_0514800	calmodulin, putative		-1.08717	0.000240619
PBANKA_1443700	conserved protein, unknown function		-1.08674	1.44093e-05
PBANKA_1124400	conserved Plasmodium protein, unknown function		-1.08332	0.00505989
PBANKA_0818100	N-glycosylase/DNA lyase, putative	OGG1	-1.08181	7.2699e-08
PBANKA_0904200	conserved Plasmodium protein, unknown function		-1.08154	6.30813e-12
PBANKA_0101800	SDE2 domain-containing protein, putative		-1.08132	3.89451e-06
PBANKA_1036200	RNA-binding protein 8A, putative	RBM8A	-1.07943	4.15152e-06
PBANKA_0212500	SDH5 domain-containing protein, putative		-1.07841	9.467e-07
PBANKA_1458500	NEDD8-conjugating enzyme UBC12, putative	UBC12	-1.07623	0.000674532
PBANKA_0717600	GTP:AMP phosphotransferase, putative	GAK	-1.07583	3.45624e-07
PBANKA_1421500	conserved Plasmodium protein, unknown function		-1.07237	5.77408e-07
PBANKA_0303000	conserved Plasmodium protein, unknown function		-1.07166	0.00085941
PBANKA_1028800	DnaJ protein, putative		-1.07164	2.23259e-05
PBANKA_0821300	conserved Plasmodium protein, unknown function		-1.07068	0.00485771
PBANKA_1126800	HECT domain-containing protein 1, putative	HECT1	-1.06964	1.61015e-08
PBANKA_0403400	conserved protein, unknown function		-1.0689	0.000271811
PBANKA_1109100	ERCC4 domain-containing protein, putative		-1.06857	4.556e-05
PBANKA_1309750	U5 spliceosomal RNA		-1.0683	0.0699199
PBANKA_0835000	conserved protein, unknown function		-1.06815	1.96021e-05
PBANKA_0801100	conserved Plasmodium protein, unknown function		-1.06745	1.13191e-06
PBANKA_0308700	pseudouridine synthase, putative		-1.06732	0.000317938
PBANKA_1334200	RNA 3'-terminal phosphate cyclase-like protein, putative	RCL1	-1.06711	0.00159195
PBANKA_1227600	adenylyl cyclase beta, putative	ACbeta	-1.06708	5.80158e-05
PBANKA_0603650	conserved Plasmodium protein, unknown function		-1.06634	0.00466385
PBANKA_0202600	conserved protein, unknown function		-1.06606	0.00433414
PBANKA_0941200	tRNA-splicing ligase RtcB, putative	RTCB	-1.06597	1.21157e-05
PBANKA_1309800	conserved Plasmodium protein, unknown function		-1.06583	9.23913e-09
PBANKA_1448600	conserved Plasmodium protein, unknown function		-1.06434	6.0241e-05
PBANKA_1461000	methyltransferase, putative		-1.06359	7.86202e-05
PBANKA_1117300	conserved Plasmodium protein, unknown function		-1.0634	2.18629e-07
PBANKA_1330100	60S ribosome subunit biogenesis protein NIP7, putative	NIP7	-1.06207	7.48694e-05
PBANKA_1034000	conserved Plasmodium protein, unknown function		-1.06088	0.00127357
PBANKA_1362700	conserved Plasmodium protein, unknown function		-1.06084	0.0016271
PBANKA_0700500	fam-a protein		-1.05886	0.735492
PBANKA_1012600	importin, putative		-1.05857	0.000146014
PBANKA_1135800	conserved Plasmodium protein, unknown function		-1.05766	4.31604e-07
PBANKA_1114500	conserved Plasmodium protein, unknown function		-1.05728	0.000990255
PBANKA_0607000	conserved Plasmodium protein, unknown function		-1.05699	1.97757e-07
PBANKA_0620400	conserved protein, unknown function		-1.0563	7.42518e-06
PBANKA_0827300	tetratricopeptide repeat protein, putative		-1.0554	1.1899e-06
PBANKA_1404300	conserved Plasmodium protein, unknown function		-1.05521	9.23203e-05
PBANKA_1407500	conserved protein, unknown function		-1.05514	0.000242908
PBANKA_1300900	cytochrome c oxidase assembly protein COX11, putative	COX11	-1.05475	2.04857e-05
PBANKA_0938100	tetratricopeptide repeat protein, putative		-1.05457	0.00308453
PBANKA_0901900	tubulin--tyrosine ligase, putative		-1.05455	7.64788e-05
PBANKA_1351351	tRNA Serine		-1.05423	0.0672797
PBANKA_1432600	conserved protein, unknown function		-1.05337	3.67765e-05
PBANKA_1352600	serine/threonine protein kinase, putative		-1.05237	2.65757e-06
PBANKA_1029700	ubiquitin-conjugating enzyme E2, putative		-1.05016	2.55664e-05
PBANKA_0407300	OMD protein	OMD	-1.04982	0.000270923
PBANKA_1222700	conserved Plasmodium protein, unknown function		-1.04861	0.000159703
PBANKA_0301100	conserved Plasmodium protein, unknown function		-1.04202	2.06852e-07
PBANKA_1133100	aurora-related kinase ARK3, putative	ARK3	-1.04169	1.28458e-05
PBANKA_1103900	conserved Plasmodium protein, unknown function		-1.04163	5.02692e-06
PBANKA_1418900	ras-related protein Rab-11A	Rab11a	-1.03902	6.16138e-05
PBANKA_1416000	conserved protein, unknown function		-1.03879	1.32158e-05
PBANKA_1106800	subtilisin-like protease 3, putative	SUB3	-1.03863	4.02274e-07
PBANKA_1364700	GTP-binding protein, putative		-1.03834	2.19211e-05
PBANKA_0938800	conserved Plasmodium protein, unknown function		-1.03777	2.99287e-07
PBANKA_0207900	conserved Plasmodium protein, unknown function		-1.03557	0.00151728
PBANKA_0909500	AAA family ATPase, putative		-1.03535	2.69394e-05
PBANKA_0932500	histone-lysine N-methyltransferase SET7, putative	SET7	-1.03506	0.00559498
PBANKA_1233500	mRNA-binding protein PUF1	PUF1	-1.03436	4.39239e-08
PBANKA_0836941	fam-b protein		-1.03421	0.483799
PBANKA_1206800	zinc finger (CCCH type) protein, putative		-1.03354	0.091943
PBANKA_0413800	microneme associated antigen, putative	MA	-1.0332	0.000527327
PBANKA_0914900	conserved protein, unknown function		-1.03266	5.78308e-05
PBANKA_1434400	secreted ookinete protein, putative	PSOP17	-1.0315	0.000155019
PBANKA_1319700	AP2 domain transcription factor AP2-HC, putative	ApiAP2	-1.03127	2.19916e-05
PBANKA_1334800	apical polar ring protein APR2, putative	37347	-1.03098	0.000129705
PBANKA_0910600	ubiquitin-related modifier 1, putative	URM1	-1.03083	0.000510008
PBANKA_0832500	PIH1 domain-containing protein, putative		-1.0308	1.82462e-05
PBANKA_1414900	SAS6-like protein	SAS6L	-1.02758	1.13893e-05
PBANKA_1138600	conserved protein, unknown function		-1.02662	0.00298406
PBANKA_0205100	mitochondrial carrier protein, putative		-1.02618	0.000788253
PBANKA_0408100	50S ribosomal protein L9, apicoplast, putative		-1.02532	2.99967e-08
PBANKA_0917300	conserved Plasmodium protein, unknown function		-1.02425	4.33097e-05
PBANKA_1360800	conserved Plasmodium protein, unknown function		-1.02348	0.000129757
PBANKA_1012700	conserved Plasmodium protein, unknown function		-1.02301	1.02397e-05
PBANKA_0414300	kinetochore protein NUF2, putative	NUF2	-1.02236	6.07457e-08
PBANKA_1243000	palmitoyltransferase DHHC7	DHHC7	-1.02223	3.84398e-05
PBANKA_0825700	telomeric repeat binding factor 1, putative	TRF1	-1.02204	2.59963e-05
PBANKA_0403700	GRIP domain-containing protein, putative		-1.02039	4.71762e-09
PBANKA_0307800	conserved Plasmodium protein, unknown function		-1.01984	4.39692e-05
PBANKA_1102900	cell division control protein 6, putative	CDC6	-1.01899	1.75248e-05
PBANKA_1141400	DNA topoisomerase 6 subunit B, putative	TOP6B	-1.01455	5.17123e-06
PBANKA_1225700	GTPase-activating protein, putative		-1.01367	2.99997e-09
PBANKA_0415900	conserved protein, unknown function		-1.01366	0.00644542
PBANKA_1026900	ribosomal RNA small subunit methyltransferase A1, putative	KsgA1	-1.01232	4.31604e-07
PBANKA_0825200	thiamine pyrophosphokinase, putative	TPK	-1.01229	0.00120735
PBANKA_0300700	nucleic acid-binding protein, putative		-1.01188	4.16559e-08
PBANKA_1361000	step II splicing factor, putative		-1.01154	6.20172e-06
PBANKA_0904600	conserved Plasmodium protein, unknown function		-1.01023	2.8518e-06
PBANKA_0619500	conserved Plasmodium protein, unknown function		-1.00723	8.47947e-06
PBANKA_0512400	rRNA-processing protein EBP2, putative	EBP2	-1.00611	1.34682e-05
PBANKA_0936000	endonuclease/exonuclease/phosphatase family protein, putative		-1.0056	2.64771e-06
PBANKA_0317101	PIR protein		-1.00541	0.345817
PBANKA_0514000	transcription elongation factor SPT4, putative	SPT4	-1.00513	1.03111e-05
PBANKA_0905400	conserved Plasmodium protein, unknown function		-1.00453	0.000109825
PBANKA_1325800	conserved Plasmodium protein, unknown function		-1.00251	0.0100033
PBANKA_0929700	haloacid dehalogenase-like hydrolase, putative		-1.0018	6.47609e-05
PBANKA_1243300	peptidyl-prolyl cis-trans isomerase, putative	CYP23	-1.00142	0.00108231
PBANKA_1206000	conserved Plasmodium protein, unknown function		-0.999444	2.87707e-06
PBANKA_0908400	conserved Plasmodium protein, unknown function		-0.997356	8.16152e-06
PBANKA_0833900	conserved Plasmodium protein, unknown function		-0.996494	0.000141794
PBANKA_1134900	zinc finger protein	Pb103	-0.994844	0.0151238
PBANKA_1226470	C/D small nucleolar RNA		-0.994299	0.0698287
PBANKA_0919400	conserved protein, unknown function		-0.993548	8.27147e-05
PBANKA_1107800	ceramide synthase CERS1, putative		-0.993186	4.32426e-06
PBANKA_1409300	tetratricopeptide repeat protein, putative		-0.992952	6.18437e-05
PBANKA_0314800	conserved protein, unknown function		-0.992856	0.00796106
PBANKA_1353900	inner centromere protein, putative		-0.989321	9.65967e-08
PBANKA_1460500	serine/threonine protein kinase, putative		-0.98924	2.04506e-05
PBANKA_1342000	Qa-SNARE protein, putative		-0.989204	2.15556e-05
PBANKA_0514200	claudin-like apicomplexan microneme protein	CLAMP	-0.989052	0.0105542
PBANKA_1032400	alpha/beta hydrolase, putative		-0.988887	0.000540499
PBANKA_1203900	peptidase, putative		-0.98867	1.6188e-05
PBANKA_1449600	PIH1 domain-containing protein, putative	PIH1	-0.988002	0.00155251
PBANKA_0821600	CRAL/TRIO domain-containing protein, putative		-0.987676	0.000159252
PBANKA_0908700	P-loop containing nucleoside triphosphate hydrolase, putative		-0.985588	0.000231551
PBANKA_1328800	conserved protein, unknown function		-0.985517	1.05418e-05
PBANKA_0710200	conserved protein, unknown function		-0.98396	0.000447998
PBANKA_0915900	amino acid transporter, putative		-0.983102	0.000238695
PBANKA_1125800	conserved Plasmodium protein, unknown function		-0.981802	0.0106341
PBANKA_0620600	protein CPH1, putative	CPH1	-0.981669	2.30984e-05
PBANKA_1452700	conserved Plasmodium protein, unknown function		-0.98137	0.00301657
PBANKA_0929200	conserved protein, unknown function		-0.980697	0.000109895
PBANKA_0504300	flagellar outer arm dynein-associated protein, putative		-0.979824	0.00125989
PBANKA_0302300	aspartate aminotransferase, putative	AspAT	-0.979773	0.000626914
PBANKA_0214531	tRNA Threonine		-0.979643	0.264124
PBANKA_0104100	aurora-related kinase ARK1, putative	ARK1	-0.978015	0.000808629
PBANKA_0942800	syntaxin, putative		-0.977686	0.000305178
PBANKA_0606700	cysteine repeat modular protein 3	CRMP3	-0.976305	0.00103714
PBANKA_1354800	conserved Plasmodium protein, unknown function		-0.976248	2.85847e-05
PBANKA_1240400	RNA methyltransferase, putative		-0.976048	0.000175618
PBANKA_1037900	conserved Plasmodium protein, unknown function		-0.975758	0.0170908
PBANKA_0300400	PIR protein, pseudogene		-0.975602	0.838393
PBANKA_1303900	conserved Plasmodium protein, unknown function		-0.973958	0.000438933
PBANKA_1236900	transcription initiation factor TFIID subunit 10, putative	TAF10	-0.972855	3.29094e-05
PBANKA_1034200	conserved Plasmodium protein, unknown function		-0.972126	0.0198954
PBANKA_0504000	tRNA-specific 2-thiouridylase MnmA, putative		-0.970861	3.92165e-05
PBANKA_0600081	PIR protein		-0.970602	0.19984
PBANKA_0716100	conserved Plasmodium protein, unknown function		-0.969985	0.00194785
PBANKA_1413000	transmembrane emp24 domain-containing protein, putative		-0.967874	1.09379e-06
PBANKA_0902100	sporozoite and liver stage asparagine-rich protein	SLARP	-0.963147	0.00831671
PBANKA_0201900	mitochondrial distribution and morphology protein, putative		-0.963128	0.00011892
PBANKA_0941700	WD repeat-containing protein WRAP73, putative	WDR8	-0.962596	0.00297366
PBANKA_0213500	ribosome biogenesis protein BRX1, putative		-0.961788	4.269e-06
PBANKA_1222500	plasmepsin X, putative	PMX	-0.961665	1.18314e-05
PBANKA_1212500	merozoite surface protein MSA180, putative	MSA180	-0.960794	0.00913226
PBANKA_1105200	BCNT domain-containing protein, putative		-0.959906	5.20527e-06
PBANKA_1216300	conserved protein, unknown function		-0.959246	9.50795e-07
PBANKA_0415700	autophagy-related protein 3, putative	ATG3	-0.958371	5.21888e-07
PBANKA_0608500	SNARE protein, putative		-0.957797	9.01509e-06
PBANKA_0831100	zinc finger protein, putative		-0.957195	1.2253e-06
PBANKA_0208400	major facilitator superfamily-related transporter, putative	MFR2	-0.956407	1.59418e-06
PBANKA_1343700	conserved Plasmodium protein, unknown function		-0.956286	0.000177279
PBANKA_0712400	rRNA-processing protein FCF1, putative	FCF1	-0.956265	0.0011523
PBANKA_0704400	alpha/beta hydrolase, putative		-0.953738	2.17828e-06
PBANKA_0837001	PIR protein		-0.953139	0.218197
PBANKA_0604400	targeted glyoxalase II, putative	tGLO2	-0.952481	0.000236713
PBANKA_0906600	coproporphyrinogen-III oxidase, putative	CPO	-0.952005	1.69741e-05
PBANKA_0923600	GrpE protein homolog, mitochondrial, putative	MGE1	-0.94894	7.68117e-05
PBANKA_1035400	glideosome associated protein with multiple membrane spans 3, putative	GAPM3	-0.948626	0.000665423
PBANKA_1232400	F-actin-capping protein subunit beta	CPbeta	-0.947048	0.000240619
PBANKA_0834800	histidine--tRNA ligase, putative		-0.946764	1.68253e-06
PBANKA_0504100	autophagy-related protein 8	ATG8	-0.946616	0.00995946
PBANKA_0406400	zinc finger protein, putative		-0.9456	8.92765e-07
PBANKA_1026700	conserved Plasmodium protein, unknown function		-0.945074	0.00300069
PBANKA_1008900	conserved Plasmodium protein, unknown function		-0.944316	8.42278e-05
PBANKA_0602100	conserved Plasmodium protein, unknown function		-0.943819	6.413e-08
PBANKA_1232300	UTP--glucose-1-phosphate uridylyltransferase, putative		-0.94353	2.99407e-05
PBANKA_1422300	FAD-dependent monooxygenase, putative		-0.942365	0.00280655
PBANKA_0929100	acyl-CoA-binding protein, putative		-0.941974	2.46874e-05
PBANKA_1115600	conserved Plasmodium protein, unknown function		-0.941508	4.25714e-05
PBANKA_0605900	conserved Plasmodium protein, unknown function		-0.941454	0.000108943
PBANKA_1429500	DNA-directed RNA polymerases I, II, and III subunit RPABC3, putative	RPB8	-0.941289	7.34195e-05
PBANKA_1317800	tRNA intron endonuclease, putative		-0.939395	0.00125989
PBANKA_1406000	conserved Plasmodium protein, unknown function		-0.938969	0.00158092
PBANKA_0202100	conserved protein, unknown function		-0.938838	0.420038
PBANKA_1100700	fam-a protein		-0.938787	0.582962
PBANKA_0813600	conserved Plasmodium protein, unknown function		-0.93736	0.000606095
PBANKA_1361300	TBC domain protein, putative		-0.936794	3.54484e-05
PBANKA_1416200	conserved Plasmodium protein, unknown function		-0.935861	0.000885346
PBANKA_0939100	AP2 domain transcription factor AP2-P, putative	ApiAP2	-0.935551	9.48044e-07
PBANKA_0622000	conserved Plasmodium protein, unknown function		-0.934029	0.00151954
PBANKA_0902600	leucine-rich repeat protein	LRR10	-0.933381	0.06368
PBANKA_1202800	apicomplexan kinetochore protein 2	AKIT2	-0.932305	2.61041e-05
PBANKA_1019800	calcium-dependent protein kinase, putative		-0.931838	0.0179611
PBANKA_0505700	ATP-dependent RNA helicase ROK1, putative	ROK1	-0.93176	1.77402e-08
PBANKA_1459400	clathrin adaptor domain-containing protein, putative		-0.931072	4.21646e-07
PBANKA_0939400	prefoldin, putative		-0.930653	1.22906e-05
PBANKA_0811900	cytosolic Fe-S cluster assembly factor NBP35, putative	NBP35	-0.92957	0.00964743
PBANKA_1143500	ribosome biogenesis protein MRT4, putative		-0.927086	3.66707e-05
PBANKA_0721100	dynein regulatory complex protein, putative		-0.926996	0.000233291
PBANKA_1012400	RNA methyltransferase, putative		-0.926639	2.99771e-05
PBANKA_0940000	conserved Plasmodium protein, unknown function		-0.925152	0.00192805
PBANKA_1347800	20 kDa chaperonin, putative	CPN20	-0.92475	4.41833e-07
PBANKA_0612841	tRNA Alanine		-0.924701	0.633504
PBANKA_0927500	conserved Plasmodium protein, unknown function		-0.924688	0.000220236
PBANKA_1227500	conserved Plasmodium protein, unknown function		-0.923586	0.000790793
PBANKA_1361800	conserved Plasmodium protein, unknown function		-0.921614	3.45392e-05
PBANKA_1453000	conserved Plasmodium protein, unknown function		-0.921368	9.935e-05
PBANKA_1400100	PIR protein		-0.921365	0.029433
PBANKA_0825800	conserved Plasmodium protein, unknown function		-0.921212	0.00461819
PBANKA_1002500	sporozoite-specific protein S10	S10	-0.920969	5.32404e-06
PBANKA_1415200	conserved protein, unknown function		-0.920401	0.00164089
PBANKA_1445600	serine/threonine protein kinase RIO1, putative	RIO1	-0.920102	0.0124253
PBANKA_0918600	phosphatidylinositol-4-phosphate 5-kinase, putative		-0.919834	8.04482e-07
PBANKA_0317141	fam-a protein		-0.919257	0.00249985
PBANKA_1141000	conserved protein, unknown function		-0.919146	0.000843138
PBANKA_1421400	C-Myc-binding protein, putative	MYCBP	-0.919135	0.00415915
PBANKA_1111700	conserved protein, unknown function		-0.918053	7.17684e-05
PBANKA_0807800	DNA replication complex GINS protein, putative		-0.917824	8.73812e-06
PBANKA_0204500	LCCL domain-containing protein, putative	CCp5	-0.917799	1.97757e-07
PBANKA_0600051	PIR protein		-0.917605	0.0178456
PBANKA_1020000	conserved Plasmodium protein, unknown function		-0.917575	0.000199459
PBANKA_0103400	glyoxalase I-like protein GILP, putative	GILP	-0.917562	3.35301e-05
PBANKA_1343800	transcriptional regulatory protein sir2a	Sir2A	-0.916821	2.57382e-05
PBANKA_0809800	ribosomal RNA methyltransferase, putative		-0.916719	0.000109895
PBANKA_0507900	conserved Plasmodium protein, unknown function		-0.916656	0.0164971
PBANKA_1354200	mitochondrial pyruvate carrier protein 1, putative	MPC1	-0.91616	4.70304e-05
PBANKA_0719700	conserved Plasmodium protein, unknown function		-0.916056	1.98598e-05
PBANKA_0902000	dynein light chain, putative		-0.915017	0.0211697
PBANKA_1026300	conserved protein, unknown function		-0.914808	2.89436e-05
PBANKA_0927700	DDRGK domain-containing protein, putative		-0.914301	0.000275936
PBANKA_0600400	fam-a protein		-0.914197	0.000553012
PBANKA_1339600	PRELI domain-containing protein, putative	PRELID	-0.913722	2.65371e-05
PBANKA_0922200	autophagy-related protein 7, putative	ATG7	-0.912662	0.000122678
PBANKA_1237200	50S ribosomal protein L17, apicoplast, putative	RPL17	-0.911833	0.000285062
PBANKA_1012500	leucine-rich repeat protein	LRR5	-0.911751	0.000493343
PBANKA_0214521	tRNA Valine		-0.911282	0.523806
PBANKA_0800800	cytosolic iron-sulfur assembly component 2, putative	CIA2	-0.910974	0.00102986
PBANKA_0711500	conserved Plasmodium protein, unknown function		-0.910297	0.00803665
PBANKA_1040100	choline kinase	CK	-0.90982	0.016146
PBANKA_1318200	iron-sulfur cluster assembly protein ISCU, putative	ISCU	-0.908346	0.000122357
PBANKA_1219200	cytochrome c oxidase subunit 4, putative	COX4	-0.906708	0.00011048
PBANKA_0821000	chaperone, putative		-0.905531	0.000299708
PBANKA_1456300	mitochondrial import inner membrane translocase subunit TIM13, putative	TIM13	-0.9044	0.000164868
PBANKA_0820100	PPPDE peptidase, putative		-0.903139	0.000564938
PBANKA_1312600	mitochondrial respiratory chain complex II subunit, putative		-0.901985	0.000143981
PBANKA_1352200	conserved Plasmodium protein, unknown function		-0.900784	0.0027238
PBANKA_1359600	6-cysteine protein P48/45	P48/45	-0.900638	0.00230188
PBANKA_1242100	methionine aminopeptidase 1a, putative	METAP1a	-0.90059	0.000353753
PBANKA_1013900	PhIL1 interacting protein PIP3, putative	PIP3	-0.900532	0.00430162
PBANKA_0508700	conserved Plasmodium protein, unknown function		-0.900425	8.3218e-06
PBANKA_1466161	PIR protein		-0.899331	0.407124
PBANKA_0719900	cdc2-related protein kinase 1	CRK1	-0.899183	2.8275e-06
PBANKA_0402400	IBR domain protein, putative		-0.898195	0.000412877
PBANKA_0515200	MORN repeat-containing protein 1, putative	MORN1	-0.897353	2.82107e-05
PBANKA_0832400	conserved protein, unknown function		-0.896762	0.00302763
PBANKA_0721500	conserved Plasmodium protein, unknown function		-0.896663	0.000156196
PBANKA_0621000	dynactin subunit 5, putative		-0.895561	0.00023729
PBANKA_1340700	mitochondrial fission 1 protein, putative	FIS1	-0.895226	4.55069e-05
PBANKA_0709200	polyribonucleotide 5'-hydroxyl-kinase Clp1, putative	CLP1	-0.894584	0.000317272
PBANKA_1451900	conserved Plasmodium protein, unknown function		-0.89453	0.0402976
PBANKA_1302700	male development protein MD1	MD1	-0.894367	0.000802305
PBANKA_0313700	conserved Plasmodium membrane protein, unknown function		-0.893451	0.000674575
PBANKA_0209600	conserved Plasmodium protein, unknown function		-0.893102	0.00161321
PBANKA_0611000	trafficking protein particle complex subunit 5, putative		-0.893096	0.000319035
PBANKA_1233200	cyclin	CYC3	-0.891963	0.000829711
PBANKA_1436300	conserved Plasmodium protein, unknown function		-0.890728	4.77184e-05
PBANKA_0600091	fam-c protein		-0.889246	0.380046
PBANKA_0613500	conserved Plasmodium protein, unknown function		-0.885647	2.58603e-05
PBANKA_0305900	protein P22	Pb22	-0.88502	0.000922883
PBANKA_1227000	filament assembling protein, putative		-0.884481	0.000437621
PBANKA_0111100	6-cysteine protein P12p, putative	P12p	-0.883476	0.00164871
PBANKA_0927400	heat shock factor-binding protein 1, putative	HSBP	-0.880261	0.000877378
PBANKA_1338000	respiratory chain complex 2 associated protein 2, putative		-0.879827	0.00119823
PBANKA_1230600	conserved oligomeric Golgi complex subunit 4, putative	COG4	-0.879091	0.00154149
PBANKA_0513500	conserved Plasmodium protein, unknown function		-0.878763	0.0292777
PBANKA_1129200	conserved Plasmodium protein, unknown function		-0.878227	0.00129495
PBANKA_1312300	SNARE protein, putative		-0.877251	0.000353261
PBANKA_0825400	conserved Plasmodium protein, unknown function		-0.877229	0.000384524
PBANKA_0312800	conserved Plasmodium protein, unknown function		-0.876832	6.30479e-05
PBANKA_1121400	RNA methyltransferase, putative		-0.87598	7.25099e-06
PBANKA_1104100	MOLO1 domain-containing protein, putative	TPM2	-0.875607	0.00834595
PBANKA_0920500	conserved Plasmodium protein, unknown function		-0.875357	0.000269876
PBANKA_0823300	para-aminobenzoic acid synthetase, putative		-0.874565	0.000483439
PBANKA_1347300	SAM-dependent RNA methyltransferase, putative		-0.874233	0.000270923
PBANKA_1209400	inner membrane complex sub-compartment protein 1	ISP1	-0.87353	0.00115333
PBANKA_1421600	calcium/calmodulin-dependent protein kinase, putative		-0.873234	0.00100731
PBANKA_0826800	protein kinase, putative		-0.87221	8.4739e-07
PBANKA_0911100	conserved Plasmodium protein, unknown function		-0.871633	0.0146198
PBANKA_0705600	conserved Plasmodium protein, unknown function		-0.87017	0.00383916
PBANKA_0518000	ribosomal protein L27, putative	RPL27	-0.870125	4.87449e-05
PBANKA_1441000	haloacid dehalogenase-like hydrolase, putative	HAD3	-0.869367	0.00334907
PBANKA_1352900	ribosomal protein L49, mitochondrial, putative		-0.869304	9.88911e-05
PBANKA_1123300	conserved protein, unknown function		-0.868817	9.95983e-05
PBANKA_1003200	conserved Plasmodium protein, unknown function		-0.868624	0.00119149
PBANKA_0213000	RNA-binding protein, putative		-0.868319	2.5359e-06
PBANKA_0617500	exosome complex component CSL4, putative	CSL4	-0.865869	4.35398e-05
PBANKA_0701900	GPI-anchored micronemal antigen	GAMA	-0.862803	0.0604195
PBANKA_0201200	fam-a protein, pseudogene		-0.862796	0.226443
PBANKA_1036700	COBW domain-containing protein 1, putative	CBWD1	-0.862691	0.00120201
PBANKA_1131851	tRNA Threonine		-0.862058	0.566249
PBANKA_0506300	methyltransferase, putative		-0.861557	0.000777984
PBANKA_1311200	conserved Plasmodium protein, unknown function		-0.861073	0.00891468
PBANKA_1337700	conserved Plasmodium protein, unknown function		-0.859665	0.00015534
PBANKA_1024300	ATP-dependent RNA helicase DBP4, putative	DBP4	-0.859456	0.000150042
PBANKA_0104000	acylphosphatase, putative		-0.85934	7.6322e-05
PBANKA_1433200	anaphase-promoting complex subunit 10, putative	APC10	-0.858797	6.16138e-05
PBANKA_1203450	conserved Plasmodium protein, unknown function		-0.858213	0.000362711
PBANKA_0903100	conserved Plasmodium protein, unknown function		-0.856898	0.00250162
PBANKA_1024371	tRNA Proline		-0.855002	0.812577
PBANKA_1325700	thioredoxin-like protein	TLP1	-0.853855	0.0165003
PBANKA_0836981	PIR protein		-0.853499	0.439152
PBANKA_1142700	phosphatidylserine synthase, putative	PSS	-0.852169	5.0727e-05
PBANKA_0708500	phosphorylated CTD interacting factor 1 WW domain-containing protein, putative		-0.851966	0.000775638
PBANKA_0800061	PIR protein		-0.851587	0.302314
PBANKA_1237800	multidrug resistance protein 1, putative	MDR1	-0.85157	3.83746e-06
PBANKA_0208500	conserved Plasmodium protein, unknown function		-0.851235	0.00269732
PBANKA_1327000	DNA-directed RNA polymerase III subunit RPC4, putative		-0.850958	0.000367158
PBANKA_1021200	conserved Plasmodium protein, unknown function		-0.8505	0.000381546
PBANKA_0307200	monocarboxylate transporter, putative		-0.848814	0.00241951
PBANKA_1336900	conserved Plasmodium protein, unknown function		-0.845704	0.00080209
PBANKA_1430200	ER membrane protein complex subunit 6, putative	EMC6	-0.845695	0.00823417
PBANKA_0926900	WD repeat-containing protein, putative		-0.844608	0.000232123
PBANKA_0702300	mitochondrial inner membrane protein OXA1, putative	OXA1	-0.84048	0.000731527
PBANKA_0108700	RNA-binding protein 25, putative	RBM25	-0.84044	0.0034564
PBANKA_0522200	conserved Plasmodium protein, unknown function		-0.840143	0.0171704
PBANKA_1123700	conserved Plasmodium protein, unknown function		-0.839916	0.0172563
PBANKA_0921000	conserved Plasmodium protein, unknown function		-0.839609	0.0186777
PBANKA_0413400	male development protein MD3	MD3	-0.838926	0.0036723
PBANKA_1137500	actin-depolymerizing factor 2	ADF2	-0.838726	0.0144888
PBANKA_1435200	female development protein FD4	FD4	-0.838364	0.00606482
PBANKA_1440400	small subunit rRNA processing factor, putative		-0.838283	0.047537
PBANKA_1333100	protein MGET, putative		-0.837814	0.00144672
PBANKA_0304600	iron-sulfur assembly protein, putative	ISCA1	-0.837008	0.00116844
PBANKA_1364900	U3 small nucleolar RNA-associated protein 15, putative	UTP15	-0.836402	0.00741165
PBANKA_1325900	conserved protein, unknown function		-0.835632	0.000892132
PBANKA_1136700	guanylyl cyclase beta	GCbeta	-0.83515	9.43509e-07
PBANKA_1312400	HSP20-like chaperone, putative		-0.834364	7.25235e-05
PBANKA_1208900	ankyrin-repeat protein, putative		-0.834316	0.0589281
PBANKA_1121500	cytochrome b-c1 complex subunit 9, putative	QCR9	-0.834052	0.000173435
PBANKA_1245500	conserved Plasmodium protein, unknown function		-0.833825	9.2472e-06
PBANKA_0501700	phosphomannomutase, putative	HAD5	-0.832712	3.23945e-05
PBANKA_0713600	conserved protein, unknown function		-0.832096	0.0003729
PBANKA_1347500	ATP-dependent RNA helicase DBP8, putative	DBP8	-0.831796	0.000737418
PBANKA_1027000	serine palmitoyltransferase, putative	SPT	-0.831611	0.000584619
PBANKA_0310600	conserved protein, unknown function		-0.831283	0.000876799
PBANKA_0718500	repressor of RNA polymerase III transcription MAF1, putative	MAF1	-0.830845	0.00302464
PBANKA_1021800	mitochondrial import inner membrane translocase subunit TIM8, putative	TIM8	-0.829707	0.160071
PBANKA_0516100	conserved protein, unknown function		-0.829665	0.000429943
PBANKA_0616200	conserved Plasmodium protein, unknown function		-0.82852	0.00959709
PBANKA_1205200	transmembrane protein 147, putative	TMEM147	-0.828281	0.013008
PBANKA_0931100	conserved protein, unknown function		-0.82714	9.48784e-05
PBANKA_0111400	conserved Plasmodium protein, unknown function		-0.826285	0.00770458
PBANKA_0939700	vacuolar fusion protein CCZ1, putative		-0.826182	0.00025372
PBANKA_1240100	conserved protein, unknown function		-0.825596	0.0496244
PBANKA_0606300	conserved Plasmodium protein, unknown function		-0.825311	0.00288663
PBANKA_0801800	basal complex transmembrane protein 2, putative	BTP2	-0.825034	5.9735e-06
PBANKA_1412000	Clu domain-containing protein, putative		-0.824376	4.06035e-05
PBANKA_0822700	ribosome production factor 1, putative	RPF1	-0.824212	6.14482e-05
PBANKA_0314100	conserved protein, unknown function		-0.82415	5.54642e-05
PBANKA_0602800	ubiquitin-conjugating enzyme E2, putative	UBC	-0.823633	0.0743891
PBANKA_0707200	alpha/beta hydrolase, putative		-0.823024	0.00170224
PBANKA_1422500	heptatricopeptide repeat and RAP domain-containing protein, putative		-0.820297	0.00795268
PBANKA_1142000	conserved protein, unknown function		-0.819972	0.0246073
PBANKA_0510600	cell division cycle protein 20 homolog	CDC20	-0.819755	0.010834
PBANKA_1411400	ubiquitin-like protein Nedd8	NEDD8	-0.81966	0.00353107
PBANKA_1102000	protein Mpv17, putative	MPV17	-0.819432	0.0024308
PBANKA_1132200	RWD domain-containing protein, putative		-0.818692	0.000108732
PBANKA_0202000	eukaryotic translation initiation factor 4E, putative		-0.818625	5.97856e-05
PBANKA_1002100	6-cysteine protein P36	P36	-0.818537	0.0177166
PBANKA_1312000	condensin-2 complex subunit G2, putative	CAPG2	-0.818366	0.00928067
PBANKA_1351400	phosphoinositide-binding protein PH2, putative	PH2	-0.818208	0.000281297
PBANKA_1348700	RING zinc finger protein, putative		-0.817743	2.15547e-06
PBANKA_1035200	LCCL domain-containing protein	CCp3	-0.816633	0.000613026
PBANKA_0703500	conserved Plasmodium protein, unknown function		-0.813693	0.000367357
PBANKA_1423100	phospholipase PLA1	PLA1	-0.812959	9.89218e-05
PBANKA_0303800	cysteine desulfuration protein SufE	SufE	-0.812397	0.00108666
PBANKA_1406400	tripartite motif protein, putative		-0.811778	2.01273e-05
PBANKA_1019000	conserved Plasmodium protein, unknown function		-0.811536	0.00150997
PBANKA_1115700	kinetochore protein NDC80	NDC80	-0.808145	8.20882e-07
PBANKA_0827800	HSP90 co-chaperone p23, putative	P23	-0.808	8.24799e-05
PBANKA_1345700	GPI transamidase subunit PIG-U, putative		-0.80582	4.24715e-06
PBANKA_1215700	conserved Plasmodium protein, unknown function		-0.805747	0.00599794
PBANKA_1216200	diacylglycerol O-acyltransferase, putative	DGAT	-0.805508	0.0016043
PBANKA_1341300	GTPase-activating protein, putative		-0.804835	0.00492522
PBANKA_1313300	conserved protein, unknown function		-0.804079	7.34883e-05
PBANKA_1239400	50S ribosomal protein L12, apicoplast, putative		-0.801969	1.65189e-05
PBANKA_1108500	protein AAP6, putative		-0.801486	0.00241951
PBANKA_1208100	conserved Plasmodium protein, unknown function		-0.800495	0.00913226
PBANKA_1123800	GAS8-like protein, putative		-0.800094	0.014242
PBANKA_0902800	conserved Plasmodium protein, unknown function		-0.79941	0.194814
PBANKA_1405000	MORN repeat protein, putative		-0.798968	0.000293465
PBANKA_1009800	cytochrome c oxidase assembly protein COX15, putative	COX15	-0.798611	0.00133599
PBANKA_1238300	dynein light chain Tctex-type, putative		-0.794707	0.0152871
PBANKA_0936300	protein transport protein BOS1, putative	BOS1	-0.794045	0.000194156
PBANKA_1309300	exosome-associated factor Rrp47, putative		-0.792576	0.00287673
PBANKA_1111900	CDK-activating kinase assembly factor MAT1, putative	MAT1	-0.792277	9.10342e-05
PBANKA_1245100	conserved Plasmodium protein, unknown function		-0.791162	0.000321914
PBANKA_1209900	conserved protein, unknown function		-0.791016	0.0038327
PBANKA_0305800	SHS2 domain-containing protein, putative		-0.789072	0.000206498
PBANKA_1324700	conserved Plasmodium protein, unknown function		-0.788476	0.0139469
PBANKA_1419400	protein kinase domain-containing protein, putative		-0.788118	0.0232072
PBANKA_1327041	cyclin, fragment		-0.787892	0.593705
PBANKA_1358000	thioredoxin 2	TRX2	-0.787538	0.00125983
PBANKA_1463200	vacuolar protein sorting-associated protein 26, putative	VPS26	-0.787029	0.00043564
PBANKA_0413300	ribosomal protein L47, mitochondrial, putative		-0.785592	0.00137409
PBANKA_0110600	transmembrane protein 234, putative	TMEM234	-0.785199	0.0337583
PBANKA_0213900	dynein light chain, putative		-0.784006	0.0799676
PBANKA_0210100	vacuolar protein sorting-associated protein VTA1, putative		-0.78345	7.02413e-05
PBANKA_1403300	NLI interacting factor-like phosphatase	NIF1	-0.782857	5.46857e-06
PBANKA_1461200	conserved protein, unknown function		-0.782324	0.0014465
PBANKA_0403900	conserved protein, unknown function		-0.78128	0.000410351
PBANKA_1431400	conserved Plasmodium protein, unknown function		-0.781113	0.0112142
PBANKA_0615300	inner membrane complex protein, putative	IMC32	-0.780971	0.0553492
PBANKA_0107700	zinc transporter ZIP1	ZIP1	-0.780117	0.00539497
PBANKA_0615600	thioredoxin-like protein		-0.779769	0.000748443
PBANKA_0939000	mechanosensitive ion channel protein, putative	MSCS	-0.779219	0.00240413
PBANKA_0707000	lipoate-protein ligase B	LipB	-0.77918	0.0139675
PBANKA_0713400	phosphatase, putative		-0.779082	0.0211051
PBANKA_0826600	regulator of nonsense transcripts 2, putative	UPF2	-0.778485	0.000819235
PBANKA_1225900	conserved Plasmodium protein, unknown function		-0.7777	0.000713108
PBANKA_1323600	biotin--protein ligase 2	HCS2	-0.777378	0.0134875
PBANKA_1011600	histone-binding protein RBBP7, putative	RBAP46	-0.776541	0.00092725
PBANKA_0936700	ES2 protein, putative		-0.776365	6.94517e-05
PBANKA_0721800	apical merozoite protein, putative		-0.775641	0.0781455
PBANKA_0719600	memo-like protein		-0.774152	0.00136737
PBANKA_1212900	conserved Plasmodium protein, unknown function		-0.773642	0.000963365
PBANKA_0834100	conserved Plasmodium protein, unknown function		-0.773598	0.000209544
PBANKA_1354700	GPI mannosyltransferase 3, putative	GPI10	-0.773268	0.0278067
PBANKA_1113600	conserved protein, unknown function		-0.772529	0.00411338
PBANKA_0938900	IWS1-like protein, putative		-0.772478	3.70355e-06
PBANKA_1418000	conserved protein, unknown function		-0.772346	0.061814
PBANKA_0508900	conserved protein, unknown function		-0.771401	0.00133682
PBANKA_1311900	conserved Plasmodium protein, unknown function		-0.770796	0.1233
PBANKA_1107100	subtilisin-like protease 1	SUB1	-0.770294	0.00572108
PBANKA_0931600	guanine nucleotide-exchange factor SEC12, putative	SEC12	-0.770207	0.000342345
PBANKA_1133800	DNA helicase, putative		-0.769611	0.000194636
PBANKA_0833300	palmitoyltransferase DHHC6, putative	DHHC6	-0.768678	0.00128266
PBANKA_0108300	palmitoyltransferase DHHC2	DHHC2	-0.767736	0.00959709
PBANKA_1213700	methionine aminopeptidase 1b, putative	METAP1b	-0.767095	1.78521e-05
PBANKA_1113800	ATP-dependent DNA helicase UvrD, putative	UvrD	-0.767086	3.72556e-05
PBANKA_1137700	cytochrome c oxidase subunit 2A, putative	COX2A	-0.766399	2.11009e-05
PBANKA_0710600	phosphatidylglycerophosphate synthase, putative		-0.765043	0.0037548
PBANKA_1441800	conserved Plasmodium protein, unknown function		-0.764973	0.00627949
PBANKA_0816200	ribonuclease H2 subunit C, putative		-0.761634	1.15647e-05
PBANKA_0417600	LCCL domain-containing protein	CCp4	-0.760337	0.0169407
PBANKA_1440800	conserved Plasmodium protein, unknown function		-0.759969	0.00701328
PBANKA_0710700	RNA-binding protein, putative		-0.759808	0.00148393
PBANKA_0620700	conserved Plasmodium protein, unknown function		-0.757338	0.00112348
PBANKA_0505500	apicoplast integral membrane protein, putative		-0.757074	0.00283409
PBANKA_0623450	fam-a protein, pseudogene		-0.757062	0.00173892
PBANKA_1447100	CWC16 domain-containing protein, putative		-0.756701	0.00027619
PBANKA_0301300	conserved protein, unknown function		-0.755404	0.00622384
PBANKA_1034600	conserved Plasmodium protein, unknown function		-0.755184	0.0102779
PBANKA_0202700	kinesin-8B		-0.754224	0.0275254
PBANKA_1114700	rhomboid protease ROM9	ROM9	-0.753967	0.000244525
PBANKA_1340800	conserved Plasmodium protein, unknown function		-0.752957	0.0019384
PBANKA_0806800	coiled-coil domain-containing protein CCDC148/CCDC112, putative		-0.751011	0.019944
PBANKA_0506900	phospholipid scramblase, putative	PLSCR	-0.749777	0.00249655
PBANKA_1124900	oxidoreductase, putative		-0.749535	3.99171e-05
PBANKA_1402400	GINS complex subunit Psf3, putative		-0.749501	0.0104255
PBANKA_1332800	acetyl-CoA carboxylase	ACC	-0.74789	0.000115142
PBANKA_1012200	protein-L-isoaspartate(D-aspartate) O-methyltransferase, putative		-0.746536	0.00256084
PBANKA_1308600	fructose-bisphosphate aldolase 2	ALDO2	-0.746271	0.00500902
PBANKA_0904400	transcription initiation factor IIF subunit beta, putative	TFG2	-0.745943	0.00166108
PBANKA_0903200	conserved Plasmodium protein, unknown function		-0.745556	0.000707505
PBANKA_1203700	regulator of nonsense transcripts 1, putative	UPF1	-0.745043	0.000224769
PBANKA_0200600	fam-a protein		-0.74452	0.0494553
PBANKA_1129500	bifunctional methylenetetrahydrofolate dehydrogenase/cyclohydrolase, putative		-0.74236	0.00319085
PBANKA_1450100	N6-adenosine-methyltransferase, putative		-0.74233	0.00123453
PBANKA_1452900	dynactin subunit 3, putative		-0.741238	0.0275731
PBANKA_0709000	protein transport protein SEC61 subunit beta, putative	SEC61B	-0.740449	0.00282264
PBANKA_0830300	CH domain-containing protein, putative		-0.740403	0.00068874
PBANKA_0917100	serpentine receptor 1, putative	SR1	-0.740029	0.0034754
PBANKA_1335600	M1-family alanyl aminopeptidase, putative		-0.739043	0.00813095
PBANKA_0414900	dynein intermediate light chain, putative		-0.73901	0.000242293
PBANKA_0622300	kelch domain-containing protein, putative		-0.738423	0.00313068
PBANKA_1351100	exoribonuclease, putative		-0.737891	0.000561831
PBANKA_1217900	conserved protein, unknown function		-0.737387	0.00786259
PBANKA_1034700	multifunctional methyltransferase subunit TRM112, putative	TRM112	-0.73729	0.00512643
PBANKA_0515300	SAE2 domain-containing protein, putative		-0.736521	1.33062e-05
PBANKA_0829700	guanylate kinase, putative	GK	-0.735596	0.00106522
PBANKA_1444300	mitochondrial respiratory chain complex II subunit, putative		-0.735024	0.00351248
PBANKA_0520100	conserved Plasmodium protein, unknown function		-0.734581	0.00143934
PBANKA_1447750	dolichyl-diphosphooligosaccharide--protein glycosyltransferase subunit OST4, putative	OST4	-0.734317	0.318568
PBANKA_0905700	DNA-directed RNA polymerases I and III subunit RPAC1, putative	RPC40	-0.733943	0.0013869
PBANKA_1338700	plasmepsin V, putative	PMV	-0.733595	0.000114918
PBANKA_0607100	mitochondrial import inner membrane translocase subunit TIM10, putative	TIM10	-0.731078	0.00772471
PBANKA_0810500	apoptosis-related protein, putative	ARP	-0.730839	0.00048511
PBANKA_1404600	conserved Plasmodium protein, unknown function		-0.730077	0.0226393
PBANKA_1331700	C3H1-type zinc finger protein CZIF1, putative	CZIF1	-0.72989	0.00859209
PBANKA_1208000	tubulin--tyrosine ligase, putative		-0.72825	0.00349249
PBANKA_1418800	SNARE protein, putative		-0.727604	0.00021413
PBANKA_0205000	ELM2 domain-containing protein, putative		-0.726454	0.000505403
PBANKA_1013800	cytochrome c oxidase subunit 2B, putative	COX2B	-0.726415	0.000833199
PBANKA_0828000	gametocyte development protein GD1	GD1	-0.726376	0.000158486
PBANKA_0601300	peptidyl-prolyl cis-trans isomerase, putative	CYP26	-0.726232	0.00129732
PBANKA_0619200	secreted ookinete protein, putative	PSOP1	-0.725423	0.014644
PBANKA_0922900	mitochondrial import inner membrane translocase subunit TIM44, putative	TIM44	-0.725181	0.000131872
PBANKA_0610700	conserved Plasmodium protein, unknown function		-0.724104	0.0593296
PBANKA_0302600	3'-5' exonuclease, putative		-0.723861	0.011297
PBANKA_0714100	trafficking protein particle complex subunit 2-like protein, putative	TRAPPC2L	-0.723617	0.0343862
PBANKA_1115400	BolA-like protein, putative		-0.722918	0.00471959
PBANKA_0912800	conserved Plasmodium protein, unknown function		-0.72235	0.00446897
PBANKA_1325000	40S ribosomal protein S28e, putative		-0.721977	0.000851936
PBANKA_1144600	mitochondrial carrier protein, putative		-0.721796	0.0025368
PBANKA_1231200	phosducin-like protein 1, putative	PhLP1	-0.721423	0.00081541
PBANKA_0907500	conserved Plasmodium protein, unknown function		-0.720581	0.00873871
PBANKA_1319800	serine hydroxymethyltransferase, putative	SHMT	-0.719217	0.0168469
PBANKA_0911000	calcium-binding protein, putative		-0.719209	0.0232671
PBANKA_1203500	conserved Plasmodium protein, unknown function		-0.719063	0.0412389
PBANKA_1329000	conserved Plasmodium protein, unknown function		-0.718533	0.0385628
PBANKA_1444400	conserved Plasmodium protein, unknown function		-0.717505	0.00109136
PBANKA_0408300	phd finger protein, putative		-0.715548	7.09657e-05
PBANKA_0205800	eukaryotic translation initiation factor 2-alpha kinase 2	eIK2	-0.713368	0.00807693
PBANKA_1017000	CorA-like Mg2+ transporter protein, putative	MIT3	-0.71173	0.136759
PBANKA_1233900	50S ribosomal protein L14, mitochondrial, putative		-0.710293	0.000209544
PBANKA_1032300	CTP synthase, putative	CTPS	-0.710075	0.00152289
PBANKA_0312600	palmitoyltransferase DHHC11, putative	DHHC11	-0.709568	0.0081822
PBANKA_0913100	RNA-binding protein, putative		-0.709416	0.00996131
PBANKA_0934700	conserved protein, unknown function		-0.709197	0.021782
PBANKA_0521200	conserved Plasmodium protein, unknown function		-0.706868	0.0321349
PBANKA_0708900	WPP motif-containing protein, putative		-0.706853	0.00641445
PBANKA_1358200	cytochrome c oxidase subunit ApiCOX16, putative		-0.70637	0.00386094
PBANKA_0821900	ubiquitin-conjugating enzyme E2, putative		-0.706257	0.0128439
PBANKA_0616600	ATP synthase F0 subunit a-like protein, putative		-0.706119	0.00131
PBANKA_1420700	MAATS1 domain-containing protein, putative		-0.705532	0.00363267
PBANKA_1346200	signal peptidase complex catalytic subunit SEC11, putative	SEC11	-0.705363	0.00107318
PBANKA_0207600	asparagine-rich antigen, putative		-0.7043	0.00474715
PBANKA_0827100	protein kinase, putative		-0.704068	0.00994151
PBANKA_0303900	pantothenate transporter	PAT	-0.703359	0.000903831
PBANKA_1200700	conserved Plasmodium protein, unknown function		-0.702905	0.0370245
PBANKA_0716900	armadillo-domain containing rhoptry protein, putative	ARO	-0.701731	0.0366233
PBANKA_1037100	GTPase-activating protein, putative		-0.701512	0.00293333
PBANKA_0304200	DNA-directed RNA polymerase III subunit RPC10, putative		-0.700785	0.00505903
PBANKA_1306100	GTP-binding protein YihA2, putative		-0.700748	0.00394432
PBANKA_1032800	conserved protein, unknown function		-0.699461	0.000710479
PBANKA_0905600	translation initiation factor eIF-1A, putative		-0.698181	0.00505989
PBANKA_0716300	Rab5-interacting protein, putative		-0.697491	0.0100574
PBANKA_0618500	conserved Plasmodium protein, unknown function		-0.696823	0.000122333
PBANKA_0605100	Tat binding protein 1(TBP-1)-interacting protein, putative		-0.696371	0.000861016
PBANKA_0511300	ribosomal protein RSM22, putative	RSM22	-0.693502	0.000263177
PBANKA_1109200	asparagine--tRNA ligase, putative		-0.692418	0.00165657
PBANKA_1236800	conserved Plasmodium protein, unknown function		-0.692195	0.00313492
PBANKA_1031500	conserved Plasmodium protein, unknown function		-0.692026	0.000918954
PBANKA_1419300	conserved Plasmodium protein, unknown function	REC8	-0.690342	0.0164531
PBANKA_0935700	Josephin domain-containing protein, putative		-0.689587	0.0624827
PBANKA_1458600	50S ribosomal protein L3, mitochondrial, putative		-0.689465	0.000323746
PBANKA_1416400	nucleolar complex protein 4, putative	NOC4	-0.688566	0.00230211
PBANKA_1450400	peptidase, putative		-0.688487	0.00225215
PBANKA_0601500	trimethylguanosine synthase, putative	TGS1	-0.68742	0.00178773
PBANKA_1230800	pyridoxal kinase, putative	PDXK	-0.686704	0.00183367
PBANKA_1355400	tetratricopeptide repeat protein, putative		-0.686351	0.13186
PBANKA_1401700	SNARE protein, putative		-0.686007	0.00025906
PBANKA_1223400	conserved Plasmodium protein, unknown function		-0.685854	0.00178468
PBANKA_1013700	ribosomal protein L17, mitochondrial, putative		-0.685496	0.0024308
PBANKA_1430600	conserved Plasmodium protein, unknown function		-0.685029	0.0397103
PBANKA_1364300	glycerol kinase, putative		-0.684296	0.000767789
PBANKA_1446600	WD repeat-containing protein, putative		-0.68413	0.00255169
PBANKA_0603000	conserved Plasmodium protein, unknown function		-0.68394	0.000298715
PBANKA_0512500	ribosome biogenesis protein RPF2, putative		-0.683199	0.00722209
PBANKA_0600300	PIR protein		-0.683146	0.219907
PBANKA_1026100	conserved Plasmodium protein, unknown function		-0.682233	0.0459593
PBANKA_0718100	glutamyl-tRNA(Gln) amidotransferase subunit A	GATA	-0.682056	0.00743992
PBANKA_1421800	ATP synthase subunit epsilon, mitochondrial, putative		-0.681744	0.00315772
PBANKA_1035800	pentatricopeptide repeat-containing protein 1, putative	PPR1	-0.681707	0.000621514
PBANKA_0703000	magnesium transporter, putative		-0.68089	0.00699754
PBANKA_1136300	RNA-binding protein, putative	RRM1	-0.680448	0.000867446
PBANKA_1138800	conserved Plasmodium protein, unknown function		-0.680375	0.00490693
PBANKA_1418400	ATP-dependent Clp protease adapter protein ClpS, putative	ClpS	-0.680056	0.00205099
PBANKA_0617000	cell division control protein CDC50A, putative	CDC50A	-0.679858	0.00283221
PBANKA_1336100	dihydroorotase, putative	DHOase	-0.678569	0.0184307
PBANKA_1013200	succinate--CoA ligase [ADP-forming] subunit beta, putative		-0.677796	0.000457147
PBANKA_1433400	diphthamide biosynthesis protein 3, putative	DPH3	-0.677324	0.141926
PBANKA_0603700	conserved protein, unknown function		-0.676671	0.000592161
PBANKA_1364800	ABC transporter B family member 6, putative	ABCB6	-0.676563	0.0292795
PBANKA_1408800	zinc finger protein, putative		-0.675812	0.0537824
PBANKA_0317001	PIR protein		-0.675554	0.686429
PBANKA_1016000	heme/steroid binding domain containing protein, putative		-0.675209	0.000996498
PBANKA_0617700	conserved protein, unknown function		-0.674826	0.00105619
PBANKA_1322900	OPA3-like protein, putative		-0.674696	0.00294438
PBANKA_1118800	conserved Plasmodium protein, unknown function		-0.673568	0.0810634
PBANKA_1104500	transmembrane protein TMEM222, putative		-0.672847	0.0158882
PBANKA_0810000	mitochondrial carrier protein, putative		-0.672074	0.000262796
PBANKA_0828100	fumarate hydratase, putative	FH	-0.670957	0.0034754
PBANKA_1034800	conserved Plasmodium protein, unknown function		-0.670515	0.00121188
PBANKA_0806500	triosephosphate isomerase, putative		-0.67043	0.00614007
PBANKA_0903300	bicoid-interacting protein BIN3, putative		-0.669988	0.0432869
PBANKA_1119900	DnaJ protein, putative		-0.669918	0.0180643
PBANKA_0712700	C3H1-type zinc finger protein CZIF2, putative	CZIF2	-0.669548	0.0566917
PBANKA_0930800	conserved Plasmodium protein, unknown function		-0.669454	0.0411091
PBANKA_1308700	conserved protein, unknown function		-0.669317	0.0151077
PBANKA_1240800	RAP protein, putative		-0.668841	0.171964
PBANKA_1019200	conserved Plasmodium protein, unknown function		-0.668044	5.37933e-05
PBANKA_0902400	kinesin-X4		-0.667975	0.00810952
PBANKA_1335700	conserved Plasmodium protein, unknown function		-0.667813	0.0344735
PBANKA_1218500	protein phosphatase inhibitor 2, putative		-0.66778	0.00460673
PBANKA_0202400	conserved Plasmodium protein, unknown function		-0.667522	9.82351e-05
PBANKA_0904900	mitochondrial large subunit ribosomal protein, putative		-0.665161	0.0166788
PBANKA_1118200	FPL domain-containing protein, putative		-0.664556	0.000143213
PBANKA_0903700	cysteine-rich PDZ-binding protein, putative	CRIPT	-0.663224	0.00591372
PBANKA_1118000	heptatricopeptide repeat-containing protein, putative		-0.662731	0.00351248
PBANKA_0209800	conserved protein, unknown function		-0.662611	0.0180643
PBANKA_1463700	DNA repair protein rhp16, putative		-0.662393	0.00101696
PBANKA_1343400	BRCA2 protein		-0.661213	0.000249644
PBANKA_0714600	vacuolar protein sorting-associated protein 2, putative	VPS2	-0.660556	0.0119252
PBANKA_0908900	V-type proton ATPase subunit F, putative		-0.659215	0.00699944
PBANKA_0718700	CDGSH iron-sulfur domain-containing protein, putative		-0.658782	0.00450713
PBANKA_0405700	ATP-dependent Clp protease proteolytic subunit, putative	ClpP	-0.658623	0.0224075
PBANKA_1014800	ADP-dependent DNA helicase RecQ, putative	WRN	-0.658434	0.0153031
PBANKA_0413900	ribosomal protein L27, mitochondrial, putative		-0.658338	0.0101643
PBANKA_1354100	ras-related protein Rab-11B, putative	RAB11b	-0.657795	0.000385097
PBANKA_1439700	conserved protein, unknown function		-0.657636	0.00256539
PBANKA_0944021	fam-a protein, pseudogene		-0.657007	0.833726
PBANKA_0721200	conserved Plasmodium protein, unknown function		-0.656902	0.073923
PBANKA_0615100	queuine tRNA-ribosyltransferase, putative		-0.656645	0.00986374
PBANKA_0809900	tRNA pseudouridine synthase, putative		-0.656601	0.000510956
PBANKA_1015700	protein archease, putative		-0.656426	0.0449468
PBANKA_1220900	conserved protein, unknown function		-0.656307	0.00625048
PBANKA_1236600	conserved Plasmodium protein, unknown function		-0.656036	0.00410468
PBANKA_1426800	conserved Plasmodium protein, unknown function		-0.655806	0.0531371
PBANKA_0932900	glycerol-3-phosphate dehydrogenase, putative	G3PDH	-0.655691	0.0467277
PBANKA_1105700	60S ribosomal subunit protein L24, putative		-0.655572	0.00708287
PBANKA_1119400	conserved Plasmodium protein, unknown function		-0.655277	0.0506582
PBANKA_0202900	transcription initiation factor TFIIB, putative		-0.65434	0.00225957
PBANKA_1445700	conserved Plasmodium protein, unknown function		-0.654272	0.00129495
PBANKA_0819400	conserved Plasmodium protein, unknown function		-0.652752	0.0170592
PBANKA_1038600	dynein regulatory complex protein, putative		-0.651669	0.10396
PBANKA_1300700	LCCL domain-containing protein	CCp1	-0.650982	0.00241951
PBANKA_0601800	DNA/RNA-binding protein, putative		-0.650679	0.00256868
PBANKA_1226800	DNA repair and recombination protein RAD54, putative	RAD54	-0.650577	0.00177104
PBANKA_0707900	thrombospondin-related protein 1	TRP1	-0.649945	0.059317
PBANKA_1439100	BRO1 domain-containing protein, putative		-0.649132	0.0639292
PBANKA_1328200	EF-hand calcium-binding domain-containing protein, putative		-0.646912	0.0288094
PBANKA_1019330	small nucleolar RNA snoR30		-0.646727	0.03435
PBANKA_1304000	cohesin complex subunit RAD21, putative		-0.645897	0.0206063
PBANKA_1300500	tubulin epsilon chain, putative		-0.645205	0.0387593
PBANKA_0417400	GTPase-activating protein, putative		-0.645074	0.000124588
PBANKA_0916900	conserved Plasmodium protein, unknown function		-0.642819	0.00084099
PBANKA_1110700	stearoyl-CoA desaturase	SCD	-0.642516	0.004699
PBANKA_1406500	conserved Plasmodium protein, unknown function		-0.641833	0.0057041
PBANKA_1102300	conserved Plasmodium protein, unknown function		-0.641193	0.00144055
PBANKA_0909000	carbonic anhydrase, putative	CA	-0.640549	0.0227045
PBANKA_1324200	conserved Plasmodium protein, unknown function		-0.639709	0.016466
PBANKA_1209700	protein ARV1, putative	ARV1	-0.638918	0.0150116
PBANKA_1310500	apicomplexan kinetochore protein 4	AKIT4	-0.638169	0.00640387
PBANKA_1312900	conserved Plasmodium protein, unknown function		-0.63815	0.0159652
PBANKA_1228300	lysine-specific histone demethylase, putative	LSD2	-0.637936	0.00177125
PBANKA_1138500	3'-5' exonuclease, putative		-0.637851	0.0433913
PBANKA_1320100	conserved Plasmodium protein, unknown function	UIS25	-0.637313	0.0158843
PBANKA_1229300	conserved Plasmodium protein, unknown function		-0.636778	0.063908
PBANKA_1434300	conserved Plasmodium protein, unknown function		-0.636529	0.0857784
PBANKA_0943561	tRNA Glycine		-0.63645	0.707951
PBANKA_1010200	methionine aminopeptidase 2, putative	METAP2	-0.636277	0.00161737
PBANKA_0610600	peripheral plastid protein 1, putative	PPP1	-0.635737	0.0021587
PBANKA_1104200	2-oxoisovalerate dehydrogenase subunit beta, mitochondrial, putative	BCKDHB	-0.635005	0.00111522
PBANKA_1104000	ATP-dependent helicase, putative		-0.633428	0.0430236
PBANKA_1321500	conserved Plasmodium protein, unknown function		-0.632958	0.0239335
PBANKA_1201800	conserved Plasmodium protein, unknown function		-0.632638	0.132315
PBANKA_0408900	conserved Plasmodium protein, unknown function		-0.6325	0.0011396
PBANKA_1317300	RAP protein, putative		-0.631871	0.0146257
PBANKA_1146700	PIR protein		-0.630639	0.129906
PBANKA_1337000	ribosome assembly 1 protein, putative	NUF1P1	-0.629815	0.0250657
PBANKA_0614700	conserved Plasmodium membrane protein, unknown function		-0.629435	0.0226747
PBANKA_1019320	Plasmodium RNA of unknown function RUF4		-0.628994	0.114666
PBANKA_0830900	leucine-rich repeat protein	LRR8	-0.628891	0.060235
PBANKA_0524600	PIR protein		-0.628727	0.00711054
PBANKA_1017300	conserved Plasmodium protein, unknown function		-0.628234	0.0212027
PBANKA_1304500	protein SOC3	SOC3	-0.627882	0.0339676
PBANKA_0507400	orotidine 5'-phosphate decarboxylase, putative	OMPDC	-0.627361	0.00352928
PBANKA_1017500	lipase, putative	UIS28	-0.626152	0.0508867
PBANKA_0921100	tRNA (guanine-N(7)-)-methyltransferase, putative		-0.625782	0.00234336
PBANKA_0912900	conserved Plasmodium protein, unknown function		-0.624646	0.00891468
PBANKA_0407000	conserved protein, unknown function		-0.624603	0.0227565
PBANKA_0207700	FtsJ-like methyltransferase, putative		-0.624281	0.00154109
PBANKA_0515700	conserved Plasmodium protein, unknown function		-0.623061	0.0153953
PBANKA_1224100	kinesin-like protein, putative		-0.619565	0.00341996
PBANKA_1330900	conserved Plasmodium protein, unknown function		-0.618946	0.00894125
PBANKA_1444500	myosin J	MyoJ	-0.618164	0.000579529
PBANKA_1312800	CLASP domain-containing protein, putative		-0.618148	0.00129182
PBANKA_0618300	Ham1-like protein, putative		-0.616516	0.0574633
PBANKA_1227200	peptidyl-prolyl cis-trans isomerase, putative	CYP81	-0.616333	0.000264148
PBANKA_0306900	Sec61-gamma subunit of protein translocation complex, putative		-0.616281	0.00320446
PBANKA_0206100	CCR4 domain-containing protein 3, putative	CCR4-3	-0.615086	0.0172703
PBANKA_1446200	mitosis protein dim1, putative		-0.614514	0.0908583
PBANKA_0905900	AP2 domain transcription factor AP2-O	AP2-O	-0.613198	0.14333
PBANKA_1213600	cysteine--tRNA ligase, putative	CysRS	-0.612792	0.0112142
PBANKA_0824400	cyclin-dependent kinases regulatory subunit, putative		-0.612771	0.00278629
PBANKA_0937300	G-patch domain-containing protein, putative		-0.612056	0.00136854
PBANKA_1425800	conserved Plasmodium protein, unknown function		-0.611874	0.0535625
PBANKA_0315100	ATP-dependent RNA helicase DDX47, putative	DDX47	-0.611344	0.00351667
PBANKA_0907600	phosphatidylinositol N-acetylglucosaminyltransferase subunit H, putative	PIGH	-0.611022	0.0304159
PBANKA_1212400	GDP-L-fucose synthase, putative	FS	-0.61024	0.0680506
PBANKA_1145731	tRNA Tryptophan		-0.609584	0.513921
PBANKA_0917000	conserved Plasmodium protein, unknown function		-0.608301	0.00175416
PBANKA_0827000	conserved Plasmodium protein, unknown function		-0.606841	0.370147
PBANKA_0934600	conserved Plasmodium protein, unknown function		-0.606617	0.0883989
PBANKA_0106400	GTP-binding protein, putative		-0.60587	0.00225957
PBANKA_0501800	myosin essential light chain ELC, putative	ELC	-0.605234	0.118755
PBANKA_1462900	rRNA-processing protein FCF2, putative	FCF2	-0.604332	0.00123396
PBANKA_0920000	multiprotein-bridging factor 1, putative	MBF1	-0.602853	0.00373138
PBANKA_1431050	10 kDa chaperonin, putative	CPN10	-0.602211	0.0222738
PBANKA_1326600	mediator of RNA polymerase II transcription subunit 20, putative	MED20	-0.602204	0.04084
PBANKA_0815300	met-10+ like protein, putative		-0.601736	0.0141993
PBANKA_0102900	AP2 domain transcription factor, putative	SIP2	-0.599858	0.0369981
PBANKA_1114600	pre-mRNA-splicing factor CWC2, putative	CWC2	-0.598606	0.00299011
PBANKA_1333400	conserved Plasmodium protein, unknown function		-0.597797	0.0164152
PBANKA_1362200	cytidine and deoxycytidylate deaminase, putative		-0.59773	0.0632431
PBANKA_1324100	ubiquitin carboxyl-terminal hydrolase isozyme L3, putative	UCHL3	-0.597593	0.00410039
PBANKA_0607200	conserved protein, unknown function		-0.597551	0.150855
PBANKA_0501600	golgi re-assembly stacking protein, putative	GRASP	-0.594146	0.0220652
PBANKA_1220400	protein BRAWNIN, putative		-0.593831	0.0467277
PBANKA_0905500	regulator of chromosome condensation, putative	RCC (0905500)	-0.59324	0.0226263
PBANKA_1224900	CH domain-containing protein		-0.592945	0.000487066
PBANKA_0923100	ubiquitin-like domain-containing protein, putative		-0.589247	0.0811694
PBANKA_1458400	conserved Plasmodium protein, unknown function		-0.589025	0.0699199
PBANKA_0718600	prohibitin-like protein PHBL	PHBL	-0.58825	0.127814
PBANKA_0828200	conserved Plasmodium protein, unknown function		-0.586756	0.012451
PBANKA_1438900	GTP cyclohydrolase 1, putative	GCH1	-0.586161	0.00446897
PBANKA_1120300	mRNA-binding protein PUF3, putative	PUF3	-0.585959	0.195603
PBANKA_0702600	conserved Plasmodium protein, unknown function		-0.585004	0.0443198
PBANKA_1141600	conserved Plasmodium protein, unknown function		-0.584981	0.00275468
PBANKA_1138000	cytochrome c oxidase subunit ApiCOX24, putative		-0.584895	0.0016052
PBANKA_0102700	conserved Plasmodium protein, unknown function		-0.583891	0.0261271
PBANKA_1007600	erythrocyte vesicle protein 1, putative	EVP1	-0.582876	0.00582339
PBANKA_0924100	thioredoxin-like protein, putative		-0.582144	0.0117899
PBANKA_1460200	conserved protein, unknown function		-0.581955	0.00591372
PBANKA_1331300	WD repeat-containing protein, putative		-0.581592	0.0281029
PBANKA_0209100	thrombospondin-related sporozoite protein	TRSP	-0.581543	0.01274
PBANKA_0934400	conserved Plasmodium protein, unknown function		-0.581203	0.00314674
PBANKA_1323500	rhoptry protein, putative		-0.580634	0.0741642
PBANKA_1226450	Plasmodium RNA of unknown function RUF3		-0.580172	0.818067
PBANKA_1432451	tRNA Proline		-0.578382	0.608111
PBANKA_1363500	N6-adenine-specific methylase, putative		-0.578062	0.00149128
PBANKA_1345000	PITH domain-containing protein, putative		-0.577401	0.0306153
PBANKA_1448000	pentatricopeptide repeat domain-containing protein 2, putative	PPR2	-0.576558	0.00194965
PBANKA_0825500	conserved Plasmodium protein, unknown function		-0.575676	0.109361
PBANKA_0712100	DNA helicase, putative		-0.575666	0.00275786
PBANKA_0513900	ORC3 domain-containing protein, putative		-0.573769	0.00721892
PBANKA_0934800	conserved protein, unknown function		-0.573562	0.0818126
PBANKA_1240900	conserved Plasmodium protein, unknown function		-0.572883	0.223656
PBANKA_0511100	conserved Plasmodium protein, unknown function		-0.572745	0.0654191
PBANKA_1441500	U3 small nucleolar RNA-interacting protein 2, putative	RRP9	-0.572301	0.0070381
PBANKA_0902300	female development protein FD2	FD2	-0.572286	0.0145312
PBANKA_0925700	conserved Plasmodium protein, unknown function		-0.5712	0.0897257
PBANKA_1419200	RNA-binding protein, putative		-0.571007	0.00440553
PBANKA_1131500	conserved Plasmodium protein, unknown function		-0.570939	0.00627336
PBANKA_0937860	small nucleolar RNA snoR09		-0.570537	0.586392
PBANKA_0502100	conserved Plasmodium protein, unknown function		-0.570497	0.0078507
PBANKA_1423900	translation initiation factor SUI1, putative		-0.570388	0.118834
PBANKA_0809000	translation initiation factor SUI1, putative		-0.569244	0.00137488
PBANKA_0831800	elongation factor Tu, putative		-0.568965	0.0371252
PBANKA_1101500	anaphase-promoting complex subunit 3	APC3	-0.568683	0.0334035
PBANKA_1342100	conserved Plasmodium protein, unknown function		-0.568338	0.0873647
PBANKA_0301700	5'-3' exonuclease, putative		-0.567974	0.00195123
PBANKA_1310000	conserved Plasmodium protein, unknown function		-0.567721	0.00326008
PBANKA_0802900	conserved Plasmodium protein, unknown function		-0.567456	0.195621
PBANKA_0706100	conserved protein, unknown function		-0.566926	0.0346511
PBANKA_0409400	kinase-related protein PKRP	PKRP	-0.565948	0.0217105
PBANKA_0720500	LSM domain-containing protein, putative		-0.565752	0.11848
PBANKA_1015100	conserved Plasmodium protein, unknown function		-0.565333	0.0286425
PBANKA_1324800	conserved Plasmodium protein, unknown function		-0.565329	0.0327758
PBANKA_1116200	ras GTPAse, putative		-0.564989	0.00443079
PBANKA_0007901	PIR protein		-0.564214	0.740415
PBANKA_1145741	tRNA Arginine		-0.564065	0.463077
PBANKA_1356100	conserved Plasmodium protein, unknown function		-0.563429	0.019095
PBANKA_0937000	ribosomal protein L11, mitochondrial, putative		-0.562221	0.00595986
PBANKA_1005800	conserved Plasmodium protein, unknown function		-0.561999	0.00248794
PBANKA_1451600	SUMO-activating enzyme subunit 2, putative	UBA2	-0.561484	0.00290889
PBANKA_1218700	conserved Plasmodium protein, unknown function		-0.559559	0.0119082
PBANKA_1357300	zinc finger protein, putative		-0.558917	0.0722403
PBANKA_1456800	vacuolar-sorting protein SNF7, putative	SNF7	-0.557143	0.00882526
PBANKA_1306900	serine/threonine protein kinase, putative	SRPK2	-0.556654	0.00522118
PBANKA_1457000	fused toes protein homolog FTS, putative		-0.55661	0.0154685
PBANKA_0503000	conserved protein, unknown function		-0.556344	0.0574476
PBANKA_1023700	conserved Plasmodium protein, unknown function		-0.55604	0.0111187
PBANKA_0919800	bifunctional farnesyl/geranylgeranyl diphosphate synthase, putative	FPPS/GGPPS	-0.554851	0.00637911
PBANKA_1323300	pyridoxal 5'-phosphate synthase, putative		-0.554676	0.0515026
PBANKA_1101900	HCNGP-like protein, putative		-0.553521	0.0312198
PBANKA_1010300	dynein-related AAA-type ATPase, putative		-0.553508	0.00117704
PBANKA_1107500	conserved Plasmodium protein, unknown function		-0.552425	0.0558934
PBANKA_1004500	conserved Plasmodium protein, unknown function		-0.552362	0.0117047
PBANKA_0308200	apicoplast beta-ketoacyl-acyl carrier protein synthase III precursor, putative		-0.551732	0.0410748
PBANKA_1109600	conserved Plasmodium protein, unknown function		-0.551699	0.0565197
PBANKA_1105600	conserved Plasmodium protein, unknown function		-0.551426	0.0711142
PBANKA_0206700	conserved Plasmodium protein, unknown function		-0.55135	0.0436063
PBANKA_0104400	nucleoside diphosphate kinase, putative		-0.549014	0.0281008
PBANKA_0301000	repetitive organellar protein, putative	ROPE	-0.548003	0.00118747
PBANKA_0312700	SNF2-like chromatin remodeling ATPase	gSNF2	-0.547695	0.0379451
PBANKA_0307300	50S ribosomal protein L33, putative		-0.547427	0.0407588
PBANKA_0310300	protein kinase 7	PK7	-0.5473	0.00577548
PBANKA_0908500	myosin K	MyoK	-0.5472	0.00540362
PBANKA_0831600	conserved Plasmodium protein, unknown function		-0.546442	0.0317657
PBANKA_1038700	tetratricopeptide repeat protein, putative		-0.546196	0.119515
PBANKA_1130900	large subunit rRNA methyltransferase, putative		-0.54601	0.0579701
PBANKA_0828500	serine/threonine protein phosphatase 4	PPP4	-0.542432	0.0168509
PBANKA_1447200	CG2-related protein, putative		-0.541465	0.00894125
PBANKA_1407000	conserved Plasmodium protein, unknown function		-0.540987	0.0273955
PBANKA_1017600	conserved Plasmodium protein, unknown function		-0.540694	0.0112474
PBANKA_1455500	conserved Plasmodium protein, unknown function		-0.540657	0.180848
PBANKA_0817000	major facilitator superfamily domain-containing protein, putative	MFS2	-0.540515	0.00943795
PBANKA_0825100	heptatricopeptide repeat-containing protein, putative		-0.54037	0.0515731
PBANKA_1018300	dynein intermediate chain, putative		-0.540313	0.0333438
PBANKA_0917990	small nucleolar RNA snoR13		-0.539914	0.0743799
PBANKA_0803300	RNA helicase, putative		-0.53966	0.0515026
PBANKA_0919900	ATP-dependent 6-phosphofructokinase, putative	PFK11	-0.538959	0.0219287
PBANKA_1013300	mitogen-activated protein kinase 1	MAPK1	-0.538693	0.0536185
PBANKA_1137600	Fe-S assembly protein IscX, putative	YfhJ	-0.538409	0.0385628
PBANKA_0937600	conserved Plasmodium protein, unknown function		-0.538208	0.0787449
PBANKA_0108100	conserved Plasmodium protein, unknown function		-0.53642	0.0988686
PBANKA_1218600	conserved protein, unknown function		-0.536146	0.0308656
PBANKA_1208800	MORN repeat protein, putative		-0.535548	0.0847795
PBANKA_1235700	conserved Plasmodium protein, unknown function		-0.534882	0.177786
PBANKA_API00206	chaperone protein ClpM, putative	ClpM	-0.53438	0.919316
PBANKA_1020400	nucleolar GTP-binding protein 2, putative	NOG2	-0.532939	0.00797756
PBANKA_1036400	ribosome biogenesis protein BOP1, putative	BOP1	-0.532522	0.00712772
PBANKA_0702000	coiled-coil domain-containing protein 39, putative		-0.531693	0.00315536
PBANKA_0606500	ribosomal protein L29, apicoplast, putative		-0.531447	0.0937498
PBANKA_1312500	Appr-1-p processing domain protein		-0.530046	0.0154685
PBANKA_0305300	KRR1 small subunit processome component, putative	KRR1	-0.529238	0.115273
PBANKA_0705500	ankyrin-repeat protein, putative		-0.529162	0.109563
PBANKA_0701500	prohibitin 1	PHB1	-0.528713	0.00964627
PBANKA_1115200	gamete egress protein GEP	GEP	-0.52829	0.00810952
PBANKA_0944081	PIR protein		-0.528155	0.490427
PBANKA_0815700	major facilitator superfamily-related transporter, putative	MFR4	-0.528009	0.00905183
PBANKA_1453800	zinc finger protein, putative		-0.52741	0.0492822
PBANKA_1343600	conserved protein, unknown function		-0.527303	0.00900214
PBANKA_0410541	tRNA Valine		-0.527142	0.346643
PBANKA_1451500	conserved Plasmodium protein, unknown function		-0.526585	0.0753957
PBANKA_1033700	conserved Plasmodium protein, unknown function		-0.526498	0.134369
PBANKA_0833800	CSTF domain-containing protein, putative		-0.525077	0.00815183
PBANKA_0604900	conserved Plasmodium protein, unknown function		-0.524579	0.0217377
PBANKA_0518600	conserved protein, unknown function		-0.52229	0.0976493
PBANKA_1125000	conserved Plasmodium protein, unknown function		-0.522201	0.06593
PBANKA_0607900	cGMP-specific 3',5'-cyclic phosphodiesterase alpha, putative	PDEalpha	-0.522162	0.022374
PBANKA_1200081	PIR protein		-0.521776	0.842363
PBANKA_1458800	kinesin-15		-0.521629	0.0100982
PBANKA_0802400	phosphopantetheine adenylyltransferase, putative	PPAT	-0.521063	0.0813046
PBANKA_1423200	AAA family ATPase, putative		-0.520995	0.0683954
PBANKA_1213200	EF hand domain-containing protein, putative		-0.520957	0.0916594
PBANKA_1444200	conserved Plasmodium protein, unknown function		-0.519761	0.00613666
PBANKA_1001100	ubiquitin-specific protease, putative		-0.519583	0.0538208
PBANKA_1009100	ataxin-2 like protein, putative		-0.518519	0.00823417
PBANKA_1242441	tRNA Leucine		-0.518062	0.754603
PBANKA_0206400	2-C-methyl-D-erythritol 4-phosphate cytidylyltransferase, putative	IspD	-0.516768	0.0708637
PBANKA_0705900	lipase maturation factor, putative	LMF1	-0.516186	0.00795269
PBANKA_0718300	DNA helicase MCM9, putative	MCM9	-0.515708	0.130373
PBANKA_1316500	conserved Plasmodium protein, unknown function		-0.515623	0.110929
PBANKA_1353600	conserved Plasmodium protein, unknown function		-0.514882	0.493606
PBANKA_1414600	inositol polyphosphate kinase, putative	IPK2	-0.513278	0.0253646
PBANKA_0902500	oocyst rupture protein 1	ORP1	-0.512956	0.0145312
PBANKA_1103800	ATP-dependent RNA helicase DDX27, putative	DDX27	-0.512877	0.0874727
PBANKA_1218000	nicotinamidase, putative		-0.512618	0.24077
PBANKA_1117100	histone H3 variant	H3.3	-0.51246	0.00877003
PBANKA_0720000	conserved Plasmodium protein, unknown function		-0.512173	0.00906787
PBANKA_0927100	conserved protein, unknown function		-0.510308	0.0716541
PBANKA_1341400	conserved Plasmodium protein, unknown function		-0.510258	0.0615069
PBANKA_1463100	CSC1-like protein, putative		-0.510038	0.00434493
PBANKA_0808600	conserved Plasmodium protein, unknown function		-0.509233	0.0305524
PBANKA_0511200	U3 small nucleolar ribonucleoprotein protein MPP10, putative	MPP10	-0.509172	0.0287497
PBANKA_0918300	major facilitator superfamily-related transporter, putative	MFR5	-0.50811	0.0127503
PBANKA_1359200	DNA/RNA-binding protein Alba 2, putative	ALBA2	-0.508079	0.0023856
PBANKA_1121800	AP2 domain transcription factor AP2-SP3	AP2-SP3	-0.507882	0.0799945
PBANKA_0933200	conserved Plasmodium protein, unknown function		-0.507456	0.084671
PBANKA_1351700	LMBR1 domain-containing protein, putative		-0.507064	0.00361909
PBANKA_0931500	folate transporter 2	FT2	-0.506737	0.0128826
PBANKA_0407900	YTH domain-containing protein 2, putative	YTH2	-0.506043	0.0525176
PBANKA_1017900	phosphoenolpyruvate carboxylase	PEPC	-0.504464	0.0661417
PBANKA_0207100	EF hand domain-containing protein, putative		-0.504178	0.113163
PBANKA_1120900	conserved Plasmodium protein, unknown function		-0.504039	0.185355
PBANKA_1107900	triose phosphate transporter	TPT	-0.503111	0.0394855
PBANKA_1348500	Voldacs domain-containing protein, putative		-0.501789	0.0163678
PBANKA_1135200	GTP-binding protein, putative		-0.501751	0.0188817
PBANKA_0939300	coiled-coil domain-containing protein 40, putative		-0.501247	0.0360156
PBANKA_0612861	tRNA Glutamic acid		-0.501119	0.714607
PBANKA_1114000	aspartate--tRNA ligase, putative		-0.501093	0.106367
PBANKA_0402800	EH domain-containing protein, putative	EHD	-0.500335	0.0560386
PBANKA_1018400	protein arginine N-methyltransferase 1, putative	PRMT1	-0.49968	0.0377669
PBANKA_0811500	conserved protein, unknown function		-0.499185	0.111204
PBANKA_1428500	glycerol-3-phosphate 1-O-acyltransferase, putative		-0.498517	0.0405601
PBANKA_1118500	conserved Plasmodium protein, unknown function		-0.498431	0.0190742
PBANKA_1400081	PIR protein		-0.498189	0.275917
PBANKA_1428000	conserved protein, unknown function		-0.498071	0.0219849
PBANKA_1455700	conserved Plasmodium protein, unknown function		-0.496166	0.0753251
PBANKA_1451700	conserved Plasmodium protein, unknown function		-0.494295	0.0331886
PBANKA_0930200	DNA mismatch repair protein MLH, putative	MLH	-0.494019	0.00860982
PBANKA_1200800	transformer-2 protein homolog beta, putative	TRA2B	-0.494008	0.00669118
PBANKA_1201600	ribosome-binding factor A, putative		-0.49339	0.011297
PBANKA_0508600	conserved Plasmodium protein, unknown function		-0.492902	0.0162891
PBANKA_0600900	conserved protein, unknown function		-0.491751	0.0459593
PBANKA_0941400	centrin-4	CEN4	-0.491604	0.0785843
PBANKA_0823600	pre-mRNA-splicing factor 18, putative	PRP18	-0.490208	0.0267942
PBANKA_1323000	conserved protein, unknown function		-0.489998	0.0650921
PBANKA_0408000	conserved Plasmodium protein, unknown function		-0.489241	0.0379596
PBANKA_0404700	glutaredoxin 1, putative	GRX1	-0.488457	0.0156718
PBANKA_0512300	RING zinc finger protein, putative		-0.488208	0.0222482
PBANKA_1237300	magnesium transporter NIPA, putative		-0.488075	0.0394989
PBANKA_1125100	3-oxoacyl-acyl-carrier protein synthase, putative	FabB/FabF	-0.488003	0.358486
PBANKA_1349400	DNA replication complex GINS protein, putative		-0.487134	0.257732
PBANKA_1350300	RanBPM and CLTH-like protein, putative		-0.486403	0.0248017
PBANKA_0202500	P-loop containing nucleoside triphosphate hydrolase, putative		-0.48601	0.0182489
PBANKA_1018200	MORN repeat protein, putative		-0.485596	0.15971
PBANKA_1431300	conserved protein, unknown function		-0.484428	0.0963204
PBANKA_1013600	PhIL1 interacting protein PIP2, putative	PIP2	-0.483988	0.191728
PBANKA_1119800	conserved Plasmodium protein, unknown function		-0.483983	0.177741
PBANKA_0107200	conserved Plasmodium protein, unknown function		-0.483485	0.105915
PBANKA_0412700	zinc finger protein, putative		-0.483307	0.0339058
PBANKA_0206000	ATP synthase-associated protein, putative		-0.482901	0.00966721
PBANKA_1345800	RNA-binding protein, putative		-0.482725	0.00987203
PBANKA_0603900	HAD domain ookinete protein	HADO	-0.482457	0.127168
PBANKA_0932100	palmitoyltransferase DHHC9	DHHC9	-0.482346	0.0033496
PBANKA_1441900	DNA helicase 60, putative	DH60	-0.48194	0.0156493
PBANKA_0104200	calcium-binding protein, putative		-0.481922	0.135321
PBANKA_0416400	ATP synthase-associated protein, putative		-0.481746	0.0394855
PBANKA_0802500	protein phosphatase PPM12, putative	PPM12	-0.481404	0.196399
PBANKA_0612400	AP2 domain transcription factor AP2-Z	AP2-Z	-0.480769	0.0740145
PBANKA_0313000	conserved Plasmodium protein, unknown function		-0.478979	0.0731054
PBANKA_0812300	spindle and kinetochore-associated protein 1, putative	SKA1	-0.477027	0.0215129
PBANKA_1124300	conserved Plasmodium protein, unknown function		-0.476945	0.0549993
PBANKA_1119300	ATP synthase-associated protein, putative		-0.476853	0.0141993
PBANKA_0814150	conserved protein, unknown function		-0.476526	0.695249
PBANKA_1204300	CCR4-NOT transcription complex subunit 5, putative	NOT5	-0.476278	0.0105446
PBANKA_1427000	protein phosphatase PPM7	PPM7	-0.475974	0.0489827
PBANKA_1325500	conserved Plasmodium protein, unknown function		-0.473407	0.0250657
PBANKA_1031700	ankyrin-repeat protein, putative		-0.47281	0.175164
PBANKA_1408600	conserved Plasmodium protein, unknown function		-0.472081	0.0668929
PBANKA_1145751	tRNA Cysteine		-0.471865	0.40289
PBANKA_1353100	conserved Plasmodium protein, unknown function		-0.471816	0.0361931
PBANKA_1113400	secreted ookinete protein	PSOP12	-0.471518	0.0386393
PBANKA_1332500	pre-rRNA-processing protein PNO1, putative	PNO1	-0.471486	0.017073
PBANKA_0801700	conserved Plasmodium protein, unknown function		-0.471457	0.0553077
PBANKA_1363000	small nuclear ribonucleoprotein E, putative	SNRPE	-0.470808	0.00613675
PBANKA_1117200	conserved Plasmodium protein, unknown function		-0.470516	0.0770896
PBANKA_1125400	conserved Plasmodium protein, unknown function		-0.470327	0.105915
PBANKA_0621900	mitochondrial import inner membrane translocase subunit TIM14, putative	PAM18	-0.470092	0.0733679
PBANKA_1339900	SNARE protein, putative		-0.470091	0.0302248
PBANKA_1343500	conserved protein, unknown function		-0.469897	0.03435
PBANKA_0210300	seipin domain-containing protein, putative		-0.469176	0.0210593
PBANKA_1143200	conserved Plasmodium protein, unknown function		-0.46793	0.139511
PBANKA_1343200	conserved Plasmodium protein, unknown function		-0.467559	0.0188455
PBANKA_1024800	ATP synthase-associated protein, putative		-0.467549	0.0134166
PBANKA_0407800	SECIS-binding protein 2, putative	SBP2	-0.467144	0.0447462
PBANKA_1038500	dynein light chain, putative		-0.466509	0.146143
PBANKA_0616000	ribosomal protein S8, mitochondrial, putative		-0.466387	0.226875
PBANKA_0821800	U4/U6 snRNA-associated-splicing factor, putative	PRP24	-0.466146	0.01693
PBANKA_0917980	small nucleolar RNA snoR14a		-0.465587	0.112488
PBANKA_0930400	peptidyl-tRNA hydrolase ICT1, putative	ICT1	-0.46557	0.0891674
PBANKA_0106100	4-hydroxybenzoate polyprenyltransferase, putative	COQ2	-0.464072	0.144097
PBANKA_1024700	ubiquitin fusion degradation protein 1, putative	UFD1	-0.463312	0.0496244
PBANKA_0301200	ERCC1 nucleotide excision repair protein, putative	ERCC1	-0.463029	0.0610376
PBANKA_1451800	conserved Plasmodium protein, unknown function		-0.462367	0.0229448
PBANKA_0703700	ATP-dependent RNA helicase DBP10, putative	DBP10	-0.461665	0.0289047
PBANKA_0509500	conserved protein, unknown function		-0.461615	0.0657808
PBANKA_0814800	conserved Plasmodium protein, unknown function		-0.461002	0.234218
PBANKA_0304700	serine repeat antigen 5	SERA5	-0.460889	0.489061
PBANKA_1332300	Golgi SNAP receptor complex member 1, putative		-0.460542	0.0391126
PBANKA_1444600	dynein regulatory complex subunit 7, putative		-0.460438	0.160293
PBANKA_1143100	CLAMP domain-containing protein, putative		-0.459936	0.184008
PBANKA_1301600	vacuole membrane protein 1, putative	VMP1	-0.459705	0.0671241
PBANKA_0712000	U3 small nucleolar ribonucleoprotein protein IMP4, putative	IMP4	-0.459672	0.00620983
PBANKA_1302241	tRNA Selenocysteine		-0.459469	0.466278
PBANKA_1426500	cullin-1	CUL1	-0.458736	0.0290227
PBANKA_1213400	FAD synthetase, putative		-0.458691	0.279934
PBANKA_1323700	FYVE and coiled-coil domain-containing protein, putative	FCP	-0.45862	0.0516365
PBANKA_1443600	conserved Plasmodium protein, unknown function		-0.458572	0.0747921
PBANKA_0209400	L-seryl-tRNA(Sec) kinase, putative	PSTK	-0.458545	0.105529
PBANKA_1327800	zinc finger protein, putative		-0.45833	0.0414479
PBANKA_1415300	protein transport protein SEC20, putative	SEC20	-0.458006	0.0232209
PBANKA_1234100	protoheme IX farnesyltransferase, putative	COX10	-0.457584	0.0331944
PBANKA_0520200	ADP,ATP carrier protein 1, putative	AAC1	-0.457561	0.0236529
PBANKA_1121300	conserved protein, unknown function		-0.456626	0.124287
PBANKA_1428400	tetratricopeptide repeat protein, putative		-0.455995	0.0257853
PBANKA_0410400	glycogen synthase kinase-3 beta, putative	GSK3beta	-0.454678	0.0193597
PBANKA_0106800	conserved Plasmodium protein, unknown function		-0.45411	0.0404901
PBANKA_1427600	conserved Plasmodium protein, unknown function		-0.453568	0.0673322
PBANKA_0814000	conserved protein, unknown function		-0.453355	0.0714135
PBANKA_1460100	conserved protein, unknown function		-0.452746	0.375899
PBANKA_0833200	peptide chain release factor 1, putative	RF1	-0.451753	0.0153953
PBANKA_1350000	WPP motif-containing protein, putative		-0.45098	0.0191348
PBANKA_1244300	RING zinc finger protein, putative		-0.450507	0.0359971
PBANKA_1018800	conserved Plasmodium protein, unknown function		-0.448998	0.0232477
PBANKA_1237500	pre-mRNA-splicing factor BUD31, putative	BUD31	-0.448768	0.142416
PBANKA_1006600	conserved Plasmodium protein, unknown function		-0.448618	0.0397806
PBANKA_1213800	RMI1 domain-containing protein, putative		-0.447229	0.0493132
PBANKA_1009000	GTPase Era, putative	ERA	-0.446496	0.111578
PBANKA_0107000	respiratory chain complex 4 associated protein 4, putative		-0.446424	0.0634807
PBANKA_0405800	spindle and kinetochore-associated protein 2, putative	SKA2	-0.445924	0.00746072
PBANKA_0006300	PIR protein		-0.445851	0.846101
PBANKA_0822900	dynein intermediate chain, putative		-0.445467	0.0899998
PBANKA_1460600	uroporphyrinogen-III synthase, putative		-0.444832	0.0930038
PBANKA_0111500	conserved Plasmodium protein, unknown function		-0.4442	0.100018
PBANKA_1027700	uracil-DNA glycosylase, putative	UDG	-0.444176	0.0916458
PBANKA_0201051	conserved rodent malaria protein, unknown function		-0.443853	0.512145
PBANKA_0521700	AP2 domain transcription factor, putative	ApiAP2	-0.443056	0.0528598
PBANKA_1242400	conserved Plasmodium protein, unknown function	POLD3	-0.442426	0.0466527
PBANKA_1230900	RAP protein, putative		-0.44126	0.120136
PBANKA_1214100	tubulin binding cofactor c, putative		-0.440869	0.0442547
PBANKA_0211300	cysteine desulfurase IscS, putative	NFS1	-0.440502	0.0668929
PBANKA_1222200	protein MPODD	MPODD	-0.440311	0.0775298
PBANKA_1363100	conserved protein, unknown function		-0.438628	0.0236841
PBANKA_1236100	ribosomal large subunit pseudouridylate synthase, putative		-0.438501	0.259674
PBANKA_0911700	subtilisin-like protease 2	SUB2	-0.438331	0.0791894
PBANKA_1000900	conserved Plasmodium protein, unknown function		-0.438184	0.231348
PBANKA_1105500	mediator of RNA polymerase II transcription subunit 11, putative	MED11	-0.437814	0.0933358
PBANKA_1447300	conserved Plasmodium protein, unknown function		-0.437661	0.289772
PBANKA_0110500	leucine-rich repeat protein	LRR6	-0.437435	0.125857
PBANKA_1338400	V-type proton ATPase subunit G, putative		-0.437024	0.0278795
PBANKA_1215300	conserved Plasmodium protein, unknown function		-0.436888	0.0757355
PBANKA_1124600	conserved protein, unknown function		-0.436348	0.0741642
PBANKA_0510800	conserved Plasmodium protein, unknown function		-0.435825	0.0370073
PBANKA_1350200	conserved Plasmodium protein, unknown function		-0.43567	0.0349654
PBANKA_0112300	filamin domain-containing protein, putative		-0.435517	0.0342876
PBANKA_1312200	ubiquitin-protein ligase, putative		-0.43484	0.0976493
PBANKA_0601000	ATP-dependent DNA/RNA helicase PSH2, putative	PSH2	-0.434828	0.0619965
PBANKA_1035500	vacuolar protein sorting-associated protein 29, putative	VPS29	-0.434702	0.0905166
PBANKA_1411700	peptidyl-prolyl cis-trans isomerase, putative		-0.433226	0.0743008
PBANKA_1009700	ribonuclease H2 subunit B, putative		-0.43229	0.318745
PBANKA_0924700	RAP protein, putative		-0.429964	0.03435
PBANKA_0407400	aurora-related kinase ARK2	ARK2	-0.429845	0.0605428
PBANKA_0211600	mTERF domain-containing protein, putative		-0.429567	0.0381716
PBANKA_0602200	signal recognition particle subunit SRP14, putative	SRP14	-0.429145	0.188595
PBANKA_1333000	mediator of RNA polymerase II transcription subunit 22, putative	MED22	-0.42899	0.0727583
PBANKA_0721300	protein transport protein GOT1, putative	GOT1	-0.428243	0.0736721
PBANKA_1338500	N-acetyltransferase, GNAT family, putative		-0.427696	0.047509
PBANKA_0105800	RING zinc finger protein, putative		-0.425565	0.0386099
PBANKA_1107600	6-cysteine protein P38, putative	P38	-0.424697	0.0588662
PBANKA_1345100	conserved Plasmodium protein, unknown function		-0.424335	0.10184
PBANKA_1205400	rho GTPase-activating protein, putative		-0.424248	0.0187845
PBANKA_0935600	conserved protein, unknown function		-0.423424	0.108191
PBANKA_0102300	cation/H+ antiporter	CAX	-0.423409	0.106774
PBANKA_1429300	integral membrane protein GPR180	GPR180	-0.423235	0.0689824
PBANKA_1319400	conserved Plasmodium protein, unknown function		-0.42177	0.109361
PBANKA_0400700	fam-a protein, pseudogene		-0.421522	0.543336
PBANKA_0829800	transcription initiation factor TFIID subunit 7, putative	TAF7	-0.421153	0.0370409
PBANKA_0830500	conserved Plasmodium protein, unknown function		-0.421088	0.388395
PBANKA_1400300	PIR protein		-0.419797	0.337494
PBANKA_0314300	conserved Plasmodium protein, unknown function		-0.41885	0.155498
PBANKA_0611500	conserved Plasmodium protein, unknown function		-0.418808	0.273394
PBANKA_0612100	conserved protein, unknown function		-0.417494	0.0593658
PBANKA_1216000	iron-sulfur assembly protein, putative		-0.416531	0.145242
PBANKA_0620800	conserved protein, unknown function		-0.416377	0.0557722
PBANKA_0418300	protein RER1, putative	RER1	-0.416162	0.061621
PBANKA_0204100	N-acetyltransferase, GNAT family, putative		-0.416145	0.107018
PBANKA_1110300	WD repeat-containing protein, putative		-0.416132	0.26188
PBANKA_0702100	folate transporter 1, putative	FT1	-0.415355	0.189811
PBANKA_1430700	conserved protein, unknown function		-0.415021	0.019575
PBANKA_0404400	cytochrome b-c1 complex subunit 8, putative	QCR8	-0.414441	0.0358273
PBANKA_1341100	respiratory chain complex 3 associated protein 2, putative		-0.413971	0.0270536
PBANKA_0928900	conserved protein, unknown function		-0.413167	0.141941
PBANKA_1146721	PIR protein		-0.412726	0.30093
PBANKA_0706900	mitochondrial import receptor subunit TOM7, putative	TOM7	-0.412509	0.129077
PBANKA_0502800	tRNA wybutosine-synthesizing protein, putative		-0.412075	0.143408
PBANKA_1462300	conserved Plasmodium protein, unknown function		-0.411796	0.108897
PBANKA_0828900	conserved Plasmodium protein, unknown function		-0.411179	0.20194
PBANKA_1445900	conserved Plasmodium protein, unknown function		-0.410914	0.0545181
PBANKA_0415800	WD repeat-containing protein 66, putative	WDR66	-0.410683	0.157759
PBANKA_1115100	gametogenesis essential protein 1, putative	GEP1	-0.408096	0.042052
PBANKA_0925800	protein KIC10, putative		-0.407912	0.0282949
PBANKA_1125900	ankyrin-repeat protein, putative		-0.407432	0.18198
PBANKA_1434000	phosphate translocator, putative		-0.406035	0.0658569
PBANKA_0214000	dynein heavy chain, putative	DHC3	-0.405529	0.108433
PBANKA_0909700	VPS9 domain-containing protein, putative		-0.405188	0.0864919
PBANKA_1126300	conserved Plasmodium protein, unknown function		-0.404771	0.174023
PBANKA_1001700	conserved Plasmodium protein, unknown function		-0.404042	0.333277
PBANKA_0609000	conserved Plasmodium protein, unknown function		-0.403146	0.178185
PBANKA_0923000	DNA-directed RNA polymerase, putative	mtRNAP	-0.401691	0.0232477
PBANKA_1310900	conserved Plasmodium protein, unknown function		-0.400836	0.0787449
PBANKA_0412300	conserved protein, unknown function		-0.400554	0.0443946
PBANKA_1004400	ribosomal protein L25, putative		-0.400418	0.0759417
PBANKA_1333200	autophagy-related protein 12, putative	ATG12	-0.400273	0.0975622
PBANKA_1431500	radial spoke protein 9	RSP9	-0.400065	0.320584
PBANKA_0417800	protein hook, putative		-0.399709	0.027908
PBANKA_1360900	GTPase, putative		-0.398961	0.141795
PBANKA_1439500	cytochrome c heme lyase	CCHL	-0.398525	0.0919552
PBANKA_1130300	reactive oxygen species modulator 1, putative	ROMO1	-0.398397	0.156037
PBANKA_0103000	ribosomal protein L41, mitochondrial, putative		-0.397898	0.0842832
PBANKA_0708100	dynein light chain 1	DLC1	-0.396721	0.231133
PBANKA_1303500	cytochrome c oxidase subunit NDUFA4, putative	NDUFA4	-0.396644	0.0256688
PBANKA_1029600	conserved Plasmodium protein, unknown function		-0.396256	0.144211
PBANKA_1406100	DNA-directed RNA polymerase subunit alpha, putative		-0.395117	0.0659807
PBANKA_0401900	DNA-directed RNA polymerases I, II, and III subunit RPABC2, putative	RPB6	-0.394229	0.0206068
PBANKA_1462100	conserved Plasmodium protein, unknown function		-0.393777	0.172638
PBANKA_0827600	conserved Plasmodium protein, unknown function		-0.393054	0.103755
PBANKA_0520700	WD repeat-containing protein, putative		-0.392188	0.232159
PBANKA_1330500	WD repeat-containing protein 79, putative	WDR79	-0.391934	0.177277
PBANKA_1410200	cytochrome c, putative		-0.391484	0.235483
PBANKA_1108600	alpha-soluble NSF attachment protein, putative		-0.391479	0.0613874
PBANKA_0310100	mitochondrial respiratory chain complex II subunit, putative		-0.391342	0.118301
PBANKA_1133600	dynein light chain, putative		-0.391325	0.328088
PBANKA_1402500	condensin complex subunit 2, putative	CAPH	-0.390074	0.221024
PBANKA_1356600	UDP-N-acetylglucosamine pyrophosphorylase, putative		-0.389917	0.396321
PBANKA_1348200	conserved Plasmodium protein, unknown function		-0.389654	0.054614
PBANKA_1022400	dynein light chain, putative		-0.388169	0.244092
PBANKA_0915800	pre-mRNA-splicing factor 38A, putative	PRP38A	-0.388153	0.0432552
PBANKA_1010900	protein kinase, putative		-0.388098	0.103478
PBANKA_1119100	splicing factor 3A subunit 2, putative	SF3A2	-0.387549	0.0923923
PBANKA_0414800	arginase		-0.387441	0.0817541
PBANKA_1111600	prefoldin subunit 6, putative		-0.387056	0.125857
PBANKA_1242900	conserved protein, unknown function		-0.386489	0.264189
PBANKA_0110200	lsm12, putative		-0.385167	0.0535625
PBANKA_0716500	male development protein MD5	MD5	-0.383528	0.203045
PBANKA_1347600	eukaryotic translation initiation factor 6, putative		-0.383484	0.210229
PBANKA_0715400	ATP synthase-associated protein, putative		-0.382955	0.0727583
PBANKA_0940400	conserved Plasmodium protein, unknown function		-0.381609	0.143994
PBANKA_1365721	conserved rodent malaria protein, unknown function		-0.38075	0.586036
PBANKA_0609200	conserved Plasmodium protein, unknown function		-0.380543	0.0753957
PBANKA_1434900	raf kinase inhibitor, putative	RKIP	-0.380245	0.232695
PBANKA_0708200	conserved Plasmodium protein, unknown function		-0.379766	0.161156
PBANKA_0719100	conserved Plasmodium protein, unknown function		-0.379009	0.0466527
PBANKA_1437800	conserved Plasmodium protein, unknown function		-0.378333	0.139946
PBANKA_0403500	elongation factor (EF-TS), putative	EF-Ts	-0.378214	0.374645
PBANKA_0100800	zinc finger protein, putative		-0.378063	0.128311
PBANKA_0502400	conserved Plasmodium protein, unknown function		-0.377567	0.366425
PBANKA_0621100	proteasome assembly chaperone 4, putative		-0.377226	0.267171
PBANKA_0910800	conserved Plasmodium protein, unknown function		-0.377172	0.339889
PBANKA_1208300	heptatricopeptide repeat-containing protein, putative		-0.377092	0.3212
PBANKA_0924000	bromodomain protein 7, putative	BDP7	-0.376804	0.0438115
PBANKA_1229400	F-box protein FBXO6, putative		-0.376502	0.189893
PBANKA_0829000	conserved Plasmodium protein, unknown function		-0.37628	0.138285
PBANKA_1446400	conserved protein, unknown function		-0.375758	0.246866
PBANKA_0314900	SUZ domain-containing protein, putative		-0.375036	0.166809
PBANKA_1454800	female development protein FD1	FD1	-0.374417	0.133955
PBANKA_0835700	conserved Plasmodium protein, unknown function		-0.374353	0.447199
PBANKA_1241700	transmembrane emp24 domain-containing protein, putative		-0.374177	0.0255017
PBANKA_0925500	calcium-dependent protein kinase 6	CDPK6	-0.372323	0.072951
PBANKA_0404900	cytochrome c oxidase subunit 6c, putative		-0.371868	0.0568708
PBANKA_1458200	5-formyltetrahydrofolate cyclo-ligase, putative		-0.371853	0.147324
PBANKA_0803800	conserved protein, unknown function		-0.371651	0.227587
PBANKA_0519600	conserved protein, unknown function		-0.371404	0.0486891
PBANKA_1236300	ATP-dependent RNA helicase DDX1, putative	DDX1	-0.371213	0.177114
PBANKA_1146200	Plasmodium exported protein, unknown function		-0.369551	0.263314
PBANKA_0826200	protein phosphatase-beta, putative		-0.369258	0.10759
PBANKA_1300021	PIR protein		-0.369053	0.841853
PBANKA_0504200	RNA-binding protein 34, putative	RBM34	-0.368664	0.0897257
PBANKA_0810100	conserved Plasmodium protein, unknown function		-0.367787	0.225691
PBANKA_0710300	protein transport protein YIF1, putative	YIF1	-0.367705	0.147347
PBANKA_1128700	CRAL/TRIO domain-containing protein, putative		-0.367491	0.0624659
PBANKA_0711100	conserved Plasmodium protein, unknown function		-0.36662	0.317052
PBANKA_1422700	superoxide dismutase [Fe], putative	FeSOD	-0.366303	0.0747608
PBANKA_1026500	metacaspase-3, putative	MCA3	-0.365632	0.111439
PBANKA_1328900	potassium channel K2	K2	-0.365179	0.328968
PBANKA_1354300	sodium-dependent phosphate transporter, putative	PiT	-0.364241	0.0896394
PBANKA_1314900	conserved Plasmodium protein, unknown function		-0.363195	0.276316
PBANKA_1204900	conserved Plasmodium protein, unknown function		-0.363024	0.148455
PBANKA_1033300	conserved Plasmodium protein, unknown function		-0.362156	0.0313427
PBANKA_1214500	conserved Plasmodium protein, unknown function		-0.361685	0.490533
PBANKA_1004100	NYN domain-containing protein, putative		-0.361106	0.0731898
PBANKA_0307900	conserved Plasmodium protein, unknown function		-0.360914	0.374843
PBANKA_1348300	U3 small nucleolar RNA-associated protein 4, putative	UTP4	-0.359272	0.118977
PBANKA_1343100	conserved Plasmodium protein, unknown function		-0.358619	0.452125
PBANKA_0313200	WD repeat-containing protein, putative		-0.358483	0.217485
PBANKA_1111800	glutathione synthetase	GS	-0.357795	0.302423
PBANKA_1317600	conserved Plasmodium protein, unknown function		-0.357192	0.102312
PBANKA_1227900	periodic tryptophan protein 2, putative	PWP2	-0.357137	0.305632
PBANKA_1113500	ras-related protein Rab-1A, putative	RAB1a	-0.356004	0.145749
PBANKA_0804300	DNA mismatch repair protein MSH2	MSH2-2	-0.355003	0.278755
PBANKA_0701800	conserved protein, unknown function		-0.354716	0.0901394
PBANKA_1123000	conserved protein, unknown function		-0.354623	0.0693441
PBANKA_1244100	heptatricopeptide repeat-containing protein, putative		-0.354345	0.279255
PBANKA_1141500	SNARE associated Golgi protein, putative		-0.353377	0.0674328
PBANKA_0829400	conserved Plasmodium protein, unknown function		-0.353237	0.225438
PBANKA_0714400	EF-hand calcium-binding domain-containing protein, putative		-0.35294	0.106228
PBANKA_0816600	conserved Plasmodium protein, unknown function		-0.352793	0.0903915
PBANKA_0936100	acylphosphatase, putative		-0.352273	0.26792
PBANKA_0504500	cytoplasmic dynein intermediate chain, putative		-0.35192	0.130052
PBANKA_0713700	tRNA modification GTPase, putative		-0.350246	0.207926
PBANKA_1336400	DnaJ protein, putative		-0.349167	0.0700976
PBANKA_0917400	armadillo repeat protein PF16	PF16	-0.348889	0.225612
PBANKA_0815000	pseudouridylate synthase, putative		-0.348682	0.282115
PBANKA_1304400	allantoicase, putative		-0.348605	0.227981
PBANKA_1433900	AP-2 complex subunit mu, putative	AP2-MU	-0.348296	0.216488
PBANKA_0930100	conserved Plasmodium protein, unknown function		-0.347837	0.177078
PBANKA_1315900	aminomethyltransferase, putative		-0.347609	0.239377
PBANKA_0311900	RING zinc finger protein, putative		-0.346485	0.0496373
PBANKA_0613100	conserved Plasmodium protein, unknown function		-0.346408	0.147324
PBANKA_0805300	conserved Plasmodium protein, unknown function		-0.346007	0.128826
PBANKA_1215500	translation machinery-associated protein 7, putative	TMA7	-0.345931	0.0968081
PBANKA_0617900	apoptosis-inducing factor, putative	AIF	-0.345607	0.177741
PBANKA_1202300	dynein attachment factor-domain containing protein, putative		-0.345293	0.261004
PBANKA_0306000	6-cysteine protein P230p	P230p	-0.345286	0.1965
PBANKA_0822000	conserved Plasmodium protein, unknown function		-0.345272	0.250549
PBANKA_0916600	oxysterol-binding protein, putative		-0.344795	0.184957
PBANKA_0701600	coiled-coil domain-containing protein 124, putative	CCDC124	-0.344694	0.109361
PBANKA_1345600	elongation factor Tu, putative		-0.34402	0.0863343
PBANKA_1363900	CXXC motif containing zinc binding protein, putative		-0.343556	0.142899
PBANKA_1334600	diacylglycerol kinase, putative		-0.34331	0.161499
PBANKA_0819500	ATP-dependent DNA helicase Q1, putative	RECQ1	-0.343211	0.124008
PBANKA_1238100	cytochrome c oxidase subunit ApiCOX18, putative		-0.342943	0.150898
PBANKA_1132100	splicing factor 3B subunit 5, putative	SF3B5	-0.341333	0.149824
PBANKA_1433500	PPPDE peptidase domain-containing protein, putative		-0.34102	0.224313
PBANKA_1344200	conserved Plasmodium protein, unknown function		-0.340656	0.206076
PBANKA_0716200	calmodulin-like protein, putative		-0.339838	0.21184
PBANKA_0517900	conserved protein, unknown function		-0.338949	0.345711
PBANKA_0904300	apicoplast import protein Tic20, putative	TIC20	-0.338856	0.392699
PBANKA_1219600	cg1 protein, putative		-0.338482	0.157303
PBANKA_1330000	enkurin domain-containing protein, putative		-0.338383	0.267739
PBANKA_0209000	protein E140, putative		-0.338175	0.189719
PBANKA_0507800	conserved protein, unknown function		-0.338163	0.233283
PBANKA_0603500	cytidine deaminase, putative		-0.33772	0.43098
PBANKA_1106100	conserved Plasmodium protein, unknown function		-0.336909	0.171308
PBANKA_0401400	RNA-binding protein, putative		-0.336667	0.0671241
PBANKA_0304500	conserved Plasmodium protein, unknown function		-0.336655	0.120136
PBANKA_1313500	conserved protein, unknown function		-0.33656	0.139946
PBANKA_1013000	inner membrane complex suture component, putative	ISC3	-0.336376	0.27801
PBANKA_0311300	conserved Plasmodium protein, unknown function		-0.335993	0.38753
PBANKA_1335200	pre-mRNA-splicing factor ISY1, putative	ISY1	-0.334692	0.164089
PBANKA_1459600	methyltransferase, putative		-0.333448	0.224065
PBANKA_1036500	RING zinc finger protein, putative		-0.332732	0.111961
PBANKA_0212300	actin-like protein, putative	ALP3	-0.332452	0.200954
PBANKA_0413500	STONES protein	STONES	-0.332443	0.0717145
PBANKA_1221900	conserved Plasmodium protein, unknown function		-0.332243	0.175874
PBANKA_1222900	26S proteasome regulatory subunit RPN10, putative	RPN10	-0.330304	0.1233
PBANKA_0824900	patatin-like phospholipase 3, putative		-0.329997	0.153873
PBANKA_0608200	ATP synthase mitochondrial F1 complex assembly factor 1, putative	ATP11	-0.32958	0.108121
PBANKA_0511500	DNA-directed RNA polymerase II subunit RPB7, putative	RPB7	-0.329093	0.118755
PBANKA_1009500	glutamate synthase [NADH], putative		-0.32717	0.097041
PBANKA_1140000	conserved protein, unknown function		-0.325365	0.110487
PBANKA_1449700	conserved protein, unknown function		-0.325345	0.22538
PBANKA_1425700	conserved Plasmodium protein, unknown function		-0.325019	0.347748
PBANKA_0408700	trafficking protein particle complex subunit 4, putative	TRAPPC4	-0.323705	0.0983993
PBANKA_1038800	EGF domain-containing protein, putative		-0.323101	0.200722
PBANKA_1362600	GPN-loop GTPase, putative		-0.322969	0.256329
PBANKA_0206800	conserved Plasmodium protein, unknown function		-0.322271	0.222217
PBANKA_0833700	conserved Plasmodium protein, unknown function		-0.321204	0.260817
PBANKA_1209600	BET1-like protein, putative	BET1	-0.321026	0.219519
PBANKA_1023600	conserved Plasmodium protein, unknown function		-0.320289	0.0613397
PBANKA_0935300	conserved Plasmodium protein, unknown function		-0.319189	0.164419
PBANKA_0203650	respiratory chain complex 2 associated protein 3, putative		-0.318935	0.249234
PBANKA_0212000	conserved Plasmodium protein, unknown function		-0.318227	0.418544
PBANKA_0106200	spindle assembly abnormal protein 6	SAS6	-0.317965	0.274998
PBANKA_0821500	conserved Plasmodium protein, unknown function		-0.317842	0.215823
PBANKA_0718900	conserved Plasmodium protein, unknown function		-0.317205	0.207472
PBANKA_0926100	JmjC domain-containing protein 3, putative	JmjC3	-0.317084	0.28029
PBANKA_1144300	ribosomal protein L1, putative		-0.314732	0.204289
PBANKA_1107700	SET domain protein, putative	SET9	-0.314626	0.0791894
PBANKA_0204200	tubulin-specific chaperone a, putative		-0.313926	0.224379
PBANKA_0300900	conserved Plasmodium protein, unknown function		-0.313683	0.152079
PBANKA_0928200	conserved protein, unknown function		-0.313608	0.0878362
PBANKA_0415100	conserved Plasmodium protein, unknown function		-0.313288	0.197209
PBANKA_1135500	high mobility group protein B4, putative	HMGB4	-0.31328	0.151336
PBANKA_1316800	dynactin subunit 4, putative		-0.313237	0.27925
PBANKA_0702400	conserved protein, unknown function		-0.313042	0.111961
PBANKA_0822100	conserved Plasmodium protein, unknown function		-0.312924	0.126833
PBANKA_0402900	conserved Plasmodium protein, unknown function		-0.312654	0.157493
PBANKA_1453300	acyl-CoA synthetase, putative	ACS11	-0.311993	0.156693
PBANKA_1409000	ER membrane protein complex subunit 7, putative	EMC7	-0.311489	0.211122
PBANKA_1457300	glucose inhibited division protein a homologue, putative		-0.311186	0.190445
PBANKA_0810900	FHA domain protein, putative		-0.30939	0.154239
PBANKA_1227100	U3 small nucleolar RNA-associated protein 14, putative	UTP14	-0.309149	0.112029
PBANKA_1145000	conserved Plasmodium protein, unknown function		-0.307893	0.319209
PBANKA_0704700	conserved Plasmodium protein, unknown function		-0.307871	0.270974
PBANKA_1037500	adenylyl cyclase alpha	ACalpha	-0.307486	0.37957
PBANKA_1400011	PIR protein, pseudogene		-0.306473	0.893584
PBANKA_0938050	small nucleolar RNA snoR07		-0.306459	0.804843
PBANKA_1359400	conserved Plasmodium protein, unknown function		-0.306095	0.226642
PBANKA_0920300	conserved Plasmodium protein, unknown function		-0.305803	0.116251
PBANKA_1202600	RING finger E3 ubiquitin-protein ligase, putative		-0.305675	0.472411
PBANKA_1222600	AP-3 complex subunit delta, putative		-0.304177	0.173439
PBANKA_1131800	histone-lysine N-methyltransferase, putative		-0.303688	0.307592
PBANKA_0503100	conserved Plasmodium protein, unknown function		-0.303315	0.183641
PBANKA_1337300	conserved protein, unknown function		-0.30301	0.279228
PBANKA_0926600	protein GCN20, putative	GCN20	-0.302525	0.206927
PBANKA_0809700	conserved protein, unknown function		-0.302348	0.108436
PBANKA_0815900	BSD-domain protein, putative		-0.301825	0.215128
PBANKA_1238700	MerC domain-containing protein, putative		-0.301639	0.138188
PBANKA_1300800	cysteine repeat modular protein 4	CRMP4	-0.301627	0.108545
PBANKA_1402800	conserved Plasmodium protein, unknown function		-0.301539	0.259905
PBANKA_0837121	PIR protein		-0.301348	0.569784
PBANKA_1025300	rap guanine nucleotide exchange factor, putative	EPAC	-0.300877	0.199567
PBANKA_1131700	RAP protein, putative		-0.30016	0.279058
PBANKA_0204700	mitochondrial carrier protein, putative		-0.299552	0.129797
PBANKA_1238200	DnaJ protein, putative		-0.298894	0.118301
PBANKA_0702500	leucine--tRNA ligase, putative		-0.298078	0.196428
PBANKA_1210600	rhoptry associated adhesin, putative	RA	-0.296523	0.414808
PBANKA_1306500	TRAP-like protein	TREP	-0.295603	0.632057
PBANKA_1403250	small nucleolar RNA snoR16		-0.295581	0.613838
PBANKA_1424300	NPL domain-containing protein, putative		-0.29519	0.292535
PBANKA_1122800	ribonuclease H2 subunit A, putative		-0.29469	0.222011
PBANKA_1207500	ribonuclease, putative		-0.294605	0.236688
PBANKA_1419900	cGMP-specific 3',5'-cyclic phosphodiesterase gamma, putative	PDEgamma	-0.294092	0.446728
PBANKA_1220000	nucleic acid-binding protein, putative		-0.294059	0.150731
PBANKA_1111300	EKC/KEOPS complex subunit CGI121, putative	CGI121	-0.293879	0.340389
PBANKA_1362000	glutamate--tRNA ligase, putative	GluRS	-0.293248	0.156697
PBANKA_1234900	protein phosphatase PPM9	PPM9	-0.293146	0.133477
PBANKA_0908800	conserved Plasmodium protein, unknown function		-0.292909	0.139511
PBANKA_0509800	cytochrome c oxidase copper chaperone, putative	COX17	-0.292375	0.203361
PBANKA_1453100	sphingomyelin phosphodiesterase, putative		-0.292373	0.517021
PBANKA_0412600	conserved Plasmodium protein, unknown function		-0.292271	0.378245
PBANKA_0622500	exonuclease I, putative		-0.291616	0.314485
PBANKA_0513200	WD repeat-containing protein, putative		-0.290912	0.390126
PBANKA_1245000	XAP-5 DNA binding protein, putative		-0.290619	0.234424
PBANKA_1405600	U3 small nucleolar RNA-associated protein 6, putative	UTP6	-0.290026	0.342528
PBANKA_0618400	tetratricopeptide repeat protein, putative		-0.289421	0.188953
PBANKA_1459200	delta-aminolevulinic acid synthetase	ALAS	-0.288974	0.448881
PBANKA_0902200	protein YIPF6, putative		-0.288672	0.287846
PBANKA_1413300	ubiquitin-like protein, putative		-0.287512	0.350899
PBANKA_1035000	conserved Plasmodium protein, unknown function		-0.287076	0.211557
PBANKA_1355500	casein kinase II beta chain, putative	CK2beta2	-0.286729	0.130806
PBANKA_1022900	DNL-type zinc finger protein, putative	HEP1	-0.285888	0.156697
PBANKA_0503500	zinc finger protein, putative		-0.285451	0.331337
PBANKA_1223700	conserved protein, unknown function		-0.285073	0.407939
PBANKA_0812800	GTP-binding protein, putative		-0.284936	0.341691
PBANKA_1111200	apical rhoptry neck protein, putative	ARNP	-0.284599	0.409224
PBANKA_1460300	GPI mannosyltransferase 2, putative		-0.284289	0.467182
PBANKA_1211900	phosphoinositide-specific phospholipase C	PI-PLC	-0.284066	0.107457
PBANKA_1307100	heptatricopeptide repeat-containing protein, putative		-0.283956	0.249137
PBANKA_0514300	conserved Plasmodium protein, unknown function		-0.282789	0.523635
PBANKA_0612700	golgin subfamily A member 6-like protein, putative		-0.282658	0.341835
PBANKA_1403900	AAR2 protein, putative		-0.282443	0.383354
PBANKA_1007300	peptide chain release factor 2, putative	RF2	-0.282245	0.133955
PBANKA_1113200	mitochondrial import inner membrane translocase subunit TIM16, putative	PAM16	-0.28223	0.291157
PBANKA_0832300	conserved Plasmodium protein, unknown function		-0.282167	0.493195
PBANKA_1455900	conserved protein, unknown function		-0.281601	0.180848
PBANKA_1244000	cell cycle regulator protein, putative		-0.280442	0.230519
PBANKA_0506600	serine/arginine-rich splicing factor 4, putative	SRSF4	-0.280307	0.207896
PBANKA_1442300	kinetochore protein SPC24, putative	SPC24	-0.279956	0.206439
PBANKA_1356500	conserved protein, unknown function		-0.279685	0.145038
PBANKA_0904800	conserved Plasmodium protein, unknown function		-0.279597	0.276316
PBANKA_1219900	Cg7 protein, putative		-0.279544	0.194653
PBANKA_0314700	replication factor C subunit 2, putative	RFC2	-0.279045	0.182746
PBANKA_1322800	GTP-binding protein, putative		-0.278448	0.181936
PBANKA_0933700	mitogen-activated protein kinase 2	MAPK2	-0.27812	0.356677
PBANKA_1311600	calponin homology domain-containing protein, putative		-0.276978	0.254612
[truncated: 3,098 more rows]
