# Supplementary material for: A divergent Plasmodium NEK4 acts as a key regulator driving the early events of meiosis
Source: Nat Commun. 2026 May 12;17:6343. doi: 10.1038/s41467-026-73169-y (PMC13376596; doi:10.1038/s41467-026-73169-y)
Supplement: Supplementary file 4 — Supplementary Data 2 [file 41467_2026_73169_MOESM4_ESM.xlsx]

## Sheet: Supplementary Data 2
Supplementary Data 2: Gene Ontology Analysis of RNA-Seq data
Down regulated
ID	Name	Bgd count	Result count	Result gene list	Pct of bgd	Fold enrichment	Odds ratio	P-value	Benjamini	Bonferroni	Ontology
GO:0048870	cell motility	24	10	PBANKA_0622400,PBANKA_0810400,PBANKA_0830400,PBANKA_1225400,PBANKA_1313200,PBANKA_1342500,PBANKA_1353800,PBANKA_1355700,PBANKA_1418900,PBANKA_1436600,	41.7	3.97	6.28	7.10976e-05	0.00270171	0.00270171	BP
GO:0036211	protein modification process	236	39	PBANKA_0110900,PBANKA_0308400,PBANKA_0311400,PBANKA_0407200,PBANKA_0408200,PBANKA_0511000,PBANKA_0512000,PBANKA_0600600,PBANKA_0713800,PBANKA_0810400,PBANKA_0824000,PBANKA_0824500,PBANKA_0829600,PBANKA_0901900,PBANKA_0903800,PBANKA_0907400,PBANKA_0910600,PBANKA_0927300,PBANKA_0932500,PBANKA_1028900,PBANKA_1113700,PBANKA_1133100,PBANKA_1133200,PBANKA_1201700,PBANKA_1224500,PBANKA_1240700,PBANKA_12…	16.5	1.58	1.8	0.00191396	0.0363652	0.0727304	BP
GO:0030154	cell differentiation	4	3	PBANKA_0508300,PBANKA_0712200,PBANKA_0910900,	75	7.15	25.86	0.00421792	0.053427	0.160281	BP
GO:0006486	protein glycosylation	13	5	PBANKA_0308400,PBANKA_0810400,PBANKA_0907400,PBANKA_1224500,PBANKA_1245150,	38.5	3.67	5.41	0.00776469	0.0737646	0.295058	BP
GO:0140013	meiotic nuclear division	3	2	PBANKA_0714000,PBANKA_1325200,	66.7	6.36	17.18	0.0306226	0.193943	1	BP
GO:0005856	cytoskeleton	85	19	PBANKA_0209300,PBANKA_0302200,PBANKA_0402600,PBANKA_0405600,PBANKA_0518100,PBANKA_0712500,PBANKA_0810700,PBANKA_0820200,PBANKA_0929300,PBANKA_0929400,PBANKA_1039000,PBANKA_1103300,PBANKA_1243100,PBANKA_1342500,PBANKA_1355700,PBANKA_1414900,PBANKA_1436600,PBANKA_1444800,PBANKA_1445000,	22.4	2.13	2.56	0.000922138	0.0184428	0.0184428	CC
GO:0008092	cytoskeletal protein binding	43	11	PBANKA_0405600,PBANKA_0609500,PBANKA_0622400,PBANKA_0810700,PBANKA_0929300,PBANKA_1103300,PBANKA_1225500,PBANKA_1232600,PBANKA_1243100,PBANKA_1355700,PBANKA_1459500,	25.6	2.44	3.01	0.00371454	0.118865	0.118865	MF
GO:0016746	acyltransferase activity	50	11	PBANKA_0107800,PBANKA_0505000,PBANKA_0512000,PBANKA_0823800,PBANKA_0824500,PBANKA_0927300,PBANKA_1128100,PBANKA_1201700,PBANKA_1243000,PBANKA_1310700,PBANKA_1338200,	22	2.1	2.46	0.012379	0.198063	0.396127	MF
GO:0016829	lyase activity	36	8	PBANKA_0602600,PBANKA_0818100,PBANKA_1227600,PBANKA_1229500,PBANKA_1304100,PBANKA_1338200,PBANKA_1355900,PBANKA_1423700,	22.2	2.12	2.48	0.0294094	0.3137	0.9411	MF
Up regulated
ID	Name	Bgd count	Result count	Result gene list	Pct of bgd	Fold enrichment	Odds ratio	P-value	Benjamini	Bonferroni	Ontology
GO:0030163	protein catabolic process	54	24	PBANKA_0107100,PBANKA_0205400,PBANKA_0208800,PBANKA_0416800,PBANKA_0502200,PBANKA_0715600,PBANKA_0808200,PBANKA_0817500,PBANKA_0832600,PBANKA_0917900,PBANKA_1039600,PBANKA_1130500,PBANKA_1139400,PBANKA_1209800,PBANKA_1210100,PBANKA_1223100,PBANKA_1226500,PBANKA_1233100,PBANKA_1301400,PBANKA_1318100,PBANKA_1334100,PBANKA_1343300,PBANKA_1404900,PBANKA_1410000,	44.4	2.33	3.51	1.43884e-05	0.000532371	0.000532371	BP
GO:0006457	protein folding	51	16	PBANKA_0107300,PBANKA_0405200,PBANKA_0406500,PBANKA_0916200,PBANKA_0929900,PBANKA_1009400,PBANKA_1109800,PBANKA_1134100,PBANKA_1214000,PBANKA_1216500,PBANKA_1219300,PBANKA_1307800,PBANKA_1437300,PBANKA_1444100,PBANKA_1446800,PBANKA_1460400,	31.4	1.65	1.97	0.0232879	0.268396	0.861652	BP
GO:0055065	metal ion homeostasis	7	4	PBANKA_0713300,PBANKA_1021500,PBANKA_1302900,PBANKA_1438600,	57.1	3	5.7	0.0280425	0.268396	1	BP
GO:0005975	carbohydrate metabolic process	32	11	PBANKA_0823400,PBANKA_0928100,PBANKA_1117700,PBANKA_1122900,PBANKA_1214300,PBANKA_1228400,PBANKA_1318400,PBANKA_1326400,PBANKA_1340100,PBANKA_1340400,PBANKA_1431900,	34.4	1.8	2.25	0.0290158	0.268396	1	BP
GO:0005576	extracellular region	69	34	PBANKA_0100600,PBANKA_0208900,PBANKA_0311700,PBANKA_0316300,PBANKA_0316700,PBANKA_0501100,PBANKA_0501200,PBANKA_0501400,PBANKA_0519200,PBANKA_0519300,PBANKA_0519400,PBANKA_0524200,PBANKA_0524300,PBANKA_0524800,PBANKA_0813000,PBANKA_0813400,PBANKA_0826700,PBANKA_0919100,PBANKA_0926700,PBANKA_0931200,PBANKA_0942500,PBANKA_1003000,PBANKA_1003900,PBANKA_1008500,PBANKA_1032100,PBANKA_1102200,PBANKA_12…	49.3	2.59	4.34	8.84534e-09	2.12288e-07	2.12288e-07	CC
GO:0005622	intracellular	16	8	PBANKA_0107400,PBANKA_0511900,PBANKA_0832600,PBANKA_0916200,PBANKA_1036600,PBANKA_1235600,PBANKA_1318400,PBANKA_1340100,	50	2.62	4.3	0.00502028	0.0602434	0.120487	CC
GO:0031410	cytoplasmic vesicle	68	21	PBANKA_0105400,PBANKA_0211100,PBANKA_0418200,PBANKA_0708000,PBANKA_0826700,PBANKA_0903900,PBANKA_0913700,PBANKA_0926700,PBANKA_0930000,PBANKA_0931200,PBANKA_1008500,PBANKA_1034400,PBANKA_1102200,PBANKA_1128300,PBANKA_1214300,PBANKA_1318100,PBANKA_1334300,PBANKA_1409100,PBANKA_1409900,PBANKA_1434700,PBANKA_1445400,	30.9	1.62	1.94	0.0122184	0.097747	0.293241	CC
GO:0005794	Golgi apparatus	50	15	PBANKA_0105400,PBANKA_0211100,PBANKA_0617400,PBANKA_0720600,PBANKA_0903900,PBANKA_0913700,PBANKA_0930000,PBANKA_1012100,PBANKA_1315500,PBANKA_1328500,PBANKA_1409900,PBANKA_1418300,PBANKA_1434700,PBANKA_1445400,PBANKA_1456400,	30	1.57	1.84	0.0406146	0.243687	0.97475	CC
GO:0008233	peptidase activity	117	39	PBANKA_0107100,PBANKA_0205400,PBANKA_0208800,PBANKA_0304800,PBANKA_0304900,PBANKA_0305000,PBANKA_0305100,PBANKA_0416800,PBANKA_0715600,PBANKA_0808200,PBANKA_0813000,PBANKA_0813900,PBANKA_0832600,PBANKA_0917900,PBANKA_0926200,PBANKA_0932400,PBANKA_1002400,PBANKA_1033200,PBANKA_1034400,PBANKA_1035600,PBANKA_1130500,PBANKA_1209800,PBANKA_1217000,PBANKA_1223100,PBANKA_1226500,PBANKA_1233100,PBANKA_12…	33.3	1.75	2.21	0.000126634	0.00430555	0.00430555	MF
GO:0051082	unfolded protein binding	23	10	PBANKA_0107300,PBANKA_0203000,PBANKA_0405200,PBANKA_0406500,PBANKA_0916200,PBANKA_0929900,PBANKA_1134100,PBANKA_1307800,PBANKA_1437300,PBANKA_1444100,	43.5	2.28	3.31	0.00607789	0.103324	0.206648	MF
GO:0022857	transmembrane transporter activity	15	6	PBANKA_0112500,PBANKA_0302500,PBANKA_0414400,PBANKA_0820400,PBANKA_0827200,PBANKA_1304700,	40	2.1	2.85	0.0491821	0.507385	1	MF
Note:	BP = Biological Processes
	CC = Cellular Component
	MF = Molecular Function
