# Supplementary material for: A divergent Plasmodium NEK4 acts as a key regulator driving the early events of meiosis
Source: Nat Commun. 2026 May 12;17:6343. doi: 10.1038/s41467-026-73169-y (PMC13376596; doi:10.1038/s41467-026-73169-y)
Supplement: Supplementary file 5 — Supplementary Data 3 [file 41467_2026_73169_MOESM5_ESM.xlsx]

## Sheet: Supplementary Data 3
Supplementary Data 3: GFP-Trap pulldowns of PbNEK4-GFP parasites 2 hpa
			Unique peptide values
Accession Number	Gene symbol	Gene name	NEK4_1	NEK4_2	WTGFP_1	WTGFP_2	Function
PBANKA_0616700	NEK4	NIMA related kinase 4	42	13	5	5	MTOC
PBANKA_1226600	N/A	tubulin gamma chain, putative	17	8	14	5	MTOC
PBANKA_1423500	N/A	60S ribosomal protein L13-2, putative	21	8	10	7
PBANKA_1310800	N/A	40S ribosomal protein S5, putative	20	7	10	7
PBANKA_1129100	N/A	DNA polymerase epsilon catalytic subunit A, putative	17	5	26	9	DNA repair/replication
PBANKA_1359700	P47	6-cysteine protein P47	17	9	13	6
PBANKA_0511900	RPL3	60S ribosomal protein L3, putative	24	10	10	8
PBANKA_1453300	ACS11	acyl-CoA synthetase, putative	16	7	17	3
PBANKA_0914300	N/A	protein disulfide-isomerase, putative	17	10	18	6
PBANKA_1009100	N/A	ataxin-2 like protein, putative	15	10	14	4
PBANKA_0712100	N/A	DNA helicase, putative	15	7	13	7	DNA repair/replication
PBANKA_1019400	N/A	60S ribosomal protein L7-3, putative	20	8	8	7
PBANKA_0610400	ATP4	non-SERCA-type Ca2+ -transporting P-ATPase, putative	19	10	21	6
PBANKA_0404800	N/A	FAD-dependent glycerol-3-phosphate dehydrogenase, putative	22	9	17	8
PBANKA_1354400	N/A	60S ribosomal protein L18, putative	21	6	9	5
PBANKA_0313800	N/A	ATP synthase subunit alpha, mitochondrial, putative	14	10	14	3
PBANKA_1355100	N/A	40S ribosomal protein S6, putative	20	5	8	7
PBANKA_1356300	N/A	CDT1-like protein, putative	17	10	17	7	DNA repair/replication
PBANKA_0830200	RhopH2	high molecular weight rhoptry protein 2	25	8	22	7
PBANKA_0943100	NOT1-G	CCR4-NOT transcription complex subunit NOT1-G, putative	24	25	20	2
PBANKA_1329700	RPN2	26S proteasome regulatory subunit RPN2, putative	10	7	19	5
PBANKA_0918000	N/A	60S acidic ribosomal protein P0, putative	20	6	8	5
PBANKA_0706800	N/A	DnaJ protein, putative	15	10	15	7
PBANKA_1242300	HIP	Hsc70-interacting protein, putative	16	8	9	7
PBANKA_0801500	N/A	conserved Plasmodium protein, unknown function	19	3	12	7
PBANKA_1202100	N/A	MKT1 domain-containing protein, putative	13	12	15	4
PBANKA_0715600	RPT3	26S protease regulatory subunit 6B, putative	13	7	15	3
PBANKA_1223800	N/A	V-type proton ATPase subunit a, putative	12	8	14	4
PBANKA_1310400	CEN2	centrin-2, putative	15	6	9	7	MTOC
PBANKA_1410000	RPT1	26S protease regulatory subunit 7, putative	14	8	11	4
PBANKA_1329300	N/A	40S ribosomal protein S3, putative	17	7	7	7
PBANKA_1232500	EIF3B	eukaryotic translation initiation factor 3 subunit B, putative	20	13	16	7
PBANKA_0100800	N/A	zinc finger protein, putative	18	16	8	4
PBANKA_1351900	RPL6	60S ribosomal protein L6, putative	16	7	8	5
PBANKA_0202700	N/A	kinesin-8B	13	6	14	14	MTOC
PBANKA_1026300	N/A	conserved protein, unknown function	12	12	14	4
PBANKA_1417300	SEC63	translocation protein SEC63, putative	13	10	14	7
PBANKA_1011400	TOP2	DNA topoisomerase 2, putative	12	6	15	13	DNA repair/replication
PBANKA_1210200	PREBP	PRE-binding protein, putative	15	11	11	7
PBANKA_1035200	CCp3	LCCL domain-containing protein	14	7	15	2
PBANKA_1019500	N/A	60S ribosomal protein L5, putative	26	13	12	9
PBANKA_1019700	N/A	NTF2-like domain-containing protein	21	11	7	2
PBANKA_1457800	ARFGAP1	ADP-ribosylation factor GTPase-activating protein 1, putative	13	5	13	4
PBANKA_1239900	ACS10	acyl-CoA synthetase, putative	15	10	15	9
PBANKA_0105400	N/A	coatomer alpha subunit, putative	12	18	21	3
PBANKA_0303600	RPN1	26S proteasome regulatory subunit RPN1, putative	9	10	19	3
PBANKA_0501300	N/A	DNA polymerase delta catalytic subunit, putative	9	5	16	6	DNA repair/replication
PBANKA_1237800	MDR1	multidrug resistance protein 1, putative	23	13	20	7
PBANKA_1360300	ALBA4	DNA/RNA-binding protein Alba 4, putative	16	10	10	10
PBANKA_0604800	EIF3C	eukaryotic translation initiation factor 3 subunit C, putative	16	13	10	7
PBANKA_0807600	RPS11	40S ribosomal protein S11, putative	19	6	7	4
PBANKA_0515000	P25	ookinete surface protein P25	16	5	8	5
PBANKA_1458800	N/A	kinesin-15	18	2	13	7	spindle
PBANKA_0105600	N/A	translation initiation factor IF-2, putative	12	10	12	2
PBANKA_1030100	ACT2	actin II	14	10	15	10
PBANKA_0311000	SEC31	protein transport protein SEC31, putative	11	11	13	5
PBANKA_1315500	SORTLR	sortilin, putative	9	7	15	4
PBANKA_0417700	N/A	alpha tubulin 1	20	11	13	12
PBANKA_1234800	RPS9	40S ribosomal protein S9, putative	13	7	8	6
PBANKA_0937100	VPS35	vacuolar protein sorting-associated protein 35, putative	9	15	17	2
PBANKA_0938400	ERC	endoplasmic reticulum-resident calcium binding protein, putative	9	7	14	6
PBANKA_1102900	CDC6	cell division control protein 6, putative	13	3	13	5	DNA repair/replication
PBANKA_0522700	N/A	alpha tubulin 2	19	12	12	11
PBANKA_0823000	N/A	ubiquitin-like protein, putative	29	15	17	0
PBANKA_1215600	RPS3A	40S ribosomal protein S3A, putative	32	12	14	11
PBANKA_1308600	ALDO2	fructose-bisphosphate aldolase 2	21	12	12	12
PBANKA_1013200	N/A	succinate--CoA ligase [ADP-forming] subunit beta, putative	10	9	12	6
PBANKA_1326800	RFC3	replication factor C subunit 3, putative	12	7	8	7	DNA repair/replication
PBANKA_1340400	N/A	lactate dehydrogenase, putative	18	11	16	12
PBANKA_1425100	KARalpha	karyopherin alpha, putative	12	8	8	7
PBANKA_0209200	PIESP15	parasite-infected erythrocyte surface protein	9	11	14	4
PBANKA_0406500	CCT7	T-complex protein 1 subunit eta, putative	13	10	10	10
PBANKA_1450300	ATPbeta	ATP synthase subunit beta, mitochondrial	23	13	18	10
PBANKA_0917400	PF16	armadillo repeat protein PF16	11	10	10	6
PBANKA_0405500	N/A	60S ribosomal protein L7, putative	19	4	8	4
PBANKA_0833600	CSE1	importin alpha re-exporter, putative	8	13	20	4
PBANKA_0802300	N/A	HECT-type E3 ubiquitin ligase UT, putative	31	14	19	0
PBANKA_0717800	N/A	60S ribosomal protein L15, putative	15	6	6	5
PBANKA_1301300	CITH	trailer hitch homolog	27	14	12	12
PBANKA_0941500	RPS4	40S ribosomal protein S4, putative	23	5	7	3
PBANKA_0401100	SRPK1	serine/threonine protein kinase, putative	15	17	13	7
PBANKA_1237900	QCR2	mitochondrial-processing peptidase subunit alpha, putative	10	8	10	4
PBANKA_0314700	RFC2	replication factor C subunit 2, putative	10	10	15	9	DNA repair/replication
PBANKA_0203000	CAF1C	chromatin assembly factor 1 subunit C, putative	12	10	10	10	DNA repair/replication
PBANKA_0702800	N/A	protein disulfide-isomerase, putative	16	13	11	11
PBANKA_1214300	ENO	enolase, putative	19	12	15	13
PBANKA_0415500	SEC27	coatomer subunit beta, putative	12	6	12	2
PBANKA_1320200	N/A	STAG domain-containing protein, putative	11	16	13	5	cohesin/condensin
PBANKA_0712600	14-3-3I	14-3-3 protein	23	13	14	13
PBANKA_1305300	FACT-S	FACT complex subunit SSRP1, putative	12	10	13	12	DNA repair/replication
PBANKA_0939600	PAIP1	polyadenylate-binding protein-interacting protein 1, putative	14	17	14	7
PBANKA_0819900	NAPS	nucleosome assembly protein	10	8	9	6
PBANKA_0607400	PPM11	protein phosphatase PPM11, putative	11	12	17	9	DNA repair/replication
PBANKA_1018600	RPL21	60S ribosomal protein L21, putative	15	4	8	4
PBANKA_1231700	RPL2	60S ribosomal protein L2, putative	15	4	8	4
PBANKA_0418200	RAB7	ras-related protein RAB7, putative	10	6	9	5
PBANKA_1455100	RFC4	replication factor C subunit 4, putative	13	11	13	12	DNA repair/replication
PBANKA_1456100	N/A	40S ribosomal protein S17, putative	12	6	7	5
PBANKA_1003400	AAD	amino acid decarboxylase AAD, putative	54	14	20	2
PBANKA_1106700	RPL4	60S ribosomal protein L4, putative	40	12	15	12
PBANKA_1231800	N/A	60S ribosomal protein L12, putative	15	6	5	5
PBANKA_0602700	NAPL	nucleosome assembly protein, putative	13	13	12	10
PBANKA_1461800	RPT6	26S protease regulatory subunit 8, putative	8	8	12	4
PBANKA_0922100	RPS18	40S ribosomal protein S18, putative	11	6	7	6
PBANKA_0519900	N/A	conserved Plasmodium protein, unknown function	11	9	8	3
PBANKA_0936500	RFC5	replication factor C subunit 5, putative	11	8	7	8	DNA repair/replication
PBANKA_0522800	RPS19	40S ribosomal protein S19, putative	16	4	9	3
PBANKA_1121700	N/A	leucine--tRNA ligase, putative	13	16	16	8
PBANKA_1010500	HOP	Hsp70/Hsp90 organizing protein, putative	10	13	16	8
PBANKA_1326400	GAPDH	glyceraldehyde-3-phosphate dehydrogenase	21	14	14	13
PBANKA_0207000	SERCA	calcium-transporting ATPase, putative	21	13	20	12
PBANKA_1138200	RUVB3	RuvB-like helicase 3, putative	15	14	14	11
PBANKA_1232100	SR1	serine/arginine-rich splicing factor 1, putative	10	5	8	6
PBANKA_0929900	N/A	heat shock protein 90, putative	11	8	8	3
PBANKA_1127800	N/A	DnaJ protein, putative	11	5	10	3
PBANKA_0614500	EIF3I	eukaryotic translation initiation factor 3 subunit I, putative	10	7	8	5
PBANKA_1031900	eIF2gamma	eukaryotic translation initiation factor 2 subunit gamma, putative	10	9	8	6
PBANKA_1411300	EIF4G	eukaryotic translation initation factor 4 gamma, putative	10	14	10	5
PBANKA_1033900	N/A	40S ribosomal protein S8e, putative	14	6	5	5
PBANKA_1210800	HGPRT	hypoxanthine-guanine phosphoribosyltransferase, putative	12	12	11	11
PBANKA_0806700	0806700	conserved Plasmodium protein, unknown function	98	26	5	0
PBANKA_0613200	N/A	DNA polymerase alpha catalytic subunit A, putative	7	8	14	7	DNA repair/replication
PBANKA_1458300	N/A	kinesin-13	19	17	16	10	spindle
PBANKA_0401600	NSF	N-ethylmaleimide-sensitive fusion protein, putative	8	11	13	6
PBANKA_1202400	N/A	60S ribosomal protein L13, putative	20	4	7	3
PBANKA_0925400	N/A	dynein heavy chain, putative	19	8	39	14
PBANKA_1324400	RPL27	60S ribosomal protein L27, putative	19	4	7	3
PBANKA_1328100	N/A	ATP synthase (C/AC39) subunit, putative	8	7	10	5
PBANKA_1331400	MORC	MORC family protein, putative	13	19	9	0
PBANKA_0941900	H4	histone H4, putative	12	5	6	5
PBANKA_0604300	TRP1	tetratricopeptide repeat protein, putative	9	9	10	10
PBANKA_0314200	CDPK1	calcium-dependent protein kinase 1	7	11	14	5
PBANKA_1423300	ALBA1	DNA/RNA-binding protein Alba 1, putative	11	9	6	8
PBANKA_0834400	QCR1	mitochondrial-processing peptidase subunit beta, putative	9	8	8	6
PBANKA_0520200	AAC1	ADP,ATP carrier protein 1, putative	8	8	10	8
PBANKA_1013100	N/A	60S ribosomal protein L14, putative	12	6	6	4
PBANKA_0412800	eIF4E	eukaryotic translation initiation factor 4E, putative	9	8	8	8
PBANKA_1302800	TPx1	thioredoxin peroxidase 1	10	9	7	8
PBANKA_0930300	N/A	GTP-binding nuclear protein RAN/TC4, putative	9	9	9	9
PBANKA_1123500	ISWI	ISWI chromatin-remodeling complex ATPase, putative	10	14	10	7	DNA repair/replication
PBANKA_1022300	N/A	mannose-1-phosphate guanyltransferase, putative	8	11	11	6
PBANKA_1018300	N/A	dynein intermediate chain, putative	7	6	11	5
PBANKA_0204500	CCp5	LCCL domain-containing protein, putative	8	12	18	9
PBANKA_1014900	N/A	coatomer subunit beta, putative	9	15	23	8
PBANKA_1410400	N/A	V-type proton ATPase catalytic subunit A, putative	11	13	12	11
PBANKA_0714000	DMC1	meiotic recombination protein DMC1	11	7	6	4	meiosis
PBANKA_0917900	RPT5	26S protease regulatory subunit 6A, putative	8	7	10	3
PBANKA_1409600	N/A	meiosis-specific nuclear structural protein 1, putative	12	11	10	15
PBANKA_1348800	ORC4	origin recognition complex subunit 4, putative	11	5	8	3	DNA repair/replication
PBANKA_1459300	ACT1	actin I	28	14	18	14
PBANKA_1449000	MiGS	microgamete surface protein MiGS, putative	9	10	9	9
PBANKA_1034100	FANCJ	FANCJ-like helicase, putative	7	3	14	4	DNA repair/replication
PBANKA_1428700	EIF3A	eukaryotic translation initiation factor 3 subunit A, putative	28	20	14	11
PBANKA_0804300	MSH2-2	DNA mismatch repair protein MSH2	16	14	17	14	DNA repair/replication
PBANKA_1012800	N/A	voltage-dependent anion-selective channel protein, putative	7	6	10	6
PBANKA_1023000	UNC	myosin-specific chaperone UNC, putative	8	10	10	2
PBANKA_0407700	N/A	60S acidic ribosomal protein P2, putative	14	5	6	3
PBANKA_0210600	N/A	ubiquitin carboxyl-terminal hydrolase, putative	41	14	33	0
PBANKA_1134100	CCT4	T-complex protein 1 subunit delta, putative	11	13	13	12
PBANKA_0612400	AP2-Z	AP2 domain transcription factor AP2-Z	16	11	11	0	AP2 transcription factor
PBANKA_1134900	Pb103	zinc finger protein	10	8	8	2
PBANKA_1231000	RPS11	40S ribosomal protein S11, putative	12	4	8	3
PBANKA_1117500	N/A	ribosomal protein L27a, putative	12	5	5	5
PBANKA_1358900	N/A	dynactin subunit 2, putative	29	9	16	0
PBANKA_0316000	RFC1	replication factor C subunit 1, putative	14	15	16	13	DNA repair/replication
PBANKA_0819300	EIF3F	eukaryotic translation initiation factor 3 subunit F, putative	9	7	7	4
PBANKA_1321000	N/A	MA3 domain-containing protein, putative	8	12	15	10
PBANKA_1206100	EIF3D	eukaryotic translation initiation factor 3 subunit D, putative	11	17	12	9
PBANKA_0401500	N/A	exportin-1, putative	8	17	23	7
PBANKA_1205000	GBP2	G-strand-binding protein 2	8	7	8	4
PBANKA_0914400	UIS24	heat shock protein 70, putative	12	17	11	10
PBANKA_0823400	PGK	phosphoglycerate kinase, putative	11	14	12	12
PBANKA_1210900	N/A	phosphoglucomutase, putative	7	9	10	7
PBANKA_1300700	CCp1	LCCL domain-containing protein	6	11	13	2
PBANKA_1003100	PRPF8	pre-mRNA-processing-splicing factor 8, putative	9	11	15	0
PBANKA_1028400	N/A	60S ribosomal protein L10, putative	14	5	7	2
PBANKA_1235600	SAHH	adenosylhomocysteinase, putative	7	8	9	6
PBANKA_1242800	EIF3E	eukaryotic translation initiation factor 3 subunit E, putative	7	8	9	6
PBANKA_0703900	RACK1	receptor for activated c kinase, putative	8	7	7	7
PBANKA_1218200	CCT5	T-complex protein 1 subunit epsilon, putative	9	13	11	10
PBANKA_0615200	CDPK4	calcium-dependent protein kinase 4	8	11	12	11
PBANKA_0407600	AS	asparagine synthetase [glutamine-hydrolyzing]	8	11	9	8
PBANKA_1105100	MSH6	DNA mismatch repair protein MSH6, putative	14	15	23	13	DNA repair/replication
PBANKA_1434700	CHC	clathrin heavy chain, putative	16	20	26	9
PBANKA_1340100	LDH	L-lactate dehydrogenase	11	14	13	13
PBANKA_0819000	GAP50	glideosome-associated protein 50, putative	8	4	8	5
PBANKA_1032700	CELF2	CUGBP Elav-like family member 2, putative	16	17	12	14
PBANKA_0828000	GD1	gametocyte development protein GD1	23	25	17	9	gamete/gametocyte development
PBANKA_0938600	CK2alpha	casein kinase 2, alpha subunit	10	10	5	7
PBANKA_1434100	DRPC	dynamin-like protein, putative	29	9	11	0
PBANKA_1364300	N/A	glycerol kinase, putative	8	14	14	9
PBANKA_1145800	MAHRP1a	membrane associated histidine-rich protein 1a	10	5	6	4
PBANKA_0937200	N/A	RNA-binding protein, putative	10	9	5	4
PBANKA_0416000	RhopH3	high molecular weight rhoptry protein 3, putative	10	7	7	2
PBANKA_1435200	FD4	female development protein FD4	9	9	7	2	gamete/gametocyte development
PBANKA_0718800	SAR1	small GTP-binding protein sar1, putative	8	6	8	3
PBANKA_1204400	ALBA3	DNA/RNA-binding protein Alba 3, putative	9	7	5	7
PBANKA_1116800	N/A	BFR1 domain-containing protein, putative	8	14	9	7
PBANKA_1206600	N/A	26S protease regulatory subunit 4, putative	7	7	10	2
PBANKA_1331900	eIF4A	eukaryotic initiation factor 4a, putative	18	17	17	15
PBANKA_1232200	FACT-L	FACT complex subunit SPT16	28	16	20	15	DNA repair/replication
PBANKA_1105300	N/A	conserved Plasmodium protein, unknown function	6	9	10	4
PBANKA_0409800	N/A	ATP synthase F0 subunit d-like protein, putative	9	3	13	2
PBANKA_0306800	UAP56	ATP-dependent RNA helicase UAP56, putative	7	11	9	7
PBANKA_0719700	N/A	conserved Plasmodium protein, unknown function	8	3	9	4
PBANKA_0611800	NAT8	N-acetyltransferase, GNAT family, putative	7	9	9	2
PBANKA_1233500	PUF1	mRNA-binding protein PUF1	18	11	7	0
PBANKA_1201100	N/A	conserved Plasmodium protein, unknown function	6	22	13	2
PBANKA_1426900	DBP1	ATP-dependent RNA helicase DBP1, putative	25	19	16	15
PBANKA_0801200	N/A	erythrocyte membrane-associated antigen, putative	12	27	19	7
PBANKA_1120100	N/A	tetratricopeptide repeat protein, putative	7	21	12	4
PBANKA_0610900	HSP40	HSP40, subfamily A, putative	25	17	17	17
PBANKA_0107300	CCT6	T-complex protein 1 subunit zeta, putative	7	12	15	12
PBANKA_1125300	CEP135	centrosomal protein CEP135, putative	9	3	9	3
PBANKA_1354500	N/A	60S ribosomal protein L18-2, putative	18	3	5	3
PBANKA_0910200	PPM2	protein phosphatase PPM2	7	14	9	6
PBANKA_1318400	6PGD	6-phosphogluconate dehydrogenase, decarboxylating, putative	7	12	12	11
PBANKA_0904100	RAB6	ras-related protein Rab-6	7	5	7	5
PBANKA_1219300	HSP110c	heat shock protein 110, putative	13	17	15	15
PBANKA_0706400	N/A	conserved Plasmodium protein, unknown function	5	3	13	4	DNA repair/replication
PBANKA_0503600	N/A	60S ribosomal protein L30e, putative	11	5	5	3
PBANKA_0505100	ARF1	ADP-ribosylation factor 1, putative	6	6	8	5
PBANKA_1214000	HSP60	heat shock protein 60, putative	15	19	14	15
PBANKA_0103300	N/A	GYF domain-containing protein, putative	17	10	7	0
PBANKA_1405100	N/A	V-type proton ATPase subunit H, putative	6	6	9	3
PBANKA_1444100	CCT3	T-complex protein 1 subunit gamma, putative	17	18	16	17
PBANKA_0508100	CHD1	chromodomain-helicase-DNA-binding protein 1, putative	5	7	12	2
PBANKA_1438000	PKAr	cAMP-dependent protein kinase regulatory subunit, putative	5	8	10	5
PBANKA_1206900	N/A	tubulin beta chain, putative	27	17	20	18
PBANKA_0903900	SEC21	coatomer subunit gamma, putative	5	10	10	3
PBANKA_0818900	BIP	endoplasmic reticulum chaperone BiP, putative	32	17	23	16
PBANKA_0938500	N/A	succinate--CoA ligase [ADP-forming] subunit alpha, putative	6	10	8	8
PBANKA_1303700	N/A	vesicle-associated membrane protein, putative	9	4	6	3
PBANKA_1242700	N/A	AP-1/2 complex subunit beta, putative	5	6	10	3
PBANKA_1302600	N/A	DNA primase small subunit, putative	5	4	10	4	DNA repair/replication
PBANKA_0943600	N/A	60S acidic ribosomal protein P1, putative	11	3	8	2
PBANKA_0940900	RUVB2	RuvB-like helicase 2, putative	8	7	15	0
PBANKA_0310900	CCT8	T-complex protein 1 subunit theta, putative	15	20	16	16
PBANKA_0906400	N/A	60S ribosomal protein L35ae, putative	11	5	4	3
PBANKA_0811300	N/A	exportin-7, putative	13	19	21	15
PBANKA_0103900	N/A	KH domain-containing protein, putative	8	6	4	7
PBANKA_0106300	N/A	conserved Plasmodium protein, unknown function	13	10	7	0
PBANKA_1034400	PM4	plasmepsin IV	7	5	6	4
PBANKA_1222800	TyrRS	tyrosine--tRNA ligase, putative	6	6	7	4
PBANKA_0715200	EIF3G	eukaryotic translation initiation factor 3 subunit G, putative	9	6	4	4
PBANKA_1209400	ISP1	inner membrane complex sub-compartment protein 1	6	4	7	5
PBANKA_0609900	N/A	heat shock protein DNAJ homologue Pfj4, putative	10	4	5	3
PBANKA_0906900	N/A	DnaJ domain-containing protein, putative	22	5	17	0
PBANKA_1112300	RAB1b	ras-related protein Rab-1B, putative	6	5	8	3
PBANKA_1359300	N/A	VPS13 domain-containing protein, putative	19	6	11	0
PBANKA_0102700	N/A	conserved Plasmodium protein, unknown function	10	3	6	3
PBANKA_1352000	EF-1gamma	elongation factor 1-gamma, putative	7	14	9	11
PBANKA_1122000	NAB2	nuclear polyadenylated RNA-binding protein NAB2	7	6	6	3
PBANKA_0514900	P28	ookinete surface protein P28	6	7	6	6
PBANKA_1456200	rabGDI	rab specific GDP dissociation inhibitor, putative	5	7	8	5
PBANKA_1217700	DOZI	ATP-dependent RNA helicase DDX6	31	18	25	16
PBANKA_0507300	N/A	dynein heavy chain, putative	29	5	82	15
PBANKA_0720300	EIF3M	eukaryotic translation initiation factor 3 subunit M, putative	5	8	8	7
PBANKA_1109600	N/A	conserved Plasmodium protein, unknown function	6	3	8	4
PBANKA_0803600	N/A	importin-7, putative	4	11	12	4
PBANKA_1432200	MDV1	male development gene 1	6	6	6	5	gamete/gametocyte development
PBANKA_1126400	N/A	transportin, putative	6	11	12	0
PBANKA_1309900	LAP	M17 leucyl aminopeptidase, putative	9	3	8	2
PBANKA_1241800	MCM3	DNA replication licensing factor MCM3, putative	35	16	27	17	DNA repair/replication
PBANKA_1423600	N/A	40S ribosomal protein S16, putative	12	5	3	3
PBANKA_0942300	N/A	radial spoke head protein, putative	7	4	5	5	MTOC
PBANKA_0414600	N/A	40S ribosomal protein S15A, putative	13	3	4	3
PBANKA_0205200	N/A	conserved Plasmodium protein, unknown function	20	5	12	0
PBANKA_1416300	RPS19	40S ribosomal protein S19, putative	7	5	5	4
PBANKA_1439200	PABP1	polyadenylate-binding protein 1, putative	17	25	10	17
PBANKA_0912100	CK1	casein kinase 1, putative	7	7	5	3
PBANKA_0518700	N/A	methionine--tRNA ligase, putative	4	9	10	5
PBANKA_1135100	RPS15	40S ribosomal protein S15, putative	13	4	3	3
PBANKA_1417900	N/A	conserved protein, unknown function	4	4	9	6
PBANKA_1452600	N/A	calcyclin binding protein, putative	7	8	4	6
PBANKA_0902300	FD2	female development protein FD2	12	12	5	0	gamete/gametocyte development
PBANKA_1125600	N/A	pyruvate kinase, putative	23	19	22	20
PBANKA_1122900	HK	hexokinase, putative	8	16	13	17
PBANKA_0510900	RPS2	40S ribosomal protein S2, putative	5	6	7	4
PBANKA_1431500	RSP9	radial spoke protein 9	6	2	10	3	MTOC
PBANKA_0522900	BRR2	pre-mRNA-splicing helicase BRR2, putative	6	6	16	0
PBANKA_0916200	TCP1	T-complex protein 1 subunit alpha, putative	17	21	19	19
PBANKA_1312700	GEST	gamete egress and sporozoite traversal protein	7	4	5	4
PBANKA_0611600	N/A	ribonucleoside-diphosphate reductase large subunit, putative	22	18	27	20
PBANKA_0610200	MCM5	DNA replication licensing factor MCM5, putative	29	19	25	19	DNA repair/replication
PBANKA_0405400	RPS12	40S ribosomal protein S12, putative	7	5	4	5
PBANKA_0923200	ICAP2	ATP synthase F0 subunit b-like protein, putative	6	4	8	2
PBANKA_1346700	N/A	60S ribosomal protein L23, putative	8	4	4	4
PBANKA_1361500	WDR16	WD repeat-containing protein 16, putative	4	3	9	5	MTOC
PBANKA_1003800	N/A	V-type proton ATPase subunit B, putative	5	10	7	9
PBANKA_1302500	GET4	Golgi to ER traffic protein 4, putative	6	5	7	2
PBANKA_1303800	TIM	triosephosphate isomerase, putative	5	12	8	9
PBANKA_1113400	PSOP12	secreted ookinete protein	17	4	14	0
PBANKA_0307000	N/A	60S ribosomal protein L37ae, putative	9	4	5	2
PBANKA_1026600	SEY1	protein SEY1, putative	10	5	12	0
PBANKA_1117700	MDH	malate dehydrogenase, putative	5	9	6	7
PBANKA_1460400	FKBP35	peptidyl-prolyl cis-trans isomerase FKBP35, putative	5	9	6	7
PBANKA_1445400	SEC13	protein transport protein SEC13	9	8	8	0
PBANKA_1365500	IBIS1	exported protein IBIS1	7	3	6	3
PBANKA_0406800	PRPF19	pre-mRNA-processing factor 19, putative	5	7	6	4
PBANKA_0903600	DYN1	dynamin-like protein, putative	10	21	19	17
PBANKA_1229200	N/A	60S ribosomal protein L19, putative	13	3	3	3
PBANKA_0506700	CS	citrate synthase, mitochondrial, putative	5	5	6	4
PBANKA_1317500	GluPho	glucose-6-phosphate dehydrogenase-6-phosphogluconolactonase, putative	3	8	12	8
PBANKA_0105300	N/A	WD repeat-containing protein, putative	11	7	7	0
PBANKA_1113000	PNP	purine nucleoside phosphorylase, putative	4	11	9	8
PBANKA_1407600	N/A	60S ribosomal protein L24, putative	8	4	4	3
PBANKA_1022000	N/A	40S ribosomal protein S25, putative	7	4	4	4
PBANKA_1102200	MSP8	merozoite surface protein 8	6	3	8	2
PBANKA_0716000	SMC3	structural maintenance of chromosomes protein 3, putative	29	27	25	15	cohesin/condensin
PBANKA_1303300	N/A	cytochrome b-c1 complex subunit Rieske, putative	7	2	9	2
PBANKA_1133300	EF-1alpha	elongation factor 1-alpha	37	22	20	21
PBANKA_1033100	N/A	conserved protein, unknown function	6	5	5	3
PBANKA_1202200	EFTUD2	U5 small nuclear ribonucleoprotein component, putative	10	4	13	0
PBANKA_1107300	NPL4	nuclear protein localization protein 4, putative	4	6	7	4
PBANKA_1419300	REC8	conserved Plasmodium protein, unknown function	12	7	6	0	meiosis
PBANKA_0302500	HT1	hexose transporter	5	5	5	5
PBANKA_1023500	EIF3H	eukaryotic translation initiation factor 3 subunit H, putative	9	2	7	2
PBANKA_1404900	RPT4	26S protease regulatory subunit 10B, putative	11	5	9	0
PBANKA_1222900	RPN10	26S proteasome regulatory subunit RPN10, putative	4	4	8	3
PBANKA_1207200	AK1	adenylate kinase, putative	4	4	7	4
PBANKA_0410300	RPN12	26S proteasome regulatory subunit RPN12, putative	6	4	6	2
PBANKA_0913700	N/A	coatomer subunit delta, putative	5	4	6	3
PBANKA_1135700	CELF1	CUGBP Elav-like family member 1, putative	5	4	6	3
PBANKA_0704700	N/A	conserved Plasmodium protein, unknown function	8	5	3	3
PBANKA_0803100	MCM7	DNA replication licensing factor MCM7, putative	19	21	24	24	DNA repair/replication
PBANKA_1406700	CPSII	carbamoyl phosphate synthetase, putative	35	29	33	12
PBANKA_1024900	MCM2	DNA replication licensing factor MCM2, putative	13	20	24	24	DNA repair/replication
PBANKA_1126200	DJ1	protein DJ-1, putative	4	5	6	5
PBANKA_1131600	MCM6	DNA replication licensing factor MCM6, putative	9	21	21	20	DNA repair/replication
PBANKA_0816400	PFK9	ATP-dependent 6-phosphofructokinase, putative	10	25	22	17
PBANKA_0508600	N/A	conserved Plasmodium protein, unknown function	34	5	5	0
PBANKA_1017900	PEPC	phosphoenolpyruvate carboxylase	4	16	8	6
PBANKA_1306200	tRIP	tRNA import protein tRIP	6	5	4	3
PBANKA_1444000	MIF	macrophage migration inhibitory factor	6	5	4	3
PBANKA_0912300	TSN	tudor staphylococcal nuclease, putative	7	23	8	13
PBANKA_1402600	N/A	DNA ligase I, putative	3	3	8	6	DNA repair/replication
PBANKA_1338400	N/A	V-type proton ATPase subunit G, putative	6	3	5	3
PBANKA_1415600	MCM4	DNA replication licensing factor MCM4, putative	20	24	25	22	DNA repair/replication
PBANKA_0913600	N/A	conserved Plasmodium protein, unknown function	44	6	3	0
PBANKA_0928200	N/A	conserved protein, unknown function	3	7	8	4
PBANKA_0906500	N/A	60S ribosomal protein L28, putative	9	3	4	2
PBANKA_0938300	HSPJ62	heat shock protein HspJ62	15	3	12	0
PBANKA_1306900	SRPK2	serine/threonine protein kinase, putative	7	12	5	0
PBANKA_1007200	RPA1	replication protein A1, large subunit, putative	5	11	4	3	DNA repair/replication
PBANKA_1314800	eEF2	elongation factor 2, putative	19	26	21	23
PBANKA_1234500	N/A	FoP domain-containing protein, putative	6	4	4	3
PBANKA_1452500	N/A	conserved Plasmodium protein, unknown function	3	7	8	3
PBANKA_1016700	N/A	leucine-rich repeat protein	4	7	5	5
PBANKA_1209000	eIF2beta	eukaryotic translation initiation factor 2 subunit beta, putative	4	7	5	5
PBANKA_1450200	SHMT	serine hydroxymethyltransferase, putative	4	9	5	6
PBANKA_0917500	SMC1	structural maintenance of chromosomes protein 1, putative	38	31	30	14	cohesin/condensin
PBANKA_1231600	AP2-O2	AP2 domain transcription factor AP2-O2	6	7	8	0	AP2 transcription factor
PBANKA_1223300	RAB18	ras-related protein Rab-18, putative	3	5	7	5
PBANKA_1302200	N/A	translocation protein SEC62, putative	6	2	7	2
PBANKA_1204900	N/A	conserved Plasmodium protein, unknown function	3	10	8	2
PBANKA_1364200	N/A	60S ribosomal protein L17, putative	8	3	4	2
PBANKA_0206500	RAB5c	ras-related protein Rab-5C, putative	4	4	6	3
PBANKA_1351800	RPN3	26S proteasome regulatory subunit RPN3, putative	2	8	12	3
PBANKA_1454800	FD1	female development protein FD1	12	7	4	0	gamete/gametocyte development
PBANKA_0835300	N/A	V-type proton ATPase subunit E, putative	4	5	5	4
PBANKA_0110400	EIF3L	eukaryotic translation initiation factor 3 subunit L, putative	4	6	6	2
PBANKA_0826700	PV5	lipocalin, parasitophorous vacuolar protein 5	5	3	5	3
PBANKA_0506100	N/A	PHAX domain-containing protein, putative	20	3	9	0
PBANKA_1330300	N/A	conserved Plasmodium protein, unknown function	7	6	7	0
PBANKA_1418900	Rab11a	ras-related protein Rab-11A	6	6	8	0
PBANKA_1433500	N/A	PPPDE peptidase domain-containing protein, putative	6	6	8	0
PBANKA_0814200	N/A	elongation factor 1-beta, putative	5	8	3	5
PBANKA_1214700	N/A	conserved Plasmodium protein, unknown function	50	29	24	18
PBANKA_0920800	N/A	CRAL/TRIO domain-containing protein, putative	3	5	6	6
PBANKA_1463000	G377	osmiophilic body protein G377	48	21	48	13
PBANKA_0405200	CCT2	T-complex protein 1 subunit beta, putative	26	28	26	22
PBANKA_1118600	N/A	cell division cycle protein 48 homologue, putative	31	28	29	20
PBANKA_1365200	N/A	thioredoxin-related protein, putative	3	6	6	5
PBANKA_1131900	PP5	serine/threonine protein phosphatase 5	2	5	10	4
PBANKA_1422400	N/A	importin subunit beta, putative	5	6	4	2
PBANKA_0941800	H2B	histone H2B, putative	7	3	3	3
PBANKA_0711900	HSP70	heat shock protein 70	39	26	23	25
PBANKA_1319200	N/A	AP-1 complex subunit gamma, putative	6	8	6	0
PBANKA_1437300	GRP94	endoplasmin, putative	33	25	32	22
PBANKA_0502200	RPN5	26S proteasome regulatory subunit p55, putative	2	8	10	3
PBANKA_1025500	NOT1	CCR4-NOT transcription complex subunit NOT1, putative	7	8	5	0
PBANKA_1234200	RPS24	40S ribosomal protein S24, putative	17	4	5	0
PBANKA_1362000	GluRS	glutamate--tRNA ligase, putative	4	11	4	6
PBANKA_0402100	N/A	spindle pole body protein, putative	14	2	14	0	MTOC
PBANKA_1213600	CysRS	cysteine--tRNA ligase, putative	3	12	7	9
PBANKA_0708000	SEC23	protein transport protein SEC23, putative	4	7	4	3
PBANKA_0919900	PFK11	ATP-dependent 6-phosphofructokinase, putative	12	37	22	17
PBANKA_1116500	TOM40	mitochondrial import receptor subunit TOM40, putative	5	3	5	2
PBANKA_0834300	N/A	gamma-tubulin complex component, putative	8	3	10	0
PBANKA_0408400	N/A	phosphoglycerate mutase, putative	41	34	23	20
PBANKA_1137900	PCNA1	proliferating cell nuclear antigen 1, putative	3	6	5	6	DNA repair/replication
PBANKA_0916100	N/A	nucleic acid binding protein, putative	3	7	5	6
PBANKA_1337500	STU2	protein STU2, putative	6	2	17	0	kinetochore
PBANKA_0417500	RPL32	60S ribosomal protein L32, putative	10	2	3	2
PBANKA_0918100	RPL38	60S ribosomal protein L38, putative	10	2	3	2
PBANKA_1221200	RPL34	60S ribosomal protein L34, putative	6	3	3	3
PBANKA_0416600	N/A	replication protein A1, small fragment	3	14	10	15	DNA repair/replication
PBANKA_1108700	SMC4	structural maintenance of chromosomes protein 4	2	4	9	3	cohesin/condensin
PBANKA_1010800	CAF16	CCR4-associated factor 16, putative	4	4	5	2
PBANKA_0805700	HSP90	heat shock protein 90	43	23	39	21
PBANKA_1407000	N/A	conserved Plasmodium protein, unknown function	6	5	7	0
PBANKA_1406800	RPS27	40S ribosomal protein S27, putative	3	5	5	4
PBANKA_1338300	N/A	60S ribosomal protein L6, putative	16	3	6	0
PBANKA_1410300	M1AAP	M1-family alanyl aminopeptidase, putative	4	7	4	2
PBANKA_0926600	GCN20	protein GCN20, putative	2	4	8	4
PBANKA_1360800	N/A	conserved Plasmodium protein, unknown function	11	3	7	0
PBANKA_0941100	N/A	conserved Apicomplexan protein, unknown function	2	6	8	3
PBANKA_0717000	GET3	ATPase GET3, putative	6	4	8	0
PBANKA_1354100	RAB11b	ras-related protein Rab-11B, putative	6	4	8	0
PBANKA_0406200	N/A	conserved Plasmodium protein, unknown function	16	2	10	0
PBANKA_1454600	NUP269	nucleoporin NUP269	14	2	10	0
PBANKA_0818500	N/A	conserved protein, unknown function	2	6	7	6
PBANKA_0807000	RPB1	DNA-directed RNA polymerase II subunit RPB1, putative	5	9	5	0
PBANKA_1228200	GDH3	glutamate dehydrogenase, putative	3	10	8	0
PBANKA_0202500	N/A	P-loop containing nucleoside triphosphate hydrolase, putative	9	0	9	3	DNA repair/replication
PBANKA_0414900	N/A	dynein intermediate light chain, putative	4	5	9	0
PBANKA_0408600	EIF3K	eukaryotic translation initiation factor 3 subunit K, putative	5	3	4	2
PBANKA_1113500	RAB1a	ras-related protein Rab-1A, putative	5	3	4	2
PBANKA_1405000	N/A	MORN repeat protein, putative	17	3	5	0
PBANKA_1308000	N/A	conserved Plasmodium protein, unknown function	66	3	18	0
PBANKA_0919300	SPDS	spermidine synthase, putative	3	4	5	3
PBANKA_1141700	N/A	ubiquitin-60S ribosomal protein L40, putative	5	3	3	3
PBANKA_1313800	SRP54	signal recognition particle subunit SRP54, putative	7	3	8	0
PBANKA_1358700	N/A	conserved Plasmodium protein, unknown function	9	4	5	0
PBANKA_0619100	N/A	40S ribosomal protein S5, putative	11	2	2	2
PBANKA_0312500	ORC5	origin recognition complex subunit 5, putative	11	2	9	0	DNA repair/replication
PBANKA_0602000	ORC1	origin recognition complex subunit 1, putative	11	2	9	0	DNA repair/replication
PBANKA_1115200	GEP	gamete egress protein GEP	69	35	27	17	gamete/gametocyte development
PBANKA_1401300	N/A	40S ribosomal protein S7, putative	11	4	4	0
PBANKA_1208200	KIN4	kinesin-4, putative	16	2	7	0	MTOC
PBANKA_0416100	MG1	dynein heavy chain, putative	46	14	71	24
PBANKA_0817700	HoMu	RNA-binding protein musashi, putative	3	4	5	2
PBANKA_1424300	N/A	NPL domain-containing protein, putative	4	7	2	6
PBANKA_0704100	UBE4B	ubiquitin conjugation factor E4 B, putative	2	3	8	2
PBANKA_0505800	DPA	deoxyribose-phosphate aldolase, putative	7	4	5	0
PBANKA_0410600	N/A	60S ribosomal protein L26, putative	5	3	3	2
PBANKA_1320100	UIS25	conserved Plasmodium protein, unknown function	34	0	14	2
PBANKA_1107200	CAF40	protein CAF40, putative	4	6	6	0
PBANKA_0710100	KDH	2-oxoglutarate dehydrogenase E1 component, putative	3	4	10	0
PBANKA_1449400	SF3B3	splicing factor 3B subunit 3, putative	3	4	10	0
PBANKA_1439100	N/A	BRO1 domain-containing protein, putative	2	13	6	2
PBANKA_1427700	RUVB1	RuvB-like helicase 1, putative	10	0	9	2
PBANKA_0314500	RPS26	40S ribosomal protein S26, putative	6	2	3	2
PBANKA_1227400	CNA	serine/threonine protein phosphatase 2B catalytic subunit A	6	2	3	2
PBANKA_1336900	N/A	conserved Plasmodium protein, unknown function	9	3	5	0	DNA repair/replication
PBANKA_0506900	PLSCR	phospholipid scramblase, putative	3	5	4	2
PBANKA_0204200	N/A	tubulin-specific chaperone a, putative	3	3	4	3
PBANKA_0823100	SAMS	S-adenosylmethionine synthetase, putative	4	3	9	0
PBANKA_1132400	N/A	conserved Plasmodium protein, unknown function	4	7	5	0
PBANKA_1035500	VPS29	vacuolar protein sorting-associated protein 29, putative	5	4	6	0
PBANKA_1304500	SOC3	protein SOC3	11	0	5	3
PBANKA_0504500	N/A	cytoplasmic dynein intermediate chain, putative	5	5	5	0
PBANKA_1134200	N/A	pyrroline-5-carboxylate reductase, putative	3	4	3	4
PBANKA_1308100	N/A	EF-hand calcium-binding domain-containing protein, putative	4	2	4	2
PBANKA_1305100	N/A	60S ribosomal protein L1, putative	10	3	4	0
PBANKA_1326300	CYT1	cytochrome c1, heme protein, mitochondrial, putative	6	3	6	0
PBANKA_0707400	N/A	RNA-binding protein, putative	7	4	4	0
PBANKA_1238800	N/A	karyopherin beta, putative	31	36	35	27
PBANKA_1201900	N/A	40S ribosomal protein S20e, putative	7	2	2	2
PBANKA_1340300	N/A	phosphoribosylpyrophosphate synthetase, putative	6	2	8	0
PBANKA_0523100	EIF4A3	eukaryotic initiation factor 4A-III, putative	4	8	4	0
PBANKA_0604200	N/A	zinc finger protein, putative	7	5	3	0
PBANKA_0209300	ARP1	actin-related protein ARP1	12	3	3	0
PBANKA_0214000	DHC3	dynein heavy chain, putative	22	64	60	11
PBANKA_1211000	GMPS	GMP synthase [glutamine-hydrolyzing], putative	2	10	4	5
PBANKA_1039600	RPN6	26S proteasome regulatory subunit RPN6, putative	4	5	5	0
PBANKA_0513900	N/A	ORC3 domain-containing protein, putative	5	3	6	0	DNA repair/replication
PBANKA_0514500	RPN9	26S proteasome regulatory subunit RPN9, putative	5	3	6	0
PBANKA_1216500	CYP19A	peptidyl-prolyl cis-trans isomerase, putative	2	4	4	4
PBANKA_0919000	RPN7	26S proteasome regulatory subunit RPN7, putative	3	5	3	2
PBANKA_1452300	N/A	conserved protein, unknown function	4	3	2	3
PBANKA_1211300	ATG18	autophagy-related protein 18, putative	4	2	9	0
PBANKA_0511400	nPrx	peroxiredoxin, putative	3	4	3	2
PBANKA_1317400	P23	HSP90 co-chaperone p23, putative	3	4	3	2
PBANKA_1028700	RPN13	26S proteasome regulatory subunit RPN13, putative	2	4	4	3
PBANKA_1326900	N/A	DNA polymerase alpha subunit B, putative	2	4	4	3	DNA repair/replication
PBANKA_1403800	GCN1	translational activator GCN1, putative	2	3	11	0
PBANKA_1334300	EXP2	exported protein 2	4	2	3	2
PBANKA_1429400	N/A	dynein light chain 1, putative	4	2	3	2
PBANKA_0310000	SIS1	protein SIS1, putative	3	5	2	4
PBANKA_1445800	RAB2	ras-related protein Rab-2, putative	6	0	7	2
PBANKA_0201600	ETRAMP	early transcribed membrane protein	3	2	4	2
PBANKA_0934700	N/A	conserved protein, unknown function	10	0	5	2
PBANKA_1142800	N/A	conserved protein, unknown function	2	8	3	6
PBANKA_0404000	N/A	protein dopey homolog, putative	6	2	6	0
PBANKA_0522400	N/A	steroid dehydrogenase, putative	4	3	6	0
PBANKA_1010600	CAM	calmodulin, putative	3	6	2	3
PBANKA_1365300	AQR	intron-binding protein aquarius, putative	4	2	8	0
PBANKA_0403800	N/A	transporter, putative	4	5	4	0
PBANKA_1362900	KRS1	lysine--tRNA ligase, putative	2	17	5	12
PBANKA_1027900	SMB1	small nuclear ribonucleoprotein-associated protein B, putative	3	3	3	2
PBANKA_1228000	1-CysPxn	1-cys peroxiredoxin, putative	2	7	3	4
PBANKA_0823500	N/A	glutamine synthetase	2	9	3	4
PBANKA_1025200	CBF5	H/ACA ribonucleoprotein complex subunit 4, putative	6	3	4	0
PBANKA_1036000	SPT6	transcription elongation factor SPT6, putative	6	3	4	0
PBANKA_1426100	N/A	conserved protein, unknown function	6	3	4	0
PBANKA_0804000	RPL37	60S ribosomal protein L37, putative	5	2	2	2
PBANKA_1203700	UPF1	regulator of nonsense transcripts 1, putative	7	2	5	0
PBANKA_0909500	N/A	AAA family ATPase, putative	2	4	4	2
PBANKA_1127700	NAPRT	nicotinate phosphoribosyltransferase, putative	2	4	4	2
PBANKA_1030400	MORN (1030400)	MORN repeat protein, putative	59	4	0	0
PBANKA_0940000	N/A	conserved Plasmodium protein, unknown function	6	4	3	0
PBANKA_1144000	RPN11	26S proteasome regulatory subunit RPN11, putative	6	4	3	0
PBANKA_0924900	ERF3	eukaryotic peptide chain release factor GTP-binding subunit, putative	2	6	3	3
PBANKA_1009500	N/A	glutamate synthase [NADH], putative	59	56	47	14
PBANKA_1116300	MQO	malate:quinone oxidoreductase, putative	5	2	6	0
PBANKA_0601200	N/A	dynein heavy chain, putative	17	0	41	0
PBANKA_1135000	YOP1L	YOP1-like protein, putative	2	3	4	2
PBANKA_0804100	N/A	conserved Plasmodium protein, unknown function	7	3	3	0
PBANKA_0813900	RPN8	26S proteasome regulatory subunit RPN8, putative	5	3	4	0
PBANKA_0934200	DSK2	ubiquitin domain-containing protein DSK2, putative	5	3	4	0
PBANKA_1415000	PRP40	pre-mRNA-processing factor 40, putative	3	2	8	0
PBANKA_1420600	H2B.Z	histone H2B variant, putative	3	2	3	2
PBANKA_0524000	N/A	conserved Plasmodium protein, unknown function	5	4	3	0
PBANKA_1200800	TRA2B	transformer-2 protein homolog beta, putative	5	4	3	0
PBANKA_0807500	N/A	conserved Plasmodium protein, unknown function	10	2	3	0
PBANKA_0615700	N/A	dynein heavy chain, putative	9	0	22	0
PBANKA_1035100	NOP1	rRNA 2'-O-methyltransferase fibrillarin, putative	9	3	2	0
PBANKA_1025800	N/A	prefoldin subunit 2, putative	4	5	3	0
PBANKA_0601600	NEMF	nuclear export mediator factor NEMF, putative	9	2	3	0
PBANKA_0813500	N/A	SAP domain-containing protein, putative	2	4	3	2
PBANKA_0924300	ERO1	endoplasmic reticulum oxidoreductin, putative	3	2	7	0
PBANKA_1434800	ATP2	phospholipid-transporting ATPase 2, putative	3	2	7	0
PBANKA_0931100	N/A	conserved protein, unknown function	2	9	2	4
PBANKA_0943200	N/A	casein kinase II beta chain, putative	4	3	4	0
PBANKA_1103000	SRSF12	serine/arginine-rich splicing factor 12, putative	8	2	3	0
PBANKA_1314100	N/A	E3 ubiquitin-protein ligase ZNF598, putative	15	0	19	0
PBANKA_0410400	GSK3beta	glycogen synthase kinase-3 beta, putative	5	5	2	0
PBANKA_0918300	MFR5	major facilitator superfamily-related transporter, putative	4	2	5	0
PBANKA_1008000	ATRP	armadillo-type repeat protein ATRP, putative	4	2	5	0
PBANKA_1211700	N/A	Nicalin domain-containing protein	4	2	5	0
PBANKA_1243900	AKIT5	apicomplexan kinetochore protein 5	4	2	5	0	kinetochore
PBANKA_1447000	N/A	cytochrome b5, putative	4	2	5	0
PBANKA_0405300	N/A	40S ribosomal protein S23, putative	7	2	3	0
PBANKA_1425000	N/A	RNA-binding protein, putative	7	2	3	0
PBANKA_0312700	gSNF2	SNF2-like chromatin remodeling ATPase	4	6	2	0
PBANKA_0517000	ETRAMP10.2	early transcribed membrane protein	3	2	2	2
PBANKA_1455300	N/A	tetratricopeptide repeat protein, putative	5	4	2	0
PBANKA_0617100	N/A	60S ribosomal protein L11a, putative	6	2	3	0
PBANKA_0905000	RPS21	40S ribosomal protein S21, putative	2	2	3	2
PBANKA_1309700	DDX17	ATP-dependent RNA helicase DDX17, putative	6	3	2	0
PBANKA_0104400	N/A	nucleoside diphosphate kinase, putative	17	0	13	0
PBANKA_1137000	BLN	bergheilysin	4	2	4	0
PBANKA_1318900	N/A	methyltransferase AAMT, putative	4	2	4	0
PBANKA_1137800	GAC	glideosome-associated connector	40	45	51	35
PBANKA_1411200	N/A	protein AAP2, putative	21	0	12	0
PBANKA_1238200	N/A	DnaJ protein, putative	5	2	3	0
PBANKA_1207000	NOP5	nucleolar protein 5, putative	5	3	2	0
PBANKA_1305000	N/A	conserved Plasmodium protein, unknown function	5	3	2	0
PBANKA_0402800	EHD	EH domain-containing protein, putative	2	4	4	0
PBANKA_0820700	N/A	TLD domain-containing protein	2	4	4	0
PBANKA_0905500	RCC (0905500)	regulator of chromosome condensation, putative	57	2	0	0
PBANKA_1329200	N/A	dynein beta chain, putative	44	0	30	0
PBANKA_0307800	N/A	conserved Plasmodium protein, unknown function	7	0	2	2
PBANKA_1128600	N/A	cullin-like protein, putative	3	3	3	0
PBANKA_0504300	N/A	flagellar outer arm dynein-associated protein, putative	4	2	3	0
PBANKA_0312400	RPB2	DNA-directed RNA polymerase II subunit RPB2, putative	3	5	2	0
PBANKA_0812000	N/A	DNA primase large subunit, putative	3	5	2	0	DNA repair/replication
PBANKA_0404600	AHA1	activator of Hsp90 ATPase, putative	2	3	4	0
PBANKA_1030600	N/A	phospholipase PL39, putative	2	3	4	0
PBANKA_1413200	N/A	pinin/SDK/MemA domain-containing protein, putative	4	3	2	0
PBANKA_1426200	CAF1	CCR4-associated factor 1, putative	4	3	2	0
PBANKA_1429600	PRS	proline--tRNA ligase	2	2	5	0
PBANKA_0702000	N/A	coiled-coil domain-containing protein 39, putative	14	0	7	0
PBANKA_1416900	SMC2	structural maintenance of chromosomes protein 2	0	4	8	3	cohesin/condensin
PBANKA_0110200	N/A	lsm12, putative	3	4	2	0
PBANKA_0403000	RPL44	60S ribosomal protein L44, putative	5	2	2	0
PBANKA_0824800	PABP2	polyadenylate-binding protein 2, putative	2	4	3	0
PBANKA_0715900	USP13	ubiquitin carboxyl-terminal hydrolase 13, putative	0	9	8	7
PBANKA_1419100	N/A	dihydrolipoyllysine-residue succinyltransferase component of 2-oxoglutarate dehydrogenase complex, putative	0	6	7	4
PBANKA_0931200	HSP101	heat shock protein 101	13	0	6	0
PBANKA_1023600	N/A	conserved Plasmodium protein, unknown function	8	0	7	0
PBANKA_0515300	N/A	SAE2 domain-containing protein, putative	9	5	0	0
PBANKA_0501700	HAD5	phosphomannomutase, putative	0	3	8	2
PBANKA_0711000	N/A	tetratricopeptide repeat protein, putative	11	0	6	0
PBANKA_1345600	N/A	elongation factor Tu, putative	7	0	7	0
PBANKA_0507800	N/A	conserved protein, unknown function	9	0	6	0
PBANKA_1446800	CPN60	60 kDa chaperonin, putative	9	0	6	0
PBANKA_0302000	SEC66	translocation protein SEC66, putative	2	2	4	0
PBANKA_1120800	SRP68	signal recognition particle subunit SRP68, putative	2	2	4	0
PBANKA_1224500	DPY19	Dpy-19-like C-mannosyltransferase	6	0	7	0
PBANKA_0806400	N/A	PAT complex subunit CCDC47, putative	3	3	2	0
PBANKA_0909100	EMC8	ER membrane protein complex subunit 8, putative	3	3	2	0
PBANKA_0824700	TRXR	thioredoxin reductase, putative	2	3	3	0
PBANKA_1204800	PhLP3	phosducin-like protein 3	2	3	3	0
PBANKA_1347700	N/A	isoleucine--tRNA ligase, putative	0	12	7	3
PBANKA_0709100	N/A	60S ribosomal protein L22, putative	4	2	2	0
PBANKA_1038600	N/A	dynein regulatory complex protein, putative	11	0	5	0
PBANKA_0810800	N/A	conserved protein, unknown function	4	0	8	0
PBANKA_1359600	P48/45	6-cysteine protein P48/45	4	0	8	0
PBANKA_0109200	SPT5	transcription elongation factor SPT5, putative	2	5	2	0
PBANKA_0107400	OAT	ornithine aminotransferase, putative	0	7	6	3
PBANKA_1323600	HCS2	biotin--protein ligase 2	5	0	7	0
PBANKA_0821700	N/A	inosine-5'-monophosphate dehydrogenase, putative	0	9	6	5
PBANKA_1346600	N/A	glutamine--tRNA ligase, putative	0	13	7	6
PBANKA_1016300	N/A	proliferation-associated protein 2g4, putative	3	5	0	3
PBANKA_1338600	RPL23	60S ribosomal protein L23, putative	13	0	4	0
PBANKA_0709000	SEC61B	protein transport protein SEC61 subunit beta, putative	0	4	5	4
PBANKA_0830000	N/A	RNA-binding protein, putative	2	4	2	0
PBANKA_1202700	N/A	RNA-binding protein, putative	2	4	2	0
PBANKA_0939000	MSCS	mechanosensitive ion channel protein, putative	7	0	5	0
PBANKA_1339500	N/A	conserved Plasmodium protein, unknown function	7	0	5	0
PBANKA_1123800	N/A	GAS8-like protein, putative	5	0	6	0
PBANKA_1332000	U2AF2	splicing factor U2AF large subunit, putative	5	0	6	0
PBANKA_0942400	N/A	WD repeat-containing protein, putative	3	0	8	0
PBANKA_1018500	BTF3	transcription factor BTF3, putative	2	0	3	2
PBANKA_1107100	SUB1	subtilisin-like protease 1	2	2	3	0
PBANKA_0617200	RPS10	40S ribosomal protein S10, putative	3	2	2	0
PBANKA_0510200	N/A	conserved Plasmodium protein, unknown function	6	0	5	0
PBANKA_0913400	PPM8	protein phosphatase PPM8	6	0	5	0
PBANKA_1224400	FLP	ferlin-like protein	4	0	6	0
PBANKA_0308600	N/A	asparagine--tRNA ligase, putative	0	11	5	6
PBANKA_1316400	N/A	U1 snRNP-associated protein, putative	5	0	5	0
PBANKA_1341100	N/A	respiratory chain complex 3 associated protein 2, putative	5	0	5	0
PBANKA_0417600	CCp4	LCCL domain-containing protein	7	0	4	0
PBANKA_1441100	HAD2	haloacid dehalogenase-like hydrolase, putative	0	4	4	4
PBANKA_1450700	CARP	clustered-asparagine-rich protein, putative	2	6	0	4
PBANKA_1220300	PARE	prodrug activation and resistance esterase, putative	3	0	6	0
PBANKA_0715500	PGM2	phosphoglucomutase-2	5	0	4	0
PBANKA_0937400	PRPF6	pre-mRNA-processing factor 6, putative	5	0	4	0
PBANKA_1129600	N/A	TPH domain-containing protein, putative	2	0	2	2
PBANKA_0212100	eIF2alpha	eukaryotic translation initiation factor 2 subunit alpha	0	4	4	2
PBANKA_0832700	AKLP2	adenylate kinase-like protein 2, putative	7	0	3	0
PBANKA_0823900	RPB3	DNA-directed RNA polymerase II subunit RPB3, putative	2	2	2	0
PBANKA_1142900	SKP1	suppressor of kinetochore protein 1	2	2	2	0
PBANKA_0827500	NADSYN	glutamine-dependent NAD(+) synthetase, putative	3	0	5	0
PBANKA_0928800	U2AF1	splicing factor U2AF small subunit, putative	3	0	5	0
PBANKA_1321700	BP1	berghepain-1	3	0	5	0
PBANKA_1326000	N/A	GTP-binding protein, putative	3	0	5	0
PBANKA_1018200	N/A	MORN repeat protein, putative	4	0	4	0
PBANKA_1131400	MCA1	metacaspase-1	4	0	4	0
PBANKA_1330000	N/A	enkurin domain-containing protein, putative	4	0	4	0
PBANKA_0405600	EB1	end-binding protein 1	6	0	3	0	spindle
PBANKA_0937700	RPL36	60S ribosomal protein L36, putative	6	0	3	0
PBANKA_1307500	N/A	gamma-tubulin complex component, putative	6	0	3	0
PBANKA_1432400	PLP2	perforin-like protein 2	6	0	3	0
PBANKA_0108100	N/A	conserved Plasmodium protein, unknown function	2	0	6	0
PBANKA_1032300	CTPS	CTP synthase, putative	2	0	6	0
PBANKA_0509200	N/A	Eps15-like protein, putative	10	0	2	0
PBANKA_1463200	VPS26	vacuolar protein sorting-associated protein 26, putative	0	8	3	3
PBANKA_0404700	GRX1	glutaredoxin 1, putative	2	5	0	2
PBANKA_1359200	ALBA2	DNA/RNA-binding protein Alba 2, putative	2	5	0	2
PBANKA_1103400	RPL31	60S ribosomal protein L31, putative	9	0	2	0
PBANKA_0622000	N/A	conserved Plasmodium protein, unknown function	5	0	3	0
PBANKA_0911100	N/A	conserved Plasmodium protein, unknown function	5	0	3	0
PBANKA_1304400	N/A	allantoicase, putative	5	0	3	0
PBANKA_1455800	N/A	GAS8-like protein, putative	5	0	3	0
PBANKA_1457200	DOC2	double C2-like domain-containing protein, putative	5	0	3	0
PBANKA_1126500	ACAS	acetyl-CoA synthetase, putative	0	9	3	2
PBANKA_1443000	NEK1	NIMA related kinase 1, putative	8	0	2	0
PBANKA_1104800	ALP2b	actin-like protein, putative	0	5	5	0
PBANKA_0605700	N/A	pre-rRNA-processing protein ESF1, putative	0	2	7	0
PBANKA_1306800	ARFGEF	Sec7 domain-containing protein ARFGEF, putative	0	2	7	0
PBANKA_1414400	N/A	exportin-T, putative	0	2	7	0
PBANKA_1008800	N/A	glucose-6-phosphate isomerase, putative	0	5	3	2
PBANKA_1451500	N/A	conserved Plasmodium protein, unknown function	0	5	3	2
PBANKA_0207500	N/A	cyclin-dependent kinases regulatory subunit, putative	3	0	4	0
PBANKA_0924800	GP2	golgi protein 2	3	0	4	0
PBANKA_1022400	N/A	dynein light chain, putative	3	0	4	0
PBANKA_1315300	LAP5	LCCL domain-containing protein	3	0	4	0
PBANKA_1319500	CCP2	LCCL domain-containing protein	3	0	4	0
PBANKA_1448200	N/A	asparagine/aspartate rich protein, putative	3	0	4	0
PBANKA_0924100	N/A	thioredoxin-like protein, putative	0	4	3	2
PBANKA_1028300	PP1	serine/threonine protein phosphatase PP1	0	4	3	2
PBANKA_1222300	SEC28	coatomer subunit epsilon, putative	0	4	3	2
PBANKA_0933700	MAPK2	mitogen-activated protein kinase 2	0	2	3	3
PBANKA_0811600	N/A	selenide water dikinase, putative	2	0	5	0
PBANKA_1212600	HAP2	male gamete fusion factor HAP2	2	0	5	0
PBANKA_0803200	N/A	inositol-phosphate phosphatase, putative	7	0	2	0
PBANKA_0912200	SRP72	signal recognition particle subunit SRP72, putative	0	4	5	0
PBANKA_0912500	N/A	conserved Plasmodium protein, unknown function	4	0	3	0
PBANKA_1039700	N/A	cytochrome c oxidase subunit ApiCOX19, putative	4	0	3	0
PBANKA_1145900	MAHRP1b	membrane associated histidine-rich protein 1b	4	0	3	0
PBANKA_1241300	N/A	Suf domain-containing protein, putative	4	0	3	0
PBANKA_1421700	PSOP20	secreted ookinete protein, putative	4	0	3	0
PBANKA_1452900	N/A	dynactin subunit 3, putative	4	0	3	0
PBANKA_1008200	PKG	cGMP-dependent protein kinase	0	3	3	2
PBANKA_1359000	SEC61A	protein transport protein SEC61 subunit alpha, putative	0	3	3	2
PBANKA_1217600	H2A.Z	histone H2A.Z, putative	2	3	0	2
PBANKA_1344100	MyoF	myosin F	6	2	0	0
PBANKA_0805900	N/A	kinesin-8X	6	0	2	0	spindle
PBANKA_0806300	ATPase7	P4-type ATPase ATP7, putative	0	3	5	0
PBANKA_0832600	N/A	proteasome subunit beta type-6, putative	0	4	2	4
PBANKA_1120200	PDX1	pyridoxine biosynthesis protein PDX1, putative	0	5	4	0
PBANKA_0211500	N/A	proteasome subunit alpha type-5, putative	0	6	2	3
PBANKA_0605500	N/A	conserved Plasmodium protein, unknown function	5	0	2	0
PBANKA_0619200	PSOP1	secreted ookinete protein, putative	5	0	2	0
PBANKA_0704500	HEUL	HECT-like E3 ubiquitin ligase, putative	5	0	2	0
PBANKA_0719100	N/A	conserved Plasmodium protein, unknown function	5	0	2	0
PBANKA_0825500	N/A	conserved Plasmodium protein, unknown function	5	0	2	0
PBANKA_0902600	LRR10	leucine-rich repeat protein	5	0	2	0
PBANKA_1213200	N/A	EF hand domain-containing protein, putative	5	0	2	0
PBANKA_1224100	N/A	kinesin-like protein, putative	5	0	2	0
PBANKA_0415200	VPS46	vacuolar protein sorting-associated protein 46, putative	2	0	4	0
PBANKA_0523000	N/A	conserved Plasmodium protein, unknown function	2	0	4	0
PBANKA_0601100	PIC	mitochondrial phosphate carrier protein, putative	2	0	4	0
PBANKA_0836800	EMAP1	erythrocyte membrane associated protein 1	2	0	4	0
PBANKA_1209100	N/A	dolichyl-phosphate-mannose--protein mannosyltransferase, putative	2	0	4	0
PBANKA_1218400	SEC22	protein transport protein SEC22, putative	2	0	4	0
PBANKA_1220200	N/A	lysophospholipase, putative	2	0	4	0
PBANKA_1313300	N/A	conserved protein, unknown function	2	0	4	0
PBANKA_1320400	N/A	conserved Plasmodium protein, unknown function	2	0	4	0
PBANKA_1320500	VP1	V-type H(+)-translocating pyrophosphatase, putative	2	0	4	0
PBANKA_1360500	ECT	ethanolamine-phosphate cytidylyltransferase	2	0	4	0
PBANKA_1400600	RhopH1A	cytoadherence linked asexual protein, putative	2	0	4	0
PBANKA_0712900	HMGB2	high mobility group protein B2	2	2	0	2
PBANKA_0924400	SNU13	13 kDa ribonucleoprotein-associated protein, putative	2	2	0	2
PBANKA_1029600	N/A	conserved Plasmodium protein, unknown function	2	2	0	2
PBANKA_0618900	N/A	rhoptry protein, putative	0	4	2	3
PBANKA_1108000	N/A	CFA20 domain-containing protein, putative	0	2	2	4
PBANKA_0942900	N/A	phenylalanine--tRNA ligase beta subunit, putative	0	8	2	2
PBANKA_0512700	N/A	conserved Plasmodium protein, unknown function	0	4	2	2
PBANKA_1301400	N/A	proteasome subunit alpha type-1, putative	0	4	2	2
PBANKA_0206300	CEN1	centrin-1, putative	4	0	2	0	MTOC
PBANKA_0301000	ROPE	repetitive organellar protein, putative	4	0	2	0
PBANKA_0306100	P230	6-cysteine protein P230	4	0	2	0
PBANKA_0508500	N/A	ATP synthase-associated protein, putative	4	0	2	0
PBANKA_0522100	N/A	conserved Plasmodium protein, unknown function	4	0	2	0
PBANKA_1309800	N/A	conserved Plasmodium protein, unknown function	4	0	2	0
PBANKA_0929600	NOP56	nucleolar protein 56, putative	0	3	4	0
PBANKA_0930900	UCH54	ubiquitin carboxyl-terminal hydrolase UCH54, putative	0	3	4	0
PBANKA_1142500	N/A	signal recognition particle receptor subunit alpha, putative	0	3	4	0
PBANKA_1341500	N/A	RNA-binding protein, putative	0	3	4	0
PBANKA_0212700	N/A	RING zinc finger protein, putative	39	0	0	0
PBANKA_1212700	N/A	SPRY domain-containing protein, putative	39	0	0	0
PBANKA_0808200	N/A	proteasome subunit alpha type-3, putative	0	3	2	2
PBANKA_1142400	N/A	nucleoside diphosphate kinase b, putative	0	3	2	2
PBANKA_0315200	SNRPD2	small nuclear ribonucleoprotein Sm D2, putative	2	0	3	0
PBANKA_0716500	MD5	male development protein MD5	2	0	3	0	gamete/gametocyte development
PBANKA_0804900	N/A	E3 ubiquitin-protein ligase, putative	2	0	3	0
PBANKA_0908900	N/A	V-type proton ATPase subunit F, putative	2	0	3	0
PBANKA_1011700	N/A	conserved Plasmodium protein, unknown function	2	0	3	0
PBANKA_1013000	ISC3	inner membrane complex suture component, putative	2	0	3	0
PBANKA_1037900	N/A	conserved Plasmodium protein, unknown function	2	0	3	0
PBANKA_1104100	TPM2	MOLO1 domain-containing protein, putative	2	0	3	0
PBANKA_1115300	GAP40	glideosome-associated protein 40, putative	2	0	3	0
PBANKA_1122500	N/A	splicing factor-like protein 1, putative	2	0	3	0
PBANKA_1210700	QCR7	cytochrome b-c1 complex subunit 7, putative	2	0	3	0
PBANKA_1323000	N/A	conserved protein, unknown function	2	0	3	0
PBANKA_1345400	N/A	ER lumen protein retaining receptor 1, putative	2	0	3	0
PBANKA_1451900	N/A	conserved Plasmodium protein, unknown function	2	0	3	0
PBANKA_0205400	N/A	proteasome subunit beta type-3, putative	0	2	2	2
PBANKA_1127000	CEPT	choline/ethanolaminephosphotransferase	0	2	2	2
PBANKA_1233400	WDR26	WD repeat-containing protein 26, putative	23	0	0	0
PBANKA_0509300	N/A	glutamine--fructose-6-phosphate aminotransferase [isomerizing], putative	3	0	2	0
PBANKA_0926700	EXP1	exported protein 1	3	0	2	0
PBANKA_0927700	N/A	DDRGK domain-containing protein, putative	3	0	2	0
PBANKA_1000600	N/A	erythrocyte membrane antigen 1	3	0	2	0
PBANKA_1015400	N/A	CPW-WPC family protein	3	0	2	0
PBANKA_1024800	N/A	ATP synthase-associated protein, putative	3	0	2	0
PBANKA_1120700	N/A	nascent polypeptide-associated complex subunit alpha, putative	3	0	2	0
PBANKA_1225700	N/A	GTPase-activating protein, putative	3	0	2	0
PBANKA_1309500	N/A	conserved Plasmodium protein, unknown function	3	0	2	0
PBANKA_0605400	N/A	conserved Plasmodium protein, unknown function	0	4	3	0
PBANKA_1218600	N/A	conserved protein, unknown function	0	4	3	0
PBANKA_1222100	N/A	regulator of chromosome condensation, putative	0	4	3	0
PBANKA_1440700	UBA1	ubiquitin-activating enzyme E1, putative	0	4	3	0
PBANKA_0307100	N/A	conserved Plasmodium protein, unknown function	0	2	4	0	DNA repair/replication
PBANKA_0720000	N/A	conserved Plasmodium protein, unknown function	0	2	4	0
PBANKA_1358600	IDH	isocitrate dehydrogenase [NADP], mitochondrial, putative	0	2	4	0
PBANKA_1301800	N/A	conserved Plasmodium protein, unknown function	17	0	0	0
PBANKA_0920000	MBF1	multiprotein-bridging factor 1, putative	2	4	0	0
PBANKA_0506600	SRSF4	serine/arginine-rich splicing factor 4, putative	3	2	0	0
PBANKA_0605600	N/A	conserved Plasmodium protein, unknown function	13	0	0	0
PBANKA_0101000	N/A	MYND-type zinc finger protein, putative	2	0	2	0
PBANKA_0404400	QCR8	cytochrome b-c1 complex subunit 8, putative	2	0	2	0
PBANKA_0413000	N/A	conserved Plasmodium protein, unknown function	2	0	2	0
PBANKA_0417200	PH	PH domain-containing protein	2	0	2	0
PBANKA_0521900	N/A	conserved Plasmodium protein, unknown function	2	0	2	0
PBANKA_0719300	DHFR-TS	bifunctional dihydrofolate reductase-thymidylate synthase, putative	2	0	2	0
PBANKA_0719600	N/A	memo-like protein	2	0	2	0
PBANKA_0828800	COX6B	cytochrome c oxidase subunit 6B, putative	2	0	2	0
PBANKA_0911700	SUB2	subtilisin-like protease 2	2	0	2	0
PBANKA_0942700	SNF2L	chromatin remodeling protein, putative	2	0	2	0
PBANKA_1128200	PABP3	polyadenylate-binding protein 3, putative	2	0	2	0
PBANKA_1224200	N/A	DnaJ protein, putative	2	0	2	0
PBANKA_1308200	LPAAT	1-acyl-sn-glycerol-3-phosphate acyltransferase, putative	2	0	2	0
PBANKA_1322700	DBP5	ATP-dependent RNA helicase DBP5, putative	2	0	2	0
PBANKA_1360100	NT1	nucleoside transporter 1	2	0	2	0
PBANKA_1421400	MYCBP	C-Myc-binding protein, putative	2	0	2	0
PBANKA_1431400	N/A	conserved Plasmodium protein, unknown function	2	0	2	0
PBANKA_0617900	AIF	apoptosis-inducing factor, putative	0	5	2	0
PBANKA_1332100	N/A	zinc finger protein, putative	0	5	2	0
PBANKA_0921500	SNRPF	small nuclear ribonucleoprotein F, putative	0	2	3	0
PBANKA_1023900	GST	glutathione S-transferase, putative	0	2	3	0
PBANKA_1301600	VMP1	vacuole membrane protein 1, putative	0	2	3	0
PBANKA_1426500	CUL1	cullin-1	0	2	3	0
PBANKA_1345500	N/A	CTLH domain-containing protein, putative	11	0	0	0
PBANKA_0203800	N/A	phenylalanine--tRNA ligase alpha subunit, putative	0	4	2	0
PBANKA_0208000	C-CAP	cyclase-associated protein	0	4	2	0
PBANKA_1244000	N/A	cell cycle regulator protein, putative	0	4	2	0
PBANKA_1336300	N/A	GTPase-activating protein, putative	0	4	2	0
PBANKA_0524200	37500	early transcribed membrane protein	9	0	0	0
PBANKA_1350300	N/A	RanBPM and CLTH-like protein, putative	9	0	0	0
PBANKA_1356800	N/A	VPS13 domain-containing protein, putative	9	0	0	0
PBANKA_1406900	N/A	conserved Plasmodium protein, unknown function	9	0	0	0
PBANKA_0108700	RBM25	RNA-binding protein 25, putative	0	3	2	0
PBANKA_0418000	DDX60	ATP-dependent RNA helicase DDX60, putative	0	3	2	0
PBANKA_0605300	EIF5	eukaryotic translation initiation factor 5, putative	0	3	2	0
PBANKA_1321200	VPS4	vacuolar protein sorting-associated protein 4, putative	0	3	2	0
PBANKA_1345800	N/A	RNA-binding protein, putative	0	3	2	0
PBANKA_1409900	AP1M1	AP-1 complex subunit mu-1, putative	0	3	2	0
PBANKA_1033700	N/A	conserved Plasmodium protein, unknown function	2	0	0	2
PBANKA_1209900	N/A	conserved protein, unknown function	2	2	0	0
PBANKA_0721100	N/A	dynein regulatory complex protein, putative	7	0	0	0
PBANKA_0910000	N/A	protein KIC5, putative	7	0	0	0
PBANKA_0505400	N/A	conserved Plasmodium protein, unknown function	0	2	2	0
PBANKA_0711200	N/A	ubiquitin-like protein, putative	0	2	2	0
PBANKA_0802100	N/A	phosphoinositide-binding protein, putative	0	2	2	0
PBANKA_1111600	N/A	prefoldin subunit 6, putative	0	2	2	0
PBANKA_1130500	N/A	proteasome subunit alpha type-7, putative	0	2	2	0
PBANKA_1324100	UCHL3	ubiquitin carboxyl-terminal hydrolase isozyme L3, putative	0	2	2	0
PBANKA_1351300	N/A	conserved Plasmodium protein, unknown function	0	2	2	0
PBANKA_1426700	PPPK-DHPS	hydroxymethyldihydropterin pyrophosphokinase-dihydropteroate synthase, putative	0	2	2	0
PBANKA_0827300	N/A	tetratricopeptide repeat protein, putative	6	0	0	0
PBANKA_1341700	N/A	conserved Plasmodium protein, unknown function	6	0	0	0
PBANKA_1407900	HOP1	HORMA domain protein, putative	6	0	0	0	meiosis
PBANKA_1348900	N/A	chaperone binding protein, putative	0	6	0	5
PBANKA_0916900	N/A	conserved Plasmodium protein, unknown function	5	0	0	0
PBANKA_1228300	LSD2	lysine-specific histone demethylase, putative	5	0	0	0
PBANKA_1335100	N/A	conserved Plasmodium protein, unknown function	5	0	0	0
PBANKA_1427800	N/A	peptidase family C50, putative	5	0	0	0
PBANKA_0620800	N/A	conserved protein, unknown function	0	5	0	4
PBANKA_1105400	SUMO	small ubiquitin-related modifier, putative	0	4	0	4
PBANKA_0109100	TK	transketolase, putative	0	8	0	3
PBANKA_1139400	DOA1	polyubiquitin binding protein, putative	0	7	0	3
PBANKA_0615400	N/A	serine--tRNA ligase, putative	0	6	0	3
PBANKA_0312100	N/A	WD repeat-containing protein, putative	4	0	0	0
PBANKA_0401400	N/A	RNA-binding protein, putative	4	0	0	0
PBANKA_0405900	N/A	conserved Plasmodium protein, unknown function	4	0	0	0
PBANKA_0600600	NEK3	NIMA related kinase 3, putative	4	0	0	0
PBANKA_0603000	N/A	conserved Plasmodium protein, unknown function	4	0	0	0
PBANKA_0826400	N/A	zinc binding protein (Yippee), putative	4	0	0	0
PBANKA_0928300	SEC16	protein transport protein SEC16, putative	4	0	0	0
PBANKA_0937900	N/A	conserved Plasmodium protein, unknown function	4	0	0	0
PBANKA_1219900	N/A	Cg7 protein, putative	4	0	0	0
PBANKA_1331600	LRR14.1	leucine-rich repeat protein	4	0	0	0
PBANKA_1355500	CK2beta2	casein kinase II beta chain, putative	4	0	0	0
PBANKA_1360400	N/A	conserved protein, unknown function	4	0	0	0
PBANKA_1363600	N/A	conserved Plasmodium protein, unknown function	4	0	0	0
PBANKA_1420800	N/A	conserved Plasmodium protein, unknown function	4	0	0	0
PBANKA_0107100	N/A	proteasome subunit alpha type-2, putative	0	6	0	2
PBANKA_0928100	PGM1	phosphoglycerate mutase, putative	0	3	0	3
PBANKA_1320900	TRX1	thioredoxin 1, putative	0	3	0	3
PBANKA_1226500	N/A	proteasome subunit beta type-4, putative	0	5	0	2
PBANKA_1427500	N/A	acyl-CoA binding protein, putative	0	3	0	2
PBANKA_0104700	ELO-B	elongation of fatty acids protein, putative	3	0	0	0
PBANKA_0206000	N/A	ATP synthase-associated protein, putative	3	0	0	0
PBANKA_0309400	NUP434	nucleoporin NUP434	3	0	0	0
PBANKA_0309800	ATEL1	arginyl-tRNA--protein transferase, putative	3	0	0	0
PBANKA_0503500	N/A	zinc finger protein, putative	3	0	0	0
PBANKA_0504800	N/A	conserved Plasmodium protein, unknown function	3	0	0	0
PBANKA_0504900	N/A	N-acetyltransferase, GNAT family, putative	3	0	0	0
PBANKA_0511800	CEN3	centrin-3, putative	3	0	0	0
PBANKA_0524800	37135	early transcribed membrane protein	3	0	0	0
PBANKA_0621600	N/A	conserved Plasmodium protein, unknown function	3	0	0	0
PBANKA_0623300	N/A	tryptophan-rich protein	3	0	0	0
PBANKA_0704800	N/A	PH-like domain-containing protein, putative	3	0	0	0
PBANKA_0721400	N/A	RAD51 domain-containing protein	3	0	0	0
PBANKA_0813600	N/A	conserved Plasmodium protein, unknown function	3	0	0	0
PBANKA_0831500	N/A	regulator of chromosome condensation, putative	3	0	0	0
PBANKA_0905800	N/A	DnaJ protein, putative	3	0	0	0
PBANKA_0908700	N/A	P-loop containing nucleoside triphosphate hydrolase, putative	3	0	0	0
PBANKA_0923400	RPL35	60S ribosomal protein L35, putative	3	0	0	0
PBANKA_0933500	ROM1	rhomboid protease ROM1	3	0	0	0
PBANKA_1007000	N/A	chaperone protein DnaJ, putative	3	0	0	0
PBANKA_1032100	RAP1	rhoptry-associated protein 1	3	0	0	0
PBANKA_1101300	SBP1	skeleton-binding protein 1	3	0	0	0
PBANKA_1129900	N/A	conserved Plasmodium protein, unknown function	3	0	0	0
PBANKA_1132000	NIF3	NLI interacting factor-like phosphatase	3	0	0	0
PBANKA_1132900	N/A	regulator of chromosome condensation, putative	3	0	0	0
PBANKA_1229000	N/A	Plasmodium exported protein (PHIST), unknown function	3	0	0	0
PBANKA_1330900	N/A	conserved Plasmodium protein, unknown function	3	0	0	0
PBANKA_1418300	PRP2	golgi protein 1, putative	3	0	0	0
PBANKA_1443500	N/A	WD repeat-containing protein, putative	3	0	0	0
PBANKA_1452100	N/A	conserved Plasmodium protein, unknown function	3	0	0	0
PBANKA_1458900	EpsL	epsin-like protein, putative	3	0	0	0
PBANKA_0603200	EIF5A	eukaryotic translation initiation factor 5A, putative	0	2	0	2
PBANKA_0922500	N/A	kelch domain-containing protein, putative	0	2	0	2
PBANKA_1117000	H2A	histone H2A, putative	0	2	0	2
PBANKA_1117100	H3.3	histone H3 variant	0	2	0	2
PBANKA_1143600	AlaRS	alanine--tRNA ligase, putative	0	8	0	0
PBANKA_0104600	RAD50	DNA repair protein RAD50, putative	2	0	0	0
PBANKA_0110000	N/A	60S ribosomal protein L39, putative	2	0	0	0
PBANKA_0110100	N/A	conserved Plasmodium protein, unknown function	2	0	0	0
PBANKA_0207600	N/A	asparagine-rich antigen, putative	2	0	0	0
PBANKA_0403600	N/A	conserved Plasmodium protein, unknown function	2	0	0	0
PBANKA_0412700	N/A	zinc finger protein, putative	2	0	0	0
PBANKA_0415600	N/A	TFIIS domain-containing protein	2	0	0	0
PBANKA_0601900	HMGB1	high mobility group protein B1, putative	2	0	0	0
PBANKA_0603100	N/A	conserved Plasmodium protein, unknown function	2	0	0	0
PBANKA_0609700	N/A	conserved Plasmodium protein, unknown function	2	0	0	0
PBANKA_0620300	N/A	conserved protein, unknown function	2	0	0	0
PBANKA_0703300	N/A	conserved protein, unknown function	2	0	0	0
PBANKA_0703500	N/A	conserved Plasmodium protein, unknown function	2	0	0	0
PBANKA_0714600	VPS2	vacuolar protein sorting-associated protein 2, putative	2	0	0	0
PBANKA_0831100	N/A	zinc finger protein, putative	2	0	0	0
PBANKA_0834600	N/A	tubulin delta chain, putative	2	0	0	0
PBANKA_0903400	N/A	TMEM65 domain-containing protein, putative	2	0	0	0
PBANKA_0904800	N/A	conserved Plasmodium protein, unknown function	2	0	0	0
PBANKA_0912600	N/A	conserved Plasmodium protein, unknown function	2	0	0	0
PBANKA_0924200	BDCP	BEACH domain-containing protein, putative	2	0	0	0
PBANKA_0925800	N/A	protein KIC10, putative	2	0	0	0
PBANKA_0927400	HSBP	heat shock factor-binding protein 1, putative	2	0	0	0
PBANKA_0933100	N/A	conserved Plasmodium protein, unknown function	2	0	0	0
PBANKA_0936400	N/A	transcription elongation regulator 1-like protein, putative	2	0	0	0
PBANKA_0940100	pTKL	pseudo-tyrosine kinase-like protein	2	0	0	0
PBANKA_1015800	N/A	conserved Plasmodium protein, unknown function	2	0	0	0
PBANKA_1019000	N/A	conserved Plasmodium protein, unknown function	2	0	0	0
PBANKA_1037200	N/A	conserved Plasmodium protein, unknown function	2	0	0	0
PBANKA_1040100	CK	choline kinase	2	0	0	0
PBANKA_1104400	N/A	conserved Plasmodium protein, unknown function	2	0	0	0
PBANKA_1119800	N/A	conserved Plasmodium protein, unknown function	2	0	0	0
PBANKA_1120300	PUF3	mRNA-binding protein PUF3, putative	2	0	0	0
PBANKA_1121500	QCR9	cytochrome b-c1 complex subunit 9, putative	2	0	0	0
PBANKA_1124300	N/A	conserved Plasmodium protein, unknown function	2	0	0	0
PBANKA_1216700	N/A	WD repeat-containing protein, putative	2	0	0	0
PBANKA_1218700	N/A	conserved Plasmodium protein, unknown function	2	0	0	0
PBANKA_1227000	N/A	filament assembling protein, putative	2	0	0	0
PBANKA_1228400	N/A	mannose-6-phosphate isomerase, putative	2	0	0	0
PBANKA_1230300	N/A	zinc finger protein, putative	2	0	0	0
PBANKA_1303500	NDUFA4	cytochrome c oxidase subunit NDUFA4, putative	2	0	0	0
PBANKA_1312100	N/A	conserved protein, unknown function	2	0	0	0
PBANKA_1316500	N/A	conserved Plasmodium protein, unknown function	2	0	0	0
PBANKA_1317100	N/A	gamma-tubulin complex component, putative	2	0	0	0
PBANKA_1401500	N/A	ATP synthase-associated protein, putative	2	0	0	0
PBANKA_1408200	VPS18	vacuolar protein sorting-associated protein 18, putative	2	0	0	0
PBANKA_1413900	N/A	zinc finger (CCCH type) protein, putative	2	0	0	0
PBANKA_1428900	BDP2	bromodomain protein 2, putative	2	0	0	0
PBANKA_1436400	N/A	conserved Plasmodium protein, unknown function	2	0	0	0
PBANKA_1437700	N/A	conserved Plasmodium protein, unknown function	2	0	0	0
PBANKA_1449300	ULG8	upregulated in late gametocytes ULG8, putative	2	0	0	0
PBANKA_1450500	XAB2	pre-mRNA-splicing factor SYF1, putative	2	0	0	0
PBANKA_1450600	N/A	vesicle transport v-SNARE protein VTI1, putative	2	0	0	0
PBANKA_1454300	VPS16	vacuolar protein sorting-associated protein 16, putative	2	0	0	0
PBANKA_1461600	N/A	conserved protein, unknown function	2	0	0	0
PBANKA_1226800	RAD54	DNA repair and recombination protein RAD54, putative	0	7	0	0
PBANKA_1434200	RRS	arginine--tRNA ligase, putative	0	7	0	0
PBANKA_1145500	N/A	nuclear cap-binding protein subunit 1, putative	0	6	0	0
PBANKA_0513600	ADA	adenosine deaminase, putative	0	4	0	0
PBANKA_0717500	CBP20	nuclear cap-binding protein subunit 2, putative	0	4	0	0
PBANKA_1352400	N/A	conserved protein, unknown function	0	4	0	0
PBANKA_0309100	ERF1	eukaryotic peptide chain release factor subunit 1, putative	0	3	0	0
PBANKA_0833000	PFN	profilin	0	3	0	0
PBANKA_1030300	NTF2	nuclear transport factor 2, putative	0	3	0	0
PBANKA_1144100	ABCE1	ABC transporter E family member 1, putative	0	3	0	0
PBANKA_1231500	N/A	ubiquitin carboxyl-terminal hydrolase 2, putative	0	3	0	0
PBANKA_1451600	UBA2	SUMO-activating enzyme subunit 2, putative	0	3	0	0
PBANKA_1463900	N/A	HSP20-like chaperone, putative	0	3	0	0
PBANKA_0109700	SWIB	SWI/SNF-related matrix-associated actin-dependent regulator of chromatin, putative	0	2	0	0
PBANKA_0201800	TatD	TatD-like deoxyribonuclease	0	2	0	0
PBANKA_0301300	N/A	conserved protein, unknown function	0	2	0	0
PBANKA_0306500	N/A	ARMT1-like domain-containing protein, putative	0	2	0	0
PBANKA_0308000	RAB5a	ras-related protein Rab-5A, putative	0	2	0	0
PBANKA_0517500	BDP1	bromodomain protein 1, putative	0	2	0	0
PBANKA_0520600	ERH	enhancer of rudimentary homolog, putative	0	2	0	0
PBANKA_0619900	OLA1	Obg-like ATPase 1, putative	0	2	0	0
PBANKA_0942500	Trx-mero	thioredoxin-like mero protein, putative	0	2	0	0
PBANKA_1004000	cGLO2	cytosolic glyoxalase II, putative	0	2	0	0
PBANKA_1023400	GR	glutathione reductase, putative	0	2	0	0
PBANKA_1103100	ADF1	actin-depolymerizing factor 1	0	2	0	0
PBANKA_1125500	N/A	ATPase, putative	0	2	0	0
PBANKA_1209800	N/A	proteasome subunit beta type-5, putative	0	2	0	0
PBANKA_1223100	N/A	proteasome subunit alpha type-6, putative	0	2	0	0
PBANKA_1225800	CYP24	peptidyl-prolyl cis-trans isomerase, putative	0	2	0	0
PBANKA_1427200	PPM5	protein phosphatase PPM5	0	2	0	0
PBANKA_1431900	N/A	glycerol-3-phosphate dehydrogenase [NAD(+)], putative	0	2	0	0
PBANKA_1435300	PRP17	pre-mRNA-processing factor 17, putative	0	2	0	0
