# Supplementary material for: A divergent Plasmodium NEK4 acts as a key regulator driving the early events of meiosis
Source: Nat Commun. 2026 May 12;17:6343. doi: 10.1038/s41467-026-73169-y (PMC13376596; doi:10.1038/s41467-026-73169-y)
Supplement: Supplementary file 6 — Supplementary Data 4 [file 41467_2026_73169_MOESM6_ESM.xlsx]

## Sheet: Supplementary Data 4
Supplementary Data 4: Quantitative proteomics of Pbnek4-ko 0 hpa versus WT 0 hpa parasites
Master Protein Accessions	Gene descriptor	Gene symbol	Abundance Ratio (Log2)	Abundance Ratio P-Value	minus log10 p value
PBANKA_1446500	asparagine-rich protein, putative	N/A	1.7	0.635096	0.19716
PBANKA_1102200	merozoite surface protein 8	MSP8	1.54	0.595921	0.224812
PBANKA_1138700	conserved Plasmodium protein, unknown function	N/A	1.43	0.801773	0.0959485
PBANKA_0836200	conserved Plasmodium protein, unknown function	N/A	1.12	0.611408	0.213669
PBANKA_0315800	ribosome associated membrane protein RAMP4, putative	N/A	1.09	0.730172	0.136575
PBANKA_0932400	berghepain-2	BP2	1.08	0.549379	0.260128
PBANKA_1007000	chaperone protein DnaJ, putative	N/A	1.04	0.708534	0.149639
PBANKA_1229000	Plasmodium exported protein (PHIST), unknown function	N/A	1.01	0.580856	0.235931
PBANKA_1210200	PRE-binding protein, putative	PREBP	1.01	0.78008	0.107861
PBANKA_1334300	exported protein 2	EXP2	1	0.617836	0.209127
PBANKA_0623300	tryptophan-rich protein	N/A	0.92	0.500427	0.300659
PBANKA_1101300	skeleton-binding protein 1	SBP1	0.92	0.584562	0.23317
PBANKA_1462000	THUMP domain-containing protein, putative	N/A	0.92	0.64871	0.187949
PBANKA_1210800	hypoxanthine-guanine phosphoribosyltransferase, putative	HGPRT	0.92	0.662068	0.179097
PBANKA_1008500	translocon component PTEX150	PTEX150	0.91	0.627565	0.202341
PBANKA_0100700	Plasmodium exported protein, unknown function	N/A	0.89	0.699909	0.154958
PBANKA_1210100	DNA repair protein RAD23, putative	RAD23	0.88	0.628263	0.201859
PBANKA_1220200	lysophospholipase, putative	N/A	0.87	0.526205	0.278845
PBANKA_0914400	heat shock protein 70, putative	UIS24	0.85	0.591415	0.228108
PBANKA_1465000	fam-c protein	N/A	0.84	0.59408	0.226155
PBANKA_0300600	Plasmodium exported protein, unknown function	N/A	0.84	0.719234	0.14313
PBANKA_1345800	RNA-binding protein, putative	N/A	0.84	0.74205	0.129567
PBANKA_1349200	MSP7-like protein	MSRP1	0.83	0.747706	0.126269
PBANKA_1213000	transcriptional coactivator ADA2, putative	ADA2	0.82	0.545539	0.263174
PBANKA_1365500	exported protein IBIS1	IBIS1	0.81	0.568252	0.245459
PBANKA_1325300	splicing factor 3B subunit 2, putative	SF3B2	0.8	0.583446	0.233999
PBANKA_1307800	heat shock protein 90, putative	N/A	0.79	0.641063	0.193099
PBANKA_1145900	membrane associated histidine-rich protein 1b	MAHRP1b	0.79	0.787901	0.103528
PBANKA_0519900	conserved Plasmodium protein, unknown function	N/A	0.79	0.864643	0.0631633
PBANKA_1223000	conserved Plasmodium protein, unknown function	N/A	0.77	0.821426	0.0854316
PBANKA_0205000	ELM2 domain-containing protein, putative	N/A	0.76	0.525438	0.279479
PBANKA_0623100	tryptophan-rich protein IPIS3	IPIS3	0.76	0.69859	0.155778
PBANKA_1145800	membrane associated histidine-rich protein 1a	MAHRP1a	0.75	0.574503	0.240707
PBANKA_1305100	60S ribosomal protein L1, putative	N/A	0.75	0.66022	0.180311
PBANKA_1446800	60 kDa chaperonin, putative	CPN60	0.75	0.734975	0.133727
PBANKA_1221600	cell division cycle ATPase, putative	N/A	0.74	0.525384	0.279523
PBANKA_0801900	RNA cytosine C(5)-methyltransferase, putative	NSUN1	0.74	0.78511	0.105069
PBANKA_1200600	Plasmodium exported protein, unknown function	N/A	0.74	0.808822	0.0921471
PBANKA_0503200	eukaryotic translation initiation factor subunit eIF2A, putative	N/A	0.74	0.879601	0.0557145
PBANKA_1022000	40S ribosomal protein S25, putative	N/A	0.72	0.71415	0.14621
PBANKA_0918000	60S acidic ribosomal protein P0, putative	N/A	0.72	0.714212	0.146173
PBANKA_0926700	exported protein 1	EXP1	0.69	0.596583	0.224329
PBANKA_0820600	pyridoxal phosphate homeostasis protein, putative	N/A	0.69	0.769989	0.113515
PBANKA_0817700	RNA-binding protein musashi, putative	HoMu	0.69	0.818661	0.0868957
PBANKA_0311800	acyl-CoA synthetase, putative	ACS9	0.68	0.528968	0.27657
PBANKA_1460400	peptidyl-prolyl cis-trans isomerase FKBP35, putative	FKBP35	0.68	0.592291	0.227465
PBANKA_1103000	serine/arginine-rich splicing factor 12, putative	SRSF12	0.68	0.648202	0.18829
PBANKA_0823100	S-adenosylmethionine synthetase, putative	SAMS	0.68	0.875219	0.0578832
PBANKA_0407700	60S acidic ribosomal protein P2, putative	N/A	0.67	0.0385952	1.41347
PBANKA_0943600	60S acidic ribosomal protein P1, putative	N/A	0.67	0.180642	0.743182
PBANKA_1325000	40S ribosomal protein S28e, putative	N/A	0.67	0.513053	0.289837
PBANKA_0805700	heat shock protein 90	HSP90	0.67	0.699277	0.155351
PBANKA_1018500	transcription factor BTF3, putative	BTF3	0.67	0.760572	0.118859
PBANKA_1432500	DNA-binding chaperone, putative	N/A	0.66	0.640883	0.193221
PBANKA_1424300	NPL domain-containing protein, putative	N/A	0.66	0.66768	0.175432
PBANKA_1010000	mitochondrial acidic protein MAM33, putative	N/A	0.65	0.365019	0.437684
PBANKA_1242300	Hsc70-interacting protein, putative	HIP	0.65	0.655603	0.183359
PBANKA_0316200	Plasmodium exported protein, unknown function	N/A	0.65	0.795754	0.0992214
PBANKA_1424200	conserved protein, unknown function	N/A	0.65	0.848549	0.071323
PBANKA_0617200	40S ribosomal protein S10, putative	RPS10	0.65	0.855273	0.0678954
PBANKA_1355100	40S ribosomal protein S6, putative	N/A	0.64	0.734321	0.134114
PBANKA_0603200	eukaryotic translation initiation factor 5A, putative	EIF5A	0.63	0.390866	0.407972
PBANKA_1207000	nucleolar protein 5, putative	NOP5	0.63	0.571157	0.243245
PBANKA_1205900	AP2 domain transcription factor AP2-I, putative	ApiAP2	0.63	0.724813	0.139774
PBANKA_0107400	ornithine aminotransferase, putative	OAT	0.63	0.827546	0.0822078
PBANKA_0942700	chromatin remodeling protein, putative	SNF2L	0.63	0.892549	0.049368
PBANKA_0408500	parasite-infected erythrocyte surface protein	PIESP1	0.63	0.901459	0.0450543
PBANKA_1205000	G-strand-binding protein 2	GBP2	0.62	0.74225	0.12945
PBANKA_1400700	Plasmodium exported protein, unknown function	N/A	0.62	0.748437	0.125845
PBANKA_0401900	DNA-directed RNA polymerases I, II, and III subunit RPABC2, putative	RPB6	0.62	0.770414	0.113276
PBANKA_1231700	60S ribosomal protein L2, putative	RPL2	0.61	0.744419	0.128182
PBANKA_1441900	DNA helicase 60, putative	DH60	0.61	0.926837	0.0329967
PBANKA_1333800	RAP protein RAP21, putative	N/A	0.6	0.682996	0.165582
PBANKA_1238800	karyopherin beta, putative	N/A	0.6	0.698034	0.156123
PBANKA_0711900	heat shock protein 70	HSP70	0.6	0.771713	0.112544
PBANKA_0804100	conserved Plasmodium protein, unknown function	N/A	0.6	0.800053	0.0968815
PBANKA_0502600	peptidase, putative	N/A	0.6	0.842076	0.0746489
PBANKA_0905000	40S ribosomal protein S21, putative	RPS21	0.59	0.176688	0.752794
PBANKA_1037300	conserved Plasmodium protein, unknown function	N/A	0.59	0.371005	0.43062
PBANKA_1316400	U1 snRNP-associated protein, putative	N/A	0.59	0.535234	0.271456
PBANKA_1452500	conserved Plasmodium protein, unknown function	N/A	0.59	0.686858	0.163133
PBANKA_0208100	heptatricopeptide repeat and RAP domain-containing protein, putative	N/A	0.59	0.731391	0.13585
PBANKA_0701600	coiled-coil domain-containing protein 124, putative	CCDC124	0.59	0.731877	0.135562
PBANKA_1338300	60S ribosomal protein L6, putative	N/A	0.59	0.797288	0.098385
PBANKA_0714200	chaperone protein ClpB1, putative	ClpB1	0.59	0.803963	0.0947642
PBANKA_0937200	RNA-binding protein, putative	N/A	0.59	0.840541	0.0754412
PBANKA_1359200	DNA/RNA-binding protein Alba 2, putative	ALBA2	0.58	0.712795	0.147035
PBANKA_0916400	ubiquitin-like protein, putative	N/A	0.58	0.734806	0.133827
PBANKA_1239200	ribosome-interacting GTPase 1, putative	RBG1	0.58	0.817528	0.0874976
PBANKA_0923600	GrpE protein homolog, mitochondrial, putative	MGE1	0.57	0.0781184	1.10725
PBANKA_1329300	40S ribosomal protein S3, putative	N/A	0.57	0.730064	0.136639
PBANKA_0938400	endoplasmic reticulum-resident calcium binding protein, putative	ERC	0.57	0.799087	0.0974059
PBANKA_1458000	translation machinery-associated protein 46, putative	N/A	0.57	0.905265	0.0432242
PBANKA_1341900	ubiquitin-activating enzyme, putative	N/A	0.57	0.961638	0.0169883
PBANKA_0924400	13 kDa ribonucleoprotein-associated protein, putative	SNU13	0.56	0.224827	0.648152
PBANKA_0316800	erythrocyte membrane associated protein 2	EMAP2	0.56	0.836576	0.0774944
PBANKA_0103300	GYF domain-containing protein, putative	N/A	0.56	0.860274	0.0653632
PBANKA_0826700	lipocalin, parasitophorous vacuolar protein 5	PV5	0.55	0.317233	0.498621
PBANKA_0719600	memo-like protein	N/A	0.55	0.763774	0.117035
PBANKA_0207500	cyclin-dependent kinases regulatory subunit, putative	N/A	0.55	0.921745	0.0353893
PBANKA_1348500	Voldacs domain-containing protein, putative	N/A	0.54	0.508533	0.293681
PBANKA_0931300	dipeptidyl aminopeptidase 1, putative	DPAP1	0.53	0.34331	0.464314
PBANKA_0913400	protein phosphatase PPM8	PPM8	0.53	0.458625	0.338542
PBANKA_0618300	Ham1-like protein, putative	N/A	0.53	0.693935	0.158681
PBANKA_0721700	ran-specific GTPase-activating protein 1, putative	RANBP1	0.53	0.696246	0.157237
PBANKA_0819300	eukaryotic translation initiation factor 3 subunit F, putative	EIF3F	0.53	0.749202	0.125401
PBANKA_1127700	nicotinate phosphoribosyltransferase, putative	NAPRT	0.53	0.766426	0.11553
PBANKA_0618900	rhoptry protein, putative	N/A	0.53	0.776794	0.109694
PBANKA_0807000	DNA-directed RNA polymerase II subunit RPB1, putative	RPB1	0.53	0.788203	0.103362
PBANKA_1346700	60S ribosomal protein L23, putative	N/A	0.53	0.809934	0.0915505
PBANKA_1135700	CUGBP Elav-like family member 1, putative	CELF1	0.52	0.425608	0.37099
PBANKA_1217600	histone H2A.Z, putative	H2A.Z	0.52	0.531726	0.274312
PBANKA_0715200	eukaryotic translation initiation factor 3 subunit G, putative	EIF3G	0.52	0.613381	0.21227
PBANKA_0825600	splicing factor 3A subunit 3, putative	SF3A3	0.52	0.621026	0.20689
PBANKA_1224200	DnaJ protein, putative	N/A	0.52	0.676427	0.169779
PBANKA_1310800	40S ribosomal protein S5, putative	N/A	0.52	0.717878	0.143949
PBANKA_1206300	PHD finger protein PHD1, putative	PHD1	0.52	0.725055	0.139629
PBANKA_0414600	40S ribosomal protein S15A, putative	N/A	0.52	0.755998	0.121479
PBANKA_0522800	40S ribosomal protein S19, putative	RPS19	0.52	0.763713	0.11707
PBANKA_1106700	60S ribosomal protein L4, putative	RPL4	0.52	0.807415	0.0929031
PBANKA_0922100	40S ribosomal protein S18, putative	RPS18	0.52	0.83493	0.07835
PBANKA_1201900	40S ribosomal protein S20e, putative	N/A	0.52	0.882101	0.0544818
PBANKA_0928200	conserved protein, unknown function	N/A	0.52	0.927104	0.0328714
PBANKA_0201600	early transcribed membrane protein	ETRAMP	0.51	0.57739	0.238531
PBANKA_0929900	heat shock protein 90, putative	N/A	0.51	0.721361	0.141847
PBANKA_0101900	RNA-binding protein, putative	N/A	0.51	0.771706	0.112548
PBANKA_1356700	kelch protein K13, putative	Kelch13	0.51	0.786739	0.104169
PBANKA_0803400	40S ribosomal protein S29, putative	N/A	0.51	0.788696	0.103091
PBANKA_1215600	40S ribosomal protein S3A, putative	RPS3A	0.51	0.791607	0.10149
PBANKA_1327021	fam-a protein	N/A	0.51	0.837617	0.0769544
PBANKA_0714800	ribosome assembly protein RRB1, putative	RRB1	0.5	0.0986485	1.00591
PBANKA_0408600	eukaryotic translation initiation factor 3 subunit K, putative	EIF3K	0.5	0.688742	0.161944
PBANKA_0920000	multiprotein-bridging factor 1, putative	MBF1	0.5	0.763819	0.117009
PBANKA_0621600	conserved Plasmodium protein, unknown function	N/A	0.5	0.905561	0.0430822
PBANKA_1456800	vacuolar-sorting protein SNF7, putative	SNF7	0.49	0.435414	0.361097
PBANKA_1362900	lysine--tRNA ligase, putative	KRS1	0.49	0.752282	0.12362
PBANKA_1455300	tetratricopeptide repeat protein, putative	N/A	0.48	0.734026	0.134288
PBANKA_1325600	valine--tRNA ligase, putative	N/A	0.48	0.811927	0.0904831
PBANKA_0605300	eukaryotic translation initiation factor 5, putative	EIF5	0.48	0.816926	0.0878174
PBANKA_0315600	40S ribosomal protein S30, putative	N/A	0.48	0.832683	0.0795205
PBANKA_1244500	SNARE protein, putative	N/A	0.48	0.836025	0.0777806
PBANKA_1425100	karyopherin alpha, putative	KARalpha	0.48	0.862354	0.0643146
PBANKA_1200800	transformer-2 protein homolog beta, putative	TRA2B	0.47	0.676845	0.16951
PBANKA_0615400	serine--tRNA ligase, putative	N/A	0.47	0.801096	0.0963155
PBANKA_1420600	histone H2B variant, putative	H2B.Z	0.47	0.828362	0.0817798
PBANKA_1309500	conserved Plasmodium protein, unknown function	N/A	0.47	0.916474	0.0378796
PBANKA_1306300	protein KIC9, putative	N/A	0.46	0.477264	0.321241
PBANKA_1026200	NADP-specific glutamate dehydrogenase, putative	GDH1	0.46	0.692233	0.159748
PBANKA_1343900	PUB domain-containing protein, putative	N/A	0.46	0.736278	0.132958
PBANKA_1422400	importin subunit beta, putative	N/A	0.46	0.788712	0.103082
PBANKA_1416300	40S ribosomal protein S19, putative	RPS19	0.46	0.869533	0.0607137
PBANKA_1443300	merozoite surface protein 9, putative	N/A	0.46	0.916069	0.0380719
PBANKA_0517200	haloacid dehalogenase-like hydrolase, putative	HAD1	0.45	0.442452	0.354133
PBANKA_0513600	adenosine deaminase, putative	ADA	0.45	0.67942	0.167862
PBANKA_1013100	60S ribosomal protein L14, putative	N/A	0.45	0.768867	0.114149
PBANKA_1142800	conserved protein, unknown function	N/A	0.45	0.804108	0.0946859
PBANKA_1456100	40S ribosomal protein S17, putative	N/A	0.45	0.883751	0.0536699
PBANKA_1146000	tryptophan-rich protein	N/A	0.45	0.918543	0.0369004
PBANKA_1343000	ribose-phosphate pyrophosphokinase, putative	N/A	0.44	0.37339	0.427838
PBANKA_0814200	elongation factor 1-beta, putative	N/A	0.44	0.664334	0.177613
PBANKA_1309700	ATP-dependent RNA helicase DDX17, putative	DDX17	0.44	0.808485	0.092328
PBANKA_0619100	40S ribosomal protein S5, putative	N/A	0.44	0.881975	0.0545439
PBANKA_0107100	proteasome subunit alpha type-2, putative	N/A	0.43	0.486319	0.313078
PBANKA_1214000	heat shock protein 60, putative	HSP60	0.43	0.510605	0.291915
PBANKA_1410300	M1-family alanyl aminopeptidase, putative	M1AAP	0.43	0.725287	0.13949
PBANKA_0903600	dynamin-like protein, putative	DYN1	0.43	0.728693	0.137456
PBANKA_1122900	hexokinase, putative	HK	0.43	0.739837	0.130864
PBANKA_0310000	protein SIS1, putative	SIS1	0.43	0.753594	0.122863
PBANKA_1308900	histidine--tRNA ligase, putative	N/A	0.43	0.780488	0.107634
PBANKA_0823000	ubiquitin-like protein, putative	N/A	0.43	0.79743	0.0983072
PBANKA_1411300	eukaryotic translation initation factor 4 gamma, putative	EIF4G	0.43	0.82555	0.0832566
PBANKA_1423500	60S ribosomal protein L13-2, putative	N/A	0.43	0.867181	0.0618903
PBANKA_1117400	conserved protein, unknown function	N/A	0.42	0.212339	0.672969
PBANKA_1105500	mediator of RNA polymerase II transcription subunit 11, putative	MED11	0.42	0.399725	0.398239
PBANKA_1204400	DNA/RNA-binding protein Alba 3, putative	ALBA3	0.42	0.457907	0.339222
PBANKA_0928100	phosphoglycerate mutase, putative	PGM1	0.42	0.703434	0.152777
PBANKA_1232100	serine/arginine-rich splicing factor 1, putative	SR1	0.42	0.745347	0.127641
PBANKA_0920900	protein disulfide-isomerase, putative	N/A	0.42	0.77494	0.110732
PBANKA_0600500	GPN-loop GTPase, putative	N/A	0.42	0.781424	0.107113
PBANKA_1415000	pre-mRNA-processing factor 40, putative	PRP40	0.42	0.940959	0.0264294
PBANKA_1116800	BFR1 domain-containing protein, putative	N/A	0.42	0.980717	0.00845625
PBANKA_1235300	bis(5'-nucleosyl)-tetraphosphatase [asymmetrical], putative	N/A	0.41	0.324966	0.488162
PBANKA_1456900	translation initiation factor SUI1, putative	N/A	0.41	0.52179	0.282504
PBANKA_1037900	conserved Plasmodium protein, unknown function	N/A	0.41	0.91918	0.0365996
PBANKA_0941200	tRNA-splicing ligase RtcB, putative	RTCB	0.41	0.940431	0.0266729
PBANKA_1300096	fam-b protein	N/A	0.4	0.49242	0.307664
PBANKA_1101400	rhoptry-associated protein 2/3	RAP2/3	0.4	0.642996	0.191791
PBANKA_1432000	signal recognition particle subunit SRP19, putative	SRP19	0.4	0.728863	0.137354
PBANKA_1452600	calcyclin binding protein, putative	N/A	0.4	0.818735	0.0868567
PBANKA_0108700	RNA-binding protein 25, putative	RBM25	0.4	0.855821	0.0676169
PBANKA_1215500	translation machinery-associated protein 7, putative	TMA7	0.4	0.931436	0.0308468
PBANKA_1241900	ubiquitin-conjugating enzyme E2 13, putative	UBC13	0.39	0.226237	0.645436
PBANKA_0619300	conserved Plasmodium protein, unknown function	N/A	0.39	0.535597	0.271162
PBANKA_0618600	conserved protein, unknown function	N/A	0.39	0.62467	0.20435
PBANKA_0712900	high mobility group protein B2	HMGB2	0.39	0.705503	0.151501
PBANKA_0905800	DnaJ protein, putative	N/A	0.39	0.713589	0.146552
PBANKA_0311000	protein transport protein SEC31, putative	SEC31	0.39	0.752068	0.123743
PBANKA_1365200	thioredoxin-related protein, putative	N/A	0.39	0.794317	0.100006
PBANKA_1122000	nuclear polyadenylated RNA-binding protein NAB2	NAB2	0.39	0.812445	0.0902059
PBANKA_0609900	heat shock protein DNAJ homologue Pfj4, putative	N/A	0.39	0.82982	0.0810163
PBANKA_0943300	actin-like protein, putative	ALP2a	0.39	0.861622	0.0646832
PBANKA_1202700	RNA-binding protein, putative	N/A	0.38	0.463275	0.334161
PBANKA_0517000	early transcribed membrane protein	ETRAMP10.2	0.38	0.627874	0.202127
PBANKA_0916200	T-complex protein 1 subunit alpha, putative	TCP1	0.38	0.77529	0.110536
PBANKA_0709400	conserved Plasmodium protein, unknown function	N/A	0.38	0.81447	0.0891247
PBANKA_1323200	AP-4 complex accessory subunit Tepsin, putative	N/A	0.38	0.824154	0.0839914
PBANKA_0404700	glutaredoxin 1, putative	GRX1	0.38	0.877616	0.0566952
PBANKA_0908800	conserved Plasmodium protein, unknown function	N/A	0.38	0.886171	0.0524827
PBANKA_0909100	ER membrane protein complex subunit 8, putative	EMC8	0.37	0.601207	0.220976
PBANKA_0905600	translation initiation factor eIF-1A, putative	N/A	0.37	0.706114	0.151125
PBANKA_1450600	vesicle transport v-SNARE protein VTI1, putative	N/A	0.37	0.737385	0.132305
PBANKA_1000600	erythrocyte membrane antigen 1	N/A	0.37	0.73955	0.131033
PBANKA_1410000	26S protease regulatory subunit 7, putative	RPT1	0.37	0.788513	0.103191
PBANKA_0804900	E3 ubiquitin-protein ligase, putative	N/A	0.37	0.839386	0.0760382
PBANKA_1318100	aminopeptidase P, putative	APP	0.37	0.853085	0.0690077
PBANKA_0503600	60S ribosomal protein L30e, putative	N/A	0.37	0.874306	0.0583368
PBANKA_1112400	orotate phosphoribosyltransferase, putative	OPRT	0.37	0.905527	0.0430987
PBANKA_0208600	conserved protein, unknown function	N/A	0.36	0.419275	0.377501
PBANKA_0928700	ubiquitin-protein ligase, putative	N/A	0.36	0.505506	0.296273
PBANKA_0720600	trafficking protein particle complex subunit 3, putative	BET3	0.36	0.592537	0.227285
PBANKA_1306000	replication factor A protein 3, putative	RPA3	0.36	0.643688	0.191324
PBANKA_1417800	tRNA (guanine(26)-N(2))-dimethyltransferase, putative	TRM1	0.36	0.674596	0.170956
PBANKA_1144000	26S proteasome regulatory subunit RPN11, putative	RPN11	0.36	0.683884	0.165018
PBANKA_1340300	phosphoribosylpyrophosphate synthetase, putative	N/A	0.36	0.715933	0.145128
PBANKA_1234800	40S ribosomal protein S9, putative	RPS9	0.36	0.821124	0.0855914
PBANKA_0306800	ATP-dependent RNA helicase UAP56, putative	UAP56	0.36	0.898166	0.0466432
PBANKA_1409600	meiosis-specific nuclear structural protein 1, putative	N/A	0.36	0.943227	0.025384
PBANKA_1246161	fam-a protein	N/A	0.35	0.0970604	1.01296
PBANKA_1135100	40S ribosomal protein S15, putative	RPS15	0.35	0.890852	0.0501946
PBANKA_1454800	female development protein FD1	FD1	0.35	0.912673	0.0396848
PBANKA_1202400	60S ribosomal protein L13, putative	N/A	0.35	0.920938	0.0357697
PBANKA_1405500	exosome complex component RRP40, putative	RRP40	0.35	0.953675	0.0205997
PBANKA_0602800	ubiquitin-conjugating enzyme E2, putative	UBC	0.34	0.451636	0.345211
PBANKA_1223100	proteasome subunit alpha type-6, putative	N/A	0.34	0.488507	0.31113
PBANKA_0901200	peroxisome assembly protein 22, putative	PEX22	0.34	0.627853	0.202142
PBANKA_1120700	nascent polypeptide-associated complex subunit alpha, putative	N/A	0.34	0.652754	0.18525
PBANKA_0823900	DNA-directed RNA polymerase II subunit RPB3, putative	RPB3	0.34	0.675021	0.170683
PBANKA_1434200	arginine--tRNA ligase, putative	RRS	0.34	0.74282	0.129117
PBANKA_1207200	adenylate kinase, putative	AK1	0.34	0.774483	0.110988
PBANKA_1028100	mRNA-capping enzyme subunit alpha, putative	N/A	0.34	0.798561	0.0976921
PBANKA_1022800	glycine--tRNA ligase, putative	GlyRS	0.34	0.80472	0.0943554
PBANKA_1117100	histone H3 variant	H3.3	0.34	0.838812	0.0763352
PBANKA_0810600	exoribonuclease, putative	N/A	0.34	0.901116	0.0452194
PBANKA_0619900	Obg-like ATPase 1, putative	OLA1	0.34	0.927392	0.0327366
PBANKA_1019700	NTF2-like domain-containing protein	N/A	0.34	0.93889	0.0273852
PBANKA_0611800	N-acetyltransferase, GNAT family, putative	NAT8	0.33	0.404882	0.392672
PBANKA_0405400	40S ribosomal protein S12, putative	RPS12	0.33	0.456664	0.340403
PBANKA_0409800	ATP synthase F0 subunit d-like protein, putative	N/A	0.33	0.674528	0.171
PBANKA_0809100	proteasome activator 28, putative	PA28	0.33	0.676269	0.16988
PBANKA_1120200	pyridoxine biosynthesis protein PDX1, putative	PDX1	0.33	0.738659	0.131556
PBANKA_1231800	60S ribosomal protein L12, putative	N/A	0.33	0.795207	0.0995198
PBANKA_0923700	ethanolamine kinase, putative	EK	0.33	0.802874	0.0953524
PBANKA_1423900	translation initiation factor SUI1, putative	N/A	0.33	0.826523	0.0827449
PBANKA_1134100	T-complex protein 1 subunit delta, putative	CCT4	0.33	0.859888	0.0655581
PBANKA_0939600	polyadenylate-binding protein-interacting protein 1, putative	PAIP1	0.33	0.890837	0.0502017
PBANKA_0709000	protein transport protein SEC61 subunit beta, putative	SEC61B	0.33	0.901849	0.0448663
PBANKA_1343200	conserved Plasmodium protein, unknown function	N/A	0.33	0.940812	0.0264971
PBANKA_1221200	60S ribosomal protein L34, putative	RPL34	0.33	0.951821	0.0214446
PBANKA_1347600	eukaryotic translation initiation factor 6, putative	N/A	0.32	0.17329	0.761227
PBANKA_0902300	female development protein FD2	FD2	0.32	0.711581	0.147776
PBANKA_0818900	endoplasmic reticulum chaperone BiP, putative	BIP	0.32	0.733086	0.134845
PBANKA_0941100	conserved Apicomplexan protein, unknown function	N/A	0.32	0.7407	0.130357
PBANKA_1231200	phosducin-like protein 1, putative	PhLP1	0.32	0.765096	0.116284
PBANKA_0819900	nucleosome assembly protein	NAPS	0.32	0.806699	0.0932882
PBANKA_1404900	26S protease regulatory subunit 10B, putative	RPT4	0.32	0.843554	0.073887
PBANKA_1231000	40S ribosomal protein S11, putative	RPS11	0.32	0.848184	0.0715098
PBANKA_0516600	leucine-rich repeat protein 1	LRR1	0.31	0.624831	0.204237
PBANKA_0920100	prefoldin subunit 5	PCS5	0.31	0.65605	0.183063
PBANKA_1444000	macrophage migration inhibitory factor	MIF	0.31	0.696982	0.156778
PBANKA_1034400	plasmepsin IV	PM4	0.31	0.711171	0.148026
PBANKA_1140600	DNA-directed RNA polymerases I, II, and III subunit RPABC1, putative	RPB5	0.31	0.718235	0.143734
PBANKA_1426100	conserved protein, unknown function	N/A	0.31	0.794709	0.0997918
PBANKA_0502200	26S proteasome regulatory subunit p55, putative	RPN5	0.31	0.822578	0.0848228
PBANKA_1237500	pre-mRNA-splicing factor BUD31, putative	BUD31	0.31	0.825901	0.0830718
PBANKA_1331400	MORC family protein, putative	MORC	0.31	0.829132	0.0813761
PBANKA_0604300	tetratricopeptide repeat protein, putative	TRP1	0.31	0.861748	0.0646195
PBANKA_1347400	DNA-(apurinic or apyrimidinic site) lyase 1	APN1	0.31	0.8739	0.0585384
PBANKA_1354400	60S ribosomal protein L18, putative	N/A	0.31	0.912385	0.0398217
PBANKA_0506100	PHAX domain-containing protein, putative	N/A	0.31	0.941013	0.0264043
PBANKA_1408000	H/ACA ribonucleoprotein complex subunit 1, putative	GAR1	0.31	0.993636	0.00277258
PBANKA_0211500	proteasome subunit alpha type-5, putative	N/A	0.3	0.201192	0.696389
PBANKA_0931200	heat shock protein 101	HSP101	0.3	0.395146	0.403243
PBANKA_0917900	26S protease regulatory subunit 6A, putative	RPT5	0.3	0.559986	0.251823
PBANKA_0919800	bifunctional farnesyl/geranylgeranyl diphosphate synthase, putative	FPPS/GGPPS	0.3	0.698852	0.155615
PBANKA_0304300	adenylosuccinate lyase, putative	ADSL	0.3	0.733142	0.134812
PBANKA_0823400	phosphoglycerate kinase, putative	PGK	0.3	0.76698	0.115216
PBANKA_0604700	shewanella-like protein phosphatase 2, putative	SHLP2	0.3	0.768243	0.114501
PBANKA_0910200	protein phosphatase PPM2	PPM2	0.3	0.771745	0.112526
PBANKA_1206600	26S protease regulatory subunit 4, putative	N/A	0.3	0.808364	0.092393
PBANKA_1137800	glideosome-associated connector	GAC	0.3	0.837273	0.0771328
PBANKA_0310900	T-complex protein 1 subunit theta, putative	CCT8	0.3	0.838661	0.0764134
PBANKA_0405600	end-binding protein 1	EB1	0.3	0.862637	0.0641718
PBANKA_0416000	high molecular weight rhoptry protein 3, putative	RhopH3	0.3	0.882149	0.0544582
PBANKA_0824800	polyadenylate-binding protein 2, putative	PABP2	0.3	0.885544	0.0527901
PBANKA_0416800	ubiquitin specific protease, putative	N/A	0.3	0.967895	0.0141718
PBANKA_0517500	bromodomain protein 1, putative	BDP1	0.29	0.588259	0.230432
PBANKA_0415200	vacuolar protein sorting-associated protein 46, putative	VPS46	0.29	0.670625	0.17352
PBANKA_1348100	AMMECR1 domain-containing protein, putative	N/A	0.29	0.73239	0.135257
PBANKA_1214300	enolase, putative	ENO	0.29	0.735579	0.133371
PBANKA_0813000	inhibitor of cysteine proteases	ICP	0.29	0.769308	0.1139
PBANKA_1104800	actin-like protein, putative	ALP2b	0.29	0.83933	0.0760673
PBANKA_1336100	dihydroorotase, putative	DHOase	0.29	0.910662	0.040643
PBANKA_1458300	kinesin-13	N/A	0.29	0.94602	0.0240999
PBANKA_1413100	lipoate-protein ligase 1	LipL1	0.28	0.55804	0.253335
PBANKA_0405200	T-complex protein 1 subunit beta, putative	CCT2	0.28	0.601991	0.22041
PBANKA_0813900	26S proteasome regulatory subunit RPN8, putative	RPN8	0.28	0.74812	0.126029
PBANKA_1305000	conserved Plasmodium protein, unknown function	N/A	0.28	0.768581	0.114311
PBANKA_1117000	histone H2A, putative	H2A	0.28	0.769524	0.113778
PBANKA_0602700	nucleosome assembly protein, putative	NAPL	0.28	0.771324	0.112763
PBANKA_1331100	conserved Plasmodium protein, unknown function	N/A	0.28	0.812533	0.090159
PBANKA_1429600	proline--tRNA ligase	PRS	0.28	0.826783	0.0826084
PBANKA_1305700	vacuolar protein sorting-associated protein 60, putative	VPS60	0.28	0.874944	0.0580199
PBANKA_0715600	26S protease regulatory subunit 6B, putative	RPT3	0.28	0.910348	0.0407926
PBANKA_1349000	MSP7-like protein	MSRP2	0.28	0.962705	0.0165067
PBANKA_1003300	TMEM33 domain-containing protein	TMEM33	0.28	0.987373	0.0055189
PBANKA_0828900	conserved Plasmodium protein, unknown function	N/A	0.28	0.999223	0.000337628
PBANKA_0404200	ubiquitin-conjugating enzyme MMS2, putative	N/A	0.27	0.133782	0.873602
PBANKA_0712600	14-3-3 protein	14-3-3I	0.27	0.468704	0.329101
PBANKA_0105300	WD repeat-containing protein, putative	N/A	0.27	0.692954	0.159296
PBANKA_0508100	chromodomain-helicase-DNA-binding protein 1, putative	CHD1	0.27	0.790635	0.102024
PBANKA_0905700	DNA-directed RNA polymerases I and III subunit RPAC1, putative	RPC40	0.27	0.793839	0.100268
PBANKA_1107200	protein CAF40, putative	CAF40	0.27	0.833819	0.0789284
PBANKA_1318400	6-phosphogluconate dehydrogenase, decarboxylating, putative	6PGD	0.27	0.836184	0.0776982
PBANKA_1426700	hydroxymethyldihydropterin pyrophosphokinase-dihydropteroate synthase, putative	PPPK-DHPS	0.27	0.870978	0.0599927
PBANKA_0524300	tryptophan-rich protein IPIS2	IPIS2	0.27	0.929313	0.0318378
PBANKA_0911800	DnaJ protein, putative	N/A	0.27	0.988476	0.00503396
PBANKA_0919100	parasitophorous vacuolar protein 1	PV1	0.26	0.47803	0.320544
PBANKA_0929600	nucleolar protein 56, putative	NOP56	0.26	0.592791	0.227098
PBANKA_1406800	40S ribosomal protein S27, putative	RPS27	0.26	0.662097	0.179079
PBANKA_1126400	transportin, putative	N/A	0.26	0.678843	0.16823
PBANKA_1410400	V-type proton ATPase catalytic subunit A, putative	N/A	0.26	0.680353	0.167266
PBANKA_0701500	prohibitin 1	PHB1	0.26	0.692172	0.159786
PBANKA_0510900	40S ribosomal protein S2, putative	RPS2	0.26	0.706907	0.150638
PBANKA_1030000	deoxyhypusine synthase	DHS	0.26	0.776126	0.110068
PBANKA_0803600	importin-7, putative	N/A	0.26	0.832323	0.079708
PBANKA_1314800	elongation factor 2, putative	eEF2	0.26	0.837457	0.0770374
PBANKA_1126500	acetyl-CoA synthetase, putative	ACAS	0.26	0.928867	0.0320464
PBANKA_1103400	60S ribosomal protein L31, putative	RPL31	0.26	0.936373	0.0285511
PBANKA_1234200	40S ribosomal protein S24, putative	RPS24	0.26	0.963812	0.0160078
PBANKA_1341600	translation initiation factor eIF-2B subunit gamma, putative	N/A	0.26	0.973283	0.0117609
PBANKA_1425000	RNA-binding protein, putative	N/A	0.26	0.981264	0.00821432
PBANKA_1338600	60S ribosomal protein L23, putative	RPL23	0.26	0.98842	0.00505829
PBANKA_0414800	arginase	N/A	0.26	0.995112	0.00212787
PBANKA_0109600	ATP synthase-associated protein, putative	N/A	0.25	0.495591	0.304876
PBANKA_1009300	clathrin light chain, putative	CLC	0.25	0.649079	0.187702
PBANKA_0717000	ATPase GET3, putative	GET3	0.25	0.76731	0.115029
PBANKA_1341500	RNA-binding protein, putative	N/A	0.25	0.888028	0.0515731
PBANKA_0829700	guanylate kinase, putative	GK	0.25	0.895819	0.0477799
PBANKA_0511400	peroxiredoxin, putative	nPrx	0.25	0.918919	0.0367229
PBANKA_1016700	leucine-rich repeat protein	N/A	0.25	0.920301	0.0360701
PBANKA_1030400	MORN repeat protein, putative	MORN (1030400)	0.25	0.926293	0.0332518
PBANKA_0409300	phosphatidylinositol 3- and 4-kinase, putative	N/A	0.24	0.418665	0.378133
PBANKA_1450700	clustered-asparagine-rich protein, putative	CARP	0.24	0.454773	0.342206
PBANKA_0101000	MYND-type zinc finger protein, putative	N/A	0.24	0.67162	0.172876
PBANKA_1326400	glyceraldehyde-3-phosphate dehydrogenase	GAPDH	0.24	0.720816	0.142176
PBANKA_0411700	HSP20-like chaperone, putative	N/A	0.24	0.746348	0.127059
PBANKA_0938600	casein kinase 2, alpha subunit	CK2alpha	0.24	0.77677	0.109708
PBANKA_1130500	proteasome subunit alpha type-7, putative	N/A	0.24	0.805255	0.0940667
PBANKA_0928800	splicing factor U2AF small subunit, putative	U2AF1	0.24	0.820257	0.0860503
PBANKA_1143600	alanine--tRNA ligase, putative	AlaRS	0.24	0.821694	0.0852897
PBANKA_0937900	conserved Plasmodium protein, unknown function	N/A	0.24	0.933172	0.0300381
PBANKA_1439800	splicing factor 3B subunit 6, putative	SF3B6	0.24	0.93959	0.0270617
PBANKA_1355500	casein kinase II beta chain, putative	CK2beta2	0.24	0.944943	0.0245942
PBANKA_0617100	60S ribosomal protein L11a, putative	N/A	0.24	0.973502	0.011663
PBANKA_1122400	superoxide dismutase [Fe], putative	SOD2	0.23	0.304387	0.516574
PBANKA_1445500	pre-mRNA-splicing regulator WTAP, putative	WTAP	0.23	0.318961	0.496262
PBANKA_0720300	eukaryotic translation initiation factor 3 subunit M, putative	EIF3M	0.23	0.542381	0.265696
PBANKA_0708100	dynein light chain 1	DLC1	0.23	0.567249	0.246227
PBANKA_1228000	1-cys peroxiredoxin, putative	1-CysPxn	0.23	0.599413	0.222274
PBANKA_1008000	armadillo-type repeat protein ATRP, putative	ATRP	0.23	0.715566	0.14535
PBANKA_0313600	conserved Plasmodium protein, unknown function	N/A	0.23	0.71868	0.143464
PBANKA_1327300	fam-a protein	N/A	0.23	0.758801	0.119872
PBANKA_0922300	threonine--tRNA ligase, putative	ThrRS	0.23	0.768957	0.114098
PBANKA_1010200	methionine aminopeptidase 2, putative	METAP2	0.23	0.811201	0.0908718
PBANKA_1018600	60S ribosomal protein L21, putative	RPL21	0.23	0.841948	0.0747146
PBANKA_0304900	serine repeat antigen 3	SERA3	0.23	0.943886	0.0250802
PBANKA_0607400	protein phosphatase PPM11, putative	PPM11	0.23	0.951455	0.021612
PBANKA_1302600	DNA primase small subunit, putative	N/A	0.23	0.960679	0.0174218
PBANKA_1222400	ubiquitin regulatory protein, putative	N/A	0.23	0.973753	0.0115513
PBANKA_1138200	RuvB-like helicase 3, putative	RUVB3	0.22	0.384509	0.415094
PBANKA_1242800	eukaryotic translation initiation factor 3 subunit E, putative	EIF3E	0.22	0.43618	0.360334
PBANKA_0941900	histone H4, putative	H4	0.22	0.445905	0.350757
PBANKA_0707500	RWD domain-containing protein, putative	N/A	0.22	0.454749	0.342229
PBANKA_1230500	THO complex subunit 4, putative	ALYREF	0.22	0.599677	0.222083
PBANKA_1434100	dynamin-like protein, putative	DRPC	0.22	0.713665	0.146506
PBANKA_1032100	rhoptry-associated protein 1	RAP1	0.22	0.838222	0.0766409
PBANKA_1335200	pre-mRNA-splicing factor ISY1, putative	ISY1	0.22	0.8452	0.0730407
PBANKA_1419100	dihydrolipoyllysine-residue succinyltransferase component of 2-oxoglutarate dehydrogenase complex, putative	N/A	0.22	0.857207	0.066914
PBANKA_1038000	cytochrome c, putative	N/A	0.22	0.866875	0.0620434
PBANKA_0102100	dihydroorotate dehydrogenase, putative	DHODH	0.22	0.955091	0.0199553
PBANKA_0618400	tetratricopeptide repeat protein, putative	N/A	0.22	0.961447	0.0170745
PBANKA_1420700	MAATS1 domain-containing protein, putative	N/A	0.21	0.109271	0.961496
PBANKA_0615600	thioredoxin-like protein	N/A	0.21	0.300409	0.522287
PBANKA_1363900	CXXC motif containing zinc binding protein, putative	N/A	0.21	0.398672	0.399385
PBANKA_1237600	zinc finger protein, putative	N/A	0.21	0.614838	0.211239
PBANKA_0709100	60S ribosomal protein L22, putative	N/A	0.21	0.630363	0.200409
PBANKA_0210100	vacuolar protein sorting-associated protein VTA1, putative	N/A	0.21	0.63554	0.196857
PBANKA_1450300	ATP synthase subunit beta, mitochondrial	ATPbeta	0.21	0.63961	0.194085
PBANKA_0930300	GTP-binding nuclear protein RAN/TC4, putative	N/A	0.21	0.735132	0.133634
PBANKA_0835300	V-type proton ATPase subunit E, putative	N/A	0.21	0.746345	0.12706
PBANKA_1216500	peptidyl-prolyl cis-trans isomerase, putative	CYP19A	0.21	0.762959	0.117499
PBANKA_0830000	RNA-binding protein, putative	N/A	0.21	0.795575	0.0993189
PBANKA_1237800	multidrug resistance protein 1, putative	MDR1	0.21	0.832246	0.0797485
PBANKA_0402800	EH domain-containing protein, putative	EHD	0.21	0.837659	0.0769328
PBANKA_0410300	26S proteasome regulatory subunit RPN12, putative	RPN12	0.21	0.85439	0.068344
PBANKA_0929700	haloacid dehalogenase-like hydrolase, putative	N/A	0.21	0.860852	0.0650715
PBANKA_1423300	DNA/RNA-binding protein Alba 1, putative	ALBA1	0.21	0.86637	0.0622964
PBANKA_1220300	prodrug activation and resistance esterase, putative	PARE	0.21	0.883147	0.0539668
PBANKA_0605500	conserved Plasmodium protein, unknown function	N/A	0.21	0.904526	0.0435789
PBANKA_1340000	dihydrofolate synthase/folylpolyglutamate synthase, putative	DHFS-FPGS	0.21	0.929491	0.031755
PBANKA_0108800	histone H3	H3	0.21	0.930526	0.0312716
PBANKA_0923400	60S ribosomal protein L35, putative	RPL35	0.21	0.985643	0.00628034
PBANKA_1308600	fructose-bisphosphate aldolase 2	ALDO2	0.21	0.98839	0.00507181
PBANKA_1033200	DNA damage-inducible protein 1, putative	DDI1	0.21	0.996232	0.00163955
PBANKA_0205400	proteasome subunit beta type-3, putative	N/A	0.2	0.233439	0.631826
PBANKA_0941800	histone H2B, putative	H2B	0.2	0.434765	0.361746
PBANKA_0927200	conserved protein, unknown function	N/A	0.2	0.584987	0.232853
PBANKA_0406000	apicomplexan kinetochore protein 10	AKIT10	0.2	0.63565	0.196782
PBANKA_0812000	DNA primase large subunit, putative	N/A	0.2	0.759643	0.119391
PBANKA_1111800	glutathione synthetase	GS	0.2	0.780111	0.107843
PBANKA_0821700	inosine-5'-monophosphate dehydrogenase, putative	N/A	0.2	0.843048	0.0741479
PBANKA_0414100	inorganic pyrophosphatase, putative	PPase	0.2	0.859035	0.0659891
PBANKA_0904100	ras-related protein Rab-6	RAB6	0.2	0.866886	0.0620379
PBANKA_1431050	10 kDa chaperonin, putative	CPN10	0.2	0.872833	0.0590688
PBANKA_1129600	TPH domain-containing protein, putative	N/A	0.2	0.922465	0.03505
PBANKA_1358600	isocitrate dehydrogenase [NADP], mitochondrial, putative	IDH	0.2	0.928787	0.0320838
PBANKA_1328300	ATP-dependent zinc metalloprotease FTSH, putative	N/A	0.2	0.934038	0.0296356
PBANKA_0100800	zinc finger protein, putative	N/A	0.2	0.983468	0.00723982
PBANKA_1134900	zinc finger protein	Pb103	0.2	0.988551	0.005001
PBANKA_1024900	DNA replication licensing factor MCM2, putative	MCM2	0.2	0.9895	0.00458438
PBANKA_0929800	insulinase, putative	N/A	0.19	0.484114	0.315052
PBANKA_1209100	dolichyl-phosphate-mannose--protein mannosyltransferase, putative	N/A	0.19	0.495856	0.304644
PBANKA_1222800	tyrosine--tRNA ligase, putative	TyrRS	0.19	0.736028	0.133106
PBANKA_0806800	coiled-coil domain-containing protein CCDC148/CCDC112, putative	N/A	0.19	0.748124	0.126026
PBANKA_1405100	V-type proton ATPase subunit H, putative	N/A	0.19	0.785356	0.104933
PBANKA_0713900	adenylate kinase 2, putative	AK2	0.19	0.916853	0.0377005
PBANKA_1430900	SUN domain-containing protein, putative	N/A	0.19	0.917809	0.0372477
PBANKA_1219200	cytochrome c oxidase subunit 4, putative	COX4	0.19	0.919433	0.0364799
PBANKA_1326800	replication factor C subunit 3, putative	RFC3	0.19	0.946645	0.0238129
PBANKA_1431400	conserved Plasmodium protein, unknown function	N/A	0.19	0.95926	0.0180636
PBANKA_0717500	nuclear cap-binding protein subunit 2, putative	CBP20	0.19	0.973536	0.0116478
PBANKA_0514900	ookinete surface protein P28	P28	0.19	0.978869	0.00927562
PBANKA_0622700	mago nashi protein homologue, putative	N/A	0.18	0.402638	0.395085
PBANKA_1105400	small ubiquitin-related modifier, putative	SUMO	0.18	0.581476	0.235468
PBANKA_1010500	Hsp70/Hsp90 organizing protein, putative	HOP	0.18	0.764057	0.116874
PBANKA_0203800	phenylalanine--tRNA ligase alpha subunit, putative	N/A	0.18	0.801175	0.0962727
PBANKA_1356900	U4/U6 small nuclear ribonucleoprotein PRP4, putative	PRPF4	0.18	0.835372	0.0781199
PBANKA_1336400	DnaJ protein, putative	N/A	0.18	0.837885	0.0768157
PBANKA_0942900	phenylalanine--tRNA ligase beta subunit, putative	N/A	0.18	0.852497	0.0693073
PBANKA_1218200	T-complex protein 1 subunit epsilon, putative	CCT5	0.18	0.863408	0.0637838
PBANKA_1115800	conserved Plasmodium protein, unknown function	N/A	0.18	0.899863	0.0458236
PBANKA_1420300	conserved Plasmodium protein, unknown function	N/A	0.18	0.910068	0.0409263
PBANKA_0509200	Eps15-like protein, putative	N/A	0.18	0.922087	0.0352279
PBANKA_0505800	deoxyribose-phosphate aldolase, putative	DPA	0.18	0.932514	0.0303447
PBANKA_0507800	conserved protein, unknown function	N/A	0.18	0.954439	0.0202516
PBANKA_1417900	conserved protein, unknown function	N/A	0.18	0.98273	0.00756566
PBANKA_0620800	conserved protein, unknown function	N/A	0.18	0.996971	0.00131758
PBANKA_1439200	polyadenylate-binding protein 1, putative	PABP1	0.18	0.997235	0.00120265
PBANKA_0204800	secreted ookinete protein, putative	PSOP24	0.17	0.794495	0.0999089
PBANKA_1137000	bergheilysin	BLN	0.17	0.79652	0.0988034
PBANKA_0702800	protein disulfide-isomerase, putative	N/A	0.17	0.813857	0.0894521
PBANKA_1421900	GTP-binding translation elongation factor, putative	N/A	0.17	0.85725	0.0668926
PBANKA_0942500	thioredoxin-like mero protein, putative	Trx-mero	0.17	0.911742	0.040128
PBANKA_1433000	conserved protein, unknown function	N/A	0.17	0.965158	0.0154016
PBANKA_0921600	alternative splicing factor SR-MG	SR-MG	0.17	0.96648	0.014807
PBANKA_1461800	26S protease regulatory subunit 8, putative	RPT6	0.17	0.970229	0.0131258
PBANKA_0801500	conserved Plasmodium protein, unknown function	N/A	0.17	0.976806	0.0101915
PBANKA_1321500	conserved Plasmodium protein, unknown function	N/A	0.17	0.996508	0.0015191
PBANKA_1222300	coatomer subunit epsilon, putative	SEC28	0.17	0.998969	0.00044786
PBANKA_0100200	Plasmodium exported protein, unknown function	N/A	0.16	0.693697	0.15883
PBANKA_0105500	glutaredoxin-like protein	GLP2	0.16	0.77051	0.113222
PBANKA_0826300	thioredoxin-like protein 2, putative	TLP2	0.16	0.803333	0.0951046
PBANKA_1209000	eukaryotic translation initiation factor 2 subunit beta, putative	eIF2beta	0.16	0.835766	0.0779153
PBANKA_1432200	male development gene 1	MDV1	0.16	0.887668	0.0517495
PBANKA_0406800	pre-mRNA-processing factor 19, putative	PRPF19	0.16	0.907338	0.0422308
PBANKA_1358700	conserved Plasmodium protein, unknown function	N/A	0.16	0.915221	0.0384742
PBANKA_1207700	zinc finger protein, putative	ZNF2	0.16	0.929564	0.0317205
PBANKA_1406600	CCAAT-binding transcription factor, putative	N/A	0.16	0.934161	0.0295783
PBANKA_1437200	conserved Plasmodium protein, unknown function	N/A	0.16	0.966103	0.0149767
PBANKA_0314200	calcium-dependent protein kinase 1	CDPK1	0.16	0.976925	0.010139
PBANKA_1431100	conserved Plasmodium protein, unknown function	N/A	0.16	0.980505	0.00855026
PBANKA_0824700	thioredoxin reductase, putative	TRXR	0.16	0.983151	0.00737985
PBANKA_0314700	replication factor C subunit 2, putative	RFC2	0.16	0.986346	0.00597072
PBANKA_1437400	diphthine--ammonia ligase, putative	DPH6	0.16	0.992973	0.00306254
PBANKA_0805900	kinesin-8X	N/A	0.16	0.999897	4.46e-05
PBANKA_1355000	V-type proton ATPase subunit D, putative	N/A	0.15	0.744249	0.128282
PBANKA_0401100	serine/threonine protein kinase, putative	SRPK1	0.15	0.836893	0.0773303
PBANKA_1243900	apicomplexan kinetochore protein 5	AKIT5	0.15	0.885015	0.0530495
PBANKA_1025500	CCR4-NOT transcription complex subunit NOT1, putative	NOT1	0.15	0.897268	0.0470779
PBANKA_0519400	conserved Plasmodium protein, unknown function	N/A	0.15	0.953425	0.0207134
PBANKA_1002000	Ran-binding protein, putative	N/A	0.15	0.953608	0.0206301
PBANKA_0707400	RNA-binding protein, putative	N/A	0.15	0.971488	0.0125624
PBANKA_1402600	DNA ligase I, putative	N/A	0.15	0.990683	0.00406509
PBANKA_0302300	aspartate aminotransferase, putative	AspAT	0.14	0.719087	0.143219
PBANKA_0614000	conserved protein, unknown function	N/A	0.14	0.727858	0.137953
PBANKA_0934200	ubiquitin domain-containing protein DSK2, putative	DSK2	0.14	0.779699	0.108073
PBANKA_0804000	60S ribosomal protein L37, putative	RPL37	0.14	0.805035	0.0941851
PBANKA_1017900	phosphoenolpyruvate carboxylase	PEPC	0.14	0.834013	0.0788272
PBANKA_1131900	serine/threonine protein phosphatase 5	PP5	0.14	0.855834	0.0676104
PBANKA_1231500	ubiquitin carboxyl-terminal hydrolase 2, putative	N/A	0.14	0.857881	0.066573
PBANKA_1028300	serine/threonine protein phosphatase PP1	PP1	0.14	0.89854	0.0464627
PBANKA_1206900	tubulin beta chain, putative	N/A	0.14	0.914599	0.0387694
PBANKA_1439100	BRO1 domain-containing protein, putative	N/A	0.14	0.92288	0.0348545
PBANKA_1234500	FoP domain-containing protein, putative	N/A	0.14	0.92852	0.0322086
PBANKA_0830200	high molecular weight rhoptry protein 2	RhopH2	0.14	0.966047	0.0150016
PBANKA_1006100	flap endonuclease 1, putative	FEN1	0.14	0.968537	0.013884
PBANKA_0312400	DNA-directed RNA polymerase II subunit RPB2, putative	RPB2	0.14	0.970436	0.0130329
PBANKA_0305900	protein P22	Pb22	0.14	0.983057	0.00742137
PBANKA_0605600	conserved Plasmodium protein, unknown function	N/A	0.14	0.993775	0.00271193
PBANKA_1033900	40S ribosomal protein S8e, putative	N/A	0.14	0.997298	0.00117507
PBANKA_1330000	enkurin domain-containing protein, putative	N/A	0.14	0.997815	0.000949937
PBANKA_0917400	armadillo repeat protein PF16	PF16	0.14	0.999715	0.00012388
PBANKA_0717900	RNA-binding protein, putative	N/A	0.14	0.999757	0.000105575
PBANKA_0316000	replication factor C subunit 1, putative	RFC1	0.14	0.999765	0.000102109
PBANKA_0828600	cytochrome c oxidase subunit 5B, putative	COX5B	0.13	0.513187	0.289725
PBANKA_1108600	alpha-soluble NSF attachment protein, putative	N/A	0.13	0.586909	0.23143
PBANKA_0833000	profilin	PFN	0.13	0.689379	0.161542
PBANKA_0932000	rhoptry neck protein 4	RON4	0.13	0.806336	0.0934837
PBANKA_1418900	ras-related protein Rab-11A	Rab11a	0.13	0.844093	0.0736098
PBANKA_0510200	conserved Plasmodium protein, unknown function	N/A	0.13	0.897902	0.0467711
PBANKA_0505400	conserved Plasmodium protein, unknown function	N/A	0.13	0.91756	0.0373654
PBANKA_0402300	lipoamide acyltransferase component of branched-chain alpha-keto acid dehydrogenase complex, putative	BCKDH-E2	0.13	0.931428	0.0308507
PBANKA_1126200	protein DJ-1, putative	DJ1	0.13	0.939932	0.0269035
PBANKA_0831000	merozoite surface protein 1	MSP1	0.13	0.950641	0.0219836
PBANKA_0923200	ATP synthase F0 subunit b-like protein, putative	ICAP2	0.13	0.951079	0.0217835
PBANKA_0307800	conserved Plasmodium protein, unknown function	N/A	0.13	0.977425	0.00991635
PBANKA_0610200	DNA replication licensing factor MCM5, putative	MCM5	0.13	0.985692	0.00625877
PBANKA_0417800	protein hook, putative	N/A	0.13	0.987437	0.00549075
PBANKA_0719700	conserved Plasmodium protein, unknown function	N/A	0.13	0.990158	0.00429542
PBANKA_0937700	60S ribosomal protein L36, putative	RPL36	0.13	0.99906	0.000408407
PBANKA_0524200	early transcribed membrane protein	37500	0.13	0.999641	0.000155851
PBANKA_0610500	glutathione peroxidase-like thioredoxin peroxidase	TPx(Gl)	0.12	0.595854	0.22486
PBANKA_1303800	triosephosphate isomerase, putative	TIM	0.12	0.773461	0.111562
PBANKA_1436200	histone-lysine N-methyltransferase, H3 lysine-4 specific, putative	SET10	0.12	0.834108	0.0787776
PBANKA_0930900	ubiquitin carboxyl-terminal hydrolase UCH54, putative	UCH54	0.12	0.841989	0.0746935
PBANKA_1424400	CS domain protein, putative	N/A	0.12	0.894004	0.0486604
PBANKA_0834400	mitochondrial-processing peptidase subunit beta, putative	QCR1	0.12	0.911476	0.0402546
PBANKA_1127800	DnaJ protein, putative	N/A	0.12	0.930079	0.0314801
PBANKA_0932200	peptidyl-prolyl cis-trans isomerase, putative	N/A	0.12	0.941521	0.02617
PBANKA_0909500	AAA family ATPase, putative	N/A	0.12	0.996993	0.00130802
PBANKA_0517800	Sec1 family protein, putative	SLY1	0.11	0.655396	0.183496
PBANKA_0401400	RNA-binding protein, putative	N/A	0.11	0.723461	0.140585
PBANKA_1030600	phospholipase PL39, putative	N/A	0.11	0.789288	0.102764
PBANKA_0622000	conserved Plasmodium protein, unknown function	N/A	0.11	0.805971	0.0936806
PBANKA_1135500	high mobility group protein B4, putative	HMGB4	0.11	0.82472	0.0836937
PBANKA_1418300	golgi protein 1, putative	PRP2	0.11	0.827097	0.0824434
PBANKA_0704100	ubiquitin conjugation factor E4 B, putative	UBE4B	0.11	0.926454	0.033176
PBANKA_1304500	protein SOC3	SOC3	0.11	0.927416	0.0327253
PBANKA_0813500	SAP domain-containing protein, putative	N/A	0.11	0.940251	0.026756
PBANKA_1237900	mitochondrial-processing peptidase subunit alpha, putative	QCR2	0.11	0.946521	0.0238699
PBANKA_1445100	ATP-dependent protease subunit ClpQ, putative	ClpQ	0.11	0.952899	0.0209532
PBANKA_0921500	small nuclear ribonucleoprotein F, putative	SNRPF	0.11	0.969124	0.0136208
PBANKA_0702400	conserved protein, unknown function	N/A	0.11	0.97112	0.0127273
PBANKA_0522700	alpha tubulin 2	N/A	0.11	0.977795	0.0097524
PBANKA_1455100	replication factor C subunit 4, putative	RFC4	0.11	0.979145	0.00915286
PBANKA_0714000	meiotic recombination protein DMC1	DMC1	0.11	0.981542	0.00809111
PBANKA_0203000	chromatin assembly factor 1 subunit C, putative	CAF1C	0.11	0.984267	0.00688713
PBANKA_0407400	aurora-related kinase ARK2	ARK2	0.11	0.992964	0.0030666
PBANKA_1326900	DNA polymerase alpha subunit B, putative	N/A	0.11	0.994363	0.00245498
PBANKA_1422700	superoxide dismutase [Fe], putative	FeSOD	0.11	0.994742	0.00228974
PBANKA_0107200	conserved Plasmodium protein, unknown function	N/A	0.11	0.996208	0.00164985
PBANKA_0509300	glutamine--fructose-6-phosphate aminotransferase [isomerizing], putative	N/A	0.11	0.996974	0.00131621
PBANKA_0106300	conserved Plasmodium protein, unknown function	N/A	0.11	0.998107	0.000822737
PBANKA_0213200	apicomplexan kinetochore protein 8	AKIT8	0.11	0.999079	0.000399979
PBANKA_1242700	AP-1/2 complex subunit beta, putative	N/A	0.1	0.517377	0.286193
PBANKA_1125500	ATPase, putative	N/A	0.1	0.566273	0.246975
PBANKA_1409800	ATP synthase subunit gamma, mitochondrial, putative	N/A	0.1	0.623728	0.205004
PBANKA_0943100	CCR4-NOT transcription complex subunit NOT1-G, putative	NOT1-G	0.1	0.640137	0.193727
PBANKA_1459300	actin I	ACT1	0.1	0.684315	0.164744
PBANKA_1110500	translationally-controlled tumor protein homolog	TCTP	0.1	0.78818	0.103374
PBANKA_1428800	succinate dehydrogenase [ubiquinone] iron-sulfur subunit, mitochondrial, putative	SDHB	0.1	0.793234	0.100599
PBANKA_1036000	transcription elongation factor SPT6, putative	SPT6	0.1	0.81507	0.088805
PBANKA_1453500	HD superfamily phosphohydrolase protein, putative	N/A	0.1	0.826924	0.0825342
PBANKA_1328100	ATP synthase (C/AC39) subunit, putative	N/A	0.1	0.829464	0.0812023
PBANKA_1415500	U4/U6.U5 tri-snRNP-associated protein 2, putative	USP39	0.1	0.833794	0.078941
PBANKA_0313800	ATP synthase subunit alpha, mitochondrial, putative	N/A	0.1	0.899208	0.0461399
PBANKA_1218400	protein transport protein SEC22, putative	SEC22	0.1	0.920115	0.0361578
PBANKA_0406500	T-complex protein 1 subunit eta, putative	CCT7	0.1	0.935484	0.0289639
PBANKA_1030100	actin II	ACT2	0.1	0.957236	0.0189808
PBANKA_0501100	early transcribed membrane protein	37865	0.1	0.980564	0.00852414
PBANKA_1131500	conserved Plasmodium protein, unknown function	N/A	0.1	0.985801	0.00621057
PBANKA_0916100	nucleic acid binding protein, putative	N/A	0.1	0.991018	0.00391837
PBANKA_1450200	serine hydroxymethyltransferase, putative	SHMT	0.1	0.992079	0.00345377
PBANKA_0202700	kinesin-8B	N/A	0.1	0.99308	0.00301577
PBANKA_1340400	lactate dehydrogenase, putative	N/A	0.1	0.999782	9.47e-05
PBANKA_0810200	conserved Plasmodium protein, unknown function	N/A	0.1	0.999931	3e-05
PBANKA_1213700	methionine aminopeptidase 1b, putative	METAP1b	0.1	0.999965	1.52e-05
PBANKA_1238200	DnaJ protein, putative	N/A	0.09	0.661723	0.179324
PBANKA_1004000	cytosolic glyoxalase II, putative	cGLO2	0.09	0.813846	0.0894575
PBANKA_0914300	protein disulfide-isomerase, putative	N/A	0.09	0.877864	0.056573
PBANKA_0601600	nuclear export mediator factor NEMF, putative	NEMF	0.09	0.912445	0.0397935
PBANKA_1040100	choline kinase	CK	0.09	0.914352	0.0388866
PBANKA_1443900	PhIL1-interacting candidate PIC1, putative	N/A	0.09	0.949152	0.0226643
PBANKA_1115200	gamete egress protein GEP	GEP	0.09	0.949664	0.0224302
PBANKA_0928500	ATP-dependent zinc metalloprotease FTSH, putative	N/A	0.09	0.955903	0.0195863
PBANKA_1309900	M17 leucyl aminopeptidase, putative	LAP	0.09	0.961988	0.0168302
PBANKA_1112700	conserved protein, unknown function	N/A	0.09	0.967747	0.0142381
PBANKA_1226600	tubulin gamma chain, putative	N/A	0.09	0.96955	0.0134296
PBANKA_1358900	dynactin subunit 2, putative	N/A	0.09	0.973225	0.0117869
PBANKA_1039400	ribosomal protein S27a, putative	N/A	0.09	0.985114	0.00651343
PBANKA_0933700	mitogen-activated protein kinase 2	MAPK2	0.09	0.992097	0.00344587
PBANKA_1320100	conserved Plasmodium protein, unknown function	UIS25	0.09	0.993565	0.0028035
PBANKA_0307000	60S ribosomal protein L37ae, putative	N/A	0.09	0.995138	0.00211669
PBANKA_1226800	DNA repair and recombination protein RAD54, putative	RAD54	0.09	0.996454	0.00154271
PBANKA_0504800	conserved Plasmodium protein, unknown function	N/A	0.09	0.998179	0.000791758
PBANKA_1234400	zinc finger protein, putative	N/A	0.09	0.999775	9.77e-05
PBANKA_0615200	calcium-dependent protein kinase 4	CDPK4	0.09	0.999826	7.57e-05
PBANKA_1321000	MA3 domain-containing protein, putative	N/A	0.08	0.749584	0.12518
PBANKA_1310200	nucleoporin NUP313	NUP313	0.08	0.771454	0.11269
PBANKA_1402900	PUB domain-containing protein, putative	N/A	0.08	0.796832	0.0986334
PBANKA_1201100	conserved Plasmodium protein, unknown function	N/A	0.08	0.816615	0.0879827
PBANKA_1421100	transcription elongation factor s-II, putative	N/A	0.08	0.835734	0.077932
PBANKA_0704500	HECT-like E3 ubiquitin ligase, putative	HEUL	0.08	0.846499	0.0723736
PBANKA_0807100	stomatin-like protein	STOML	0.08	0.879334	0.0558463
PBANKA_0201800	TatD-like deoxyribonuclease	TatD	0.08	0.891846	0.0497101
PBANKA_1348900	chaperone binding protein, putative	N/A	0.08	0.893828	0.0487461
PBANKA_0816400	ATP-dependent 6-phosphofructokinase, putative	PFK9	0.08	0.903515	0.0440647
PBANKA_0929100	acyl-CoA-binding protein, putative	N/A	0.08	0.905764	0.0429849
PBANKA_1007200	replication protein A1, large subunit, putative	RPA1	0.08	0.915343	0.0384161
PBANKA_1213100	prohibitin 2	PHB2	0.08	0.924406	0.0341371
PBANKA_0938900	IWS1-like protein, putative	N/A	0.08	0.92547	0.0336375
PBANKA_1441100	haloacid dehalogenase-like hydrolase, putative	HAD2	0.08	0.926705	0.0330586
PBANKA_1213600	cysteine--tRNA ligase, putative	CysRS	0.08	0.931579	0.0307804
PBANKA_0512800	merozoite TRAP-like protein	MTRAP	0.08	0.954254	0.0203358
PBANKA_0410400	glycogen synthase kinase-3 beta, putative	GSK3beta	0.08	0.959248	0.018069
PBANKA_0830900	leucine-rich repeat protein	LRR8	0.08	0.96178	0.0169242
PBANKA_0927700	DDRGK domain-containing protein, putative	N/A	0.08	0.97166	0.0124858
PBANKA_1218900	elongation factor 1-delta, putative	EF-1delta	0.08	0.972073	0.0123011
PBANKA_1032700	CUGBP Elav-like family member 2, putative	CELF2	0.08	0.980962	0.00834771
PBANKA_0711200	ubiquitin-like protein, putative	N/A	0.08	0.98698	0.00569159
PBANKA_1214700	conserved Plasmodium protein, unknown function	N/A	0.08	0.990384	0.00419653
PBANKA_0305100	serine repeat antigen 1	SERA1	0.08	0.993981	0.00262186
PBANKA_1438000	cAMP-dependent protein kinase regulatory subunit, putative	PKAr	0.08	0.996133	0.00168249
PBANKA_0807900	nucleoporin NUP335	NUP335	0.08	0.999054	0.00041084
PBANKA_1102900	cell division control protein 6, putative	CDC6	0.08	0.999304	0.000302371
PBANKA_0416500	copper-transporting ATPase	CuTP	0.08	0.999495	0.000219414
PBANKA_1123800	GAS8-like protein, putative	N/A	0.08	0.999503	0.00021604
PBANKA_1302800	thioredoxin peroxidase 1	TPx1	0.08	0.999534	0.000202581
PBANKA_1454600	nucleoporin NUP269	NUP269	0.08	0.99994	2.62e-05
PBANKA_1440700	ubiquitin-activating enzyme E1, putative	UBA1	0.07	0.810676	0.0911527
PBANKA_1117700	malate dehydrogenase, putative	MDH	0.07	0.844302	0.0735024
PBANKA_1222100	regulator of chromosome condensation, putative	N/A	0.07	0.918515	0.0369138
PBANKA_1233500	mRNA-binding protein PUF1	PUF1	0.07	0.922378	0.0350911
PBANKA_0612400	AP2 domain transcription factor AP2-Z	AP2-Z	0.07	0.924437	0.0341227
PBANKA_1016300	proliferation-associated protein 2g4, putative	N/A	0.07	0.927102	0.0328725
PBANKA_1137500	actin-depolymerizing factor 2	ADF2	0.07	0.936415	0.0285316
PBANKA_1321200	vacuolar protein sorting-associated protein 4, putative	VPS4	0.07	0.95245	0.0211577
PBANKA_0519100	merozoite surface protein, putative	N/A	0.07	0.976369	0.0103862
PBANKA_1337500	protein STU2, putative	STU2	0.07	0.987921	0.00527771
PBANKA_0828100	fumarate hydratase, putative	FH	0.07	0.989242	0.00469753
PBANKA_0818600	pre-mRNA-splicing factor ATP-dependent RNA helicase PRP43, putative	PRP43	0.07	0.989834	0.00443754
PBANKA_0910800	conserved Plasmodium protein, unknown function	N/A	0.07	0.990634	0.00408667
PBANKA_1345600	elongation factor Tu, putative	N/A	0.07	0.991708	0.00361632
PBANKA_1364200	60S ribosomal protein L17, putative	N/A	0.07	0.999552	0.000194513
PBANKA_0936100	acylphosphatase, putative	N/A	0.07	0.999563	0.000189953
PBANKA_1318900	methyltransferase AAMT, putative	N/A	0.07	0.999723	0.000120395
PBANKA_0805200	cytoskeleton associated protein, putative	N/A	0.07	0.99999	4.45e-06
PBANKA_0309100	eukaryotic peptide chain release factor subunit 1, putative	ERF1	0.07	0.999996	1.88e-06
PBANKA_0417400	GTPase-activating protein, putative	N/A	0.06	0.798149	0.0979162
PBANKA_1010600	calmodulin, putative	CAM	0.06	0.88007	0.055483
PBANKA_0809400	plasma membrane protein 1	PMP1	0.06	0.925379	0.0336805
PBANKA_1026600	protein SEY1, putative	SEY1	0.06	0.949832	0.0223532
PBANKA_1115700	kinetochore protein NDC80	NDC80	0.06	0.959629	0.0178968
PBANKA_1331900	eukaryotic initiation factor 4a, putative	eIF4A	0.06	0.982226	0.00778864
PBANKA_0906900	DnaJ domain-containing protein, putative	N/A	0.06	0.985754	0.00623164
PBANKA_1356400	DNA repair protein RAD5, putative	RAD5	0.06	0.991754	0.00359586
PBANKA_0823500	glutamine synthetase	N/A	0.06	0.993793	0.00270423
PBANKA_0613500	conserved Plasmodium protein, unknown function	N/A	0.06	0.994097	0.00257139
PBANKA_1226100	conserved Plasmodium protein, unknown function	N/A	0.06	0.99438	0.00244755
PBANKA_1011400	DNA topoisomerase 2, putative	TOP2	0.06	0.999828	7.49e-05
PBANKA_0820700	TLD domain-containing protein	N/A	0.06	0.999952	2.07e-05
PBANKA_0924300	endoplasmic reticulum oxidoreductin, putative	ERO1	0.06	0.999974	1.11e-05
PBANKA_1123500	ISWI chromatin-remodeling complex ATPase, putative	ISWI	0.05	0.849839	0.0706633
PBANKA_1346600	glutamine--tRNA ligase, putative	N/A	0.05	0.903414	0.0441134
PBANKA_1035900	glycerophosphodiester phosphodiesterase, putative	GDPD	0.05	0.932371	0.0304112
PBANKA_0719400	LETM1-like protein, putative	N/A	0.05	0.938414	0.0276057
PBANKA_1356300	CDT1-like protein, putative	N/A	0.05	0.951101	0.0217734
PBANKA_1312700	gamete egress and sporozoite traversal protein	GEST	0.05	0.959052	0.0181577
PBANKA_1104200	2-oxoisovalerate dehydrogenase subunit beta, mitochondrial, putative	BCKDHB	0.05	0.973411	0.0117037
PBANKA_1205400	rho GTPase-activating protein, putative	N/A	0.05	0.98381	0.00708898
PBANKA_1214200	ribonucleoside-diphosphate reductase small chain, putative	N/A	0.05	0.984505	0.00678211
PBANKA_0934700	conserved protein, unknown function	N/A	0.05	0.986265	0.00600639
PBANKA_1134200	pyrroline-5-carboxylate reductase, putative	N/A	0.05	0.98841	0.00506276
PBANKA_0702000	coiled-coil domain-containing protein 39, putative	N/A	0.05	0.991609	0.00365967
PBANKA_0806400	PAT complex subunit CCDC47, putative	N/A	0.05	0.996532	0.00150863
PBANKA_1132400	conserved Plasmodium protein, unknown function	N/A	0.05	0.998756	0.000540526
PBANKA_0513900	ORC3 domain-containing protein, putative	N/A	0.05	0.99962	0.000164888
PBANKA_1345000	PITH domain-containing protein, putative	N/A	0.05	0.999668	0.000143996
PBANKA_0906500	60S ribosomal protein L28, putative	N/A	0.05	0.999852	6.44e-05
PBANKA_1306800	Sec7 domain-containing protein ARFGEF, putative	ARFGEF	0.05	0.999871	5.6e-05
PBANKA_0939700	vacuolar fusion protein CCZ1, putative	N/A	0.05	0.999902	4.24e-05
PBANKA_0704700	conserved Plasmodium protein, unknown function	N/A	0.05	0.999916	3.63e-05
PBANKA_1107100	subtilisin-like protease 1	SUB1	0.05	0.999946	2.34e-05
PBANKA_0110200	lsm12, putative	N/A	0.05	0.999996	1.63e-06
PBANKA_0521500	conserved Plasmodium protein, unknown function	N/A	0.05	1	1.75e-08
PBANKA_0401600	N-ethylmaleimide-sensitive fusion protein, putative	NSF	0.04	0.934854	0.0292562
PBANKA_1451600	SUMO-activating enzyme subunit 2, putative	UBA2	0.04	0.963305	0.0162362
PBANKA_0506700	citrate synthase, mitochondrial, putative	CS	0.04	0.96506	0.0154458
PBANKA_1416900	structural maintenance of chromosomes protein 2	SMC2	0.04	0.974936	0.0110239
PBANKA_0200600	fam-a protein	N/A	0.04	0.984752	0.00667299
PBANKA_0301900	Sel1 repeat-containing protein, putative	N/A	0.04	0.98957	0.00455345
PBANKA_1333100	protein MGET, putative	N/A	0.04	0.990283	0.00424061
PBANKA_1125300	centrosomal protein CEP135, putative	CEP135	0.04	0.99272	0.00317339
PBANKA_1218500	protein phosphatase inhibitor 2, putative	N/A	0.04	0.994652	0.00232893
PBANKA_0412100	serine/threonine protein phosphatase 6	PPP6	0.04	0.996447	0.00154559
PBANKA_1303300	cytochrome b-c1 complex subunit Rieske, putative	N/A	0.04	0.996897	0.00134989
PBANKA_1427000	protein phosphatase PPM7	PPM7	0.04	0.999297	0.000305243
PBANKA_1038800	EGF domain-containing protein, putative	N/A	0.04	0.999693	0.000133469
PBANKA_0611600	ribonucleoside-diphosphate reductase large subunit, putative	N/A	0.04	0.999905	4.11e-05
PBANKA_0515000	ookinete surface protein P25	P25	0.04	0.999986	6.19e-06
PBANKA_1357700	aspartate carbamoyltransferase, putative	ATCase	0.04	0.999998	7.09e-07
PBANKA_1108700	structural maintenance of chromosomes protein 4	SMC4	0.04	1	2.07e-07
PBANKA_0614500	eukaryotic translation initiation factor 3 subunit I, putative	EIF3I	0.04	1	2.24e-09
PBANKA_0719100	conserved Plasmodium protein, unknown function	N/A	0.03	0.708165	0.149866
PBANKA_1208500	PI31 domain-containing protein, putative	N/A	0.03	0.923617	0.0345083
PBANKA_0612200	apicomplexan kinetochore protein 3	AKIT3	0.03	0.927387	0.0327391
PBANKA_1032300	CTP synthase, putative	CTPS	0.03	0.971804	0.0124213
PBANKA_0613700	RNA-binding protein, putative	N/A	0.03	0.980292	0.0086445
PBANKA_0924100	thioredoxin-like protein, putative	N/A	0.03	0.981724	0.00801055
PBANKA_1336900	conserved Plasmodium protein, unknown function	N/A	0.03	0.985501	0.00634302
PBANKA_1319500	LCCL domain-containing protein	CCP2	0.03	0.989708	0.00449312
PBANKA_1014400	acid phosphatase, putative	N/A	0.03	0.993842	0.0026828
PBANKA_1408500	ATP synthase subunit O, mitochondrial, putative	OSCP	0.03	0.99477	0.00227747
PBANKA_1222000	histone deacetylase complex subunit SAP18, putative	SAP18	0.03	0.997792	0.000959791
PBANKA_0818500	conserved protein, unknown function	N/A	0.03	0.998326	0.000727815
PBANKA_0417500	60S ribosomal protein L32, putative	RPL32	0.03	0.999568	0.000187506
PBANKA_1310500	apicomplexan kinetochore protein 4	AKIT4	0.03	0.999634	0.000158924
PBANKA_1241800	DNA replication licensing factor MCM3, putative	MCM3	0.03	1	1.98e-07
PBANKA_1406200	TOM1-like protein, putative	N/A	0.02	0.836402	0.0775847
PBANKA_1346200	signal peptidase complex catalytic subunit SEC11, putative	SEC11	0.02	0.907485	0.0421608
PBANKA_0601900	high mobility group protein B1, putative	HMGB1	0.02	0.936556	0.0284664
PBANKA_0706800	DnaJ protein, putative	N/A	0.02	0.940459	0.0266601
PBANKA_1321700	berghepain-1	BP1	0.02	0.953084	0.0208687
PBANKA_0301300	conserved protein, unknown function	N/A	0.02	0.967763	0.0142311
PBANKA_1415100	choline-phosphate cytidylyltransferase	CCT	0.02	0.97237	0.0121684
PBANKA_1313800	signal recognition particle subunit SRP54, putative	SRP54	0.02	0.983875	0.00706024
PBANKA_0919300	spermidine synthase, putative	SPDS	0.02	0.986499	0.00590357
PBANKA_1023400	glutathione reductase, putative	GR	0.02	0.989245	0.00469609
PBANKA_1141700	ubiquitin-60S ribosomal protein L40, putative	N/A	0.02	0.991661	0.00363697
PBANKA_1358300	conserved Plasmodium protein, unknown function	N/A	0.02	0.993184	0.00297014
PBANKA_1320500	V-type H(+)-translocating pyrophosphatase, putative	VP1	0.02	0.993277	0.00292973
PBANKA_0902400	kinesin-X4	N/A	0.02	0.994277	0.00249252
PBANKA_0102700	conserved Plasmodium protein, unknown function	N/A	0.02	0.996075	0.00170817
PBANKA_1137900	proliferating cell nuclear antigen 1, putative	PCNA1	0.02	0.998495	0.000654059
PBANKA_1236600	conserved Plasmodium protein, unknown function	N/A	0.02	0.999093	0.000394029
PBANKA_0209300	actin-related protein ARP1	ARP1	0.02	0.999143	0.00037221
PBANKA_0913700	coatomer subunit delta, putative	N/A	0.02	0.999884	5.05e-05
PBANKA_1301300	trailer hitch homolog	CITH	0.02	0.999988	5.24e-06
PBANKA_1310400	centrin-2, putative	CEN2	0.01	0.717429	0.144221
PBANKA_1131100	adenylosuccinate synthetase, putative	ADSS	0.01	0.862629	0.0641759
PBANKA_0506600	serine/arginine-rich splicing factor 4, putative	SRSF4	0.01	0.934294	0.0295165
PBANKA_1340100	L-lactate dehydrogenase	LDH	0.01	0.973445	0.0116886
PBANKA_1344300	chromatin assembly factor 1 subunit B, putative	CAF1B	0.01	0.991589	0.00366843
PBANKA_0813400	alkaline phosphatase, putative	N/A	0.01	0.997668	0.00101384
PBANKA_1326300	cytochrome c1, heme protein, mitochondrial, putative	CYT1	0.01	0.998188	0.000787521
PBANKA_1334100	proteasome subunit beta type-2, putative	N/A	0.01	0.9993	0.000304112
PBANKA_1360500	ethanolamine-phosphate cytidylyltransferase	ECT	0.01	0.999822	7.71e-05
PBANKA_1337600	BRCT domain-containing protein, putative	N/A	0.01	0.999951	2.12e-05
PBANKA_1012800	voltage-dependent anion-selective channel protein, putative	N/A	0.01	0.999997	1.51e-06
PBANKA_0718800	small GTP-binding protein sar1, putative	SAR1	0	0.925059	0.0338305
PBANKA_1133200	cdc2-related kinase 2	CRK2	0	0.967691	0.0142631
PBANKA_0902900	PH-like domain-containing protein, putative	N/A	0	0.993896	0.00265914
PBANKA_0828000	gametocyte development protein GD1	GD1	0	0.995874	0.00179576
PBANKA_0604200	zinc finger protein, putative	N/A	0	0.997231	0.00120437
PBANKA_1208800	MORN repeat protein, putative	N/A	0	0.997354	0.00115067
PBANKA_0610900	HSP40, subfamily A, putative	HSP40	0	0.997496	0.0010887
PBANKA_1357200	endoplasmic reticulum chaperone GRP170, putative	GRP170	0	0.999426	0.000249397
PBANKA_0710100	2-oxoglutarate dehydrogenase E1 component, putative	KDH	0	0.999647	0.000153353
PBANKA_1029600	conserved Plasmodium protein, unknown function	N/A	0	0.999796	8.88e-05
PBANKA_0924800	golgi protein 2	GP2	0	0.999864	5.91e-05
PBANKA_1028700	26S proteasome regulatory subunit RPN13, putative	RPN13	0	0.99994	2.6e-05
PBANKA_1326000	GTP-binding protein, putative	N/A	-0.01	0.942518	0.0257106
PBANKA_1036600	ribonucleoside-diphosphate reductase small chain, putative	N/A	-0.01	0.957571	0.0188288
PBANKA_0610400	non-SERCA-type Ca2+ -transporting P-ATPase, putative	ATP4	-0.01	0.972065	0.0123048
PBANKA_1428900	bromodomain protein 2, putative	BDP2	-0.01	0.973756	0.0115498
PBANKA_1350700	tryptophan--tRNA ligase, putative	cTrpRS	-0.01	0.975473	0.0107849
PBANKA_0904400	transcription initiation factor IIF subunit beta, putative	TFG2	-0.01	0.985336	0.00641565
PBANKA_0109200	transcription elongation factor SPT5, putative	SPT5	-0.01	0.991784	0.00358297
PBANKA_0204200	tubulin-specific chaperone a, putative	N/A	-0.01	0.991855	0.00355161
PBANKA_1035500	vacuolar protein sorting-associated protein 29, putative	VPS29	-0.01	0.992544	0.0032504
PBANKA_1135200	GTP-binding protein, putative	N/A	-0.01	0.993147	0.00298649
PBANKA_0205200	conserved Plasmodium protein, unknown function	N/A	-0.01	0.99508	0.00214183
PBANKA_1354100	ras-related protein Rab-11B, putative	RAB11b	-0.01	0.996401	0.0015658
PBANKA_1350600	nuclear movement protein, putative	NUDC	-0.01	0.998941	0.000460183
PBANKA_0302000	translocation protein SEC66, putative	SEC66	-0.01	0.999004	0.000432816
PBANKA_0716000	structural maintenance of chromosomes protein 3, putative	SMC3	-0.01	0.999447	0.000240217
PBANKA_1446900	dihydrolipoyl dehydrogenase, mitochondrial, putative	LPD1	-0.01	0.999631	0.000160245
PBANKA_0811600	selenide water dikinase, putative	N/A	-0.01	0.999634	0.000159072
PBANKA_1344400	AMP deaminase	AMPD	-0.01	0.999745	0.000110557
PBANKA_0715700	lysine decarboxylase-like protein, putative	N/A	-0.01	0.999923	3.32e-05
PBANKA_1324400	60S ribosomal protein L27, putative	RPL27	-0.01	0.999969	1.36e-05
PBANKA_1357800	conserved Plasmodium protein, unknown function	N/A	-0.01	0.999988	5.09e-06
PBANKA_1028400	60S ribosomal protein L10, putative	N/A	-0.01	0.999998	9.47e-07
PBANKA_0819800	gamma-glutamylcysteine synthetase	gammaGCS	-0.02	0.942061	0.0259211
PBANKA_1210700	cytochrome b-c1 complex subunit 7, putative	QCR7	-0.02	0.953307	0.0207672
PBANKA_0912200	signal recognition particle subunit SRP72, putative	SRP72	-0.02	0.996666	0.00145037
PBANKA_0835100	ATP synthase-associated protein, putative	N/A	-0.02	0.9971	0.00126138
PBANKA_1131600	DNA replication licensing factor MCM6, putative	MCM6	-0.02	0.999264	0.000319676
PBANKA_0210600	ubiquitin carboxyl-terminal hydrolase, putative	N/A	-0.02	0.999532	0.000203479
PBANKA_1242000	ubiquitin carboxyl-terminal hydrolase 14, putative	USP14	-0.02	0.999672	0.000142434
PBANKA_1351900	60S ribosomal protein L6, putative	RPL6	-0.02	0.99969	0.000134635
PBANKA_1022300	mannose-1-phosphate guanyltransferase, putative	N/A	-0.02	0.999751	0.00010814
PBANKA_1322700	ATP-dependent RNA helicase DBP5, putative	DBP5	-0.02	0.999817	7.95e-05
PBANKA_1301400	proteasome subunit alpha type-1, putative	N/A	-0.02	0.999895	4.58e-05
PBANKA_1329700	26S proteasome regulatory subunit RPN2, putative	RPN2	-0.02	0.999969	1.33e-05
PBANKA_1352000	elongation factor 1-gamma, putative	EF-1gamma	-0.02	0.999999	3.05e-07
PBANKA_1320900	thioredoxin 1, putative	TRX1	-0.03	0.962915	0.0164122
PBANKA_0922800	small nuclear ribonucleoprotein Sm D1, putative	SNRPD1	-0.03	0.973436	0.0116927
PBANKA_1142400	nucleoside diphosphate kinase b, putative	N/A	-0.03	0.97733	0.00995864
PBANKA_0720200	protein SOC1	SOC1	-0.03	0.978427	0.00947135
PBANKA_1134700	conserved Plasmodium protein, unknown function	N/A	-0.03	0.98542	0.00637847
PBANKA_1119300	ATP synthase-associated protein, putative	N/A	-0.03	0.987376	0.00551749
PBANKA_1430800	thioredoxin peroxidase 2, putative	Trx-Px2	-0.03	0.990446	0.00416907
PBANKA_1435200	female development protein FD4	FD4	-0.03	0.99255	0.00324756
PBANKA_0414900	dynein intermediate light chain, putative	N/A	-0.03	0.993507	0.00282889
PBANKA_0307100	conserved Plasmodium protein, unknown function	N/A	-0.03	0.995594	0.00191753
PBANKA_0407500	N2227-like protein, putative	N/A	-0.03	0.995673	0.00188317
PBANKA_1413200	pinin/SDK/MemA domain-containing protein, putative	N/A	-0.03	0.997093	0.00126428
PBANKA_0816200	ribonuclease H2 subunit C, putative	N/A	-0.03	0.99777	0.000969649
PBANKA_0408400	phosphoglycerate mutase, putative	N/A	-0.03	0.999928	3.14e-05
PBANKA_1122800	ribonuclease H2 subunit A, putative	N/A	-0.03	0.999943	2.49e-05
PBANKA_0501700	phosphomannomutase, putative	HAD5	-0.03	0.999962	1.64e-05
PBANKA_1201500	respiratory chain complex 4 associated protein 3, putative	N/A	-0.04	0.789199	0.102813
PBANKA_0202300	UMP-CMP kinase, putative	N/A	-0.04	0.913932	0.0390863
PBANKA_1133300	elongation factor 1-alpha	EF-1alpha	-0.04	0.984	0.00700487
PBANKA_1459900	signal recognition particle receptor subunit beta, putative	SRPRB	-0.04	0.992053	0.00346491
PBANKA_1233100	proteasome subunit beta type-1, putative	N/A	-0.04	0.992612	0.00322048
PBANKA_1034100	FANCJ-like helicase, putative	FANCJ	-0.04	0.996369	0.0015796
PBANKA_1400600	cytoadherence linked asexual protein, putative	RhopH1A	-0.04	0.999907	4.05e-05
PBANKA_0810800	conserved protein, unknown function	N/A	-0.04	0.999994	2.54e-06
PBANKA_0802300	HECT-type E3 ubiquitin ligase UT, putative	N/A	-0.05	0.315634	0.500817
PBANKA_1437300	endoplasmin, putative	GRP94	-0.05	0.904534	0.0435753
PBANKA_0509800	cytochrome c oxidase copper chaperone, putative	COX17	-0.05	0.992631	0.00321214
PBANKA_0706700	dicarboxylate/tricarboxylate carrier, putative	DTC	-0.05	0.995532	0.00194457
PBANKA_1319200	AP-1 complex subunit gamma, putative	N/A	-0.05	0.996601	0.00147857
PBANKA_1229200	60S ribosomal protein L19, putative	N/A	-0.05	0.996755	0.00141177
PBANKA_1226500	proteasome subunit beta type-4, putative	N/A	-0.05	0.997204	0.00121583
PBANKA_1428300	WD repeat-containing protein, putative	N/A	-0.05	0.999923	3.34e-05
PBANKA_0805500	conserved Plasmodium protein, unknown function	N/A	-0.05	1	2.04e-07
PBANKA_0904500	SUMO-activating enzyme subunit 1, putative	AOS1	-0.06	0.902976	0.0443238
PBANKA_0206300	centrin-1, putative	CEN1	-0.06	0.911979	0.0400149
PBANKA_1206100	eukaryotic translation initiation factor 3 subunit D, putative	EIF3D	-0.06	0.916213	0.0380038
PBANKA_1401300	40S ribosomal protein S7, putative	N/A	-0.06	0.979412	0.00903447
PBANKA_1447000	cytochrome b5, putative	N/A	-0.06	0.992616	0.00321857
PBANKA_1111400	inositol-3-phosphate synthase, putative	INO1	-0.06	0.992833	0.00312381
PBANKA_1323300	pyridoxal 5'-phosphate synthase, putative	N/A	-0.06	0.997755	0.000976061
PBANKA_0804600	ATPase family AAA domain-containing protein 3A, putative	N/A	-0.06	0.999338	0.00028767
PBANKA_1235600	adenosylhomocysteinase, putative	SAHH	-0.06	0.999459	0.000234901
PBANKA_0211300	cysteine desulfurase IscS, putative	NFS1	-0.06	0.999804	8.5e-05
PBANKA_0605400	conserved Plasmodium protein, unknown function	N/A	-0.06	0.999953	2.03e-05
PBANKA_1222500	plasmepsin X, putative	PMX	-0.07	0.792499	0.101001
PBANKA_0511900	60S ribosomal protein L3, putative	RPL3	-0.07	0.986573	0.00587091
PBANKA_0401800	lipin, putative	N/A	-0.07	0.988511	0.00501854
PBANKA_1014900	coatomer subunit beta, putative	N/A	-0.07	0.990036	0.00434888
PBANKA_1434900	raf kinase inhibitor, putative	RKIP	-0.07	0.991135	0.00386707
PBANKA_1211000	GMP synthase [glutamine-hydrolyzing], putative	GMPS	-0.07	0.996081	0.00170516
PBANKA_1302200	translocation protein SEC62, putative	N/A	-0.07	0.99733	0.00116098
PBANKA_1204800	phosducin-like protein 3	PhLP3	-0.07	0.998172	0.000794561
PBANKA_1403800	translational activator GCN1, putative	GCN1	-0.07	0.999514	0.000211181
PBANKA_0417700	alpha tubulin 1	N/A	-0.07	0.999998	1.02e-06
PBANKA_0401500	exportin-1, putative	N/A	-0.08	0.720747	0.142217
PBANKA_0911400	CLPTM1 domain-containing protein, putative	N/A	-0.08	0.832431	0.079652
PBANKA_0602500	threonylcarbamoyl-AMP synthase, putative	SUA5	-0.08	0.837053	0.0772472
PBANKA_1202200	U5 small nuclear ribonucleoprotein component, putative	EFTUD2	-0.08	0.848565	0.0713147
PBANKA_1462700	THO complex subunit 2, putative	THO2	-0.08	0.882622	0.0542255
PBANKA_1107300	nuclear protein localization protein 4, putative	NPL4	-0.08	0.918965	0.0367009
PBANKA_0520900	antigen UB05, putative	N/A	-0.08	0.921161	0.0356645
PBANKA_1339900	SNARE protein, putative	N/A	-0.08	0.942122	0.0258928
PBANKA_1227400	serine/threonine protein phosphatase 2B catalytic subunit A	CNA	-0.08	0.965466	0.0152631
PBANKA_1130400	proteasome subunit alpha type-4, putative	N/A	-0.08	0.980181	0.0086935
PBANKA_0720000	conserved Plasmodium protein, unknown function	N/A	-0.08	0.983812	0.00708808
PBANKA_1109000	RNA polymerase I, putative	N/A	-0.08	0.990225	0.00426594
PBANKA_0804300	DNA mismatch repair protein MSH2	MSH2-2	-0.08	0.994898	0.00222156
PBANKA_0917500	structural maintenance of chromosomes protein 1, putative	SMC1	-0.08	0.99956	0.000191147
PBANKA_0716600	acylated pleckstrin-homology domain-containing protein, putative	APH	-0.08	0.999996	1.68e-06
PBANKA_0715900	ubiquitin carboxyl-terminal hydrolase 13, putative	USP13	-0.08	0.999998	8.93e-07
PBANKA_1222900	26S proteasome regulatory subunit RPN10, putative	RPN10	-0.09	0.884236	0.0534319
PBANKA_0617000	cell division control protein CDC50A, putative	CDC50A	-0.09	0.91943	0.0364814
PBANKA_0501300	DNA polymerase delta catalytic subunit, putative	N/A	-0.09	0.95002	0.0222675
PBANKA_0404300	P-loop containing nucleoside triphosphate hydrolase, putative	N/A	-0.09	0.96403	0.0159096
PBANKA_0610800	eukaryotic translation initiation factor eIF2A, putative	N/A	-0.09	0.968573	0.0138676
PBANKA_0518700	methionine--tRNA ligase, putative	N/A	-0.09	0.972608	0.0120621
PBANKA_0100900	ATP-dependent RNA helicase MTR4, putative	MTR4	-0.09	0.974099	0.0113971
PBANKA_0918100	60S ribosomal protein L38, putative	RPL38	-0.09	0.995428	0.00199029
PBANKA_1003800	V-type proton ATPase subunit B, putative	N/A	-0.09	0.998877	0.000488202
PBANKA_1351300	conserved Plasmodium protein, unknown function	N/A	-0.09	0.999709	0.000126398
PBANKA_1442300	kinetochore protein SPC24, putative	SPC24	-0.09	0.999763	0.000102728
PBANKA_1431500	radial spoke protein 9	RSP9	-0.09	1	1.47e-07
PBANKA_1315300	LCCL domain-containing protein	LAP5	-0.1	0.359644	0.444127
PBANKA_1001100	ubiquitin-specific protease, putative	N/A	-0.1	0.853414	0.0688404
PBANKA_1117500	ribosomal protein L27a, putative	N/A	-0.1	0.937485	0.0280358
PBANKA_0803100	DNA replication licensing factor MCM7, putative	MCM7	-0.1	0.962484	0.0166066
PBANKA_1445800	ras-related protein Rab-2, putative	RAB2	-0.1	0.982881	0.00749891
PBANKA_0937100	vacuolar protein sorting-associated protein 35, putative	VPS35	-0.1	0.986691	0.00581877
PBANKA_1030300	nuclear transport factor 2, putative	NTF2	-0.1	0.997513	0.0010816
PBANKA_1202100	MKT1 domain-containing protein, putative	N/A	-0.1	0.998786	0.000527429
PBANKA_1035100	rRNA 2'-O-methyltransferase fibrillarin, putative	NOP1	-0.1	0.99999	4.41e-06
PBANKA_0214000	dynein heavy chain, putative	DHC3	-0.1	0.999999	4.21e-07
PBANKA_0938500	succinate--CoA ligase [ADP-forming] subunit alpha, putative	N/A	-0.11	0.760524	0.118887
PBANKA_1409000	ER membrane protein complex subunit 7, putative	EMC7	-0.11	0.807376	0.0929243
PBANKA_0402000	palmitoyltransferase DHHC1, putative	DHHC1	-0.11	0.839067	0.0762032
PBANKA_0519000	S-antigen, putative	N/A	-0.11	0.976165	0.010477
PBANKA_1038200	nuclear formin-like protein MISFIT	MISFIT	-0.11	0.978218	0.00956418
PBANKA_1209800	proteasome subunit beta type-5, putative	N/A	-0.11	0.98964	0.00452267
PBANKA_1005800	conserved Plasmodium protein, unknown function	N/A	-0.11	0.997696	0.00100175
PBANKA_1452900	dynactin subunit 3, putative	N/A	-0.11	0.999345	0.000284406
PBANKA_0832600	proteasome subunit beta type-6, putative	N/A	-0.12	0.669349	0.174348
PBANKA_0505300	conserved Plasmodium protein, unknown function	N/A	-0.12	0.892001	0.0496345
PBANKA_1444100	T-complex protein 1 subunit gamma, putative	CCT3	-0.12	0.933949	0.0296767
PBANKA_1405200	conserved Plasmodium protein, unknown function	N/A	-0.12	0.971625	0.0125013
PBANKA_0926600	protein GCN20, putative	GCN20	-0.12	0.975596	0.01073
PBANKA_0403800	transporter, putative	N/A	-0.12	0.977114	0.0100549
PBANKA_0833100	M18 aspartyl aminopeptidase, putative	M18AAP	-0.12	0.978469	0.0094528
PBANKA_0919000	26S proteasome regulatory subunit RPN7, putative	RPN7	-0.12	0.987239	0.00557755
PBANKA_1438300	phospholipid-transporting ATPase, putative	N/A	-0.12	0.992528	0.0032574
PBANKA_1033700	conserved Plasmodium protein, unknown function	N/A	-0.12	0.999789	9.15e-05
PBANKA_1433500	PPPDE peptidase domain-containing protein, putative	N/A	-0.12	0.999992	3.48e-06
PBANKA_0418200	ras-related protein RAB7, putative	RAB7	-0.13	0.606315	0.217302
PBANKA_0943200	casein kinase II beta chain, putative	N/A	-0.13	0.755658	0.121675
PBANKA_0922500	kelch domain-containing protein, putative	N/A	-0.13	0.879059	0.0559817
PBANKA_0520400	dynamin-like protein, putative	DYN2	-0.13	0.908807	0.0415282
PBANKA_0806100	CCR4 domain-containing protein 4, putative	CCR4-4	-0.13	0.955487	0.0197753
PBANKA_0941500	40S ribosomal protein S4, putative	RPS4	-0.13	0.972876	0.0119425
PBANKA_1323700	FYVE and coiled-coil domain-containing protein, putative	FCP	-0.13	0.985849	0.00618952
PBANKA_0939300	coiled-coil domain-containing protein 40, putative	N/A	-0.13	0.990756	0.0040333
PBANKA_1209400	inner membrane complex sub-compartment protein 1	ISP1	-0.13	0.992929	0.0030818
PBANKA_1449000	microgamete surface protein MiGS, putative	MiGS	-0.13	0.999968	1.41e-05
PBANKA_0410600	60S ribosomal protein L26, putative	N/A	-0.14	0.810915	0.0910249
PBANKA_1003400	amino acid decarboxylase AAD, putative	AAD	-0.14	0.940241	0.0267609
PBANKA_1130800	phosphoinositide phosphatase SAC1, putative	SAC1	-0.14	0.9408	0.0265029
PBANKA_0306500	ARMT1-like domain-containing protein, putative	N/A	-0.14	0.957959	0.0186529
PBANKA_0107300	T-complex protein 1 subunit zeta, putative	CCT6	-0.14	0.966693	0.0147114
PBANKA_0942400	WD repeat-containing protein, putative	N/A	-0.14	0.973636	0.0116032
PBANKA_1236300	ATP-dependent RNA helicase DDX1, putative	DDX1	-0.14	0.988217	0.00514781
PBANKA_1332100	zinc finger protein, putative	N/A	-0.14	0.999994	2.57e-06
PBANKA_0808900	ATP-dependent protease ATPase subunit ClpY, putative	ClpY	-0.15	0.419211	0.377567
PBANKA_1116500	mitochondrial import receptor subunit TOM40, putative	TOM40	-0.15	0.517956	0.285707
PBANKA_1431900	glycerol-3-phosphate dehydrogenase [NAD(+)], putative	N/A	-0.15	0.855313	0.067875
PBANKA_1458800	kinesin-15	N/A	-0.15	0.897285	0.0470695
PBANKA_1230200	cdc2-related protein kinase 5	CRK5	-0.15	0.914509	0.038812
PBANKA_1121700	leucine--tRNA ligase, putative	N/A	-0.15	0.941078	0.0263743
PBANKA_1228400	mannose-6-phosphate isomerase, putative	N/A	-0.15	0.96323	0.0162699
PBANKA_0834300	gamma-tubulin complex component, putative	N/A	-0.15	0.974603	0.011172
PBANKA_1414400	exportin-T, putative	N/A	-0.15	0.984998	0.00656478
PBANKA_0517900	conserved protein, unknown function	N/A	-0.16	0.63308	0.198541
PBANKA_1331300	WD repeat-containing protein, putative	N/A	-0.16	0.858329	0.0663461
PBANKA_1348000	transmembrane emp24 domain-containing protein, putative	N/A	-0.16	0.912718	0.0396632
PBANKA_1018400	protein arginine N-methyltransferase 1, putative	PRMT1	-0.16	0.915349	0.0384132
PBANKA_1355200	aconitate hydratase, putative	IRP	-0.16	0.924782	0.0339606
PBANKA_1337100	splicing factor 1, putative	SF1	-0.16	0.924987	0.0338646
PBANKA_0827500	glutamine-dependent NAD(+) synthetase, putative	NADSYN	-0.16	0.935059	0.0291612
PBANKA_0712100	DNA helicase, putative	N/A	-0.16	0.936185	0.0286383
PBANKA_1023900	glutathione S-transferase, putative	GST	-0.16	0.960045	0.0177083
PBANKA_0406300	DNA polymerase delta small subunit, putative	N/A	-0.16	0.984253	0.0068933
PBANKA_1336300	GTPase-activating protein, putative	N/A	-0.16	0.995557	0.0019338
PBANKA_0911700	subtilisin-like protease 2	SUB2	-0.16	0.997519	0.00107861
PBANKA_1018300	dynein intermediate chain, putative	N/A	-0.16	0.999947	2.32e-05
PBANKA_1008200	cGMP-dependent protein kinase	PKG	-0.17	0.727733	0.138028
PBANKA_1315500	sortilin, putative	SORTLR	-0.17	0.875844	0.0575733
PBANKA_1343300	proteasome subunit beta type-7, putative	N/A	-0.17	0.927424	0.0327217
PBANKA_0308600	asparagine--tRNA ligase, putative	N/A	-0.17	0.930694	0.0311931
PBANKA_0210200	aspartate--tRNA ligase, putative	N/A	-0.17	0.979829	0.00884965
PBANKA_1358200	cytochrome c oxidase subunit ApiCOX16, putative	N/A	-0.18	0.457993	0.339141
PBANKA_1434400	secreted ookinete protein, putative	PSOP17	-0.18	0.699141	0.155435
PBANKA_0103900	KH domain-containing protein, putative	N/A	-0.18	0.736389	0.132892
PBANKA_1003100	pre-mRNA-processing-splicing factor 8, putative	PRPF8	-0.18	0.869961	0.0605004
PBANKA_1211700	Nicalin domain-containing protein	N/A	-0.18	0.969772	0.0133306
PBANKA_1463900	HSP20-like chaperone, putative	N/A	-0.18	0.978195	0.00957469
PBANKA_1129200	conserved Plasmodium protein, unknown function	N/A	-0.18	0.987736	0.00535896
PBANKA_1025200	H/ACA ribonucleoprotein complex subunit 4, putative	CBF5	-0.18	0.994969	0.00219037
PBANKA_1324100	ubiquitin carboxyl-terminal hydrolase isozyme L3, putative	UCHL3	-0.18	0.998539	0.00063499
PBANKA_0602200	signal recognition particle subunit SRP14, putative	SRP14	-0.19	0.380032	0.42018
PBANKA_0523100	eukaryotic initiation factor 4A-III, putative	EIF4A3	-0.19	0.708991	0.149359
PBANKA_0719300	bifunctional dihydrofolate reductase-thymidylate synthase, putative	DHFR-TS	-0.19	0.829719	0.0810688
PBANKA_0801200	erythrocyte membrane-associated antigen, putative	N/A	-0.19	0.86364	0.0636674
PBANKA_1244000	cell cycle regulator protein, putative	N/A	-0.19	0.931115	0.0309966
PBANKA_0403000	60S ribosomal protein L44, putative	RPL44	-0.19	0.948665	0.022887
PBANKA_0315200	small nuclear ribonucleoprotein Sm D2, putative	SNRPD2	-0.2	0.340237	0.468219
PBANKA_0209200	parasite-infected erythrocyte surface protein	PIESP15	-0.2	0.404301	0.393295
PBANKA_1311700	multidrug resistance protein 2, putative	MDR2	-0.2	0.663659	0.178055
PBANKA_1429700	W2 domain-containing protein, putative	N/A	-0.2	0.679568	0.167767
PBANKA_0940900	RuvB-like helicase 2, putative	RUVB2	-0.2	0.738763	0.131495
PBANKA_1331600	leucine-rich repeat protein	LRR14.1	-0.2	0.746037	0.127239
PBANKA_1116300	malate:quinone oxidoreductase, putative	MQO	-0.2	0.892529	0.0493775
PBANKA_1322400	exonuclease V, mitochondrial, putative	N/A	-0.2	0.901805	0.0448875
PBANKA_0418300	protein RER1, putative	RER1	-0.2	0.928041	0.0324328
PBANKA_1359300	VPS13 domain-containing protein, putative	N/A	-0.2	0.941886	0.0260019
PBANKA_0819000	glideosome-associated protein 50, putative	GAP50	-0.2	0.943627	0.0251998
PBANKA_0703900	receptor for activated c kinase, putative	RACK1	-0.2	0.976532	0.0103136
PBANKA_1329200	dynein beta chain, putative	N/A	-0.21	0.498903	0.301984
PBANKA_0916600	oxysterol-binding protein, putative	N/A	-0.21	0.705514	0.151494
PBANKA_0212100	eukaryotic translation initiation factor 2 subunit alpha	eIF2alpha	-0.21	0.821419	0.0854354
PBANKA_0919600	CCR4-NOT transcription complex subunit 2, putative	NOT2	-0.21	0.856222	0.0674136
PBANKA_1219300	heat shock protein 110, putative	HSP110c	-0.21	0.864961	0.0630037
PBANKA_1228200	glutamate dehydrogenase, putative	GDH3	-0.21	0.89609	0.0476483
PBANKA_1010800	CCR4-associated factor 16, putative	CAF16	-0.21	0.907028	0.0423794
PBANKA_1456200	rab specific GDP dissociation inhibitor, putative	rabGDI	-0.21	0.954302	0.0203141
PBANKA_0209900	nucleoside transporter 4, putative	NT4	-0.21	0.966494	0.0148007
PBANKA_0822900	dynein intermediate chain, putative	N/A	-0.21	0.997685	0.00100667
PBANKA_0920800	CRAL/TRIO domain-containing protein, putative	N/A	-0.22	0.733612	0.134533
PBANKA_1409900	AP-1 complex subunit mu-1, putative	AP1M1	-0.22	0.735383	0.133487
PBANKA_1118600	cell division cycle protein 48 homologue, putative	N/A	-0.22	0.817515	0.0875042
PBANKA_0939900	U6 snRNA-associated Sm-like protein LSm4, putative	LSM4	-0.22	0.922584	0.0349941
PBANKA_0519200	conserved Plasmodium protein, unknown function	N/A	-0.22	0.949165	0.0226584
PBANKA_1329500	protein phosphatase containing kelch-like domains	PPKL	-0.22	0.955261	0.0198779
PBANKA_0406200	conserved Plasmodium protein, unknown function	N/A	-0.22	0.966161	0.0149505
PBANKA_1029400	conserved Plasmodium protein, unknown function	N/A	-0.22	0.98157	0.00807874
PBANKA_1427200	protein phosphatase PPM5	PPM5	-0.22	0.989341	0.00465405
PBANKA_1038900	condensin complex subunit 1, putative	CAPD2	-0.22	0.989628	0.00452789
PBANKA_0921300	deoxyuridine 5'-triphosphate nucleotidohydrolase, putative	N/A	-0.22	0.990843	0.00399494
PBANKA_1009700	ribonuclease H2 subunit B, putative	N/A	-0.22	0.997393	0.00113359
PBANKA_1224500	Dpy-19-like C-mannosyltransferase	DPY19	-0.23	0.791541	0.101527
PBANKA_1035400	glideosome associated protein with multiple membrane spans 3, putative	GAPM3	-0.23	0.807341	0.0929429
PBANKA_1443000	NIMA related kinase 1, putative	NEK1	-0.23	0.843091	0.0741258
PBANKA_1223300	ras-related protein Rab-18, putative	RAB18	-0.23	0.845658	0.0728051
PBANKA_1019400	60S ribosomal protein L7-3, putative	N/A	-0.23	0.898912	0.0462826
PBANKA_1120800	signal recognition particle subunit SRP68, putative	SRP68	-0.23	0.915168	0.0384991
PBANKA_0903900	coatomer subunit gamma, putative	SEC21	-0.23	0.917306	0.0374858
PBANKA_0811300	exportin-7, putative	N/A	-0.23	0.922478	0.0350439
PBANKA_0604800	eukaryotic translation initiation factor 3 subunit C, putative	EIF3C	-0.23	0.924414	0.0341335
PBANKA_0834000	calcyclin-binding protein, putative	N/A	-0.23	0.941912	0.0259896
PBANKA_0312500	origin recognition complex subunit 5, putative	ORC5	-0.23	0.962349	0.0166673
PBANKA_1228600	conserved protein, unknown function	N/A	-0.24	0.635461	0.196911
PBANKA_1014600	serine/threonine protein phosphatase 2A activator, putative	PTPA	-0.24	0.764278	0.116748
PBANKA_0806700	conserved Plasmodium protein, unknown function	0806700	-0.24	0.785875	0.104646
PBANKA_0105400	coatomer alpha subunit, putative	N/A	-0.24	0.805537	0.0939148
PBANKA_1348800	origin recognition complex subunit 4, putative	ORC4	-0.24	0.902513	0.0445464
PBANKA_1423600	40S ribosomal protein S16, putative	N/A	-0.24	0.911561	0.0402144
PBANKA_1341100	respiratory chain complex 3 associated protein 2, putative	N/A	-0.24	0.964325	0.0157768
PBANKA_0305000	serine repeat antigen 2	SERA2	-0.24	0.999472	0.000229374
PBANKA_1463000	osmiophilic body protein G377	G377	-0.24	0.999613	0.000167921
PBANKA_1426500	cullin-1	CUL1	-0.25	0.771996	0.112385
PBANKA_1415600	DNA replication licensing factor MCM4, putative	MCM4	-0.25	0.859636	0.0656853
PBANKA_1349400	DNA replication complex GINS protein, putative	N/A	-0.25	0.88169	0.0546839
PBANKA_0509700	dynein, putative	N/A	-0.25	0.906221	0.042766
PBANKA_1113000	purine nucleoside phosphorylase, putative	PNP	-0.25	0.958008	0.018631
PBANKA_0931100	conserved protein, unknown function	N/A	-0.25	0.999194	0.000350172
PBANKA_0520700	WD repeat-containing protein, putative	N/A	-0.26	0.684935	0.164351
PBANKA_1137200	protein transport protein Sec24A, putative	SEC24A	-0.26	0.688595	0.162036
PBANKA_1009500	glutamate synthase [NADH], putative	N/A	-0.26	0.701356	0.154062
PBANKA_1138300	transmembrane and coiled-coil domain-containing protein 1, putative	TMCO1	-0.26	0.82556	0.0832513
PBANKA_0303300	conserved Plasmodium protein, unknown function	N/A	-0.26	0.828683	0.0816117
PBANKA_1211300	autophagy-related protein 18, putative	ATG18	-0.26	0.855346	0.0678582
PBANKA_0522900	pre-mRNA-splicing helicase BRR2, putative	BRR2	-0.26	0.911155	0.0404076
PBANKA_0405300	40S ribosomal protein S23, putative	N/A	-0.26	0.928397	0.0322661
PBANKA_0836300	cytoadherence linked asexual protein 9	CLAG9	-0.27	0.74699	0.126685
PBANKA_1013200	succinate--CoA ligase [ADP-forming] subunit beta, putative	N/A	-0.27	0.814903	0.088894
PBANKA_1406700	carbamoyl phosphate synthetase, putative	CPSII	-0.27	0.907594	0.0421082
PBANKA_0833600	importin alpha re-exporter, putative	CSE1	-0.27	0.960061	0.0177011
PBANKA_1417300	translocation protein SEC63, putative	SEC63	-0.28	0.532799	0.273437
PBANKA_0924900	eukaryotic peptide chain release factor GTP-binding subunit, putative	ERF3	-0.28	0.774587	0.11093
PBANKA_1039600	26S proteasome regulatory subunit RPN6, putative	RPN6	-0.28	0.822015	0.0851202
PBANKA_1144100	ABC transporter E family member 1, putative	ABCE1	-0.28	0.837634	0.0769458
PBANKA_1144800	conserved protein, unknown function	N/A	-0.28	0.95755	0.0188387
PBANKA_1359600	6-cysteine protein P48/45	P48/45	-0.28	0.964682	0.0156157
PBANKA_1349300	conserved Plasmodium protein, unknown function	N/A	-0.28	0.997502	0.00108632
PBANKA_0933800	conserved Plasmodium protein, unknown function	N/A	-0.29	0.665826	0.176639
PBANKA_1223800	V-type proton ATPase subunit a, putative	N/A	-0.29	0.741406	0.129944
PBANKA_0717800	60S ribosomal protein L15, putative	N/A	-0.29	0.835112	0.0782551
PBANKA_1217800	signal peptidase complex subunit 2, putative	SPC25	-0.29	0.863512	0.0637316
PBANKA_1018100	ABC transporter G family member 2	ABCG2	-0.29	0.915466	0.0383579
PBANKA_1124900	oxidoreductase, putative	N/A	-0.29	0.936584	0.0284531
PBANKA_1305300	FACT complex subunit SSRP1, putative	FACT-S	-0.3	0.706176	0.151087
PBANKA_0310500	conserved Plasmodium protein, unknown function	N/A	-0.3	0.726819	0.138574
PBANKA_0411300	conserved Plasmodium protein, unknown function	N/A	-0.3	0.908895	0.0414862
PBANKA_0207200	V-type proton ATPase subunit C, putative	N/A	-0.3	0.913356	0.0393601
PBANKA_1428700	eukaryotic translation initiation factor 3 subunit A, putative	EIF3A	-0.3	0.914138	0.038988
PBANKA_1351800	26S proteasome regulatory subunit RPN3, putative	RPN3	-0.3	0.934993	0.0291918
PBANKA_1429400	dynein light chain 1, putative	N/A	-0.3	0.945772	0.0242136
PBANKA_0807500	conserved Plasmodium protein, unknown function	N/A	-0.31	0.498638	0.302214
PBANKA_1453300	acyl-CoA synthetase, putative	ACS11	-0.31	0.763119	0.117408
PBANKA_1317400	HSP90 co-chaperone p23, putative	P23	-0.31	0.784749	0.105269
PBANKA_0607900	cGMP-specific 3',5'-cyclic phosphodiesterase alpha, putative	PDEalpha	-0.31	0.819801	0.0862915
PBANKA_1125600	pyruvate kinase, putative	N/A	-0.31	0.827956	0.0819928
PBANKA_0405500	60S ribosomal protein L7, putative	N/A	-0.31	0.863677	0.0636484
PBANKA_0506900	phospholipid scramblase, putative	PLSCR	-0.31	0.886921	0.0521152
PBANKA_1103100	actin-depolymerizing factor 1	ADF1	-0.31	0.893382	0.0489627
PBANKA_1317500	glucose-6-phosphate dehydrogenase-6-phosphogluconolactonase, putative	GluPho	-0.32	0.751518	0.12406
PBANKA_0105600	translation initiation factor IF-2, putative	N/A	-0.32	0.784558	0.105375
PBANKA_1411100	2-oxoisovalerate dehydrogenase subunit alpha, mitochondrial	BCKDHA	-0.32	0.834916	0.0783574
PBANKA_1457800	ADP-ribosylation factor GTPase-activating protein 1, putative	ARFGAP1	-0.32	0.845322	0.0729777
PBANKA_0912100	casein kinase 1, putative	CK1	-0.32	0.873948	0.0585142
PBANKA_1457400	N-alpha-acetyltransferase 15, NatA auxiliary subunit, putative	N/A	-0.32	0.921612	0.0354518
PBANKA_1019500	60S ribosomal protein L5, putative	N/A	-0.32	0.948219	0.0230915
PBANKA_1023500	eukaryotic translation initiation factor 3 subunit H, putative	EIF3H	-0.33	0.830704	0.0805538
PBANKA_1320200	STAG domain-containing protein, putative	N/A	-0.33	0.840996	0.0752062
PBANKA_1027900	small nuclear ribonucleoprotein-associated protein B, putative	SMB1	-0.33	0.873404	0.0587848
PBANKA_1105100	DNA mismatch repair protein MSH6, putative	MSH6	-0.33	0.881238	0.0549068
PBANKA_1303500	cytochrome c oxidase subunit NDUFA4, putative	NDUFA4	-0.33	0.930111	0.0314652
PBANKA_1439400	histone chaperone ASF1, putative	ASF1	-0.34	0.528613	0.276862
PBANKA_0108100	conserved Plasmodium protein, unknown function	N/A	-0.34	0.606951	0.216847
PBANKA_1039700	cytochrome c oxidase subunit ApiCOX19, putative	N/A	-0.34	0.647084	0.189039
PBANKA_1029800	glycylpeptide N-tetradecanoyltransferase, putative	NMT	-0.34	0.837002	0.0772735
PBANKA_0109100	transketolase, putative	TK	-0.34	0.856499	0.0672729
PBANKA_1347700	isoleucine--tRNA ligase, putative	N/A	-0.34	0.891572	0.0498434
PBANKA_0507300	dynein heavy chain, putative	N/A	-0.34	0.932167	0.0305065
PBANKA_0415800	WD repeat-containing protein 66, putative	WDR66	-0.34	0.960148	0.0176616
PBANKA_1300700	LCCL domain-containing protein	CCp1	-0.34	0.961774	0.0169272
PBANKA_1108000	CFA20 domain-containing protein, putative	N/A	-0.34	0.977366	0.00994276
PBANKA_0507400	orotidine 5'-phosphate decarboxylase, putative	OMPDC	-0.35	0.5699	0.244201
PBANKA_0207000	calcium-transporting ATPase, putative	SERCA	-0.35	0.88791	0.0516308
PBANKA_1407600	60S ribosomal protein L24, putative	N/A	-0.35	0.892066	0.049603
PBANKA_1407000	conserved Plasmodium protein, unknown function	N/A	-0.35	0.931477	0.0308281
PBANKA_1359700	6-cysteine protein P47	P47	-0.35	0.991105	0.0038805
PBANKA_0518200	flavoprotein subunit of succinate dehydrogenase, putative	SDHA	-0.36	0.564441	0.248381
PBANKA_0514500	26S proteasome regulatory subunit RPN9, putative	RPN9	-0.36	0.787376	0.103818
PBANKA_1105300	conserved Plasmodium protein, unknown function	N/A	-0.36	0.88776	0.0517043
PBANKA_1239900	acyl-CoA synthetase, putative	ACS10	-0.36	0.896698	0.0473537
PBANKA_0906400	60S ribosomal protein L35ae, putative	N/A	-0.37	0.831196	0.0802967
PBANKA_1441400	proliferating cell nuclear antigen 2	PCNA2	-0.37	0.845534	0.072869
PBANKA_0407600	asparagine synthetase [glutamine-hydrolyzing]	AS	-0.37	0.845749	0.0727586
PBANKA_1033800	conserved protein, unknown function	N/A	-0.37	0.891073	0.0500865
PBANKA_1023000	myosin-specific chaperone UNC, putative	UNC	-0.38	0.775463	0.110439
PBANKA_1129100	DNA polymerase epsilon catalytic subunit A, putative	N/A	-0.38	0.788298	0.10331
PBANKA_1452000	hydrolase, putative	N/A	-0.38	0.823	0.0846
PBANKA_0708000	protein transport protein SEC23, putative	SEC23	-0.38	0.838336	0.0765817
PBANKA_0803000	origin recognition complex subunit 2, putative	ORC2	-0.38	0.855233	0.0679158
PBANKA_1314100	E3 ubiquitin-protein ligase ZNF598, putative	N/A	-0.38	0.855921	0.0675663
PBANKA_1434700	clathrin heavy chain, putative	CHC	-0.38	0.864556	0.0632069
PBANKA_0925400	dynein heavy chain, putative	N/A	-0.38	0.924723	0.0339884
PBANKA_1306200	tRNA import protein tRIP	tRIP	-0.39	0.666359	0.176292
PBANKA_1429500	DNA-directed RNA polymerases I, II, and III subunit RPABC3, putative	RPB8	-0.39	0.706004	0.151193
PBANKA_1031900	eukaryotic translation initiation factor 2 subunit gamma, putative	eIF2gamma	-0.39	0.765228	0.116209
PBANKA_1217000	peptidase, putative	N/A	-0.39	0.783362	0.106037
PBANKA_0404400	cytochrome b-c1 complex subunit 8, putative	QCR8	-0.39	0.805257	0.0940657
PBANKA_1362000	glutamate--tRNA ligase, putative	GluRS	-0.39	0.806378	0.0934615
PBANKA_0416400	ATP synthase-associated protein, putative	N/A	-0.39	0.924568	0.0340612
PBANKA_0206000	ATP synthase-associated protein, putative	N/A	-0.4	0.555332	0.255448
PBANKA_1442200	protein SOC2	SOC2	-0.4	0.640684	0.193356
PBANKA_1232500	eukaryotic translation initiation factor 3 subunit B, putative	EIF3B	-0.4	0.881801	0.0546293
PBANKA_1124800	conserved Plasmodium protein, unknown function	N/A	-0.4	0.889259	0.0509717
PBANKA_0607800	cytosolic iron-sulfur protein assembly protein 1, putative	CIA1	-0.41	0.198068	0.703186
PBANKA_0612300	apicomplexan kinetochore protein 7	AKIT7	-0.41	0.567927	0.245707
PBANKA_0414500	protein YOP1	YOP1	-0.41	0.632133	0.199191
PBANKA_1434800	phospholipid-transporting ATPase 2, putative	ATP2	-0.41	0.709811	0.148857
PBANKA_0835600	cAMP-dependent protein kinase catalytic subunit, putative	PKAc	-0.41	0.754347	0.122429
PBANKA_1312000	condensin-2 complex subunit G2, putative	CAPG2	-0.41	0.760327	0.119
PBANKA_1120100	tetratricopeptide repeat protein, putative	N/A	-0.41	0.848222	0.0714902
PBANKA_1101600	chromatin assembly factor 1 subunit A, putative	CAF1A	-0.41	0.879354	0.0558365
PBANKA_0416100	dynein heavy chain, putative	MG1	-0.41	0.886579	0.0522825
PBANKA_0619200	secreted ookinete protein, putative	PSOP1	-0.41	0.999094	0.000393445
PBANKA_0303900	pantothenate transporter	PAT	-0.42	0.598758	0.222749
PBANKA_1426300	ER membrane protein complex subunit 1, putative	EMC1	-0.42	0.686334	0.163464
PBANKA_1328400	cytochrome c oxidase subunit 6A, putative	COX6A	-0.42	0.717674	0.144073
PBANKA_1320400	conserved Plasmodium protein, unknown function	N/A	-0.42	0.773943	0.111291
PBANKA_0314500	40S ribosomal protein S26, putative	RPS26	-0.42	0.806959	0.0931484
PBANKA_1445400	protein transport protein SEC13	SEC13	-0.42	0.909059	0.0414079
PBANKA_0303600	26S proteasome regulatory subunit RPN1, putative	RPN1	-0.43	0.739926	0.130812
PBANKA_0415000	Maf-like protein, putative	N/A	-0.43	0.858002	0.0665119
PBANKA_0505600	endomembrane protein 70, putative	N/A	-0.43	0.890616	0.0503095
PBANKA_1413900	zinc finger (CCCH type) protein, putative	N/A	-0.43	0.898548	0.0464587
PBANKA_0938300	heat shock protein HspJ62	HSPJ62	-0.44	0.755035	0.122033
PBANKA_1354500	60S ribosomal protein L18-2, putative	N/A	-0.44	0.866105	0.0624293
PBANKA_0807600	40S ribosomal protein S11, putative	RPS11	-0.44	0.903981	0.0438405
PBANKA_1303700	vesicle-associated membrane protein, putative	N/A	-0.45	0.48788	0.311687
PBANKA_0617900	apoptosis-inducing factor, putative	AIF	-0.45	0.616694	0.20993
PBANKA_0402100	spindle pole body protein, putative	N/A	-0.45	0.650914	0.186476
PBANKA_0418000	ATP-dependent RNA helicase DDX60, putative	DDX60	-0.45	0.794998	0.099634
PBANKA_1013000	inner membrane complex suture component, putative	ISC3	-0.45	0.811282	0.0908282
PBANKA_1308200	1-acyl-sn-glycerol-3-phosphate acyltransferase, putative	LPAAT	-0.46	0.56016	0.251688
PBANKA_1320700	signal peptide peptidase, putative	SPP	-0.46	0.676826	0.169523
PBANKA_1427700	RuvB-like helicase 1, putative	RUVB1	-0.46	0.794147	0.100099
PBANKA_1406500	conserved Plasmodium protein, unknown function	N/A	-0.46	0.872469	0.0592502
PBANKA_1323000	conserved protein, unknown function	N/A	-0.46	0.924953	0.0338804
PBANKA_0522400	steroid dehydrogenase, putative	N/A	-0.47	0.530621	0.275215
PBANKA_1360300	DNA/RNA-binding protein Alba 4, putative	ALBA4	-0.47	0.768237	0.114505
PBANKA_1109600	conserved Plasmodium protein, unknown function	N/A	-0.47	0.914692	0.0387249
PBANKA_0404600	activator of Hsp90 ATPase, putative	AHA1	-0.48	0.830454	0.0806842
PBANKA_1359000	protein transport protein SEC61 subunit alpha, putative	SEC61A	-0.48	0.902852	0.0443836
PBANKA_0507100	cytochrome c oxidase subunit ApiCOX13, putative	N/A	-0.49	0.559786	0.251978
PBANKA_0933900	glyoxalase I, putative	GLO1	-0.49	0.629116	0.20127
PBANKA_0715500	phosphoglucomutase-2	PGM2	-0.49	0.724627	0.139885
PBANKA_0412800	eukaryotic translation initiation factor 4E, putative	eIF4E	-0.49	0.778536	0.108721
PBANKA_1333300	conserved Plasmodium protein, unknown function	N/A	-0.49	0.810761	0.0911071
PBANKA_0820000	DnaJ protein, putative	N/A	-0.5	0.630583	0.200258
PBANKA_0202500	P-loop containing nucleoside triphosphate hydrolase, putative	N/A	-0.5	0.772635	0.112025
PBANKA_0706400	conserved Plasmodium protein, unknown function	N/A	-0.5	0.772928	0.111861
PBANKA_0523900	glideosome associated protein with multiple membrane spans 2, putative	GAPM2	-0.5	0.795017	0.0996237
PBANKA_0942300	radial spoke head protein, putative	N/A	-0.5	0.955986	0.0195485
PBANKA_0206500	ras-related protein Rab-5C, putative	RAB5c	-0.51	0.605515	0.217875
PBANKA_0110400	eukaryotic translation initiation factor 3 subunit L, putative	EIF3L	-0.51	0.89476	0.0482933
PBANKA_0415500	coatomer subunit beta, putative	SEC27	-0.52	0.722582	0.141113
PBANKA_0601100	mitochondrial phosphate carrier protein, putative	PIC	-0.52	0.786259	0.104434
PBANKA_0926900	WD repeat-containing protein, putative	N/A	-0.52	0.931217	0.030949
PBANKA_0519300	conserved Plasmodium protein, unknown function	N/A	-0.52	0.999959	1.76e-05
PBANKA_1145500	nuclear cap-binding protein subunit 1, putative	N/A	-0.53	0.692815	0.159383
PBANKA_1035700	WD repeat-containing protein 65, putative	WDR65	-0.53	0.699159	0.155424
PBANKA_1451500	conserved Plasmodium protein, unknown function	N/A	-0.53	0.885902	0.0526141
PBANKA_1232200	FACT complex subunit SPT16	FACT-L	-0.54	0.616262	0.210235
PBANKA_0404800	FAD-dependent glycerol-3-phosphate dehydrogenase, putative	N/A	-0.54	0.729852	0.136765
PBANKA_0601200	dynein heavy chain, putative	N/A	-0.54	0.761247	0.118474
PBANKA_0416600	replication protein A1, small fragment	N/A	-0.54	0.917764	0.0372688
PBANKA_1135000	YOP1-like protein, putative	YOP1L	-0.55	0.546469	0.262434
PBANKA_1112300	ras-related protein Rab-1B, putative	RAB1b	-0.55	0.665804	0.176653
PBANKA_0820300	protein disulfide-isomerase PDI-Trans	PDI-Trans	-0.55	0.794217	0.100061
PBANKA_1008800	glucose-6-phosphate isomerase, putative	N/A	-0.55	0.841415	0.0749899
PBANKA_1450400	peptidase, putative	N/A	-0.55	0.849633	0.0707684
PBANKA_0204500	LCCL domain-containing protein, putative	CCp5	-0.56	0.70428	0.152255
PBANKA_1015100	conserved Plasmodium protein, unknown function	N/A	-0.56	0.708191	0.14985
PBANKA_1405000	MORN repeat protein, putative	N/A	-0.56	0.719444	0.143003
PBANKA_1026300	conserved protein, unknown function	N/A	-0.56	0.801509	0.0960915
PBANKA_1364300	glycerol kinase, putative	N/A	-0.57	0.799131	0.0973822
PBANKA_0615700	dynein heavy chain, putative	N/A	-0.58	0.565571	0.247513
PBANKA_0808200	proteasome subunit alpha type-3, putative	N/A	-0.58	0.758185	0.120225
PBANKA_0912300	tudor staphylococcal nuclease, putative	TSN	-0.58	0.769338	0.113883
PBANKA_1337400	nucleoside-diphosphatase, putative	N/A	-0.58	0.82072	0.0858048
PBANKA_0104400	nucleoside diphosphate kinase, putative	N/A	-0.59	0.559059	0.252542
PBANKA_0314600	thioesterase/thiol ester dehydrase-isomerase, putative	N/A	-0.59	0.63633	0.196317
PBANKA_1428500	glycerol-3-phosphate 1-O-acyltransferase, putative	N/A	-0.59	0.693224	0.159127
PBANKA_0520600	enhancer of rudimentary homolog, putative	ERH	-0.59	0.82161	0.0853341
PBANKA_0917000	conserved Plasmodium protein, unknown function	N/A	-0.59	0.884898	0.0531066
PBANKA_0613200	DNA polymerase alpha catalytic subunit A, putative	N/A	-0.6	0.664184	0.177711
PBANKA_1448900	DNA polymerase epsilon subunit B, putative	N/A	-0.6	0.764822	0.11644
PBANKA_1035200	LCCL domain-containing protein	CCp3	-0.6	0.841686	0.07485
PBANKA_1426900	ATP-dependent RNA helicase DBP1, putative	DBP1	-0.61	0.663774	0.17798
PBANKA_1425400	proteasome activator complex subunit 4, putative	N/A	-0.61	0.899586	0.0459571
PBANKA_1139900	reticulon-like protein, putative	RTN1	-0.63	0.56239	0.249962
PBANKA_1139400	polyubiquitin binding protein, putative	DOA1	-0.64	0.649773	0.187238
PBANKA_0711300	conserved protein, unknown function	N/A	-0.64	0.666556	0.176163
PBANKA_0208000	cyclase-associated protein	C-CAP	-0.64	0.696366	0.157163
PBANKA_0505100	ADP-ribosylation factor 1, putative	ARF1	-0.67	0.594163	0.226094
PBANKA_1361600	E1-E2 ATPase, putative	N/A	-0.67	0.664158	0.177728
PBANKA_1429300	integral membrane protein GPR180	GPR180	-0.67	0.735934	0.133161
PBANKA_0919900	ATP-dependent 6-phosphofructokinase, putative	PFK11	-0.68	0.749433	0.125267
PBANKA_0407300	OMD protein	OMD	-0.69	0.647949	0.188459
PBANKA_0306100	6-cysteine protein P230	P230	-0.69	0.670036	0.173902
PBANKA_0602000	origin recognition complex subunit 1, putative	ORC1	-0.7	0.401212	0.396627
PBANKA_1421300	phosphoglycolate phosphatase	PGP	-0.7	0.661713	0.17933
PBANKA_0831800	elongation factor Tu, putative	N/A	-0.7	0.764769	0.11647
PBANKA_1219500	chloroquine resistance transporter, putative	CRT	-0.7	0.893708	0.0488044
PBANKA_1463200	vacuolar protein sorting-associated protein 26, putative	VPS26	-0.72	0.498682	0.302176
PBANKA_1308000	conserved Plasmodium protein, unknown function	N/A	-0.74	0.635521	0.19687
PBANKA_1432400	perforin-like protein 2	PLP2	-0.74	0.792745	0.100867
PBANKA_1033100	conserved protein, unknown function	N/A	-0.75	0.684432	0.16467
PBANKA_0936500	replication factor C subunit 5, putative	RFC5	-0.75	0.751345	0.124161
PBANKA_1208700	succinate dehydrogenase subunit 4, putative	SDH4	-0.77	0.669644	0.174156
PBANKA_0836800	erythrocyte membrane associated protein 1	EMAP1	-0.78	0.0215523	1.66651
PBANKA_1127000	choline/ethanolaminephosphotransferase	CEPT	-0.78	0.833393	0.0791499
PBANKA_1113500	ras-related protein Rab-1A, putative	RAB1a	-0.81	0.637631	0.195431
PBANKA_1307000	apicomplexan kinetochore protein 9	AKIT9	-0.81	0.684137	0.164857
PBANKA_0520200	ADP,ATP carrier protein 1, putative	AAC1	-0.81	0.705293	0.15163
PBANKA_0302500	hexose transporter	HT1	-0.83	0.794308	0.100011
PBANKA_1452300	conserved protein, unknown function	N/A	-0.84	0.65589	0.183169
PBANKA_1420100	conserved Plasmodium protein, unknown function	N/A	-0.86	0.607463	0.21648
PBANKA_0620200	respiratory chain complex 3 associated protein 1, putative	N/A	-0.86	0.71775	0.144027
PBANKA_1217700	ATP-dependent RNA helicase DDX6	DOZI	-0.86	0.733879	0.134376
PBANKA_0908500	myosin K	MyoK	-0.87	0.471773	0.326267
PBANKA_0104100	aurora-related kinase ARK1, putative	ARK1	-0.87	0.668857	0.174667
PBANKA_1209900	conserved protein, unknown function	N/A	-0.87	0.792514	0.100993
PBANKA_0934300	UDP-galactose transporter, putative	UGT	-0.88	0.379997	0.42022
PBANKA_1223400	conserved Plasmodium protein, unknown function	N/A	-0.88	0.619946	0.207646
PBANKA_0918300	major facilitator superfamily-related transporter, putative	MFR5	-0.91	0.886345	0.0523971
PBANKA_1210900	phosphoglucomutase, putative	N/A	-0.97	0.770999	0.112946
PBANKA_0913000	condensin-2 complex subunit D3, putative	CAPD3	-1.03	0.522497	0.281916
PBANKA_0912600	conserved Plasmodium protein, unknown function	N/A	-1.03	0.594723	0.225685
PBANKA_0104700	elongation of fatty acids protein, putative	ELO-B	-1.08	0.472485	0.325612
PBANKA_1361500	WD repeat-containing protein 16, putative	WDR16	-1.19	0.706509	0.150882
PBANKA_0913600	conserved Plasmodium protein, unknown function	N/A	-1.22	0.828538	0.0816877
PBANKA_1113400	secreted ookinete protein	PSOP12	-1.38	0.644796	0.190578
PBANKA_0616700	NIMA related kinase 4	NEK4	-1.99	0.000627341	3.2025
