# Supplementary material for: A divergent Plasmodium NEK4 acts as a key regulator driving the early events of meiosis
Source: Nat Commun. 2026 May 12;17:6343. doi: 10.1038/s41467-026-73169-y (PMC13376596; doi:10.1038/s41467-026-73169-y)
Supplement: Supplementary file 7 — Supplementary Data 5 [file 41467_2026_73169_MOESM7_ESM.xlsx]

## Sheet: Supplementary Data 5
Supplementary Data 5: Quantitative phosphoproteomics of Pbnek4-ko 0 hpa versus WT 0 hpa parasites
Sequence	Master Protein Accessions	Gene descriptor	Gene symbol	Abundance Ratio (Log2)	Abundance Ratio P-Value	minus log10 p value
SNSSQYR	PBANKA_1453700	AP2 domain transcription factor, putative	ApiAP2	2.80591	0.325171	0.487888
SSNSISNER	PBANKA_1453700	AP2 domain transcription factor, putative	ApiAP2	2.26534	0.710781	0.148264
NSQKPSNEDSDEDSSSKDDK	PBANKA_1453700	AP2 domain transcription factor, putative	ApiAP2	2.00578	0.675514	0.170365
TASDSDITK	PBANKA_0214600	Plasmodium exported protein, unknown function	N/A	1.87832	0.374504	0.426544
GRSFRPR	PBANKA_1423300	DNA/RNA-binding protein Alba 1, putative	ALBA1	1.85726	0.845739	0.0727635
SSSNSNMDR	PBANKA_1446500	asparagine-rich protein, putative	N/A	1.73697	0.806175	0.0935706
YNDSSSNR	PBANKA_0415300	exoribonuclease II, putative	RNaseII	1.71786	0.557009	0.254138
EYNSSDDR	PBANKA_0937200	RNA-binding protein, putative	N/A	1.63935	0.6393	0.194295
TYDSKEYNSSDDR	PBANKA_0937200	RNA-binding protein, putative	N/A	1.63039	0.637027	0.195842
IIESEENPEQSEKPHESDTPSEPDVEVEAPVEPAESK	PBANKA_1452500	conserved Plasmodium protein, unknown function	N/A	1.63039	0.257366	0.589449
TGSDEEFEIGDILDVKR	PBANKA_1436100	heterochromatin protein 1	HP1	1.58208	0.594768	0.225652
SSSNSNMDR	PBANKA_1446500	asparagine-rich protein, putative	N/A	1.54372	0.760217	0.119063
SDSSKNEVYINTNDEK	PBANKA_1210200	PRE-binding protein, putative	PREBP	1.53116	0.714927	0.145738
ELIKTPSNSDLTK	PBANKA_0214600	Plasmodium exported protein, unknown function	N/A	1.49818	0.590469	0.228803
TGSDEEFEIGDILDVK	PBANKA_1436100	heterochromatin protein 1	HP1	1.45403	0.601684	0.220632
SNPNNSGTNNNKK	PBANKA_0605300	eukaryotic translation initiation factor 5, putative	EIF5	1.45403	0.0782372	1.10659
STSKLLNDENDFEYK	PBANKA_0823000	ubiquitin-like protein, putative	N/A	1.40354	0.866541	0.0622111
SLETLNVDKSQEALNADK	PBANKA_1465000	fam-c protein	N/A	1.38836	0.485122	0.314149
IFSNIFNQLNNDEEGEDENSENDIKEINAK	PBANKA_1130900	large subunit rRNA methyltransferase, putative	N/A	1.37333	0.833053	0.0793273
SQSSNDQDDDNER	PBANKA_0928800	splicing factor U2AF small subunit, putative	U2AF1	1.37333	0.448248	0.348481
KSTSVSGSER	PBANKA_1200800	transformer-2 protein homolog beta, putative	TRA2B	1.35107	0.169871	0.76988
IKSPEFQNECK	PBANKA_1365500	exported protein IBIS1	IBIS1	1.32554	0.692711	0.159448
ENSNNSDIESR	PBANKA_0607700	telomere repeat-binding zinc finger protein, putative	TRZ	1.31115	0.323704	0.489852
KMDTSDIIIK	PBANKA_0105300	WD repeat-containing protein, putative	N/A	1.30757	0.739265	0.1312
EITESEEEAQDGEKK	PBANKA_0805700	heat shock protein 90	HSP90	1.30757	0.185435	0.731809
SYSSDEKR	PBANKA_0506600	serine/arginine-rich splicing factor 4, putative	SRSF4	1.2969	0.817275	0.0876317
YECLDDGDESDK	PBANKA_0937200	RNA-binding protein, putative	N/A	1.2969	0.758574	0.120002
EKIDSNHASGNR	PBANKA_1225000	serine/threonine protein kinase, FIKK family	N/A	1.29336	0.691456	0.160235
SSYIPSDEEEFEEDEEESDKTTNHELSNK	PBANKA_1455300	tetratricopeptide repeat protein, putative	N/A	1.28983	0.231897	0.634705
NRYECLDDGDESDK	PBANKA_0937200	RNA-binding protein, putative	N/A	1.2863	0.685593	0.163934
NNSQNYNNDNNR	PBANKA_1023800	conserved Plasmodium protein, unknown function	N/A	1.2863	0.523471	0.281107
SQSDRSQSDR	PBANKA_0309400	nucleoporin NUP434	NUP434	1.24469	0.447951	0.348769
TPSNSDLTK	PBANKA_0214600	Plasmodium exported protein, unknown function	N/A	1.23786	0.521515	0.282734
SSSYQDR	PBANKA_1232100	serine/arginine-rich splicing factor 1, putative	SR1	1.22769	0.2231	0.651501
SRENVR	PBANKA_1202700	RNA-binding protein, putative	N/A	1.22769	0.0768965	1.11409
NTNDDEQSPKK	PBANKA_1428100	asparagine-rich antigen, putative	N/A	1.22095	0.752524	0.12348
NRNSPDR	PBANKA_0824300	conserved Plasmodium protein, unknown function	N/A	1.2109	0.385745	0.413699
SSYENERK	PBANKA_1350100	conserved Plasmodium protein, unknown function	N/A	1.20756	0.526487	0.278612
GNDKSEDMDR	PBANKA_1202700	RNA-binding protein, putative	N/A	1.20423	0.403452	0.394208
NYENNSDSK	PBANKA_1314100	E3 ubiquitin-protein ligase ZNF598, putative	N/A	1.20091	0.418287	0.378526
KNPSQNSYYR	PBANKA_0712800	U4/U6.U5 small nuclear ribonucleoprotein, putative	SNRNP27	1.20091	0.191319	0.718242
SKSDSNLFSLK	PBANKA_1206200	histone deacetylase 2, putative	HDA2	1.18442	0.70476	0.151958
KLSSFFSK	PBANKA_0516500	conserved Plasmodium protein, unknown function	N/A	1.18442	0.273707	0.562714
DNYGESSNNGR	PBANKA_1309500	conserved Plasmodium protein, unknown function	N/A	1.18115	0.954872	0.0200548
SSSYQDRR	PBANKA_1232100	serine/arginine-rich splicing factor 1, putative	SR1	1.17788	0.310832	0.507474
ILASDEGEK	PBANKA_0519900	conserved Plasmodium protein, unknown function	N/A	1.17137	0.890457	0.0503871
TYDSKEYNSSDDR	PBANKA_0937200	RNA-binding protein, putative	N/A	1.16812	0.401646	0.396157
YKSEQLSDDNILEFSDFVK	PBANKA_1321400	large ribosomal subunit nuclear export factor, putative	UIS20	1.15843	0.724779	0.139794
EYNSSDDRK	PBANKA_0937200	RNA-binding protein, putative	N/A	1.15843	0.697867	0.156227
TNFHENKNEGNINDNEQCGESPNNNLDTNGK	PBANKA_1123500	ISWI chromatin-remodeling complex ATPase, putative	ISWI	1.15521	0.518448	0.285295
YNNSSNSR	PBANKA_1210200	PRE-binding protein, putative	PREBP	1.1488	0.655361	0.183519
RDSDYDNSNYSESK	PBANKA_1445500	pre-mRNA-splicing regulator WTAP, putative	WTAP	1.14242	0.667635	0.175461
TGDSQGEEK	PBANKA_1142800	conserved protein, unknown function	N/A	1.14242	0.589691	0.229375
NESISSNTTHNSSDLEIDEEDQK	PBANKA_1348900	chaperone binding protein, putative	N/A	1.13289	0.739256	0.131205
SSYENER	PBANKA_1350100	conserved Plasmodium protein, unknown function	N/A	1.12658	0.591353	0.228153
TESIESDGSELKEYIK	PBANKA_1030400	MORN repeat protein, putative	MORN (1030400)	1.12343	0.175208	0.756447
EGDSDGDSDEGTSR	PBANKA_0804900	E3 ubiquitin-protein ligase, putative	N/A	1.11716	0.202613	0.693333
LDTIKCEVPINSEFNDR	PBANKA_1122900	hexokinase, putative	HK	1.1078	0.0960754	1.01739
SIDERSDTR	PBANKA_1223000	conserved Plasmodium protein, unknown function	N/A	1.1047	0.948917	0.0227718
QNEKEITESEEEAQDGEK	PBANKA_0805700	heat shock protein 90	HSP90	1.1047	0.272503	0.564629
YSVFDTDLSDEENRDK	PBANKA_1309500	conserved Plasmodium protein, unknown function	N/A	1.1016	0.878563	0.056227
MESSTDGQDK	PBANKA_0712300	zinc finger protein, putative	N/A	1.09851	0.755113	0.121988
NKNEEYDSSSNESEMK	PBANKA_1231200	phosducin-like protein 1, putative	PhLP1	1.09542	0.748833	0.125615
YNSRGTSNSGSILNSMK	PBANKA_1229000	Plasmodium exported protein (PHIST), unknown function	N/A	1.09542	0.744648	0.128049
SSSDKYSNNDPDPFSK	PBANKA_1122000	nuclear polyadenylated RNA-binding protein NAB2	NAB2	1.09542	0.487818	0.311742
SRNDSDYENDIDNNK	PBANKA_1331400	MORC family protein, putative	MORC	1.09234	0.549636	0.259925
IIESEENPEQSEKPHESDTPSEPDVEVEAPVEPAESK	PBANKA_1452500	conserved Plasmodium protein, unknown function	N/A	1.08927	0.741918	0.129644
KSTSVSGSER	PBANKA_1200800	transformer-2 protein homolog beta, putative	TRA2B	1.0862	0.0975224	1.0109
ENSYSNDDDKK	PBANKA_1005900	zinc finger Ran-binding domain-containing protein 2, putative	ZRANB2	1.08314	0.593534	0.226555
NNSTISNGYK	PBANKA_0937200	RNA-binding protein, putative	N/A	1.074	0.722019	0.141451
NDNIEDRGNSK	PBANKA_1103000	serine/arginine-rich splicing factor 12, putative	SRSF12	1.074	0.535266	0.27143
STSVSGSER	PBANKA_1200800	transformer-2 protein homolog beta, putative	TRA2B	1.074	0.217098	0.663343
GGGGRSQTR	PBANKA_1223000	conserved Plasmodium protein, unknown function	N/A	1.06794	0.966198	0.014934
TNENSEKGENENHDIK	PBANKA_0108700	RNA-binding protein 25, putative	RBM25	1.06794	0.46231	0.335067
KNSVDQEK	PBANKA_0310800	RTR1 domain-containing protein, putative	N/A	1.06492	0.606581	0.217111
CPHGNSSDNESVK	PBANKA_0703400	conserved Plasmodium protein, unknown function	N/A	1.06492	0.577466	0.238474
SSGGLSSKGSGR	PBANKA_1463700	DNA repair protein rhp16, putative	N/A	1.05889	0.326079	0.486677
KGELTPK	PBANKA_1446500	asparagine-rich protein, putative	N/A	1.0499	0.762179	0.117943
LLHLESLKEDK	PBANKA_0928200	conserved protein, unknown function	N/A	1.04692	0.926401	0.0332012
NNENSENNENEYISK	PBANKA_0924000	bromodomain protein 7, putative	BDP7	1.04097	0.248164	0.605262
TKSLNMDLNR	PBANKA_1453700	AP2 domain transcription factor, putative	ApiAP2	1.03801	0.981663	0.0080375
NSNTHLHPK	PBANKA_1446500	asparagine-rich protein, putative	N/A	1.03801	0.687056	0.163008
SVEQSPSSNSKR	PBANKA_1202700	RNA-binding protein, putative	N/A	1.03801	0.453926	0.343015
INTASSPHLEGEIYIRPESSK	PBANKA_0105900	uroporphyrinogen III decarboxylase	UROD	1.03505	0.921659	0.0354299
ILASDEGEKSK	PBANKA_0519900	conserved Plasmodium protein, unknown function	N/A	1.03505	0.918258	0.0370351
SMTSAESEIGDVNHDIEDNINFEK	PBANKA_1362100	tyrosine kinase-like protein, putative	TKL3	1.03505	0.484964	0.31429
RSSYENER	PBANKA_1350100	conserved Plasmodium protein, unknown function	N/A	1.03209	0.688775	0.161922
LEGNSAETTATTANNETESINDNNENHVK	PBANKA_1424200	conserved protein, unknown function	N/A	1.02327	0.770545	0.113202
SNSNYDSNR	PBANKA_0942800	syntaxin, putative	N/A	1.02327	0.732388	0.135259
QAAPNQSCTSTDPSASIDYSKDK	PBANKA_1220200	lysophospholipase, putative	N/A	1.02327	0.687635	0.162642
KEEEEQDDISQEVSNNK	PBANKA_0509200	Eps15-like protein, putative	N/A	1.02327	0.470521	0.327421
KLSEDSNLSLDEIEQSIR	PBANKA_1205900	AP2 domain transcription factor AP2-I, putative	ApiAP2	1.02327	0.179108	0.746884
GYRHDSPK	PBANKA_1103000	serine/arginine-rich splicing factor 12, putative	SRSF12	1.02034	0.469205	0.328638
SNEDTDGCNDK	PBANKA_1228100	AP2 domain transcription factor AP2-LT, putative	ApiAP2	1.01742	0.736265	0.132966
NSESPSFSER	PBANKA_1320100	conserved Plasmodium protein, unknown function	UIS25	1.01742	0.620135	0.207513
SRSSDETYK	PBANKA_0921600	alternative splicing factor SR-MG	SR-MG	1.01742	0.319772	0.49516
SSSFDNSK	PBANKA_1411200	protein AAP2, putative	N/A	1.01159	0.142033	0.847611
ENPNNDQTEDQTVAEINSNDKGSEQNEINNK	PBANKA_1134000	U3 small nucleolar RNA-associated protein 21, putative	UTP21	1.00868	0.614525	0.21146
KTETLSDSTEYNNSR	PBANKA_0912000	modulator of ring stage translation MRST, putative	N/A	1.00578	0.612509	0.212887
TSNSSDASSTDNSSSDTR	PBANKA_0800300	conserved Plasmodium protein, unknown function	N/A	1.00289	0.212143	0.673372
IHLTKSQTELTK	PBANKA_0214600	Plasmodium exported protein, unknown function	N/A	1	0.89925	0.0461195
YSNSIDEEYKK	PBANKA_1219000	heat shock protein 90, putative	N/A	0.99137	0.587985	0.230634
SSYDSRER	PBANKA_1445500	pre-mRNA-splicing regulator WTAP, putative	WTAP	0.988504	0.663458	0.178187
SPTPPPPPVK	PBANKA_0316800	erythrocyte membrane associated protein 2	EMAP2	0.982791	0.80126	0.0962266
STSVSGSERR	PBANKA_1200800	transformer-2 protein homolog beta, putative	TRA2B	0.971431	0.248101	0.605371
LHNLFSK	PBANKA_0713100	rhoptry neck protein 5	RON5	0.965784	0.866428	0.0622676
NKDIENSESR	PBANKA_0509200	Eps15-like protein, putative	N/A	0.965784	0.691357	0.160297
QNEKEITESEEEAQDGEK	PBANKA_0805700	heat shock protein 90	HSP90	0.965784	0.470075	0.327833
STSVSGSER	PBANKA_1200800	transformer-2 protein homolog beta, putative	TRA2B	0.965784	0.111313	0.953454
EANDKYSNTIQEVETATNSEAGTEK	PBANKA_1452500	conserved Plasmodium protein, unknown function	N/A	0.962969	0.456714	0.340356
KSNSNYDSNR	PBANKA_0942800	syntaxin, putative	N/A	0.96016	0.660448	0.180161
ENYRISHDDNYNK	PBANKA_1202700	RNA-binding protein, putative	N/A	0.957356	0.815774	0.0884301
TDADTSDDEKK	PBANKA_0104900	RNA-binding protein, putative	N/A	0.957356	0.305214	0.515395
TIEFTPISSLTLSRNQYDDYNNAVFADK	PBANKA_0836200	conserved Plasmodium protein, unknown function	N/A	0.957356	0.0305775	1.5146
ADNSNDLNAEEYDDLKNAGSTK	PBANKA_0705100	protein KRI1, putative	KRI1	0.954557	0.730679	0.136274
SNIKCSDVEDENDR	PBANKA_1448700	bromodomain protein 5, putative	BDP5	0.954557	0.717451	0.144208
EKGEEQEQTENEQENDNNSVISTNK	PBANKA_0721900	60S ribosomal protein L7ae/L30e, putative	N/A	0.954557	0.462658	0.33474
TNLLGEQTENNNVIENDKQSYSNSR	PBANKA_0937200	RNA-binding protein, putative	N/A	0.951764	0.299673	0.523353
KFSESDDDCGEGTSTGR	PBANKA_1224200	DnaJ protein, putative	N/A	0.951764	0.239603	0.620508
SQSNSENSISEK	PBANKA_0310800	RTR1 domain-containing protein, putative	N/A	0.948976	0.771056	0.112914
YISKSNSR	PBANKA_1103000	serine/arginine-rich splicing factor 12, putative	SRSF12	0.948976	0.242208	0.615812
ELLDEGYNDLEDMENFSNFSNITEILNFK	PBANKA_0306100	6-cysteine protein P230	P230	0.946194	0.736704	0.132707
ELSLIEQNK	PBANKA_1440300	rRNA-processing protein, putative	N/A	0.943416	0.923691	0.0344733
VEQPEQEEIEYYEEDEQEEIEHSEEDEQIEVK	PBANKA_0316200	Plasmodium exported protein, unknown function	N/A	0.943416	0.698138	0.156059
GMSETYNSR	PBANKA_1445500	pre-mRNA-splicing regulator WTAP, putative	WTAP	0.943416	0.385453	0.414029
SLGEGQDNNFSDREDAK	PBANKA_1202700	RNA-binding protein, putative	N/A	0.943416	0.225018	0.647783
SNHMSGENR	PBANKA_1454200	conserved Plasmodium protein, unknown function	N/A	0.940645	0.667263	0.175703
YSTGSDRR	PBANKA_0939600	polyadenylate-binding protein-interacting protein 1, putative	PAIP1	0.937878	0.804207	0.0946322
TSGNSKGSNPNVR	PBANKA_1229000	Plasmodium exported protein (PHIST), unknown function	N/A	0.935117	0.185431	0.731817
SNNRSVEQSPSSNSK	PBANKA_1202700	RNA-binding protein, putative	N/A	0.932361	0.392282	0.406402
IHRDGNSLDR	PBANKA_1202700	RNA-binding protein, putative	N/A	0.929611	0.283971	0.546727
YNRSISR	PBANKA_1103000	serine/arginine-rich splicing factor 12, putative	SRSF12	0.929611	0.219244	0.659072
IHDSDDENER	PBANKA_1459700	pre-mRNA-splicing factor CWC26, putative	BUD13	0.926865	0.730652	0.136289
SENSVENTTDPK	PBANKA_0819900	nucleosome assembly protein	NAPS	0.926865	0.249322	0.603239
NNRSISK	PBANKA_1232100	serine/arginine-rich splicing factor 1, putative	SR1	0.926865	0.239486	0.62072
SISFNTEKDDEK	PBANKA_1103000	serine/arginine-rich splicing factor 12, putative	SRSF12	0.926865	0.0419674	1.37709
NNSPTRDDIIK	PBANKA_0521300	zinc finger protein, putative	N/A	0.91866	0.446268	0.350404
TYNSDNEYCDK	PBANKA_0942600	conserved Plasmodium protein, unknown function	N/A	0.915936	0.830422	0.080701
EDESESENMSR	PBANKA_0836200	conserved Plasmodium protein, unknown function	N/A	0.913216	0.860518	0.0652403
NISSSHERSR	PBANKA_1341500	RNA-binding protein, putative	N/A	0.913216	0.38061	0.41952
QPSADSNNEDQR	PBANKA_1025500	CCR4-NOT transcription complex subunit NOT1, putative	NOT1	0.910502	0.834112	0.0787756
NDDTNDKNSEHDR	PBANKA_1445500	pre-mRNA-splicing regulator WTAP, putative	WTAP	0.910502	0.709122	0.149279
HGSFLGFNK	PBANKA_1245900	Plasmodium exported protein, unknown function	N/A	0.910502	0.62491	0.204182
ENEDYNSNDGTNNTR	PBANKA_1455300	tetratricopeptide repeat protein, putative	N/A	0.910502	0.516063	0.287298
SKHSLTQSK	PBANKA_1122000	nuclear polyadenylated RNA-binding protein NAB2	NAB2	0.907793	0.432979	0.363533
NALTDQNYVVETGSEDAGKIENK	PBANKA_1344600	conserved Plasmodium protein, unknown function	N/A	0.905088	0.772138	0.112305
TNSESGNIKNENVK	PBANKA_1006100	flap endonuclease 1, putative	FEN1	0.905088	0.672246	0.172472
NSSLDRSSFQR	PBANKA_1200800	transformer-2 protein homolog beta, putative	TRA2B	0.905088	0.21514	0.66728
EISKEYFENNSEESNIK	PBANKA_0915200	conserved Plasmodium protein, unknown function	N/A	0.902389	0.843838	0.0737408
NMSPPTINSHMPK	PBANKA_0903600	dynamin-like protein, putative	DYN1	0.897006	0.856278	0.0673852
SRSYSSR	PBANKA_1232100	serine/arginine-rich splicing factor 1, putative	SR1	0.897006	0.42687	0.369705
NNSQNYNNDNNRDIER	PBANKA_1023800	conserved Plasmodium protein, unknown function	N/A	0.894322	0.81075	0.0911129
SLETLDDDKSQETLDDDNK	PBANKA_1465000	fam-c protein	N/A	0.894322	0.651347	0.186188
QNSNDAEVASVENK	PBANKA_1452500	conserved Plasmodium protein, unknown function	N/A	0.888969	0.661528	0.179452
TSEQSSDIEK	PBANKA_1459300	actin I	ACT1	0.8863	0.550619	0.259149
NTDTENKESENISNPESILLTGDK	PBANKA_1210100	DNA repair protein RAD23, putative	RAD23	0.883635	0.406333	0.391118
LKKPSQPVDNSCDMYPNSK	PBANKA_0316800	erythrocyte membrane associated protein 2	EMAP2	0.883635	0.255227	0.593073
NISSSHER	PBANKA_1341500	RNA-binding protein, putative	N/A	0.883635	0.242698	0.614933
SVFLTGIDSNKSLK	PBANKA_1415900	zinc finger protein, putative	N/A	0.883635	0.114061	0.942864
SMESNHSYDNNR	PBANKA_0309400	nucleoporin NUP434	NUP434	0.880976	0.157661	0.802275
NIESGKYEFDVDSK	PBANKA_1334300	exported protein 2	EXP2	0.880976	0.0569265	1.24469
YNSISIETFDIDDLIS	PBANKA_0518300	armadillo repeat protein, putative	N/A	0.875672	0.250098	0.60189
HLSSYMEEK	PBANKA_1334300	exported protein 2	EXP2	0.875672	0.174581	0.758004
NENKSENEDLK	PBANKA_0506600	serine/arginine-rich splicing factor 4, putative	SRSF4	0.875672	0.15482	0.810172
NISSSHERSR	PBANKA_1341500	RNA-binding protein, putative	N/A	0.870387	0.0875715	1.05764
QLNDEAQSNQDNVNESPIR	PBANKA_0704500	HECT-like E3 ubiquitin ligase, putative	HEUL	0.867752	0.796473	0.0988292
ERESDHHYYNNK	PBANKA_1202700	RNA-binding protein, putative	N/A	0.867752	0.56511	0.247867
ELLDISSENELFINNKK	PBANKA_0915800	pre-mRNA-splicing factor 38A, putative	PRP38A	0.865122	0.687524	0.162712
SRSESHGHIK	PBANKA_0936000	endonuclease/exonuclease/phosphatase family protein, putative	N/A	0.862496	0.543867	0.264507
EDESESENMSR	PBANKA_0836200	conserved Plasmodium protein, unknown function	N/A	0.862496	0.500907	0.300243
DRNSNDHR	PBANKA_1445500	pre-mRNA-splicing regulator WTAP, putative	WTAP	0.862496	0.455689	0.341332
RDSNFGR	PBANKA_0705600	conserved Plasmodium protein, unknown function	N/A	0.859876	0.84351	0.0739098
EYPVSESIDNDKIDDLHSER	PBANKA_0205200	conserved Plasmodium protein, unknown function	N/A	0.859876	0.694506	0.158324
SSCSNNIISK	PBANKA_0921600	alternative splicing factor SR-MG	SR-MG	0.859876	0.635014	0.197217
NNSEEIPKTENINCINK	PBANKA_0808900	ATP-dependent protease ATPase subunit ClpY, putative	ClpY	0.859876	0.398211	0.399887
EMLSNDLSNNDEIDEEKR	PBANKA_0100700	Plasmodium exported protein, unknown function	N/A	0.85726	0.884715	0.0531966
SKLSDGIFDK	PBANKA_1142800	conserved protein, unknown function	N/A	0.85726	0.848046	0.0715804
RSPEQSK	PBANKA_0621600	conserved Plasmodium protein, unknown function	N/A	0.85726	0.628301	0.201832
NSVNSQDAESN	PBANKA_1103000	serine/arginine-rich splicing factor 12, putative	SRSF12	0.854649	0.459595	0.337625
NKNENSEGYSTDASNNEGQK	PBANKA_0917500	structural maintenance of chromosomes protein 1, putative	SMC1	0.852042	0.826219	0.082905
NMSPPTINSHMPK	PBANKA_0903600	dynamin-like protein, putative	DYN1	0.852042	0.751055	0.124328
EGSQAFDNEEENLLNKEK	PBANKA_0705100	protein KRI1, putative	KRI1	0.84944	0.951603	0.0215443
NYNKFDSDNETTNK	PBANKA_0937200	RNA-binding protein, putative	N/A	0.84944	0.696764	0.156915
TSSEETYRR	PBANKA_1459700	pre-mRNA-splicing factor CWC26, putative	BUD13	0.84944	0.302136	0.519798
NKNNEDDSIR	PBANKA_1425000	RNA-binding protein, putative	N/A	0.846843	0.909173	0.0413535
KIHSAPNK	PBANKA_1239800	zinc finger protein, putative	N/A	0.844251	0.118207	0.927355
NSNNNSYQK	PBANKA_1007200	replication protein A1, large subunit, putative	RPA1	0.836501	0.7822	0.106682
KNESISSNTTHNSSDLEIDEEDQK	PBANKA_1348900	chaperone binding protein, putative	N/A	0.836501	0.766286	0.115609
AESSKENEDGYK	PBANKA_0908800	conserved Plasmodium protein, unknown function	N/A	0.836501	0.256361	0.591148
YNDVGSHR	PBANKA_1445500	pre-mRNA-splicing regulator WTAP, putative	WTAP	0.833927	0.720744	0.142219
NNNELETNSNDNEAR	PBANKA_0924000	bromodomain protein 7, putative	BDP7	0.833927	0.669574	0.174202
NIDNNSDDGENKESHIR	PBANKA_0810600	exoribonuclease, putative	N/A	0.833927	0.513265	0.289658
NSSYYKSPK	PBANKA_0937200	RNA-binding protein, putative	N/A	0.831358	0.86973	0.0606154
TSENEDSEDLKINDSDNDEMFNHDPIAPEIYLVGK	PBANKA_1348500	Voldacs domain-containing protein, putative	N/A	0.828793	0.667502	0.175547
EYENSER	PBANKA_1314400	Cwf21 domain-containing protein	N/A	0.828793	0.325418	0.487558
GYGGSFGR	PBANKA_1423300	DNA/RNA-binding protein Alba 1, putative	ALBA1	0.826233	0.974243	0.0113327
DGNSLDREK	PBANKA_1202700	RNA-binding protein, putative	N/A	0.823677	0.491366	0.308595
INSDEECSIENSEK	PBANKA_0942800	syntaxin, putative	N/A	0.821126	0.734779	0.133843
ALNLTSK	PBANKA_1212800	MO15-related protein kinase	MRK	0.821126	0.710216	0.148609
SENQNFDENEDNEIEEGYHSRGK	PBANKA_0906900	DnaJ domain-containing protein, putative	N/A	0.821126	0.536047	0.270797
TNCSNRSSENK	PBANKA_0921600	alternative splicing factor SR-MG	SR-MG	0.818579	0.773102	0.111763
TNNDEKSVENK	PBANKA_0939600	polyadenylate-binding protein-interacting protein 1, putative	PAIP1	0.818579	0.720918	0.142114
YSRDDSR	PBANKA_1200800	transformer-2 protein homolog beta, putative	TRA2B	0.818579	0.426852	0.369722
SLPDHINSDKNEYTINYEDEK	PBANKA_1452500	conserved Plasmodium protein, unknown function	N/A	0.816037	0.522324	0.28206
SEYSGEENNKNK	PBANKA_1228100	AP2 domain transcription factor AP2-LT, putative	ApiAP2	0.810966	0.833458	0.0791164
ASNYNSDTDAVIDSK	PBANKA_1229000	Plasmodium exported protein (PHIST), unknown function	N/A	0.810966	0.511468	0.291182
LSTSPEPPK	PBANKA_1000600	erythrocyte membrane antigen 1	N/A	0.810966	0.37982	0.420422
QASKCDNDER	PBANKA_0805500	conserved Plasmodium protein, unknown function	N/A	0.810966	0.361111	0.44236
SKDSLNDIHNNK	PBANKA_0521300	zinc finger protein, putative	N/A	0.810966	0.217986	0.661571
IDDKSEIDLLK	PBANKA_0924000	bromodomain protein 7, putative	BDP7	0.808437	0.969824	0.0133073
NSSIANNQDDSKSDIQR	PBANKA_1341500	RNA-binding protein, putative	N/A	0.808437	0.731542	0.135761
RSHSYDSLNANK	PBANKA_1243900	apicomplexan kinetochore protein 5	AKIT5	0.808437	0.600928	0.221178
GGFNRPLSPAF	PBANKA_0712800	U4/U6.U5 small nuclear ribonucleoprotein, putative	SNRNP27	0.805913	0.956623	0.0192594
ESSKYDSDEELYNNDNFFMDSR	PBANKA_1221300	conserved Plasmodium protein, unknown function	N/A	0.805913	0.89333	0.0489879
TNSEDLSKEGVVDETK	PBANKA_1005700	conserved Plasmodium protein, unknown function	N/A	0.805913	0.0207816	1.68232
SGDEEESDKNK	PBANKA_1359200	DNA/RNA-binding protein Alba 2, putative	ALBA2	0.803393	0.43301	0.363502
RNSNCTVK	PBANKA_0923700	ethanolamine kinase, putative	EK	0.803393	0.296853	0.527458
KNSSNSSLK	PBANKA_1131500	conserved Plasmodium protein, unknown function	N/A	0.800877	0.499755	0.301243
GMSETYNSRER	PBANKA_1445500	pre-mRNA-splicing regulator WTAP, putative	WTAP	0.800877	0.406562	0.390873
ENAEASDGENK	PBANKA_1123500	ISWI chromatin-remodeling complex ATPase, putative	ISWI	0.800877	0.167649	0.7756
TIGTDTNDQIYENR	PBANKA_0836200	conserved Plasmodium protein, unknown function	N/A	0.800877	0.163946	0.7853
TNSEDLSK	PBANKA_1005700	conserved Plasmodium protein, unknown function	N/A	0.800877	0.00669936	2.17397
GKSDNSHLSSK	PBANKA_1403300	NLI interacting factor-like phosphatase	NIF1	0.795859	0.663421	0.178211
IIDCYNKDGVEVLSSDEEDEEEEYEEEDNTLK	PBANKA_1016700	leucine-rich repeat protein	N/A	0.795859	0.542722	0.265423
LLTHNFLK	PBANKA_1034700	multifunctional methyltransferase subunit TRM112, putative	TRM112	0.793357	0.67784	0.168873
SYSSEIGQEHDGK	PBANKA_1019700	NTF2-like domain-containing protein	N/A	0.793357	0.595557	0.225077
ESNHSEEIKPTTSR	PBANKA_0604600	conserved protein, unknown function	N/A	0.793357	0.353969	0.451034
LRATPK	PBANKA_1000500	GRAM domain-containing protein, putative	N/A	0.790859	0.893322	0.0489921
VHDYNSSERPEK	PBANKA_0621600	conserved Plasmodium protein, unknown function	N/A	0.790859	0.662755	0.178647
YRSEEYETYNNFSR	PBANKA_0942800	syntaxin, putative	N/A	0.790859	0.505517	0.296264
ASSESIDKNR	PBANKA_1314400	Cwf21 domain-containing protein	N/A	0.790859	0.405732	0.391761
HDSPKYR	PBANKA_1103000	serine/arginine-rich splicing factor 12, putative	SRSF12	0.788365	0.768116	0.114573
GAGDSNTNNNNNDDSK	PBANKA_0605300	eukaryotic translation initiation factor 5, putative	EIF5	0.788365	0.699298	0.155338
TLSPNSSFIK	PBANKA_0208800	ubiquitin carboxyl-terminal hydrolase 1, putative	UBP1	0.788365	0.631238	0.199807
TDEESNTAGEDR	PBANKA_1365500	exported protein IBIS1	IBIS1	0.788365	0.583961	0.233616
GADNDSGDNVSDSSENEVDEKPLVSAQAER	PBANKA_0604800	eukaryotic translation initiation factor 3 subunit C, putative	EIF3C	0.788365	0.200447	0.698001
DNNNSNSLGTDSKDQTK	PBANKA_0804100	conserved Plasmodium protein, unknown function	N/A	0.785875	0.481772	0.317159
RENSLER	PBANKA_0928800	splicing factor U2AF small subunit, putative	U2AF1	0.78339	0.628297	0.201835
KYTDEDVSR	PBANKA_0309400	nucleoporin NUP434	NUP434	0.78339	0.223102	0.651496
ENAEASDGENKSK	PBANKA_1123500	ISWI chromatin-remodeling complex ATPase, putative	ISWI	0.78339	0.132483	0.877841
EKDNNSGEENSNSEQK	PBANKA_0937200	RNA-binding protein, putative	N/A	0.780909	0.533521	0.272849
EGDESTENNTSTK	PBANKA_1432500	DNA-binding chaperone, putative	N/A	0.780909	0.494694	0.305663
YKEIEQGNTSN	PBANKA_0401700	CLP1 P-loop domain-containing protein, putative	N/A	0.778432	0.87867	0.0561741
EIDASDSPTK	PBANKA_1347700	isoleucine--tRNA ligase, putative	N/A	0.778432	0.279749	0.553232
ITDNNISPIENR	PBANKA_1417900	conserved protein, unknown function	N/A	0.77596	0.208566	0.680757
CDESSNGESK	PBANKA_0403600	conserved Plasmodium protein, unknown function	N/A	0.77596	0.093391	1.0297
YSNTIQEVETATNSEAGTEKSYETK	PBANKA_1452500	conserved Plasmodium protein, unknown function	N/A	0.773491	0.159133	0.79824
TPSTTFNENSK	PBANKA_0816600	conserved Plasmodium protein, unknown function	N/A	0.768568	0.876478	0.057259
SLETLNVDKSLETLDDNNK	PBANKA_1465000	fam-c protein	N/A	0.768568	0.697679	0.156345
QANSFGINISGK	PBANKA_0702400	conserved protein, unknown function	N/A	0.768568	0.463954	0.333525
SISRSENK	PBANKA_1103000	serine/arginine-rich splicing factor 12, putative	SRSF12	0.768568	0.223462	0.650795
YNSRGTSNSGSILNSMK	PBANKA_1229000	Plasmodium exported protein (PHIST), unknown function	N/A	0.766112	0.831783	0.0799897
KYSFENIWK	PBANKA_0310800	RTR1 domain-containing protein, putative	N/A	0.766112	0.605072	0.218193
EMLSNDLSNNDEIDEEKR	PBANKA_0100700	Plasmodium exported protein, unknown function	N/A	0.76366	0.979185	0.00913544
KPHYAKDSEEEDQIDDEEDNEENR	PBANKA_1339400	micro-fibrillar-associated protein, putative	N/A	0.76366	0.763127	0.117403
NSYDHRHYDR	PBANKA_1200800	transformer-2 protein homolog beta, putative	TRA2B	0.76366	0.416473	0.380414
KSGTGNIFVK	PBANKA_1439200	polyadenylate-binding protein 1, putative	PABP1	0.76366	0.32803	0.484087
SGHSCSVSCTTSNSSMKR	PBANKA_0828400	RNA-binding protein, putative	N/A	0.761213	0.761521	0.118318
EVSETNFSPR	PBANKA_1229000	Plasmodium exported protein (PHIST), unknown function	N/A	0.761213	0.668746	0.174739
NNNNRVSK	PBANKA_0917200	RNA-binding protein s1, putative	N/A	0.761213	0.472912	0.32522
YTSKDFGNEK	PBANKA_1350100	conserved Plasmodium protein, unknown function	N/A	0.75877	0.679336	0.167915
AYSELSDGPEFIHILYNK	PBANKA_1238800	karyopherin beta, putative	N/A	0.75877	0.552969	0.257299
KLEYDSNSTDFHFNHEHR	PBANKA_1314400	Cwf21 domain-containing protein	N/A	0.75877	0.220338	0.65691
GVVDGENEQSSVSK	PBANKA_1002000	Ran-binding protein, putative	N/A	0.756331	0.939161	0.0272597
HTSDDLR	PBANKA_1025500	CCR4-NOT transcription complex subunit NOT1, putative	NOT1	0.756331	0.519763	0.284194
TSQHEQISPK	PBANKA_0810600	exoribonuclease, putative	N/A	0.756331	0.467435	0.330279
KLSEHDQK	PBANKA_1320100	conserved Plasmodium protein, unknown function	UIS25	0.753896	0.666355	0.176294
NASDIDDNEQNYKDDK	PBANKA_0704500	HECT-like E3 ubiquitin ligase, putative	HEUL	0.753896	0.507477	0.294584
TNSGDNIEENVIK	PBANKA_0512600	partial CSTF domain-containing protein, putative	N/A	0.749038	0.699829	0.155008
QYMSFNLFSNK	PBANKA_1231200	phosducin-like protein 1, putative	PhLP1	0.749038	0.67307	0.17194
ALSTESINSNSHK	PBANKA_1415000	pre-mRNA-processing factor 40, putative	PRP40	0.749038	0.221686	0.654261
SSSSIDAGKDAEDIYGLK	PBANKA_0913400	protein phosphatase PPM8	PPM8	0.749038	0.0177178	1.75159
KIDDESFPDLLESTEK	PBANKA_1142800	conserved protein, unknown function	N/A	0.746616	0.980143	0.00871058
KGSKPSIPNLPFPIPPIPGMPMPSEDELK	PBANKA_0300600	Plasmodium exported protein, unknown function	N/A	0.746616	0.910665	0.0406413
KISESGK	PBANKA_1014400	acid phosphatase, putative	N/A	0.746616	0.783609	0.105901
SYSDIQK	PBANKA_1229000	Plasmodium exported protein (PHIST), unknown function	N/A	0.746616	0.325988	0.486799
YEQLKSDLMENVVK	PBANKA_0823100	S-adenosylmethionine synthetase, putative	SAMS	0.744197	0.909847	0.0410315
KLSSFNNLNIK	PBANKA_1108500	protein AAP6, putative	N/A	0.744197	0.869271	0.0608447
MRDDGDHGDAGYYSGDNNR	PBANKA_1007200	replication protein A1, large subunit, putative	RPA1	0.744197	0.41661	0.380271
IDENISEQNSEK	PBANKA_0509200	Eps15-like protein, putative	N/A	0.741783	0.41761	0.379229
DDGHNDSESVGGNQK	PBANKA_1425000	RNA-binding protein, putative	N/A	0.741783	0.240863	0.61823
NSNPTTPK	PBANKA_0715700	lysine decarboxylase-like protein, putative	N/A	0.739372	0.323361	0.490312
TNSESGNIK	PBANKA_1006100	flap endonuclease 1, putative	FEN1	0.739372	0.30215	0.519777
PGSTKSETK	PBANKA_1359200	DNA/RNA-binding protein Alba 2, putative	ALBA2	0.736966	0.925546	0.033602
YIQSDEDNDKGLSCENAK	PBANKA_0311200	protein LTV1, putative	N/A	0.736966	0.778294	0.108856
LKDSNSCSSTR	PBANKA_1354100	ras-related protein Rab-11B, putative	RAB11b	0.736966	0.438888	0.357646
SNTNENSDDYYDKNK	PBANKA_1219000	heat shock protein 90, putative	N/A	0.736966	0.285783	0.543963
KCSGLLYPEGDLDDGMDE	PBANKA_0508100	chromodomain-helicase-DNA-binding protein 1, putative	CHD1	0.736966	0.147819	0.830269
KNNSENIDNQNISIK	PBANKA_1027300	Btz domain-containing protein, putative	N/A	0.734563	0.217315	0.66291
TIEFTPISSLTLSR	PBANKA_0836200	conserved Plasmodium protein, unknown function	N/A	0.734563	0.0025165	2.5992
TMDSIFK	PBANKA_0100800	zinc finger protein, putative	N/A	0.732165	0.669933	0.173969
GNENDEGQGSADNNENDDKSEK	PBANKA_1219000	heat shock protein 90, putative	N/A	0.732165	0.479082	0.31959
SESSTPTDTGAISTDPITGK	PBANKA_0604200	zinc finger protein, putative	N/A	0.732165	0.41654	0.380343
LSSDAIHK	PBANKA_1034000	conserved Plasmodium protein, unknown function	N/A	0.72977	0.660483	0.180138
SSRSNNYEK	PBANKA_0937200	RNA-binding protein, putative	N/A	0.72977	0.6472	0.188961
FYNRSPK	PBANKA_1202700	RNA-binding protein, putative	N/A	0.72977	0.55986	0.25192
SISSESSRR	PBANKA_0921600	alternative splicing factor SR-MG	SR-MG	0.72977	0.286852	0.542342
NYDRSFSR	PBANKA_1103000	serine/arginine-rich splicing factor 12, putative	SRSF12	0.72977	0.251309	0.599791
EIDQDQQDSDITTNDNALEPK	PBANKA_1452500	conserved Plasmodium protein, unknown function	N/A	0.72977	0.237522	0.624296
CSISGDIDSFIGK	PBANKA_0105200	polypyrimidine tract-binding protein, putative	PTB	0.72738	0.990887	0.00397567
INDRSYSR	PBANKA_1122000	nuclear polyadenylated RNA-binding protein NAB2	NAB2	0.72738	0.858731	0.0661426
SKSSDIEK	PBANKA_1200800	transformer-2 protein homolog beta, putative	TRA2B	0.72738	0.800694	0.0965336
TGDSQGEEKEK	PBANKA_1142800	conserved protein, unknown function	N/A	0.72738	0.751523	0.124058
SHSNKLSR	PBANKA_0937200	RNA-binding protein, putative	N/A	0.72738	0.354065	0.450916
NNDSNNAPSSNRDK	PBANKA_0921600	alternative splicing factor SR-MG	SR-MG	0.72738	0.301539	0.520657
LRSGNADR	PBANKA_1303300	cytochrome b-c1 complex subunit Rieske, putative	N/A	0.72738	0.273196	0.563525
TSEDATTGEATPR	PBANKA_0836200	conserved Plasmodium protein, unknown function	N/A	0.724993	0.785023	0.105118
ADNFSQKK	PBANKA_1338600	60S ribosomal protein L23, putative	RPL23	0.724993	0.626761	0.202898
RNSINEQEK	PBANKA_1213000	transcriptional coactivator ADA2, putative	ADA2	0.724993	0.502947	0.298477
DGNSLDR	PBANKA_1202700	RNA-binding protein, putative	N/A	0.724993	0.501956	0.299335
SIASHKGR	PBANKA_1421200	conserved protein, unknown function	N/A	0.724993	0.220549	0.656496
TASDSDITKSSIELTK	PBANKA_0214600	Plasmodium exported protein, unknown function	N/A	0.72261	0.988657	0.00495434
NSNSDDSIR	PBANKA_0939100	AP2 domain transcription factor AP2-P, putative	ApiAP2	0.72261	0.642566	0.192082
GLGNHDNDESEQTMDEK	PBANKA_1230100	ribonuclease, putative	N/A	0.72261	0.466089	0.331531
TSTEDISQER	PBANKA_1204400	DNA/RNA-binding protein Alba 3, putative	ALBA3	0.72261	0.44779	0.348925
KPHIDRISSTLNPESTDR	PBANKA_1365500	exported protein IBIS1	IBIS1	0.720232	0.925488	0.0336292
NKNEEYDSSSNESEMK	PBANKA_1231200	phosducin-like protein 1, putative	PhLP1	0.717857	0.896689	0.0473583
KNSWDGSIR	PBANKA_0925200	calcium-dependent protein kinase 7	CDPK7	0.717857	0.452987	0.343914
TVSGSVNER	PBANKA_1329200	dynein beta chain, putative	N/A	0.717857	0.248043	0.605474
WEDIDADDDLESNKK	PBANKA_0715200	eukaryotic translation initiation factor 3 subunit G, putative	EIF3G	0.715486	0.924013	0.0343221
YNYNSVDESDEQKDVIYSNK	PBANKA_1330900	conserved Plasmodium protein, unknown function	N/A	0.715486	0.288594	0.539712
SFDKSESK	PBANKA_1432200	male development gene 1	MDV1	0.713119	0.128888	0.889788
GYRNSNDR	PBANKA_0937200	RNA-binding protein, putative	N/A	0.710756	0.773786	0.111379
FALSDNESDKENEVIQVFK	PBANKA_0605700	pre-rRNA-processing protein ESF1, putative	N/A	0.710756	0.70009	0.154846
TTSYTNK	PBANKA_1320100	conserved Plasmodium protein, unknown function	UIS25	0.710756	0.513754	0.289245
SQSCNLSSSK	PBANKA_1329600	conserved Plasmodium protein, unknown function	N/A	0.708396	0.872186	0.0593909
VKNSGNILNTNLISK	PBANKA_0310500	conserved Plasmodium protein, unknown function	N/A	0.708396	0.838078	0.0767154
CDNNANDNNSENSK	PBANKA_0314900	SUZ domain-containing protein, putative	N/A	0.708396	0.760176	0.119086
RDNSFETR	PBANKA_1223000	conserved Plasmodium protein, unknown function	N/A	0.708396	0.695642	0.157614
QYSQNR	PBANKA_0311800	acyl-CoA synthetase, putative	ACS9	0.708396	0.210529	0.676689
NSSGYDIQQIK	PBANKA_0316200	Plasmodium exported protein, unknown function	N/A	0.708396	0.19907	0.700995
TGYKSLDDESVHYMQIK	PBANKA_1407400	mRNA-decapping enzyme 2, putative	DCP2	0.706041	0.936474	0.0285044
ECSDDNSTNVSR	PBANKA_1131900	serine/threonine protein phosphatase 5	PP5	0.706041	0.52973	0.275946
NYDRSFSR	PBANKA_1103000	serine/arginine-rich splicing factor 12, putative	SRSF12	0.706041	0.50665	0.295292
SKNENEDEEDVDEEEDEESGDDEYNNYSEK	PBANKA_1123500	ISWI chromatin-remodeling complex ATPase, putative	ISWI	0.706041	0.0524131	1.28056
TIHDSESCDENEPR	PBANKA_0819800	gamma-glutamylcysteine synthetase	gammaGCS	0.703689	0.789629	0.102577
QYHSPNENDNTHQDSTTDDEER	PBANKA_0613700	RNA-binding protein, putative	N/A	0.703689	0.431222	0.365299
DNNSGEENSNSEQK	PBANKA_0937200	RNA-binding protein, putative	N/A	0.703689	0.243211	0.614017
SATDTNMDINIDKDFNIR	PBANKA_1237800	multidrug resistance protein 1, putative	MDR1	0.703689	0.132025	0.879343
KSAPVSTGIK	PBANKA_1117100	histone H3 variant	H3.3	0.701342	0.961451	0.0170727
QHHMSSYDHR	PBANKA_1123500	ISWI chromatin-remodeling complex ATPase, putative	ISWI	0.698998	0.81542	0.0886189
ASNCYSNHHITR	PBANKA_0101700	conserved Plasmodium protein, unknown function	N/A	0.698998	0.79077	0.10195
SVDDEDNISVKEK	PBANKA_0802300	HECT-type E3 ubiquitin ligase UT, putative	N/A	0.696658	0.734438	0.134045
QLNNKPSLK	PBANKA_1236700	conserved Plasmodium protein, unknown function	N/A	0.694321	0.86621	0.0623768
NSSLNSIETQNK	PBANKA_1206200	histone deacetylase 2, putative	HDA2	0.694321	0.851979	0.069571
NTIETISDLDNINSNDDKNK	PBANKA_1455300	tetratricopeptide repeat protein, putative	N/A	0.694321	0.673373	0.171744
KHSDIHIPYDSK	PBANKA_0824300	conserved Plasmodium protein, unknown function	N/A	0.694321	0.380715	0.4194
KDENNSVSEHENFR	PBANKA_0500600	fam-b protein	N/A	0.691989	0.535202	0.271482
NMNNTSHNR	PBANKA_1431400	conserved Plasmodium protein, unknown function	N/A	0.691989	0.148609	0.827955
HLSSYMEEK	PBANKA_1334300	exported protein 2	EXP2	0.691989	0.145009	0.838606
NNVSNSASK	PBANKA_0105300	WD repeat-containing protein, putative	N/A	0.68966	0.617545	0.209331
GSGDGDNYNK	PBANKA_0937200	RNA-binding protein, putative	N/A	0.68966	0.120467	0.919134
SKDDSDGEHR	PBANKA_0928800	splicing factor U2AF small subunit, putative	U2AF1	0.687335	0.632534	0.198916
LSAYEELNDNDSGRENLLK	PBANKA_1456400	syntaxin-16, putative	STX16	0.685014	0.573303	0.241616
EITESEEEAQDGEKK	PBANKA_0805700	heat shock protein 90	HSP90	0.685014	0.501826	0.299447
ENQIHSKNEINNNPHTDEIGK	PBANKA_1448700	bromodomain protein 5, putative	BDP5	0.685014	0.319643	0.495334
FDSHNMPR	PBANKA_1229000	Plasmodium exported protein (PHIST), unknown function	N/A	0.682696	0.64641	0.189492
TNGYESEQSK	PBANKA_1407900	HORMA domain protein, putative	HOP1	0.680382	0.892158	0.0495584
IMSDKEDNVNSANR	PBANKA_1455300	tetratricopeptide repeat protein, putative	N/A	0.680382	0.866661	0.0621506
GRNSQEDNER	PBANKA_0916400	ubiquitin-like protein, putative	N/A	0.680382	0.770449	0.113256
YRDSYER	PBANKA_1103000	serine/arginine-rich splicing factor 12, putative	SRSF12	0.680382	0.572386	0.242311
AYTLYVK	PBANKA_1400600	cytoadherence linked asexual protein, putative	RhopH1A	0.680382	0.183811	0.735628
FVSQTFTPSKFPLSGEK	PBANKA_1356300	CDT1-like protein, putative	N/A	0.678072	0.954169	0.0203748
SDYYSPR	PBANKA_0506600	serine/arginine-rich splicing factor 4, putative	SRSF4	0.678072	0.915429	0.0383754
GLCNIDREDSIANSHGK	PBANKA_1125900	ankyrin-repeat protein, putative	N/A	0.678072	0.746303	0.127085
DIPNDGNNSGR	PBANKA_0804100	conserved Plasmodium protein, unknown function	N/A	0.673463	0.552095	0.257986
TSSNSSISK	PBANKA_1000500	GRAM domain-containing protein, putative	N/A	0.673463	0.359548	0.444243
SCFSGKSDEEIEK	PBANKA_0921600	alternative splicing factor SR-MG	SR-MG	0.671164	0.34976	0.456229
NSISSMEYHNQQNNEK	PBANKA_1023800	conserved Plasmodium protein, unknown function	N/A	0.671164	0.324525	0.488752
EYSQERDDNNNDPNYEYSK	PBANKA_1425000	RNA-binding protein, putative	N/A	0.668868	0.835948	0.0778206
TYDPYSNSPK	PBANKA_0810600	exoribonuclease, putative	N/A	0.668868	0.506117	0.295749
LSNNNSVNK	PBANKA_1329500	protein phosphatase containing kelch-like domains	PPKL	0.668868	0.356908	0.447443
NRSYSSR	PBANKA_1232100	serine/arginine-rich splicing factor 1, putative	SR1	0.668868	0.309847	0.508853
KYHSDSEIAK	PBANKA_0807900	nucleoporin NUP335	NUP335	0.668868	0.30176	0.520338
SQFPFIPVISSK	PBANKA_0807000	DNA-directed RNA polymerase II subunit RPB1, putative	RPB1	0.668868	0.178823	0.747576
VPSVAPSNVPEQK	PBANKA_0519300	conserved Plasmodium protein, unknown function	N/A	0.666576	0.926316	0.033241
YARNSYDHR	PBANKA_1200800	transformer-2 protein homolog beta, putative	TRA2B	0.666576	0.742428	0.129345
HPSNNSNISTCNK	PBANKA_1426200	CCR4-associated factor 1, putative	CAF1	0.664288	0.237233	0.624826
QYSMENGNLK	PBANKA_1214700	conserved Plasmodium protein, unknown function	N/A	0.664288	0.232661	0.633276
ITMNASEDEK	PBANKA_0939600	polyadenylate-binding protein-interacting protein 1, putative	PAIP1	0.664288	0.201186	0.696402
YNDTENESPDKSK	PBANKA_1101900	HCNGP-like protein, putative	N/A	0.662004	0.421651	0.375047
DISIEYGKK	PBANKA_1406300	centrosomal protein CEP170, putative	CEP170	0.659723	0.910918	0.0405207
KDSEDEGFD	PBANKA_1305000	conserved Plasmodium protein, unknown function	N/A	0.659723	0.661753	0.179304
RYSNNSIDSEYK	PBANKA_1406300	centrosomal protein CEP170, putative	CEP170	0.659723	0.16924	0.771497
IKNESETEDNDDNNGGINDAK	PBANKA_1030000	deoxyhypusine synthase	DHS	0.657445	0.750208	0.124818
YNDHINSDDENESFPHSNNK	PBANKA_1441500	U3 small nucleolar RNA-interacting protein 2, putative	RRP9	0.657445	0.727676	0.138062
RECSDGNDTK	PBANKA_0416800	ubiquitin specific protease, putative	N/A	0.657445	0.639407	0.194222
SNNSNQLNAK	PBANKA_1440600	VAC14 domain-containing protein, putative	N/A	0.655172	0.587237	0.231187
SEIKENNSSTINNNMDDEVNDISETHSR	PBANKA_1326000	GTP-binding protein, putative	N/A	0.655172	0.513123	0.289779
NSTHSSDNNINQK	PBANKA_0939600	polyadenylate-binding protein-interacting protein 1, putative	PAIP1	0.652901	0.928393	0.0322683
ECSDGNDTK	PBANKA_0416800	ubiquitin specific protease, putative	N/A	0.652901	0.709683	0.148935
NNDSNNAPSSNRDK	PBANKA_0921600	alternative splicing factor SR-MG	SR-MG	0.652901	0.384379	0.41524
KQMVSK	PBANKA_1103000	serine/arginine-rich splicing factor 12, putative	SRSF12	0.652901	0.219603	0.658361
SNNNLSGMMGNSGK	PBANKA_0507300	dynein heavy chain, putative	N/A	0.652901	0.183837	0.735566
SKTDLVISLK	PBANKA_0709700	protein kinase 1	PK1	0.650635	0.956773	0.019191
EHYMHNSPTNK	PBANKA_0401100	serine/threonine protein kinase, putative	SRPK1	0.650635	0.779852	0.107988
ELGPSDNEQEGR	PBANKA_1433300	conserved Plasmodium protein, unknown function	N/A	0.648372	0.794957	0.0996563
STTPESTYHYLTPEELYEK	PBANKA_1246161	fam-a protein	N/A	0.648372	0.79463	0.099835
SYSHRNTGTNIEPNTTEEDASNNDR	PBANKA_0704100	ubiquitin conjugation factor E4 B, putative	UBE4B	0.648372	0.726069	0.139022
NNYSTSRDR	PBANKA_0506600	serine/arginine-rich splicing factor 4, putative	SRSF4	0.648372	0.66406	0.177792
SLGEGQDNNFSDREDAK	PBANKA_1202700	RNA-binding protein, putative	N/A	0.648372	0.488233	0.311373
SDSSPIFLNYFK	PBANKA_1225100	conserved Plasmodium protein, unknown function	N/A	0.646112	0.92631	0.0332436
GTNNNNNCGNVNSEHNK	PBANKA_0823000	ubiquitin-like protein, putative	N/A	0.646112	0.782486	0.106524
TTSYTNKNDQK	PBANKA_1320100	conserved Plasmodium protein, unknown function	UIS25	0.646112	0.756215	0.121355
VSGSNTYDDLKDADVVIVTAGFTK	PBANKA_1340100	L-lactate dehydrogenase	LDH	0.646112	0.503077	0.298365
SQEALNADKSLETLNVDK	PBANKA_1465000	fam-c protein	N/A	0.643856	0.78426	0.10554
SQSLNHR	PBANKA_0914100	erythrocyte membrane and merozoite antigen EMMA1, putative	N/A	0.643856	0.684107	0.164876
SESPTSSVSSTSLSK	PBANKA_0517000	early transcribed membrane protein	ETRAMP10.2	0.643856	0.486769	0.312677
TVDNVSS	PBANKA_1415000	pre-mRNA-processing factor 40, putative	PRP40	0.641604	0.937938	0.0278258
SVKSNER	PBANKA_1309000	ATP-dependent RNA helicase MAK5, putative	MAK5	0.641604	0.721214	0.141936
TSTEDISQER	PBANKA_1204400	DNA/RNA-binding protein Alba 3, putative	ALBA3	0.641604	0.385628	0.413832
SDSQNEDIDDNNCKK	PBANKA_0610100	lysine-specific histone demethylase 1, putative	LSD1	0.641604	0.0645816	1.18989
KGSKPSIPNLPFPIPPIPGMPMPSEDELK	PBANKA_0300600	Plasmodium exported protein, unknown function	N/A	0.639355	0.882444	0.0543126
KTENSEENDLSLAK	PBANKA_1142800	conserved protein, unknown function	N/A	0.639355	0.836208	0.0776859
KMSADSIDENNK	PBANKA_0906900	DnaJ domain-containing protein, putative	N/A	0.639355	0.350673	0.455097
EKDENTEDELINK	PBANKA_1034900	pre-mRNA-splicing factor 38B, putative	PRP38B	0.637109	0.732635	0.135113
TYNIVSNCSDSEKCDHK	PBANKA_1463700	DNA repair protein rhp16, putative	N/A	0.637109	0.523134	0.281387
SNNRSVEQSPSSNSK	PBANKA_1202700	RNA-binding protein, putative	N/A	0.637109	0.477597	0.320938
INRGSSGDR	PBANKA_1123500	ISWI chromatin-remodeling complex ATPase, putative	ISWI	0.634867	0.966315	0.0148813
RYSDHR	PBANKA_1316400	U1 snRNP-associated protein, putative	N/A	0.634867	0.748129	0.126024
SYGSGPYSK	PBANKA_1410000	26S protease regulatory subunit 7, putative	RPT1	0.634867	0.722705	0.141039
LNNSSNISNSNK	PBANKA_1428900	bromodomain protein 2, putative	BDP2	0.634867	0.595481	0.225132
QILHSDASEK	PBANKA_1411200	protein AAP2, putative	N/A	0.634867	0.371262	0.43032
KAYISDNNEYSSNPK	PBANKA_1234600	EELM2 domain-containing protein, putative	N/A	0.632629	0.991139	0.00386522
NISSSHER	PBANKA_1341500	RNA-binding protein, putative	N/A	0.632629	0.95673	0.0192108
QINENNAPSDKVNENDEQYNSDFVGK	PBANKA_0613700	RNA-binding protein, putative	N/A	0.632629	0.898137	0.0466576
NNNPSTDIDNENETDEEYVK	PBANKA_1000800	pre-mRNA splicing factor CWC25, putative	N/A	0.632629	0.622702	0.20572
LSSYDSETLKK	PBANKA_1461600	conserved protein, unknown function	N/A	0.632629	0.509066	0.293226
YNSTENISECNTQDIDKHSEQSITQMELQNVK	PBANKA_1233500	mRNA-binding protein PUF1	PUF1	0.632629	0.387009	0.412279
KHESDNDSHYENCSSNSNR	PBANKA_0108200	protein KIC6, putative	N/A	0.632629	0.288783	0.539428
KTDVSENDSNMGGR	PBANKA_1140100	nucleoporin NUP205	NUP205	0.630394	0.791336	0.101639
SHSENYDDINKNENSK	PBANKA_0712800	U4/U6.U5 small nuclear ribonucleoprotein, putative	SNRNP27	0.630394	0.75618	0.121375
YDSSNSIEKHK	PBANKA_1219000	heat shock protein 90, putative	N/A	0.628162	0.0450477	1.34633
NQNSKDSDNNNSTPK	PBANKA_1123500	ISWI chromatin-remodeling complex ATPase, putative	ISWI	0.625934	0.989616	0.00453338
NESYTDK	PBANKA_1005700	conserved Plasmodium protein, unknown function	N/A	0.625934	0.199935	0.69911
GYNSNVDGEGNVK	PBANKA_0937200	RNA-binding protein, putative	N/A	0.62371	0.979931	0.00880449
HGSFLGFNKK	PBANKA_1245900	Plasmodium exported protein, unknown function	N/A	0.62371	0.387846	0.41134
SVEQSPSSNSK	PBANKA_1202700	RNA-binding protein, putative	N/A	0.62371	0.218382	0.660783
HFDSQNDGNNNR	PBANKA_1033000	conserved Plasmodium protein, unknown function	N/A	0.621488	0.958911	0.0182217
SMESNHSYDNNR	PBANKA_0309400	nucleoporin NUP434	NUP434	0.621488	0.114325	0.94186
KNSIQNEQNNENEK	PBANKA_0310400	tetratricopeptide repeat protein, putative	N/A	0.619271	0.790936	0.101859
DVSDDISTIDIEEIKIEK	PBANKA_0942700	chromatin remodeling protein, putative	SNF2L	0.619271	0.728798	0.137393
HVDNKNSVNSQDAESN	PBANKA_1103000	serine/arginine-rich splicing factor 12, putative	SRSF12	0.619271	0.543182	0.265054
MTLSNDDNSLLKEDTIEEK	PBANKA_1236700	conserved Plasmodium protein, unknown function	N/A	0.617056	0.981467	0.0081245
KYSSTFLK	PBANKA_0617400	conserved Plasmodium protein, unknown function	N/A	0.617056	0.966899	0.0146189
SRSPQNYYNK	PBANKA_1404400	conserved Plasmodium protein, unknown function	N/A	0.617056	0.406894	0.390518
STGCSCSKK	PBANKA_1145900	membrane associated histidine-rich protein 1b	MAHRP1b	0.617056	0.298738	0.524709
SVSLDKNNIHK	PBANKA_1230100	ribonuclease, putative	N/A	0.614845	0.759259	0.11961
NSKSNEMER	PBANKA_1000800	pre-mRNA splicing factor CWC25, putative	N/A	0.614845	0.160477	0.794587
TSNDAEQNSDGSK	PBANKA_0409300	phosphatidylinositol 3- and 4-kinase, putative	N/A	0.614845	0.108315	0.965313
YMGTTPEIENLRPKSPPR	PBANKA_1450100	N6-adenosine-methyltransferase, putative	N/A	0.612637	0.678359	0.16854
SYETKGSEAK	PBANKA_1452500	conserved Plasmodium protein, unknown function	N/A	0.612637	0.132773	0.876891
TQSYEDSSTENASTSYMSTLK	PBANKA_1365500	exported protein IBIS1	IBIS1	0.612637	0.0818729	1.08686
SNSLHYNKK	PBANKA_1343200	conserved Plasmodium protein, unknown function	N/A	0.610433	0.965934	0.0150527
SAPVSTGIK	PBANKA_1117100	histone H3 variant	H3.3	0.610433	0.945919	0.0241458
KLSENFGR	PBANKA_1025100	ookinete surface and oocyst capsule protein OSCP	N/A	0.610433	0.917182	0.0375447
VQYSPSRETIER	PBANKA_0808000	cdc2-related protein kinase 4, putative	CRK4	0.610433	0.596898	0.2241
LSSFNNLNIK	PBANKA_1108500	protein AAP6, putative	N/A	0.608232	0.928957	0.0320046
CGSCPYK	PBANKA_0706000	Fe-S cluster assembly protein DRE2, putative	DRE2	0.608232	0.921357	0.035572
KNSNIVTNK	PBANKA_1349600	conserved oligomeric Golgi complex subunit 3, putative	COG3	0.608232	0.750609	0.124586
MRDDGDHGDAGYYSGDNNR	PBANKA_1007200	replication protein A1, large subunit, putative	RPA1	0.608232	0.54038	0.267301
NITSRNESINNDNMK	PBANKA_1320100	conserved Plasmodium protein, unknown function	UIS25	0.608232	0.398284	0.399807
ISSHSQNR	PBANKA_0409300	phosphatidylinositol 3- and 4-kinase, putative	N/A	0.608232	0.191948	0.716816
TGEEEDSGSDFVYEPINVR	PBANKA_1242500	ATP-dependent RNA helicase DDX41, putative	DDX41	0.606035	0.848621	0.0712865
IMSDKEDNVNSANR	PBANKA_1455300	tetratricopeptide repeat protein, putative	N/A	0.606035	0.819282	0.0865666
KTHSNSSENNDTR	PBANKA_1461600	conserved protein, unknown function	N/A	0.606035	0.612056	0.213209
RAYTLYVK	PBANKA_1400600	cytoadherence linked asexual protein, putative	RhopH1A	0.606035	0.106224	0.973778
SQSMESR	PBANKA_1404400	conserved Plasmodium protein, unknown function	N/A	0.603841	0.72365	0.140471
KTEFSEEMNANNISDEENLAK	PBANKA_0909600	AP2 domain transcription factor AP2-G5, putative	ApiAP2	0.60165	0.830441	0.080691
NLHCSLSNNIYDAGK	PBANKA_1428900	bromodomain protein 2, putative	BDP2	0.60165	0.464684	0.332843
EEHINSNDNNSTNK	PBANKA_0836000	vacuolar protein sorting-associated protein 33, putative	VPS33	0.60165	0.257237	0.589667
KTHSNSSENNDTR	PBANKA_1461600	conserved protein, unknown function	N/A	0.599462	0.317938	0.497658
ESHYSNTDDNSTK	PBANKA_0705600	conserved Plasmodium protein, unknown function	N/A	0.597278	0.886584	0.0522799
QMSNTIDSNR	PBANKA_0907900	conserved Plasmodium protein, unknown function	N/A	0.597278	0.829888	0.0809805
IDLNLYDEDVDSDVELF	PBANKA_0309100	eukaryotic peptide chain release factor subunit 1, putative	ERF1	0.597278	0.810683	0.0911488
LSTSPEPPKVFEK	PBANKA_1000600	erythrocyte membrane antigen 1	N/A	0.597278	0.494763	0.305603
GTSNSGSILNSMKSLR	PBANKA_1229000	Plasmodium exported protein (PHIST), unknown function	N/A	0.595097	0.996089	0.00170169
IPHSDGQDSENDFSPTKR	PBANKA_1205900	AP2 domain transcription factor AP2-I, putative	ApiAP2	0.595097	0.959162	0.0181081
NDMTTILHSESNLTEQNALKNENVSK	PBANKA_1206300	PHD finger protein PHD1, putative	PHD1	0.595097	0.90561	0.0430587
SYDSSQIEGGEDEK	PBANKA_1140100	nucleoporin NUP205	NUP205	0.595097	0.902037	0.0447759
NNTVDTVDDIEEGNDNVVGENKNEVFK	PBANKA_1305000	conserved Plasmodium protein, unknown function	N/A	0.595097	0.801777	0.0959464
IHSAPNK	PBANKA_1239800	zinc finger protein, putative	N/A	0.595097	0.559797	0.25197
VKPLYSEPEDIDDNDNINTGK	PBANKA_1432800	multiple RNA-binding domain-containing protein 1, putative	MRD1	0.592919	0.942426	0.0257525
NNYSGSYGNVYNSYKNDPR	PBANKA_1202700	RNA-binding protein, putative	N/A	0.592919	0.722845	0.140955
LSSFENNFKNELK	PBANKA_1330300	conserved Plasmodium protein, unknown function	N/A	0.592919	0.690715	0.160701
NKSDEENEDNNSR	PBANKA_0907700	apical polar ring protein APR1, putative	36982	0.592919	0.686321	0.163473
NIYSEVPNENQSLGNNK	PBANKA_0401100	serine/threonine protein kinase, putative	SRPK1	0.592919	0.615485	0.210782
FGQYHMSYDSK	PBANKA_1008500	translocon component PTEX150	PTEX150	0.590745	0.945815	0.0241936
INIPENMSNYKNDISDGIK	PBANKA_0416500	copper-transporting ATPase	CuTP	0.590745	0.888771	0.0512103
ANALPSPKGEEQPAFECPLVTLR	PBANKA_1145900	membrane associated histidine-rich protein 1b	MAHRP1b	0.590745	0.83685	0.0773523
SNSPSHGQDSR	PBANKA_0205200	conserved Plasmodium protein, unknown function	N/A	0.590745	0.807965	0.0926075
KNESDDDNNTTVMNEQK	PBANKA_1212000	conserved Plasmodium protein, unknown function	N/A	0.590745	0.76214	0.117965
THSNSSENNDTR	PBANKA_1461600	conserved protein, unknown function	N/A	0.590745	0.670116	0.17385
SSYDSRER	PBANKA_1445500	pre-mRNA-splicing regulator WTAP, putative	WTAP	0.588574	0.644331	0.190891
SEESYDER	PBANKA_1341500	RNA-binding protein, putative	N/A	0.588574	0.495403	0.305041
TLNEIKPDNDQSISFNSIPEQYINNIDDFSVNK	PBANKA_1452500	conserved Plasmodium protein, unknown function	N/A	0.586406	0.726571	0.138722
SLSEDDIENIKGK	PBANKA_0102200	trophozoite exported protein 1, putative	TEX1	0.586406	0.708277	0.149797
SGSIRESDIGNNETDNNLK	PBANKA_1030400	MORN repeat protein, putative	MORN (1030400)	0.586406	0.271474	0.566272
KNSVHFEPPK	PBANKA_1458800	kinesin-15	N/A	0.584241	0.484937	0.314315
LQQVNSPNQK	PBANKA_1141600	conserved Plasmodium protein, unknown function	N/A	0.58208	0.359625	0.44415
SSGGLSSKGSGR	PBANKA_1463700	DNA repair protein rhp16, putative	N/A	0.58208	0.248372	0.604898
AFSGITDAVELI	PBANKA_1336500	CKK domain-containing protein, putative	N/A	0.579922	0.952963	0.0209241
HKHDTSSSPNR	PBANKA_1242700	AP-1/2 complex subunit beta, putative	N/A	0.579922	0.906827	0.0424755
YKNSPEFYHIHNEK	PBANKA_0719900	cdc2-related protein kinase 1	CRK1	0.579922	0.539418	0.268075
SNSFSCYENK	PBANKA_0521300	zinc finger protein, putative	N/A	0.577767	0.69526	0.157853
GSLPSMQR	PBANKA_1303700	vesicle-associated membrane protein, putative	N/A	0.577767	0.590369	0.228877
NKSEESYDER	PBANKA_1341500	RNA-binding protein, putative	N/A	0.577767	0.422113	0.374571
KPSSKEEEFYQPVK	PBANKA_0709400	conserved Plasmodium protein, unknown function	N/A	0.577767	0.181642	0.740784
MRSHSR	PBANKA_0613700	RNA-binding protein, putative	N/A	0.577767	0.0531472	1.27452
KNIYSEVPNENQSLGNNK	PBANKA_0401100	serine/threonine protein kinase, putative	SRPK1	0.573467	0.747835	0.126194
SGTGNIFVK	PBANKA_1439200	polyadenylate-binding protein 1, putative	PABP1	0.573467	0.489743	0.310032
DATPGEDQTSANGTTTTVTSTTDAK	PBANKA_1439200	polyadenylate-binding protein 1, putative	PABP1	0.573467	0.41337	0.383661
AMDSKPIDEGDPMYDSEHER	PBANKA_1449700	conserved protein, unknown function	N/A	0.573467	0.301296	0.521006
SGSNIMDNDSNK	PBANKA_1108300	pre-mRNA-processing ATP-dependent RNA helicase PRP5, putative	PRP5	0.573467	0.277502	0.556734
FTKNSSGYDIQQIK	PBANKA_0316200	Plasmodium exported protein, unknown function	N/A	0.571322	0.245185	0.610507
ANESANSNGNNTSSK	PBANKA_0615800	exported serine/threonine protein kinase	EST	0.571322	0.146744	0.833439
LKEHAIHSNDYR	PBANKA_0501051	fam-a protein	N/A	0.56918	0.0992736	1.00317
SDKESQNENEDAK	PBANKA_0807900	nucleoporin NUP335	NUP335	0.56918	0.0640129	1.19373
HESENR	PBANKA_0908000	conserved Plasmodium protein, unknown function	N/A	0.567041	0.976546	0.0103072
NGSAFGHLK	PBANKA_1034400	plasmepsin IV	PM4	0.567041	0.87252	0.0592244
RESTDMK	PBANKA_1306900	serine/threonine protein kinase, putative	SRPK2	0.567041	0.75217	0.123684
NSSNSSLKK	PBANKA_1131500	conserved Plasmodium protein, unknown function	N/A	0.567041	0.688744	0.161942
KNSPLDEEIHNDSK	PBANKA_1230100	ribonuclease, putative	N/A	0.567041	0.303061	0.518469
FDAESHVNNESENDDINSK	PBANKA_0309400	nucleoporin NUP434	NUP434	0.564905	0.762409	0.117812
CDASNENDDINIKSPK	PBANKA_1428100	asparagine-rich antigen, putative	N/A	0.564905	0.628703	0.201555
NSHLDRNSDEK	PBANKA_1025500	CCR4-NOT transcription complex subunit NOT1, putative	NOT1	0.564905	0.166688	0.778096
ESSNSSHNMNK	PBANKA_0807000	DNA-directed RNA polymerase II subunit RPB1, putative	RPB1	0.564905	0.0485748	1.31359
SASMPNYLNNSKPTDITSTK	PBANKA_1109400	phosphatidylinositol 4-kinase beta, putative	PI4KB	0.562772	0.848571	0.071312
NSSLDRSSFQR	PBANKA_1200800	transformer-2 protein homolog beta, putative	TRA2B	0.562772	0.582213	0.234918
NNDVRDNSVHNK	PBANKA_1034900	pre-mRNA-splicing factor 38B, putative	PRP38B	0.562772	0.341663	0.466402
KESEIIIEK	PBANKA_0606300	conserved Plasmodium protein, unknown function	N/A	0.560643	0.92631	0.0332436
KNENNLAESDDEEDNDLYINSYVK	PBANKA_0508100	chromodomain-helicase-DNA-binding protein 1, putative	CHD1	0.560643	0.866893	0.0620347
GIETHGSDKLSCLNLLK	PBANKA_0509200	Eps15-like protein, putative	N/A	0.560643	0.8128	0.0900165
FDSHNMPR	PBANKA_1229000	Plasmodium exported protein (PHIST), unknown function	N/A	0.560643	0.781758	0.106928
NSINEQEK	PBANKA_1213000	transcriptional coactivator ADA2, putative	ADA2	0.560643	0.754189	0.12252
YIAMNPNEPSILETDKYYSNNYFHHFNK	PBANKA_0607400	protein phosphatase PPM11, putative	PPM11	0.560643	0.61312	0.212454
TESTKYGR	PBANKA_1202700	RNA-binding protein, putative	N/A	0.560643	0.429266	0.367274
NEESYNSQYEK	PBANKA_0509200	Eps15-like protein, putative	N/A	0.560643	0.349329	0.456765
NSEDIYSDEHDDNYKQNK	PBANKA_1233300	ATP-dependent RNA helicase DDX23, putative	DDX23	0.558517	0.939328	0.0271829
EMSPEEIVNSRPFR	PBANKA_1423300	DNA/RNA-binding protein Alba 1, putative	ALBA1	0.558517	0.653768	0.184576
YRNSSLDR	PBANKA_1200800	transformer-2 protein homolog beta, putative	TRA2B	0.558517	0.615724	0.210614
SSSYDNTYNSYK	PBANKA_0406000	apicomplexan kinetochore protein 10	AKIT10	0.558517	0.558647	0.252863
NNSANNSPQESK	PBANKA_1424200	conserved protein, unknown function	N/A	0.558517	0.427782	0.368778
YTPDEARSLK	PBANKA_0905600	translation initiation factor eIF-1A, putative	N/A	0.558517	0.339943	0.468594
QHVEDLDTPR	PBANKA_0408400	phosphoglycerate mutase, putative	N/A	0.558517	0.25555	0.592524
FTDTRADEQER	PBANKA_1314800	elongation factor 2, putative	eEF2	0.556393	0.965229	0.0153698
FDKSPYEEWSDFLETYQNVK	PBANKA_1310800	40S ribosomal protein S5, putative	N/A	0.556393	0.715596	0.145332
SLNCSEK	PBANKA_0107500	conserved Plasmodium protein, unknown function	N/A	0.556393	0.63517	0.19711
HMASNSNYNSNTFSPSHR	PBANKA_1210200	PRE-binding protein, putative	PREBP	0.556393	0.573976	0.241106
TQSYEDSSTENASTSYMSTLK	PBANKA_1365500	exported protein IBIS1	IBIS1	0.556393	0.0878621	1.0562
SASSEYTEEIK	PBANKA_0519400	conserved Plasmodium protein, unknown function	N/A	0.554273	0.880696	0.055174
NHSHFSYK	PBANKA_1327900	conserved Plasmodium protein, unknown function	N/A	0.554273	0.789166	0.102832
KLEENPVDMSQEENNVSDNK	PBANKA_1301700	splicing factor 3A subunit 1, putative	SF3A1	0.552156	0.996988	0.00131006
KGSNVKPFYESIDVSK	PBANKA_1423500	60S ribosomal protein L13-2, putative	N/A	0.552156	0.595458	0.225149
RQDNSCECNNNYAK	PBANKA_0908000	conserved Plasmodium protein, unknown function	N/A	0.552156	0.537552	0.269579
KTLSPNSSFIK	PBANKA_0208800	ubiquitin carboxyl-terminal hydrolase 1, putative	UBP1	0.552156	0.482633	0.316383
KHSGDEEDYTYENDDNYR	PBANKA_1445500	pre-mRNA-splicing regulator WTAP, putative	WTAP	0.552156	0.32121	0.493211
SSDEQKSSNDK	PBANKA_1365500	exported protein IBIS1	IBIS1	0.550043	0.993524	0.00282164
SFNPQNSDESDTQKETEKPIK	PBANKA_1358300	conserved Plasmodium protein, unknown function	N/A	0.550043	0.758136	0.120253
KNNNPSTDIDNENETDEEYVK	PBANKA_1000800	pre-mRNA splicing factor CWC25, putative	N/A	0.550043	0.628659	0.201585
SRSLAIVR	PBANKA_0703700	ATP-dependent RNA helicase DBP10, putative	DBP10	0.550043	0.59236	0.227415
RGEHINSQNDDNIQK	PBANKA_0610800	eukaryotic translation initiation factor eIF2A, putative	N/A	0.550043	0.304451	0.516483
SNSNPNSQK	PBANKA_0522600	erythrocyte membrane-associated antigen, putative	N/A	0.547932	0.955411	0.0198098
NYNQSASNSVNR	PBANKA_0620900	conserved Plasmodium protein, unknown function	N/A	0.547932	0.689206	0.161651
ALSIIFPCAQICN	PBANKA_1013900	PhIL1 interacting protein PIP3, putative	PIP3	0.545824	0.869574	0.0606934
FEQDILEEHYINENEKNETPK	PBANKA_0605500	conserved Plasmodium protein, unknown function	N/A	0.545824	0.670999	0.173278
KTTDSESATNK	PBANKA_1439200	polyadenylate-binding protein 1, putative	PABP1	0.545824	0.590231	0.228978
TRSEEFYK	PBANKA_0908000	conserved Plasmodium protein, unknown function	N/A	0.545824	0.436871	0.359647
ITNLDSLKTNNYNK	PBANKA_0214700	Plasmodium exported protein, unknown function	N/A	0.545824	0.327861	0.484311
KNSDTTIDSSINNDK	PBANKA_1307300	WD repeat-containing protein, putative	WLP1	0.545824	0.133314	0.875126
EKDDGHNDSESVGGNQK	PBANKA_1425000	RNA-binding protein, putative	N/A	0.54372	0.82479	0.0836565
KVHDYNSSERPEK	PBANKA_0621600	conserved Plasmodium protein, unknown function	N/A	0.54372	0.714836	0.145793
INSYDNDYSDHTR	PBANKA_0619500	conserved Plasmodium protein, unknown function	N/A	0.54372	0.605575	0.217832
KMNSDDFNTPSSK	PBANKA_0908800	conserved Plasmodium protein, unknown function	N/A	0.54372	0.553591	0.256811
GMSETYNSR	PBANKA_1445500	pre-mRNA-splicing regulator WTAP, putative	WTAP	0.54372	0.402386	0.395357
NESNHNNIHQNR	PBANKA_1315100	transcriptional regulatory protein sir2b	Sir2b	0.54372	0.265844	0.575373
SEESYDERDSK	PBANKA_1341500	RNA-binding protein, putative	N/A	0.541618	0.938059	0.0277701
TALPKSDDEYFDGYYDNSEYVAK	PBANKA_1407400	mRNA-decapping enzyme 2, putative	DCP2	0.541618	0.817839	0.0873323
VADADTDEIGGVNNEHIIEK	PBANKA_0607700	telomere repeat-binding zinc finger protein, putative	TRZ	0.541618	0.730162	0.136581
STSSVQNR	PBANKA_0100500	PIR protein	N/A	0.541618	0.428386	0.368165
DFAKSFDPMFTIIR	PBANKA_1415100	choline-phosphate cytidylyltransferase	CCT	0.53952	0.856149	0.0674509
MNSNNMSDGNMNR	PBANKA_1426200	CCR4-associated factor 1, putative	CAF1	0.53952	0.785289	0.104971
ANSINNPIPNNR	PBANKA_1133100	aurora-related kinase ARK3, putative	ARK3	0.53952	0.665257	0.17701
SVEQSPSSNSK	PBANKA_1202700	RNA-binding protein, putative	N/A	0.53952	0.57774	0.238267
NLNELKISNDDIDNNEYMTK	PBANKA_1331300	WD repeat-containing protein, putative	N/A	0.53952	0.396164	0.402125
KTDSNTSLVFSFEDK	PBANKA_0301800	condensin-2 complex subunit H2, putative	CAPH2	0.53952	0.368883	0.433111
GEGDEENNSDTNK	PBANKA_1142500	signal recognition particle receptor subunit alpha, putative	N/A	0.537424	0.361817	0.441511
NNNNSSYNNDDGQNNLR	PBANKA_0937200	RNA-binding protein, putative	N/A	0.537424	0.115879	0.935997
TGLPSILPDNISVLEPK	PBANKA_1329300	40S ribosomal protein S3, putative	N/A	0.535332	0.695728	0.15756
ENLNTENDSDNNVNKK	PBANKA_1018800	conserved Plasmodium protein, unknown function	N/A	0.535332	0.663382	0.178236
ETSSNYNTLSSENSR	PBANKA_0921600	alternative splicing factor SR-MG	SR-MG	0.535332	0.395477	0.402878
LNNKDNSSEHDNDEK	PBANKA_1002000	Ran-binding protein, putative	N/A	0.535332	0.264444	0.577666
AENPDFNKSDDDNNLVSSDEEIYEK	PBANKA_0706000	Fe-S cluster assembly protein DRE2, putative	DRE2	0.535332	0.168224	0.774111
ANANTENGENNSGKGK	PBANKA_0804100	conserved Plasmodium protein, unknown function	N/A	0.533242	0.733484	0.13461
FISVDNDAQPLQHSLNIAHKLSTSPEPPK	PBANKA_1000600	erythrocyte membrane antigen 1	N/A	0.533242	0.668602	0.174833
TTKGNVTDEDV	PBANKA_1455700	conserved Plasmodium protein, unknown function	N/A	0.533242	0.665807	0.176651
SQSENIYNCK	PBANKA_0207600	asparagine-rich antigen, putative	N/A	0.533242	0.38432	0.415307
NSDRSISPR	PBANKA_1314400	Cwf21 domain-containing protein	N/A	0.533242	0.337932	0.471171
STLLDTSK	PBANKA_1011400	DNA topoisomerase 2, putative	TOP2	0.533242	0.203015	0.692472
KFSNLLLK	PBANKA_0705100	protein KRI1, putative	KRI1	0.531156	0.958749	0.0182953
DNTTSLQENEYLKPDIFKPIASK	PBANKA_1008500	translocon component PTEX150	PTEX150	0.529073	0.933776	0.0297571
NVKSLPESK	PBANKA_1215600	40S ribosomal protein S3A, putative	RPS3A	0.529073	0.885084	0.0530157
YGSYSRDK	PBANKA_1103000	serine/arginine-rich splicing factor 12, putative	SRSF12	0.529073	0.795971	0.0991025
IEDEDSTSIHEK	PBANKA_1036000	transcription elongation factor SPT6, putative	SPT6	0.529073	0.451825	0.34503
RSCSHSNR	PBANKA_1219000	heat shock protein 90, putative	N/A	0.529073	0.39774	0.400401
SDISIDDKNLGDK	PBANKA_1330900	conserved Plasmodium protein, unknown function	N/A	0.529073	0.286907	0.542258
IIMDEFDTDNEDEEEEKEMK	PBANKA_1325300	splicing factor 3B subunit 2, putative	SF3B2	0.526992	0.877271	0.0568661
DRNNGSPIR	PBANKA_1356300	CDT1-like protein, putative	N/A	0.526992	0.860185	0.065408
ALSTESINSNSHK	PBANKA_1415000	pre-mRNA-processing factor 40, putative	PRP40	0.526992	0.740907	0.130237
HEAFDRFDSHNMPR	PBANKA_1229000	Plasmodium exported protein (PHIST), unknown function	N/A	0.526992	0.723152	0.14077
SSGGLSSK	PBANKA_1463700	DNA repair protein rhp16, putative	N/A	0.526992	0.411723	0.385395
APSSEDSYK	PBANKA_0707100	inner membrane complex protein 1i	IMC1i	0.526992	0.278915	0.554528
NSSNPVPSTSKNENPIPSTSK	PBANKA_1224200	DnaJ protein, putative	N/A	0.526992	0.265256	0.576335
GQSSSNFNSDTCK	PBANKA_0416800	ubiquitin specific protease, putative	N/A	0.524915	0.932085	0.0305445
TQSYEDSSTENASTSYMSTLKTDEESNTAGEDR	PBANKA_1365500	exported protein IBIS1	IBIS1	0.524915	0.0936267	1.0286
NIKGSGDGDNYNK	PBANKA_0937200	RNA-binding protein, putative	N/A	0.522841	0.59484	0.2256
SIRSSSDK	PBANKA_1122000	nuclear polyadenylated RNA-binding protein NAB2	NAB2	0.522841	0.463194	0.334237
YGSNISQVNETDENTR	PBANKA_0704500	HECT-like E3 ubiquitin ligase, putative	HEUL	0.522841	0.388737	0.410344
YGNVVQVYYVPATAQSPR	PBANKA_0707400	RNA-binding protein, putative	N/A	0.520769	0.653184	0.184965
AISESGFEHPSEVQQETIPAAITGTDILCQAK	PBANKA_0306800	ATP-dependent RNA helicase UAP56, putative	UAP56	0.520769	0.423806	0.372833
SYDSANYK	PBANKA_0521300	zinc finger protein, putative	N/A	0.520769	0.297698	0.526224
EHASKNNIYDSNK	PBANKA_1350100	conserved Plasmodium protein, unknown function	N/A	0.520769	0.127629	0.894049
TTESPDKK	PBANKA_0928200	conserved protein, unknown function	N/A	0.518701	0.816019	0.0882998
IKSNDNIQPEK	PBANKA_0416500	copper-transporting ATPase	CuTP	0.518701	0.470619	0.32733
CLLEVCNISDGNDFFKK	PBANKA_1032200	WD repeat-containing protein, putative	N/A	0.518701	0.391054	0.407763
YNPNQSNSMQNNK	PBANKA_1207000	nucleolar protein 5, putative	NOP5	0.518701	0.06097	1.21488
ADGDSPNNKPSNSDENNNDNPQKK	PBANKA_0519900	conserved Plasmodium protein, unknown function	N/A	0.516636	0.859566	0.0657207
ASSINIIR	PBANKA_1354400	60S ribosomal protein L18, putative	N/A	0.516636	0.75881	0.119867
SNSLDENDYK	PBANKA_0619500	conserved Plasmodium protein, unknown function	N/A	0.516636	0.740528	0.130458
YIPTLGVEVHPLK	PBANKA_0930300	GTP-binding nuclear protein RAN/TC4, putative	N/A	0.516636	0.702487	0.153362
ENSLERR	PBANKA_0928800	splicing factor U2AF small subunit, putative	U2AF1	0.516636	0.513066	0.289827
NKSDIELNNNQK	PBANKA_1005400	protein CINCH, putative	CINCH	0.516636	0.201768	0.695149
MDTSDIIIK	PBANKA_0105300	WD repeat-containing protein, putative	N/A	0.514573	0.977598	0.00983966
PISHHEGCGCR	PBANKA_1345000	PITH domain-containing protein, putative	N/A	0.514573	0.864625	0.0631724
SRHGLK	PBANKA_0619700	rhoptry-associated leucine zipper-like protein 1, putative	RALP1	0.514573	0.814107	0.0893185
NSNTNPSNEENNTTGYNANNK	PBANKA_0939600	polyadenylate-binding protein-interacting protein 1, putative	PAIP1	0.514573	0.703926	0.152473
SMDNMNNTDNIHYIDNVDQNSEREK	PBANKA_1221300	conserved Plasmodium protein, unknown function	N/A	0.514573	0.427462	0.369103
GFIVDSDEEEEEEEEGKK	PBANKA_1036000	transcription elongation factor SPT6, putative	SPT6	0.514573	0.157054	0.80395
NNHNISNDNISENK	PBANKA_1320100	conserved Plasmodium protein, unknown function	UIS25	0.514573	0.0978301	1.00953
TTDSESATNK	PBANKA_1439200	polyadenylate-binding protein 1, putative	PABP1	0.512514	0.917718	0.0372907
NAGTVAKPGSVVHTQPK	PBANKA_0517500	bromodomain protein 1, putative	BDP1	0.512514	0.754004	0.122626
FNTSPSMVR	PBANKA_1103000	serine/arginine-rich splicing factor 12, putative	SRSF12	0.512514	0.504566	0.297082
QLYQEGDSDMKR	PBANKA_1452600	calcyclin binding protein, putative	N/A	0.512514	0.377666	0.422892
QSNENEYNKSVTSDFNNCNDLLNNLNSSIDDIK	PBANKA_1434100	dynamin-like protein, putative	DRPC	0.510457	0.978951	0.00923902
YDSLKTFAQNVNIPAPLLSR	PBANKA_1131600	DNA replication licensing factor MCM6, putative	MCM6	0.510457	0.712321	0.147324
GITNQDSCINNHSENDINDVNDNINSEHINK	PBANKA_0802300	HECT-type E3 ubiquitin ligase UT, putative	N/A	0.508403	0.773033	0.111802
NKFEQQGISSQDIK	PBANKA_0923500	ribosome biogenesis regulatory protein, putative	RRS1	0.508403	0.753941	0.122663
CGSTVIADQYVSGQDNSEHVIQEK	PBANKA_1423300	DNA/RNA-binding protein Alba 1, putative	ALBA1	0.508403	0.738746	0.131505
EFDDESASNGHER	PBANKA_1455300	tetratricopeptide repeat protein, putative	N/A	0.508403	0.682001	0.166215
EHYMHNSPTNK	PBANKA_0401100	serine/threonine protein kinase, putative	SRPK1	0.508403	0.680271	0.167318
DNSIEIR	PBANKA_0409300	phosphatidylinositol 3- and 4-kinase, putative	N/A	0.508403	0.448995	0.347758
QKNESENNNDDNK	PBANKA_0919600	CCR4-NOT transcription complex subunit 2, putative	NOT2	0.508403	0.169335	0.771255
YEEINKEETANASDFNYTEHINNMK	PBANKA_1442400	protein KIC2, putative	N/A	0.506353	0.925124	0.0338
SHSYDSLNANK	PBANKA_1243900	apicomplexan kinetochore protein 5	AKIT5	0.506353	0.877393	0.056806
KNSLNSIK	PBANKA_1030400	MORN repeat protein, putative	MORN (1030400)	0.506353	0.785675	0.104757
VQNNSSMLNNSPSQSYK	PBANKA_0903600	dynamin-like protein, putative	DYN1	0.506353	0.640745	0.193315
KQNPVENISAK	PBANKA_1025000	conserved protein, unknown function	N/A	0.506353	0.549666	0.259901
FNKDILSNEHILNVEEYLNK	PBANKA_1023800	conserved Plasmodium protein, unknown function	N/A	0.506353	0.473213	0.324943
DINSPKENIINILNK	PBANKA_0911100	conserved Plasmodium protein, unknown function	N/A	0.504305	0.824165	0.0839861
FPSPDYDSNNCQNQIYANK	PBANKA_1316100	conserved Plasmodium protein, unknown function	N/A	0.504305	0.565033	0.247926
VTESDNNNNKSEDGEANFSFDK	PBANKA_1401900	LisH domain-containing protein, putative	LisH	0.504305	0.36972	0.432127
HQNSEEDDEYDDEDNNSTKDDGYNR	PBANKA_1307000	apicomplexan kinetochore protein 9	AKIT9	0.50226	0.918987	0.0366906
REFDDESASNGHER	PBANKA_1455300	tetratricopeptide repeat protein, putative	N/A	0.50226	0.901769	0.0449048
HNSINK	PBANKA_1213500	CWC16 domain-containing protein, putative	N/A	0.50226	0.894436	0.0484506
TDVSENDSNMGGR	PBANKA_1140100	nucleoporin NUP205	NUP205	0.50226	0.75382	0.122733
QNSKDTSYQNYQFSK	PBANKA_1245800	G-patch domain-containing protein, putative	N/A	0.50226	0.30045	0.522228
EKDDGHNDSESVGGNQK	PBANKA_1425000	RNA-binding protein, putative	N/A	0.500218	0.935407	0.0289995
SYSHMENDEGVDPNNNSEGEVSFKR	PBANKA_0103900	KH domain-containing protein, putative	N/A	0.500218	0.68571	0.163859
MNSYENYK	PBANKA_0508100	chromodomain-helicase-DNA-binding protein 1, putative	CHD1	0.500218	0.435195	0.361316
LTISDIPSVK	PBANKA_0823400	phosphoglycerate kinase, putative	PGK	0.500218	0.364166	0.438701
RISNDSINLK	PBANKA_0925200	calcium-dependent protein kinase 7	CDPK7	0.500218	0.316186	0.500057
NLSNSFEDNTLEFLPQNVDDNSNNFQK	PBANKA_0208800	ubiquitin carboxyl-terminal hydrolase 1, putative	UBP1	0.500218	0.217703	0.662136
RNSLTPHFNK	PBANKA_1332300	Golgi SNAP receptor complex member 1, putative	N/A	0.500218	0.200729	0.69739
KGYGANNSNTSNNINSR	PBANKA_0939600	polyadenylate-binding protein-interacting protein 1, putative	PAIP1	0.498179	0.828917	0.0814888
SVTSDFNNCNDLLNNLNSSIDDIK	PBANKA_1434100	dynamin-like protein, putative	DRPC	0.498179	0.785992	0.104582
NERSNDYTHK	PBANKA_1200600	Plasmodium exported protein, unknown function	N/A	0.498179	0.647526	0.188743
SNDCSPIVEIDKENK	PBANKA_1417900	conserved protein, unknown function	N/A	0.496142	0.845928	0.0726667
TTDSESATNKDATPGEDQTSANGTTTTVTSTTDAK	PBANKA_1439200	polyadenylate-binding protein 1, putative	PABP1	0.496142	0.809048	0.0920256
QGETEQDDTESNATAVK	PBANKA_0401100	serine/threonine protein kinase, putative	SRPK1	0.496142	0.423515	0.373131
KNSQEICR	PBANKA_1003400	amino acid decarboxylase AAD, putative	AAD	0.496142	0.415131	0.381814
SIERDSSR	PBANKA_1341500	RNA-binding protein, putative	N/A	0.496142	0.352923	0.45232
QIFPDEDSTEESNENVEKGENIEK	PBANKA_1123500	ISWI chromatin-remodeling complex ATPase, putative	ISWI	0.496142	0.287832	0.540861
NNGSPIR	PBANKA_1356300	CDT1-like protein, putative	N/A	0.494109	0.995668	0.00188538
TETPNEMETENNADDTEK	PBANKA_1331400	MORC family protein, putative	MORC	0.494109	0.726486	0.138773
DGVEVLSSDEEDEEEEYEEEDNTLK	PBANKA_1016700	leucine-rich repeat protein	N/A	0.494109	0.489505	0.310243
NSSDQINENEEK	PBANKA_1332000	splicing factor U2AF large subunit, putative	U2AF2	0.494109	0.190879	0.719242
LNSLILNI	PBANKA_1219900	Cg7 protein, putative	N/A	0.492079	0.792157	0.101189
SNSKMNK	PBANKA_1424500	conserved Plasmodium protein, unknown function	N/A	0.492079	0.718025	0.14386
NNNSFNK	PBANKA_1207000	nucleolar protein 5, putative	NOP5	0.492079	0.579107	0.237241
YNSDDENPLNDNNPNDEEVLIEK	PBANKA_1006700	U4/U6 small nuclear ribonucleoprotein PRP31, putative	PRPF31	0.492079	0.564548	0.248299
NKINQSGTNSIENNSSK	PBANKA_0519900	conserved Plasmodium protein, unknown function	N/A	0.490051	0.93687	0.0283205
GMIGSNSNK	PBANKA_0937200	RNA-binding protein, putative	N/A	0.490051	0.859221	0.0658952
STGCSCSK	PBANKA_1145900	membrane associated histidine-rich protein 1b	MAHRP1b	0.490051	0.487871	0.311695
NENPVPSTSR	PBANKA_1224200	DnaJ protein, putative	N/A	0.490051	0.390662	0.408198
EREQSESK	PBANKA_1219000	heat shock protein 90, putative	N/A	0.488026	0.969786	0.0133239
LKFYSDNDTPYNK	PBANKA_1126900	eukaryotic translation initiation factor 2-alpha kinase	PK4	0.488026	0.575398	0.240032
YGSYSRDK	PBANKA_1103000	serine/arginine-rich splicing factor 12, putative	SRSF12	0.488026	0.515489	0.28778
SSTTNNSFISIGLETFK	PBANKA_1322000	alpha/beta hydrolase, putative	N/A	0.488026	0.464706	0.332821
NEENQPSEESEQTENNDNEEKPDNSDK	PBANKA_1219300	heat shock protein 110, putative	HSP110c	0.488026	0.348173	0.458205
EGHIFSGDENSVNEEKDIISEQGDNHK	PBANKA_0809000	translation initiation factor SUI1, putative	N/A	0.488026	0.173058	0.761808
INESYEGFDFCPEKNK	PBANKA_0203000	chromatin assembly factor 1 subunit C, putative	CAF1C	0.486004	0.977881	0.00971393
PGSTKSETK	PBANKA_1359200	DNA/RNA-binding protein Alba 2, putative	ALBA2	0.486004	0.872023	0.0594723
RESTDMK	PBANKA_1306900	serine/threonine protein kinase, putative	SRPK2	0.486004	0.674751	0.170857
HMASNSNYNSNTFSPSHR	PBANKA_1210200	PRE-binding protein, putative	PREBP	0.486004	0.414829	0.382131
ISSENKYNSYNDNENDMSEDEYNNAIR	PBANKA_0939200	pescadillo homolog, putative	PES	0.486004	0.182394	0.738989
GHSTKYPTR	PBANKA_1229000	Plasmodium exported protein (PHIST), unknown function	N/A	0.483985	0.99571	0.00186734
SEKEATNSEGTSNANQTQVSK	PBANKA_1123500	ISWI chromatin-remodeling complex ATPase, putative	ISWI	0.483985	0.191254	0.718389
NNSAGMSNR	PBANKA_0110100	conserved Plasmodium protein, unknown function	N/A	0.481969	0.978163	0.00958889
QFVSINTTDIEHEILNQK	PBANKA_0942800	syntaxin, putative	N/A	0.481969	0.901825	0.0448779
SIRSIDCYK	PBANKA_1314400	Cwf21 domain-containing protein	N/A	0.481969	0.828022	0.0819583
TNSRGTLSQGGEELSENNLIDEHMR	PBANKA_0823000	ubiquitin-like protein, putative	N/A	0.481969	0.329036	0.482756
NRSYSSR	PBANKA_1232100	serine/arginine-rich splicing factor 1, putative	SR1	0.481969	0.213088	0.671441
EDENNRNNSNLR	PBANKA_0937200	RNA-binding protein, putative	N/A	0.479955	0.986672	0.00582706
ENKECIENSEEEQCVDTK	PBANKA_1111000	RNA pseudouridylate synthase, putative	N/A	0.479955	0.701935	0.153703
YHSDSEIAK	PBANKA_0807900	nucleoporin NUP335	NUP335	0.479955	0.500598	0.300511
GYNNNNSDSNSMR	PBANKA_1454600	nucleoporin NUP269	NUP269	0.479955	0.350835	0.454897
NLSDNIYIIENNKK	PBANKA_1126900	eukaryotic translation initiation factor 2-alpha kinase	PK4	0.479955	0.30602	0.51425
IDSNDINKIDSNDISK	PBANKA_1349200	MSP7-like protein	MSRP1	0.479955	0.257261	0.589626
NDERSDYGHPNK	PBANKA_1314400	Cwf21 domain-containing protein	N/A	0.477944	0.891506	0.0498758
GELEYVDPDIRPPSPPPIYDK	PBANKA_1122500	splicing factor-like protein 1, putative	N/A	0.477944	0.853274	0.0689115
LSDVEEDDESIDNNEHIYVPK	PBANKA_1304400	allantoicase, putative	N/A	0.477944	0.785591	0.104803
NFENSDLNDENR	PBANKA_1310200	nucleoporin NUP313	NUP313	0.477944	0.454546	0.342422
SNLICDR	PBANKA_1201300	conserved Plasmodium protein, unknown function	N/A	0.477944	0.150139	0.823508
VYENINTNHDDNPNSEKGGSK	PBANKA_0906900	DnaJ domain-containing protein, putative	N/A	0.475936	0.462619	0.334777
TSSENDENIDSK	PBANKA_0805200	cytoskeleton associated protein, putative	N/A	0.475936	0.170701	0.767765
KILASDEGEK	PBANKA_0519900	conserved Plasmodium protein, unknown function	N/A	0.473931	0.966615	0.0147463
VCDLGSASDISENEITSYLVSR	PBANKA_0933000	cyclin-dependent-like kinase CLK3, putative	CLK3	0.473931	0.907324	0.0422377
NENNLAESDDEEDNDLYINSYVK	PBANKA_0508100	chromodomain-helicase-DNA-binding protein 1, putative	CHD1	0.473931	0.899398	0.0460483
QIYDDSGDDTTNKDK	PBANKA_1310200	nucleoporin NUP313	NUP313	0.473931	0.721019	0.142053
GENNDSQNEQHK	PBANKA_1454200	conserved Plasmodium protein, unknown function	N/A	0.473931	0.716083	0.145036
RSNSSNVHTR	PBANKA_0605600	conserved Plasmodium protein, unknown function	N/A	0.473931	0.589167	0.229762
NNNDPSPNVYDSVLR	PBANKA_1126500	acetyl-CoA synthetase, putative	ACAS	0.473931	0.396934	0.401281
IDSNNNNK	PBANKA_0312100	WD repeat-containing protein, putative	N/A	0.473931	0.0638781	1.19465
NMSPPTINSHMPK	PBANKA_0903600	dynamin-like protein, putative	DYN1	0.471929	0.997443	0.00111201
SLSFNIK	PBANKA_1442000	potassium channel K1	K1	0.471929	0.919812	0.0363011
CANISENENYVNFK	PBANKA_0823000	ubiquitin-like protein, putative	N/A	0.471929	0.900353	0.0455873
ADNFSQK	PBANKA_1338600	60S ribosomal protein L23, putative	RPL23	0.471929	0.723307	0.140677
NMNRNSDTR	PBANKA_1202600	RING finger E3 ubiquitin-protein ligase, putative	N/A	0.471929	0.696694	0.156958
TDNTQNMDYSDENVDKK	PBANKA_1015300	rRNA (adenosine-2'-O-)-methyltransferase, putative	N/A	0.471929	0.627523	0.20237
RNNDEPCLMCSG	PBANKA_0611600	ribonucleoside-diphosphate reductase large subunit, putative	N/A	0.471929	0.602756	0.219858
DGEILNSDDDEKK	PBANKA_1325300	splicing factor 3B subunit 2, putative	SF3B2	0.471929	0.344461	0.462859
VNLQTNPNYNYNNSFKK	PBANKA_0717900	RNA-binding protein, putative	N/A	0.469929	0.97159	0.0125168
NKSLDTEK	PBANKA_1101300	skeleton-binding protein 1	SBP1	0.469929	0.760855	0.118698
TIDNANEDSIANR	PBANKA_1331400	MORC family protein, putative	MORC	0.469929	0.644474	0.190794
RIYSDESESNISR	PBANKA_0506600	serine/arginine-rich splicing factor 4, putative	SRSF4	0.469929	0.321046	0.493432
YISKSNSR	PBANKA_1103000	serine/arginine-rich splicing factor 12, putative	SRSF12	0.467932	0.58808	0.230563
GDESAHGDHEVQR	PBANKA_1410000	26S protease regulatory subunit 7, putative	RPT1	0.465938	0.877922	0.056544
RQGSYNR	PBANKA_1413900	zinc finger (CCCH type) protein, putative	N/A	0.465938	0.791898	0.101331
YYEPYHSDNENSEENYNGEK	PBANKA_1216600	cyclic amine resistance locus protein, putative	CARL	0.463947	0.699444	0.155247
VNYNCIENNSHIRNSDQEK	PBANKA_1343200	conserved Plasmodium protein, unknown function	N/A	0.463947	0.156355	0.805887
ECYTDTDISSNIK	PBANKA_1208200	kinesin-4, putative	KIN4	0.463947	0.156082	0.806647
KIDLNDSYDTHR	PBANKA_0712800	U4/U6.U5 small nuclear ribonucleoprotein, putative	SNRNP27	0.461959	0.897467	0.0469815
TNNSNEQNDNANNEENK	PBANKA_1353700	nucleolar complex protein 2, putative	N/A	0.461959	0.664046	0.177802
SSDKDDINMDYSDHTFPCHPAPPVSIK	PBANKA_1135700	CUGBP Elav-like family member 1, putative	CELF1	0.461959	0.64853	0.18807
GSSNITSPNENDKEDNISIEK	PBANKA_1431100	conserved Plasmodium protein, unknown function	N/A	0.461959	0.472226	0.32585
IRHNSQNGELNR	PBANKA_0914100	erythrocyte membrane and merozoite antigen EMMA1, putative	N/A	0.461959	0.357738	0.446435
TSTEDISQERAENSIQVSMTK	PBANKA_1204400	DNA/RNA-binding protein Alba 3, putative	ALBA3	0.461959	0.266991	0.573504
LSLSHSLNR	PBANKA_1207000	nucleolar protein 5, putative	NOP5	0.461959	0.13345	0.87468
KESNNIEQDK	PBANKA_1011500	PHD finger protein PHD2, putative	PHD2	0.461959	0.0688091	1.16235
KQNSVNIIK	PBANKA_1005800	conserved Plasmodium protein, unknown function	N/A	0.459973	0.780784	0.107469
NKNNNYNDESGSE	PBANKA_1402600	DNA ligase I, putative	N/A	0.45799	0.831626	0.080072
DIEMDETEEDRNSNTEK	PBANKA_0601600	nuclear export mediator factor NEMF, putative	NEMF	0.45799	0.771715	0.112543
SISLHNTNNPSNTDNFNNNNYGDNR	PBANKA_0604200	zinc finger protein, putative	N/A	0.45799	0.564899	0.248029
SESSNSLSDDR	PBANKA_0506600	serine/arginine-rich splicing factor 4, putative	SRSF4	0.45799	0.546522	0.262392
EISIRSNSSR	PBANKA_1122000	nuclear polyadenylated RNA-binding protein NAB2	NAB2	0.45799	0.533294	0.273033
RHSIQFEK	PBANKA_0207500	cyclin-dependent kinases regulatory subunit, putative	N/A	0.456009	0.976273	0.0104287
TGYKSLDDESVHYMQIK	PBANKA_1407400	mRNA-decapping enzyme 2, putative	DCP2	0.456009	0.97292	0.0119231
KTEFSEEMNANNISDEENLAK	PBANKA_0909600	AP2 domain transcription factor AP2-G5, putative	ApiAP2	0.456009	0.890759	0.0502399
NSSDGKFK	PBANKA_1406200	TOM1-like protein, putative	N/A	0.456009	0.631692	0.199495
GSSEKNEDNVVSGSLNNENK	PBANKA_0816400	ATP-dependent 6-phosphofructokinase, putative	PFK9	0.456009	0.0958447	1.01843
LTEYSDHSEIGNNKDNFNDPK	PBANKA_0709800	conserved Plasmodium protein, unknown function	N/A	0.456009	0.0936777	1.02836
NESNKIFR	PBANKA_1411300	eukaryotic translation initation factor 4 gamma, putative	EIF4G	0.454032	0.998914	0.000472111
INNESENEDKIGHMNSK	PBANKA_0311600	conserved Plasmodium protein, unknown function	N/A	0.454032	0.917181	0.0375451
KNEYSDDAIEIR	PBANKA_1301700	splicing factor 3A subunit 1, putative	SF3A1	0.454032	0.88052	0.0552607
SEYSGEENNK	PBANKA_1228100	AP2 domain transcription factor AP2-LT, putative	ApiAP2	0.454032	0.781647	0.106989
SSNSTNNYR	PBANKA_1129900	conserved Plasmodium protein, unknown function	N/A	0.454032	0.664378	0.177585
SESSHTYLDTTK	PBANKA_1229000	Plasmodium exported protein (PHIST), unknown function	N/A	0.454032	0.363609	0.439365
DMNNASGDMNQNSGSQNK	PBANKA_0306800	ATP-dependent RNA helicase UAP56, putative	UAP56	0.454032	0.208403	0.681096
TTCSDIHER	PBANKA_0611800	N-acetyltransferase, GNAT family, putative	NAT8	0.454032	0.138296	0.85919
NVNSDDISSTSSENKK	PBANKA_0407400	aurora-related kinase ARK2	ARK2	0.452057	0.817285	0.0876264
KYSNNSDVK	PBANKA_1027300	Btz domain-containing protein, putative	N/A	0.452057	0.816059	0.0882785
RNSNNINSEK	PBANKA_0416100	dynein heavy chain, putative	MG1	0.452057	0.407352	0.39003
DDSDGEHRHDR	PBANKA_0928800	splicing factor U2AF small subunit, putative	U2AF1	0.452057	0.374967	0.426006
INQIEVSIGAPAENNALYEYHQDAYENTNR	PBANKA_0719700	conserved Plasmodium protein, unknown function	N/A	0.450084	0.565262	0.24775
KNPSLNDIK	PBANKA_1314400	Cwf21 domain-containing protein	N/A	0.450084	0.460072	0.337174
EILDNDSEDDIQQSSSNPK	PBANKA_1327021	fam-a protein	N/A	0.448115	0.924139	0.0342629
KLSISSK	PBANKA_0717900	RNA-binding protein, putative	N/A	0.448115	0.784122	0.105616
STESEQEMK	PBANKA_1108300	pre-mRNA-processing ATP-dependent RNA helicase PRP5, putative	PRP5	0.448115	0.776762	0.109712
IIGQQVLDKQASDK	PBANKA_1200600	Plasmodium exported protein, unknown function	N/A	0.448115	0.688272	0.16224
TDESDNNIEEYR	PBANKA_1236600	conserved Plasmodium protein, unknown function	N/A	0.448115	0.306015	0.514258
IIMDEFDTDNEDEEEEKEMK	PBANKA_1325300	splicing factor 3B subunit 2, putative	SF3B2	0.446148	0.916914	0.0376713
IQENLLHQDSTSR	PBANKA_1201100	conserved Plasmodium protein, unknown function	N/A	0.446148	0.767895	0.114698
KNNSLEK	PBANKA_1314400	Cwf21 domain-containing protein	N/A	0.446148	0.68567	0.163885
YKQESYDQNILHNPDIQHALSMIPSDSIIK	PBANKA_1229000	Plasmodium exported protein (PHIST), unknown function	N/A	0.446148	0.426343	0.370241
QFNSSENESHR	PBANKA_1208200	kinesin-4, putative	KIN4	0.446148	0.296263	0.528322
QLRSDCTYR	PBANKA_0712600	14-3-3 protein	14-3-3I	0.446148	0.0953869	1.02051
NKASGVYHMEPIR	PBANKA_0823100	S-adenosylmethionine synthetase, putative	SAMS	0.444184	0.869399	0.060781
ENDKPNETEPTNSPMGKDR	PBANKA_0510200	conserved Plasmodium protein, unknown function	N/A	0.444184	0.56002	0.251797
GYASTSPEK	PBANKA_0703500	conserved Plasmodium protein, unknown function	N/A	0.444184	0.497916	0.302844
SKDDDSEEVESGSEVEASEESASAPDSK	PBANKA_1244400	conserved Plasmodium protein, unknown function	N/A	0.444184	0.260302	0.584523
DIQSADIYSHKYESDNQSK	PBANKA_1225900	conserved Plasmodium protein, unknown function	N/A	0.444184	0.213915	0.669759
SYCNTQSTGR	PBANKA_1210800	hypoxanthine-guanine phosphoribosyltransferase, putative	HGPRT	0.442222	0.629119	0.201267
NVGSNDNTDNEK	PBANKA_0610100	lysine-specific histone demethylase 1, putative	LSD1	0.442222	0.432561	0.363953
SATDTNMDINIDKDFNIR	PBANKA_1237800	multidrug resistance protein 1, putative	MDR1	0.442222	0.323742	0.489801
YRNSSLDR	PBANKA_1200800	transformer-2 protein homolog beta, putative	TRA2B	0.440263	0.762051	0.118016
QFDSNEAVNDTSTK	PBANKA_0814600	conserved Plasmodium protein, unknown function	N/A	0.440263	0.62167	0.20644
HYNSHEK	PBANKA_1203800	DnaJ protein, putative	N/A	0.440263	0.523724	0.280897
TNNSDDDDSLKNR	PBANKA_0403600	conserved Plasmodium protein, unknown function	N/A	0.440263	0.149817	0.824438
NVTHSAGNR	PBANKA_1443000	NIMA related kinase 1, putative	NEK1	0.438307	0.802733	0.0954286
AANENYNNNNTTSEENATTSETPAEK	PBANKA_1439200	polyadenylate-binding protein 1, putative	PABP1	0.438307	0.746216	0.127136
HVDNKNSVNSQDAESN	PBANKA_1103000	serine/arginine-rich splicing factor 12, putative	SRSF12	0.438307	0.618346	0.208768
TISNNNETITK	PBANKA_1454200	conserved Plasmodium protein, unknown function	N/A	0.438307	0.552755	0.257467
GMSETYNSRER	PBANKA_1445500	pre-mRNA-splicing regulator WTAP, putative	WTAP	0.438307	0.386908	0.412393
NDIHNETVNHTISNEHINEK	PBANKA_1407400	mRNA-decapping enzyme 2, putative	DCP2	0.436354	0.705454	0.151532
YCEEKGDEYYLGEYTSDSEYLR	PBANKA_0621300	apicomplexan kinetochore protein 1	AKIT1	0.436354	0.687619	0.162652
NNSGDHINNK	PBANKA_1443800	multidrug resistance-associated protein 2	MRP2	0.436354	0.599073	0.22252
QVSENDANNIMNHPEK	PBANKA_0416800	ubiquitin specific protease, putative	N/A	0.436354	0.466279	0.331354
NMDTNDLSDDENLENFNHNLFSK	PBANKA_0940200	DNA replication ATP-dependent helicase/nuclease DNA2, putative	DNA2	0.436354	0.279443	0.553707
EIETENNESIEDPKDQNDIEK	PBANKA_1448200	asparagine/aspartate rich protein, putative	N/A	0.436354	0.204634	0.689023
NNSNEKEQDNLSPCLK	PBANKA_1228300	lysine-specific histone demethylase, putative	LSD2	0.436354	0.188873	0.72383
TSESGTPIR	PBANKA_1356300	CDT1-like protein, putative	N/A	0.434403	0.999105	0.000388745
KSTHSNNNDNIIR	PBANKA_1134900	zinc finger protein	Pb103	0.434403	0.982286	0.00776225
SNSGNCAFGDR	PBANKA_0826900	protein kinase, putative	N/A	0.434403	0.739324	0.131165
DVNHMNNPNNIYGNSHRSNLR	PBANKA_0512800	merozoite TRAP-like protein	MTRAP	0.432455	0.787753	0.10361
GKAESPVSPQNINNK	PBANKA_1210200	PRE-binding protein, putative	PREBP	0.432455	0.678023	0.168755
NHDDNNSGNINTGNSGGSSDISR	PBANKA_0401400	RNA-binding protein, putative	N/A	0.432455	0.111742	0.951783
NTQSISEENGGNMENAK	PBANKA_0516500	conserved Plasmodium protein, unknown function	N/A	0.432455	0.0732308	1.13531
TRTPNIR	PBANKA_1201800	conserved Plasmodium protein, unknown function	N/A	0.430509	0.952741	0.0210254
KNSLENENQTK	PBANKA_0309200	nucleoporin NUP390	NUP390	0.430509	0.901122	0.0452162
ETTPNDKK	PBANKA_1210200	PRE-binding protein, putative	PREBP	0.430509	0.765351	0.116139
NINTSPSNIPTKNEK	PBANKA_0621600	conserved Plasmodium protein, unknown function	N/A	0.430509	0.763278	0.117317
HNEDSDLEKNK	PBANKA_0522600	erythrocyte membrane-associated antigen, putative	N/A	0.430509	0.725462	0.139386
SETQSDKVK	PBANKA_1403300	NLI interacting factor-like phosphatase	NIF1	0.430509	0.53148	0.274513
GNTYENNNR	PBANKA_1419800	3',5'-cyclic nucleotide phosphodiesterase beta, putative	PDEbeta	0.428566	0.945139	0.0245041
HIIDIDNKLSPK	PBANKA_1431400	conserved Plasmodium protein, unknown function	N/A	0.428566	0.902688	0.0444621
CDSDHNENNTELNKSEEK	PBANKA_1314200	conserved Plasmodium protein, unknown function	N/A	0.428566	0.865336	0.0628152
VIEDEQSQEDLDGNEK	PBANKA_1302400	cleavage and polyadenylation specificity factor subunit 3, putative	CPSF3	0.428566	0.860004	0.0654996
NTGTNIEPNTTEEDASNNDR	PBANKA_0704100	ubiquitin conjugation factor E4 B, putative	UBE4B	0.428566	0.650126	0.187003
NAQENIQSNPNEEESSNK	PBANKA_0411300	conserved Plasmodium protein, unknown function	N/A	0.428566	0.627852	0.202143
STHSNNNDNIIR	PBANKA_1134900	zinc finger protein	Pb103	0.428566	0.578576	0.23764
VCTEEEK	PBANKA_1348900	chaperone binding protein, putative	N/A	0.426625	0.665638	0.176762
KLESSPPSHIGK	PBANKA_1206600	26S protease regulatory subunit 4, putative	N/A	0.426625	0.622201	0.206069
SISENRPNNENAFIAK	PBANKA_0911000	calcium-binding protein, putative	N/A	0.426625	0.511703	0.290982
KLISDNEASEA	PBANKA_1421400	C-Myc-binding protein, putative	MYCBP	0.426625	0.317871	0.497749
CNDAVTSSPSTRR	PBANKA_0817700	RNA-binding protein musashi, putative	HoMu	0.424688	0.816915	0.0878231
ASSESIDKNR	PBANKA_1314400	Cwf21 domain-containing protein	N/A	0.424688	0.681193	0.16673
ISSSSVASAEDKNIDANSGNNNISNEK	PBANKA_0615400	serine--tRNA ligase, putative	N/A	0.424688	0.582314	0.234843
DDDSPFYKLDTIK	PBANKA_1122900	hexokinase, putative	HK	0.424688	0.174249	0.75883
NEENSSDDKQK	PBANKA_1415900	zinc finger protein, putative	N/A	0.422752	0.969992	0.0132319
NSISSMEYHNQQNNEK	PBANKA_1023800	conserved Plasmodium protein, unknown function	N/A	0.422752	0.81114	0.0909039
RENSPNNNYFR	PBANKA_1219000	heat shock protein 90, putative	N/A	0.422752	0.561157	0.250916
TYITHISDDIK	PBANKA_1227000	filament assembling protein, putative	N/A	0.422752	0.488745	0.310918
KNENLNDSIEGHALSDNDGHK	PBANKA_1355000	V-type proton ATPase subunit D, putative	N/A	0.42082	0.712548	0.147186
SVEATEDEDCSNK	PBANKA_0604300	tetratricopeptide repeat protein, putative	TRP1	0.42082	0.437159	0.359361
KESNEYTTTK	PBANKA_1206300	PHD finger protein PHD1, putative	PHD1	0.42082	0.216602	0.664338
ALDTVSIGCEENPAYIDYDKQNILNQEFEELYK	PBANKA_0807000	DNA-directed RNA polymerase II subunit RPB1, putative	RPB1	0.41889	0.999975	1.1e-05
IDELKNNLESLNVHDFFQK	PBANKA_0512400	rRNA-processing protein EBP2, putative	EBP2	0.41889	0.888023	0.0515758
GSNTSYDK	PBANKA_1125200	CRAL/TRIO domain-containing protein, putative	N/A	0.41889	0.7836	0.105906
GDDNNNVNNAEDCSEENEAR	PBANKA_0515900	mRNA-decapping enzyme subunit 1, putative	DCP1	0.41889	0.573285	0.24163
NNSTGGINR	PBANKA_0909900	WD repeat-containing protein, putative	N/A	0.416962	0.908183	0.0418267
IKTSVDIENIAR	PBANKA_0707700	PhIL1-interacting candidate PIC2, putative	N/A	0.416962	0.824357	0.0838846
NSNSTHGNSIK	PBANKA_0209000	protein E140, putative	N/A	0.416962	0.723174	0.140757
EHYMHNSPTNKR	PBANKA_0401100	serine/threonine protein kinase, putative	SRPK1	0.416962	0.699212	0.155391
KNTNLISNNK	PBANKA_0501100	early transcribed membrane protein	37865	0.415037	0.976889	0.0101548
NNDEPCLMCSG	PBANKA_0611600	ribonucleoside-diphosphate reductase large subunit, putative	N/A	0.415037	0.955301	0.0198595
VTDNNNDNINSNENETITTAISIESNGIEGK	PBANKA_0506100	PHAX domain-containing protein, putative	N/A	0.415037	0.816785	0.0878923
KQYHSPNENDNTHQDSTTDDEER	PBANKA_0613700	RNA-binding protein, putative	N/A	0.415037	0.792155	0.10119
MYDSENEHDILNGTK	PBANKA_1039300	U2 snRNP-associated SURP motif-containing protein, putative	SR140	0.415037	0.644792	0.19058
SCISDHNSNK	PBANKA_1424000	PUB domain-containing protein, putative	N/A	0.415037	0.569739	0.244324
TNSNNTIFSDKEK	PBANKA_0715000	vacuolar protein sorting-associated protein 9, putative	VPS9	0.415037	0.54898	0.260444
DSSSSLHTQSQR	PBANKA_1452500	conserved Plasmodium protein, unknown function	N/A	0.413115	0.745154	0.127754
YIITASDFEQGYR	PBANKA_0715600	26S protease regulatory subunit 6B, putative	RPT3	0.413115	0.724998	0.139663
VSSINNACSMK	PBANKA_1227000	filament assembling protein, putative	N/A	0.413115	0.211673	0.674335
KNNSVCEFR	PBANKA_0616500	translation machinery-associated protein, putative	N/A	0.411195	0.948835	0.0228094
QYMSFNLFSNK	PBANKA_1231200	phosducin-like protein 1, putative	PhLP1	0.411195	0.696923	0.156815
DYEQNKSPK	PBANKA_0213600	N6-adenosine-methyltransferase MT-A70, putative	MT-A70	0.411195	0.68354	0.165236
SLKAHGELPETAK	PBANKA_0905600	translation initiation factor eIF-1A, putative	N/A	0.411195	0.640334	0.193594
RESNESGNLHLTR	PBANKA_0617400	conserved Plasmodium protein, unknown function	N/A	0.411195	0.284102	0.546526
RIYSDESESNISR	PBANKA_0506600	serine/arginine-rich splicing factor 4, putative	SRSF4	0.411195	0.267897	0.572033
SSEYVTQLNSTK	PBANKA_1425100	karyopherin alpha, putative	KARalpha	0.411195	0.17938	0.746225
SASFSKQEK	PBANKA_1036600	ribonucleoside-diphosphate reductase small chain, putative	N/A	0.411195	0.148321	0.828797
QNFISSHTLSSSNDNHSVNKR	PBANKA_0903600	dynamin-like protein, putative	DYN1	0.409278	0.997092	0.00126475
NNLIIDECSSDDDETDCLSEVNKK	PBANKA_1438000	cAMP-dependent protein kinase regulatory subunit, putative	PKAr	0.409278	0.826481	0.0827672
NKSNSPSHGQDSR	PBANKA_0205200	conserved Plasmodium protein, unknown function	N/A	0.409278	0.720513	0.142358
VGSDNNVDAEKR	PBANKA_1108500	protein AAP6, putative	N/A	0.409278	0.297097	0.527101
SISSESSRR	PBANKA_0921600	alternative splicing factor SR-MG	SR-MG	0.409278	0.235416	0.628165
KGTSINNNNDSFVK	PBANKA_0605700	pre-rRNA-processing protein ESF1, putative	N/A	0.409278	0.0901158	1.0452
VQNNSSMLNNSPSQSYK	PBANKA_0903600	dynamin-like protein, putative	DYN1	0.407364	0.923879	0.0343848
NTNDDEQSPK	PBANKA_1428100	asparagine-rich antigen, putative	N/A	0.407364	0.878578	0.0562197
VIRDSVSR	PBANKA_1232100	serine/arginine-rich splicing factor 1, putative	SR1	0.407364	0.791214	0.101706
ISSTLNPESTDR	PBANKA_1365500	exported protein IBIS1	IBIS1	0.407364	0.590365	0.228879
NSPNYPILRSPTR	PBANKA_0315400	pre-mRNA-processing protein 45, putative	PRP45	0.407364	0.435237	0.361274
NNSGTIETQNDDGK	PBANKA_0205300	conserved protein, unknown function	N/A	0.407364	0.374291	0.42679
INYFLSDESSEDSLVNK	PBANKA_1320200	STAG domain-containing protein, putative	N/A	0.407364	0.255626	0.592394
SAPISAGIK	PBANKA_0108800	histone H3	H3	0.405451	1	1.79e-09
ERHYSTR	PBANKA_1226400	cactin homolog, putative	N/A	0.405451	0.746594	0.126915
NNNIDGEVNAQENGSDLKK	PBANKA_1411200	protein AAP2, putative	N/A	0.405451	0.618393	0.208736
ELEINEILEHHDTNKDGK	PBANKA_0938400	endoplasmic reticulum-resident calcium binding protein, putative	ERC	0.405451	0.579522	0.23693
MSNSNDSKHEYR	PBANKA_0931900	serine esterase, putative	N/A	0.405451	0.342598	0.465215
LNSDPQLDK	PBANKA_0508100	chromodomain-helicase-DNA-binding protein 1, putative	CHD1	0.405451	0.335299	0.474567
SIKSMDVENINK	PBANKA_0517400	pre-mRNA-splicing factor CEF1, putative	CEF1	0.403542	0.999431	0.000247294
LNLNSDSSHDIDDEQSAHR	PBANKA_0704500	HECT-like E3 ubiquitin ligase, putative	HEUL	0.403542	0.859816	0.0655946
SISTDVIK	PBANKA_0112100	AP2 domain transcription factor, putative	ApiAP2	0.403542	0.752377	0.123565
NDDGGIESDENK	PBANKA_1428700	eukaryotic translation initiation factor 3 subunit A, putative	EIF3A	0.403542	0.644689	0.19065
RPTSSISER	PBANKA_1000800	pre-mRNA splicing factor CWC25, putative	N/A	0.403542	0.494828	0.305546
SNTPNTTEIGK	PBANKA_1212700	SPRY domain-containing protein, putative	N/A	0.403542	0.327257	0.48511
ECSEAEHFIK	PBANKA_0302800	conserved Plasmodium protein, unknown function	N/A	0.403542	0.294687	0.530639
HENDSDTNKR	PBANKA_1328500	conserved oligomeric Golgi complex subunit 6, putative	COG6	0.401635	0.953087	0.0208676
ISHNNSDSYNDQK	PBANKA_1431400	conserved Plasmodium protein, unknown function	N/A	0.401635	0.862848	0.0640659
SMSFSNTYTFK	PBANKA_0709700	protein kinase 1	PK1	0.401635	0.822289	0.0849757
YGAEVYHTLKSEIK	PBANKA_1214300	enolase, putative	ENO	0.401635	0.745801	0.127377
GNSNQSNMK	PBANKA_0408400	phosphoglycerate mutase, putative	N/A	0.401635	0.68247	0.165917
INTVMAKESENENTEK	PBANKA_1125300	centrosomal protein CEP135, putative	CEP135	0.401635	0.58782	0.230756
KVSDSEENEDNNTHYK	PBANKA_1452800	pre-mRNA-splicing factor CWC22, putative	CWC22	0.401635	0.369393	0.432511
SLPDHINSDK	PBANKA_1452500	conserved Plasmodium protein, unknown function	N/A	0.401635	0.262674	0.580583
HDNTCHDLK	PBANKA_0927700	DDRGK domain-containing protein, putative	N/A	0.39973	0.999884	5.02e-05
NPCSHDHSKER	PBANKA_0935800	peptidyl-prolyl cis-trans isomerase, putative	N/A	0.39973	0.85016	0.0704993
SYNSKNDR	PBANKA_0505900	VPS13 domain-containing protein, putative	N/A	0.39973	0.792564	0.100966
FNSVDSAHISNDRYASK	PBANKA_1425000	RNA-binding protein, putative	N/A	0.39973	0.617283	0.209516
EGSVYSTSLSNNNNSDSLLNKGEK	PBANKA_1213000	transcriptional coactivator ADA2, putative	ADA2	0.39973	0.589063	0.229838
VDSSPFTFYENSYSTIDPK	PBANKA_0803000	origin recognition complex subunit 2, putative	ORC2	0.39973	0.581881	0.235166
NIQSITYESDDNKSEPYPTNYSNK	PBANKA_1011500	PHD finger protein PHD2, putative	PHD2	0.39973	0.488563	0.311079
KYQQNSFNSSHDNMNISQNNATGQSK	PBANKA_0903600	dynamin-like protein, putative	DYN1	0.39973	0.456526	0.340534
TENSMSENK	PBANKA_0505400	conserved Plasmodium protein, unknown function	N/A	0.39973	0.440086	0.356462
VINSGTYGNVIYNTPSFQK	PBANKA_0609500	kinesin-X3	N/A	0.39973	0.295569	0.529341
SYHSDNYAK	PBANKA_0416800	ubiquitin specific protease, putative	N/A	0.39973	0.219607	0.658354
NIESVNSEKNQIQA	PBANKA_0208300	novel putative transporter 1	NPT1	0.397828	0.852453	0.0693298
TNDGNINDER	PBANKA_1108700	structural maintenance of chromosomes protein 4	SMC4	0.397828	0.789391	0.102708
RFENDDDNSLNDEEIHK	PBANKA_1111000	RNA pseudouridylate synthase, putative	N/A	0.397828	0.779457	0.108208
RISENTGTAYR	PBANKA_0409300	phosphatidylinositol 3- and 4-kinase, putative	N/A	0.397828	0.685229	0.164164
AEINSESDDIK	PBANKA_1358300	conserved Plasmodium protein, unknown function	N/A	0.397828	0.358806	0.44514
MNSNNMSDGNMNR	PBANKA_1426200	CCR4-associated factor 1, putative	CAF1	0.395929	0.999943	2.46e-05
SNSNNLVNYSK	PBANKA_1301000	conserved protein, unknown function	N/A	0.395929	0.918589	0.0368789
QHGPSTPMVPFSHNSPTK	PBANKA_0311000	protein transport protein SEC31, putative	SEC31	0.395929	0.868357	0.0613017
MNSYENYK	PBANKA_0508100	chromodomain-helicase-DNA-binding protein 1, putative	CHD1	0.395929	0.321983	0.492167
ISLSFNK	PBANKA_1315800	leucine-rich repeat protein	LRR3	0.394032	0.99598	0.00174923
DANSDVSPKSEAK	PBANKA_1348800	origin recognition complex subunit 4, putative	ORC4	0.394032	0.441095	0.355467
DRSENSVENTTDPK	PBANKA_0819900	nucleosome assembly protein	NAPS	0.394032	0.370964	0.430669
TTSSSDPIQTESK	PBANKA_0406200	conserved Plasmodium protein, unknown function	N/A	0.394032	0.328944	0.482878
NNSFYHGSDDY	PBANKA_1223000	conserved Plasmodium protein, unknown function	N/A	0.392137	0.859826	0.0655895
SHSNKLSR	PBANKA_0937200	RNA-binding protein, putative	N/A	0.392137	0.767255	0.11506
ENIYSGDDKDQAYR	PBANKA_1202700	RNA-binding protein, putative	N/A	0.392137	0.714281	0.146131
NKSEESYDER	PBANKA_1341500	RNA-binding protein, putative	N/A	0.392137	0.677363	0.169179
FSDFESDSSASSSK	PBANKA_1358300	conserved Plasmodium protein, unknown function	N/A	0.392137	0.365137	0.437544
KVPSFQK	PBANKA_1028600	zinc finger protein, putative	N/A	0.390245	0.993791	0.00270474
RGSINEEAR	PBANKA_0824300	conserved Plasmodium protein, unknown function	N/A	0.390245	0.892333	0.0494729
TASNSGSKTELAFDEK	PBANKA_0416000	high molecular weight rhoptry protein 3, putative	RhopH3	0.390245	0.695024	0.158
KNDISDNDNDELKPK	PBANKA_0908800	conserved Plasmodium protein, unknown function	N/A	0.390245	0.550526	0.259223
MASKDDSASSEVPTEDHK	PBANKA_1127700	nicotinate phosphoribosyltransferase, putative	NAPRT	0.390245	0.408945	0.388335
SNSNNEEGGNTSK	PBANKA_1123500	ISWI chromatin-remodeling complex ATPase, putative	ISWI	0.390245	0.405528	0.391979
SSPQKPHLR	PBANKA_1136300	RNA-binding protein, putative	RRM1	0.388355	0.999991	3.98e-06
NITSRNESINNDNMK	PBANKA_1320100	conserved Plasmodium protein, unknown function	UIS25	0.388355	0.963978	0.0159329
NLVTNDYDNASFK	PBANKA_0509200	Eps15-like protein, putative	N/A	0.388355	0.939868	0.0269331
FTSLDQEELREVFGPTGVSGVYFEK	PBANKA_1034300	AP2 domain transcription factor AP2-G2	AP2-G2	0.388355	0.880961	0.0550433
HGSISESR	PBANKA_0712800	U4/U6.U5 small nuclear ribonucleoprotein, putative	SNRNP27	0.388355	0.719608	0.142904
SESKLSNEGTSSFR	PBANKA_1432200	male development gene 1	MDV1	0.388355	0.45501	0.341979
ISRYPSIDR	PBANKA_0921600	alternative splicing factor SR-MG	SR-MG	0.388355	0.179281	0.746466
KEDSEEVGYMTYSSPVK	PBANKA_1443500	WD repeat-containing protein, putative	N/A	0.386468	0.996485	0.00152914
SHGNENDNNHNK	PBANKA_0621600	conserved Plasmodium protein, unknown function	N/A	0.386468	0.98267	0.00759243
SSENKNLDTR	PBANKA_0921600	alternative splicing factor SR-MG	SR-MG	0.386468	0.599047	0.222539
YYGNNHNSNNNLSPSVNAHNNNTSR	PBANKA_1411300	eukaryotic translation initation factor 4 gamma, putative	EIF4G	0.386468	0.461987	0.335371
KMSSNNSSR	PBANKA_0906900	DnaJ domain-containing protein, putative	N/A	0.384584	0.977953	0.00968196
SNSFEGCNK	PBANKA_0608800	conserved Plasmodium protein, unknown function	N/A	0.384584	0.726379	0.138837
SSDKDDINMDYSDHTFPCHPAPPVSIK	PBANKA_1135700	CUGBP Elav-like family member 1, putative	CELF1	0.384584	0.710558	0.1484
NSSSIEMNKK	PBANKA_1030400	MORN repeat protein, putative	MORN (1030400)	0.384584	0.600005	0.221845
EIIHSSMSDDEDNENKNEK	PBANKA_0904600	conserved Plasmodium protein, unknown function	N/A	0.384584	0.512375	0.290412
GNSDSSLNR	PBANKA_1237800	multidrug resistance protein 1, putative	MDR1	0.384584	0.247223	0.606912
CIISEQSDTSKEITQK	PBANKA_1233500	mRNA-binding protein PUF1	PUF1	0.384584	0.0663305	1.17829
KGMIGSNSNK	PBANKA_0937200	RNA-binding protein, putative	N/A	0.382702	0.960808	0.0173633
FNEQNSMNDYK	PBANKA_0605500	conserved Plasmodium protein, unknown function	N/A	0.382702	0.913205	0.0394317
NDIHNETVNHTISNEHINEKK	PBANKA_1407400	mRNA-decapping enzyme 2, putative	DCP2	0.382702	0.740988	0.130189
TNNQTPTTNMGSRR	PBANKA_0516300	DER1-like protein, putative	N/A	0.382702	0.378899	0.421476
SLPDHINSDKNEYTINYEDEK	PBANKA_1452500	conserved Plasmodium protein, unknown function	N/A	0.380822	0.806703	0.0932865
SNNYMDYEK	PBANKA_0937200	RNA-binding protein, putative	N/A	0.380822	0.80653	0.0933794
IYSDESESNISR	PBANKA_0506600	serine/arginine-rich splicing factor 4, putative	SRSF4	0.380822	0.678862	0.168219
TSTEDISQERAENSIQVSMTK	PBANKA_1204400	DNA/RNA-binding protein Alba 3, putative	ALBA3	0.380822	0.667118	0.175797
SLSPQPQNSQPQNSQTQDSQTQDSQTQQQSQR	PBANKA_0305000	serine repeat antigen 2	SERA2	0.378944	0.92133	0.0355847
EALSQVEDPYEAIGEAVR	PBANKA_1008000	armadillo-type repeat protein ATRP, putative	ATRP	0.378944	0.918055	0.0371315
GDNTAKETPR	PBANKA_1011400	DNA topoisomerase 2, putative	TOP2	0.378944	0.903676	0.0439873
NNQINNNIHSHNYHSRSLSR	PBANKA_0405600	end-binding protein 1	EB1	0.378944	0.786479	0.104313
IKDSESDINSDDCDATAQDCIYSFSSPK	PBANKA_0312500	origin recognition complex subunit 5, putative	ORC5	0.378944	0.655194	0.18363
DSENDPKEEK	PBANKA_1016700	leucine-rich repeat protein	N/A	0.378944	0.620727	0.2071
QNSTPNSEIDDYINDKCNNEETCTK	PBANKA_0408400	phosphoglycerate mutase, putative	N/A	0.378944	0.588524	0.230236
LSSFENNFK	PBANKA_1330300	conserved Plasmodium protein, unknown function	N/A	0.378944	0.466729	0.330935
TIGTDTNDQIYENRTSEDATTGEATPR	PBANKA_0836200	conserved Plasmodium protein, unknown function	N/A	0.378944	0.24947	0.602981
REDTDNNILNSNVSILK	PBANKA_1407400	mRNA-decapping enzyme 2, putative	DCP2	0.37707	0.980071	0.00874256
YMGTTPEIENLRPKSPPR	PBANKA_1450100	N6-adenosine-methyltransferase, putative	N/A	0.37707	0.582886	0.234417
ESSSNNYNNTLLNIEDVYSVR	PBANKA_1436100	heterochromatin protein 1	HP1	0.37707	0.105711	0.975878
IDSNDISKIDSNDISK	PBANKA_1349200	MSP7-like protein	MSRP1	0.37707	0.0463825	1.33365
NKSNSPSHGQDSR	PBANKA_0205200	conserved Plasmodium protein, unknown function	N/A	0.375197	0.940242	0.0267603
QGSIHGGK	PBANKA_0104800	protein KIC1, putative	N/A	0.375197	0.685673	0.163883
FHNSDGVNNVEYESNKNELK	PBANKA_1037900	conserved Plasmodium protein, unknown function	N/A	0.375197	0.640254	0.193648
EFNQNSSPK	PBANKA_1407900	HORMA domain protein, putative	HOP1	0.373327	0.892832	0.0492302
NSEETDKR	PBANKA_1411200	protein AAP2, putative	N/A	0.373327	0.408301	0.389019
FINEKENDENNHNHGYNSDSSVYNCR	PBANKA_1337500	protein STU2, putative	STU2	0.373327	0.371658	0.429857
ATYIVNLGSKNEDISLINNGNK	PBANKA_0519900	conserved Plasmodium protein, unknown function	N/A	0.37146	0.99994	2.62e-05
NNSAGMSNR	PBANKA_0110100	conserved Plasmodium protein, unknown function	N/A	0.37146	0.978709	0.00934623
CANISENENYVNFKDGMHDEYENIK	PBANKA_0823000	ubiquitin-like protein, putative	N/A	0.37146	0.922004	0.035267
NSSIANNQDDSK	PBANKA_1341500	RNA-binding protein, putative	N/A	0.37146	0.885261	0.0529288
LDGNEIEENSEKEFEK	PBANKA_0308500	tyrosine kinase-like protein, putative	TKL1	0.37146	0.729796	0.136798
KLESLGFPK	PBANKA_1210100	DNA repair protein RAD23, putative	RAD23	0.37146	0.72406	0.140225
VLGVNLPSPK	PBANKA_0920000	multiprotein-bridging factor 1, putative	MBF1	0.37146	0.662777	0.178632
ILENNMDDIADFLNISDNPNK	PBANKA_1117400	conserved protein, unknown function	N/A	0.37146	0.658553	0.181409
QVSENDANNIMNHPEKENIQK	PBANKA_0416800	ubiquitin specific protease, putative	N/A	0.37146	0.621683	0.206431
GKNNVSPSK	PBANKA_1219300	heat shock protein 110, putative	HSP110c	0.37146	0.469541	0.328326
NIPSESDNDNNSYLESYDHFK	PBANKA_1427200	protein phosphatase PPM5	PPM5	0.37146	0.411318	0.385822
IDSNDISKIDSNNDLPNEK	PBANKA_1349200	MSP7-like protein	MSRP1	0.37146	0.275292	0.560206
QNSDTTVQTK	PBANKA_0108700	RNA-binding protein 25, putative	RBM25	0.37146	0.256142	0.591518
YSSYNSSQSSNR	PBANKA_0825500	conserved Plasmodium protein, unknown function	N/A	0.369595	0.879262	0.0558817
CLSIIDDAINK	PBANKA_0302800	conserved Plasmodium protein, unknown function	N/A	0.369595	0.714546	0.14597
KSESMENQSK	PBANKA_1108800	leucine-rich repeat protein	LRR2	0.369595	0.655037	0.183734
SNKDSSSSLHTQSQR	PBANKA_1452500	conserved Plasmodium protein, unknown function	N/A	0.369595	0.401632	0.396172
KNSEELSMCHLSK	PBANKA_0908000	conserved Plasmodium protein, unknown function	N/A	0.369595	0.38802	0.411146
KEESEGSSIGVEENEEESEK	PBANKA_1423900	translation initiation factor SUI1, putative	N/A	0.369595	0.0878206	1.0564
KSDSTIILGSR	PBANKA_0928200	conserved protein, unknown function	N/A	0.367732	0.999551	0.00019502
SSNSNDRIK	PBANKA_1123500	ISWI chromatin-remodeling complex ATPase, putative	ISWI	0.367732	0.983991	0.00700901
LNNAGSR	PBANKA_1405400	U1 small nuclear ribonucleoprotein A, putative	SNRPA	0.367732	0.969954	0.0132489
INIPENMSNYKNDISDGIK	PBANKA_0416500	copper-transporting ATPase	CuTP	0.367732	0.967553	0.0143251
IVSKNSIPIDDIDNDTINIGK	PBANKA_1406200	TOM1-like protein, putative	N/A	0.367732	0.947098	0.0236051
MKYEHFISSNEK	PBANKA_1312800	CLASP domain-containing protein, putative	N/A	0.367732	0.91302	0.0395199
IKDEESEVEQLR	PBANKA_0817700	RNA-binding protein musashi, putative	HoMu	0.367732	0.807625	0.0927904
WKSHIISK	PBANKA_0927700	DDRGK domain-containing protein, putative	N/A	0.367732	0.729233	0.137134
DEQSYKDNNLSDSVLSSYK	PBANKA_1357900	RING zinc finger protein, putative	N/A	0.367732	0.709656	0.148952
RISFSSFSNTTCSDILK	PBANKA_0811800	actin-like protein, putative	ALP5a	0.367732	0.494252	0.306052
KYSNSNVMPENIEK	PBANKA_1237600	zinc finger protein, putative	N/A	0.367732	0.455355	0.34165
KNSINNNNDNYEELCQNYSNK	PBANKA_0524000	conserved Plasmodium protein, unknown function	N/A	0.367732	0.297891	0.525942
TTSLISEEDITNLTR	PBANKA_0826800	protein kinase, putative	N/A	0.367732	0.239083	0.621451
HLRSTSK	PBANKA_0823000	ubiquitin-like protein, putative	N/A	0.365871	0.890098	0.0505619
NMHSYCYNNK	PBANKA_1306800	Sec7 domain-containing protein ARFGEF, putative	ARFGEF	0.365871	0.878381	0.0563173
RTEDSQENAQNIGN	PBANKA_1301400	proteasome subunit alpha type-1, putative	N/A	0.365871	0.669162	0.174469
GNTGTYSSSQINNHQK	PBANKA_1341700	conserved Plasmodium protein, unknown function	N/A	0.365871	0.539324	0.268151
NEMINNESIDLENNNNEHTLSNER	PBANKA_1036500	RING zinc finger protein, putative	N/A	0.365871	0.459491	0.337723
IKSFDIIPK	PBANKA_0601700	AATF domain-containing protein, putative	N/A	0.365871	0.424137	0.372493
SEKGEGDEENNSDTNK	PBANKA_1142500	signal recognition particle receptor subunit alpha, putative	N/A	0.365871	0.262791	0.580389
SFPVNEAYEVDQNK	PBANKA_1126500	acetyl-CoA synthetase, putative	ACAS	0.365871	0.25401	0.59515
MDSQENK	PBANKA_0313600	conserved Plasmodium protein, unknown function	N/A	0.365871	0.154043	0.812357
KESNNEILSDEENLNNSGK	PBANKA_1233300	ATP-dependent RNA helicase DDX23, putative	DDX23	0.364013	0.896193	0.0475983
KGSNTSYDK	PBANKA_1125200	CRAL/TRIO domain-containing protein, putative	N/A	0.364013	0.857382	0.0668256
NMHSYCYNNK	PBANKA_1306800	Sec7 domain-containing protein ARFGEF, putative	ARFGEF	0.364013	0.73869	0.131538
SIEHQYHSIDGVNLLDGEITNINMR	PBANKA_0515900	mRNA-decapping enzyme subunit 1, putative	DCP1	0.364013	0.273148	0.563601
NISETNSFSNK	PBANKA_0409300	phosphatidylinositol 3- and 4-kinase, putative	N/A	0.364013	0.115388	0.937838
HNNSNVDGNNIYHNEGTNK	PBANKA_1432400	perforin-like protein 2	PLP2	0.362158	0.999806	8.42e-05
STVGAQTGNTNQR	PBANKA_0522600	erythrocyte membrane-associated antigen, putative	N/A	0.362158	0.996798	0.00139287
YVNTPIIEAGK	PBANKA_0936700	ES2 protein, putative	N/A	0.362158	0.835449	0.0780801
ESTSEDDVGVTIK	PBANKA_1137900	proliferating cell nuclear antigen 1, putative	PCNA1	0.362158	0.658757	0.181275
SISGDISNNEK	PBANKA_0506600	serine/arginine-rich splicing factor 4, putative	SRSF4	0.362158	0.651483	0.186097
EGLDIEDSEEAKK	PBANKA_0805700	heat shock protein 90	HSP90	0.362158	0.457553	0.339559
QSEVSYSNINTHSFHDTK	PBANKA_1103600	cation transporting P-ATPase, putative	ATPase3	0.362158	0.431173	0.365348
KGSLSSPSNSLR	PBANKA_1231500	ubiquitin carboxyl-terminal hydrolase 2, putative	N/A	0.362158	0.421653	0.375044
TQTEKVDAGR	PBANKA_0610400	non-SERCA-type Ca2+ -transporting P-ATPase, putative	ATP4	0.360305	0.943275	0.0253618
IFKPSNSLICTNPDEIEK	PBANKA_0501051	fam-a protein	N/A	0.360305	0.921929	0.0353027
DDEKGQGSDGGK	PBANKA_1428700	eukaryotic translation initiation factor 3 subunit A, putative	EIF3A	0.360305	0.854393	0.0683423
DLSEESYCESYISTPR	PBANKA_1362100	tyrosine kinase-like protein, putative	TKL3	0.360305	0.754264	0.122477
GTNSLGNESGGVNTK	PBANKA_1123500	ISWI chromatin-remodeling complex ATPase, putative	ISWI	0.360305	0.737518	0.132227
RASILLNLK	PBANKA_1242300	Hsc70-interacting protein, putative	HIP	0.360305	0.136354	0.865334
GLSFDKLSNGDK	PBANKA_1008500	translocon component PTEX150	PTEX150	0.358454	0.969365	0.0135126
GNQSFQNER	PBANKA_0718200	PRKR-interacting protein 1, putative	N/A	0.358454	0.7031	0.152983
STTPESTYQCLTSEEIYEK	PBANKA_0200600	fam-a protein	N/A	0.358454	0.518047	0.285631
LSSSNKNDDNPSNDEIIIK	PBANKA_0507800	conserved protein, unknown function	N/A	0.356606	0.573133	0.241745
DNSSEHDNDEKNSNNEK	PBANKA_1002000	Ran-binding protein, putative	N/A	0.356606	0.545139	0.263493
LPNGNVNNSDINNSDFNLTK	PBANKA_0507300	dynein heavy chain, putative	N/A	0.356606	0.280634	0.55186
HEAFDRFDSHNMPR	PBANKA_1229000	Plasmodium exported protein (PHIST), unknown function	N/A	0.354759	0.880165	0.055436
HTNINDNPNLGSR	PBANKA_1214700	conserved Plasmodium protein, unknown function	N/A	0.354759	0.791516	0.10154
ENDKPNETEPTNSPMGK	PBANKA_0510200	conserved Plasmodium protein, unknown function	N/A	0.354759	0.778986	0.10847
EREYENSER	PBANKA_1314400	Cwf21 domain-containing protein	N/A	0.354759	0.43533	0.361182
KNSNNTCLVTVQQQNGDDILLTNETK	PBANKA_1019700	NTF2-like domain-containing protein	N/A	0.354759	0.427448	0.369117
TSIYNDTDNAQLTDFYVTSASNTTFNK	PBANKA_0704700	conserved Plasmodium protein, unknown function	N/A	0.352916	0.985824	0.00620062
VLSGEFFVVNPHLLK	PBANKA_0611600	ribonucleoside-diphosphate reductase large subunit, putative	N/A	0.352916	0.866781	0.0620907
LRSTIEK	PBANKA_1220200	lysophospholipase, putative	N/A	0.352916	0.339818	0.468754
YATLGKESK	PBANKA_1009300	clathrin light chain, putative	CLC	0.352916	0.229018	0.64013
YEENIKSDENNQTTSSISYNNIK	PBANKA_0210600	ubiquitin carboxyl-terminal hydrolase, putative	N/A	0.351074	0.639303	0.194294
MESIYFAQK	PBANKA_1032700	CUGBP Elav-like family member 2, putative	CELF2	0.351074	0.588618	0.230166
NLNNSDRYSK	PBANKA_1441900	DNA helicase 60, putative	DH60	0.351074	0.413366	0.383665
FNSVDSAHISNDRYASK	PBANKA_1425000	RNA-binding protein, putative	N/A	0.351074	0.375984	0.42483
GTSNSGSILNSMKSLR	PBANKA_1229000	Plasmodium exported protein (PHIST), unknown function	N/A	0.349235	0.99707	0.00127429
SYRSIIR	PBANKA_1464500	ATP-dependent RNA helicase DRS1, putative	DRS1	0.349235	0.848153	0.0715258
TASQNNDEKNIQNK	PBANKA_1115200	gamete egress protein GEP	GEP	0.349235	0.834352	0.0786506
YSSNNFSSHQEDSSVILENLLSR	PBANKA_1424500	conserved Plasmodium protein, unknown function	N/A	0.349235	0.728764	0.137413
ENSASPDINK	PBANKA_1406900	conserved Plasmodium protein, unknown function	N/A	0.349235	0.626786	0.20288
GLVISPKDYSTK	PBANKA_1446200	mitosis protein dim1, putative	N/A	0.349235	0.50961	0.292762
SKEENVAQPK	PBANKA_1132900	regulator of chromosome condensation, putative	N/A	0.349235	0.133868	0.873323
HMASNSNYNSNTFSPSHR	PBANKA_1210200	PRE-binding protein, putative	PREBP	0.347399	0.872057	0.0594553
HFESDDDNDELNNKDR	PBANKA_0511200	U3 small nucleolar ribonucleoprotein protein MPP10, putative	MPP10	0.347399	0.862542	0.0642198
IKLSNDNIR	PBANKA_0700600	Plasmodium exported protein, unknown function	N/A	0.347399	0.793992	0.100184
ETKLSPQNSSNK	PBANKA_0417800	protein hook, putative	N/A	0.347399	0.729154	0.137181
SDSIDKENFIK	PBANKA_0406000	apicomplexan kinetochore protein 10	AKIT10	0.347399	0.70002	0.154889
KNSESPSFSER	PBANKA_1320100	conserved Plasmodium protein, unknown function	UIS25	0.347399	0.674126	0.171259
FKDFNASSDDSNSK	PBANKA_0416800	ubiquitin specific protease, putative	N/A	0.347399	0.403482	0.394176
SSDNSDEEKNQNYER	PBANKA_1336500	CKK domain-containing protein, putative	N/A	0.347399	0.357598	0.446605
LNTGVYGNLYK	PBANKA_0301500	protein MAK16, putative	MAK16	0.347399	0.354226	0.450719
HLIHQESR	PBANKA_1420800	conserved Plasmodium protein, unknown function	N/A	0.347399	0.276638	0.558087
QTTLDGTK	PBANKA_0310800	RTR1 domain-containing protein, putative	N/A	0.345564	0.964789	0.0155675
LTSQKNEK	PBANKA_0620100	U3 small nucleolar RNA-associated protein 7, putative	UTP7	0.345564	0.874895	0.0580439
NRSPILLEK	PBANKA_0608800	conserved Plasmodium protein, unknown function	N/A	0.345564	0.837823	0.0768478
NENIANESSETDEKK	PBANKA_0801500	conserved Plasmodium protein, unknown function	N/A	0.345564	0.750608	0.124587
FGYSNSNSIINENTNINNNINDSSISIGIK	PBANKA_1458300	kinesin-13	N/A	0.345564	0.569597	0.244432
QITKEFIHK	PBANKA_0205300	conserved protein, unknown function	N/A	0.345564	0.438783	0.35775
QFTETENISDVSEK	PBANKA_0600500	GPN-loop GTPase, putative	N/A	0.345564	0.29315	0.532909
MASKDDSASSEVPTEDHK	PBANKA_1127700	nicotinate phosphoribosyltransferase, putative	NAPRT	0.345564	0.0626065	1.20338
SEQSQSEDEQNIIIENNTNNIK	PBANKA_1304400	allantoicase, putative	N/A	0.343732	0.995413	0.00199679
NVFNENESPKDK	PBANKA_0605500	conserved Plasmodium protein, unknown function	N/A	0.343732	0.95824	0.0185255
HKSQEGEISLSK	PBANKA_0610200	DNA replication licensing factor MCM5, putative	MCM5	0.343732	0.897716	0.0468612
QLSSKPK	PBANKA_1351100	exoribonuclease, putative	N/A	0.343732	0.682181	0.166101
AVESENKQNILMK	PBANKA_0704700	conserved Plasmodium protein, unknown function	N/A	0.343732	0.511352	0.29128
ERSLSNSSYR	PBANKA_0716500	male development protein MD5	MD5	0.343732	0.430134	0.366396
RNSGGEAFR	PBANKA_0407400	aurora-related kinase ARK2	ARK2	0.343732	0.37702	0.423636
EDLAALEKDYEEVGIETNDGEGEDEGYE	PBANKA_0522700	alpha tubulin 2	N/A	0.343732	0.342454	0.465398
DANSDVSPK	PBANKA_1348800	origin recognition complex subunit 4, putative	ORC4	0.341903	0.999996	1.75e-06
NDYANIIPFSDVEIVR	PBANKA_0823000	ubiquitin-like protein, putative	N/A	0.341903	0.999994	2.4e-06
YTNSIEHQNMMNAHNEDLSTYQK	PBANKA_0202700	kinesin-8B	N/A	0.341903	0.967749	0.0142371
NVQSDSHR	PBANKA_1407400	mRNA-decapping enzyme 2, putative	DCP2	0.340075	0.937283	0.0281292
FNTSPSMVR	PBANKA_1103000	serine/arginine-rich splicing factor 12, putative	SRSF12	0.340075	0.777379	0.109367
ERSHDSDILEQNR	PBANKA_0316000	replication factor C subunit 1, putative	RFC1	0.340075	0.730783	0.136212
SHIGRHSK	PBANKA_1341500	RNA-binding protein, putative	N/A	0.340075	0.724166	0.140162
KNSNYSEEK	PBANKA_0101700	conserved Plasmodium protein, unknown function	N/A	0.340075	0.639271	0.194315
YYSFNSNGESEK	PBANKA_0406200	conserved Plasmodium protein, unknown function	N/A	0.340075	0.511353	0.291279
SDSTIILGSR	PBANKA_0928200	conserved protein, unknown function	N/A	0.33825	0.999986	6.1e-06
SPSYANKGDINMGHYITENIQNAK	PBANKA_1214700	conserved Plasmodium protein, unknown function	N/A	0.33825	0.99949	0.0002214
GEMSNHK	PBANKA_1219000	heat shock protein 90, putative	N/A	0.33825	0.997301	0.00117369
HESENREMK	PBANKA_0908000	conserved Plasmodium protein, unknown function	N/A	0.33825	0.925602	0.0335755
EDREENSGSFEK	PBANKA_1205000	G-strand-binding protein 2	GBP2	0.33825	0.672901	0.172049
THQSNQIR	PBANKA_1145400	Plasmodium exported protein (PHIST), unknown function	N/A	0.33825	0.660591	0.180067
VNEESDDEELKELIGEMT	PBANKA_1456800	vacuolar-sorting protein SNF7, putative	SNF7	0.33825	0.196865	0.705832
ADSKGEGEISFDDFYTIMTK	PBANKA_1310400	centrin-2, putative	CEN2	0.33825	0.165522	0.781143
KNPSQNSYYR	PBANKA_0712800	U4/U6.U5 small nuclear ribonucleoprotein, putative	SNRNP27	0.336428	0.949228	0.0226296
AIEGLETRGTLGSELESK	PBANKA_0519400	conserved Plasmodium protein, unknown function	N/A	0.336428	0.944746	0.0246851
SNNININNENTKENDKPNETEPTNSPMGK	PBANKA_0510200	conserved Plasmodium protein, unknown function	N/A	0.336428	0.73714	0.13245
KNNSDVSYSEVPCSDVR	PBANKA_0815900	BSD-domain protein, putative	N/A	0.336428	0.664429	0.177551
SISRDCQDEK	PBANKA_0918900	conserved Plasmodium protein, unknown function	N/A	0.336428	0.384225	0.415414
TNSNLELRR	PBANKA_0212700	RING zinc finger protein, putative	N/A	0.336428	0.370885	0.430761
AMDSKPIDEGDPMYDSEHER	PBANKA_1449700	conserved protein, unknown function	N/A	0.334607	0.767949	0.114668
NEKDNEGISPK	PBANKA_0606600	conserved Plasmodium protein, unknown function	N/A	0.334607	0.410514	0.386672
IKNSLENINPR	PBANKA_0103300	GYF domain-containing protein, putative	N/A	0.334607	0.394671	0.403765
ELINIASHDDILKDNINHNFK	PBANKA_1205600	conserved protein, unknown function	N/A	0.332789	0.991588	0.00366864
SSSIILNK	PBANKA_0717200	conserved Plasmodium protein, unknown function	N/A	0.332789	0.989077	0.00476995
SGNENIVPQGSSESIENFGGK	PBANKA_0706800	DnaJ protein, putative	N/A	0.332789	0.822356	0.08494
SAPAGQK	PBANKA_1231700	60S ribosomal protein L2, putative	RPL2	0.332789	0.746801	0.126795
GSTGEIK	PBANKA_1419300	conserved Plasmodium protein, unknown function	REC8	0.332789	0.669319	0.174367
VKSYCNTQSTGR	PBANKA_1210800	hypoxanthine-guanine phosphoribosyltransferase, putative	HGPRT	0.332789	0.669008	0.174569
ECGELDSEDDKEIK	PBANKA_1216800	conserved Plasmodium protein, unknown function	N/A	0.332789	0.637896	0.19525
GLVSIPCTDDEKSTQGLDGLAER	PBANKA_1308600	fructose-bisphosphate aldolase 2	ALDO2	0.332789	0.601292	0.220915
KNEENQPSEESEQTENNDNEEKPDNSDK	PBANKA_1219300	heat shock protein 110, putative	HSP110c	0.332789	0.344398	0.462939
TNQVESPSAINK	PBANKA_1135400	riboflavin kinase, putative	N/A	0.332789	0.32027	0.494483
NQSIEK	PBANKA_1363700	AP2 domain transcription factor AP2-O4	AP2-O4	0.330973	0.741984	0.129605
KYHSNNVMPR	PBANKA_1107400	conserved protein, unknown function	N/A	0.330973	0.702911	0.1531
KNSIDNNENSIENSDVEK	PBANKA_1211600	conserved Plasmodium protein, unknown function	N/A	0.330973	0.541672	0.266264
YSRDDSR	PBANKA_1200800	transformer-2 protein homolog beta, putative	TRA2B	0.330973	0.474198	0.32404
TNRSSNSTNNYR	PBANKA_1129900	conserved Plasmodium protein, unknown function	N/A	0.330973	0.45587	0.341159
SFSNSADDGINTNK	PBANKA_1202100	MKT1 domain-containing protein, putative	N/A	0.330973	0.436456	0.36006
SEHASDQDVK	PBANKA_1329700	26S proteasome regulatory subunit RPN2, putative	RPN2	0.330973	0.269466	0.569497
NYKSESLLTLFSSEK	PBANKA_1458800	kinesin-15	N/A	0.32916	0.991393	0.00375436
SLSYIKK	PBANKA_0506600	serine/arginine-rich splicing factor 4, putative	SRSF4	0.32916	0.969866	0.0132882
RSVSAIPHVNNNINR	PBANKA_1443000	NIMA related kinase 1, putative	NEK1	0.32916	0.700985	0.154291
LHSNYHSPFHK	PBANKA_0911100	conserved Plasmodium protein, unknown function	N/A	0.32916	0.643257	0.191616
GVSFDNLLNENV	PBANKA_1345400	ER lumen protein retaining receptor 1, putative	N/A	0.32916	0.621123	0.206822
QNSVNIIK	PBANKA_1005800	conserved Plasmodium protein, unknown function	N/A	0.32916	0.556012	0.254916
EGNMFIDDENKSEENYVFIDEK	PBANKA_0522000	apicomplexan kinetochore protein 6	AKIT6	0.32916	0.418923	0.377866
ISTSGHSNSLTR	PBANKA_1116200	ras GTPAse, putative	N/A	0.32916	0.287458	0.541425
YIDKPQSNIHTNNNYLHLDSKDPLNNIR	PBANKA_0103300	GYF domain-containing protein, putative	N/A	0.327348	0.999998	7.24e-07
TRKPTGFVK	PBANKA_0601600	nuclear export mediator factor NEMF, putative	NEMF	0.327348	0.798891	0.0975127
NSNLNSMGIYNCHNSSMNPHRGESLSR	PBANKA_0512800	merozoite TRAP-like protein	MTRAP	0.327348	0.714161	0.146204
SLSNSSYR	PBANKA_0716500	male development protein MD5	MD5	0.327348	0.552961	0.257305
NSSNDSIDQTNSSNDKK	PBANKA_1432500	DNA-binding chaperone, putative	N/A	0.327348	0.49499	0.305403
SASSEYTEEIKQK	PBANKA_0519400	conserved Plasmodium protein, unknown function	N/A	0.325539	0.938071	0.0277642
SSRSNNYEK	PBANKA_0937200	RNA-binding protein, putative	N/A	0.325539	0.85181	0.0696573
KLTDDHENSINNNYSGNLVENTYTK	PBANKA_1127700	nicotinate phosphoribosyltransferase, putative	NAPRT	0.325539	0.796001	0.0990865
SESNSQISPYK	PBANKA_0928300	protein transport protein SEC16, putative	SEC16	0.325539	0.660723	0.17998
YNSNNDTNIDVAR	PBANKA_1443800	multidrug resistance-associated protein 2	MRP2	0.325539	0.637042	0.195832
KNSDSSNNDISIK	PBANKA_0902500	oocyst rupture protein 1	ORP1	0.325539	0.582458	0.234736
MNSDDFNTPSSK	PBANKA_0908800	conserved Plasmodium protein, unknown function	N/A	0.325539	0.562962	0.249521
VNSMNSIK	PBANKA_1227000	filament assembling protein, putative	N/A	0.325539	0.296293	0.528278
TVSINLDKK	PBANKA_1118500	conserved Plasmodium protein, unknown function	N/A	0.323733	0.999787	9.24e-05
SIDNKYHK	PBANKA_1200800	transformer-2 protein homolog beta, putative	TRA2B	0.323733	0.987971	0.00525592
NMNINITNLNSLER	PBANKA_0104800	protein KIC1, putative	N/A	0.323733	0.847079	0.0720759
SNYSEISPHNGSNK	PBANKA_0933000	cyclin-dependent-like kinase CLK3, putative	CLK3	0.323733	0.830769	0.0805199
NKDSPIASPIVNFDSLNSYK	PBANKA_1201100	conserved Plasmodium protein, unknown function	N/A	0.321928	0.909886	0.0410132
NDDGPYGNSSSR	PBANKA_1143000	U1 small nuclear ribonucleoprotein 70 kDa homolog, putative	SNP1	0.321928	0.879986	0.0555243
RNSYNEETVEDK	PBANKA_1411200	protein AAP2, putative	N/A	0.321928	0.731812	0.135601
DMNNASGDMNQNSGSQNK	PBANKA_0306800	ATP-dependent RNA helicase UAP56, putative	UAP56	0.321928	0.586116	0.232016
YNSPEFGIGNNQQSPK	PBANKA_1306900	serine/threonine protein kinase, putative	SRPK2	0.321928	0.412002	0.385101
KINDGDNSNEQSK	PBANKA_1337600	BRCT domain-containing protein, putative	N/A	0.321928	0.343192	0.464463
NHSKDFSEFHYK	PBANKA_1123500	ISWI chromatin-remodeling complex ATPase, putative	ISWI	0.320126	0.995773	0.00183963
SGQNEISPK	PBANKA_0313600	conserved Plasmodium protein, unknown function	N/A	0.320126	0.805826	0.093759
SSGSITEK	PBANKA_0908800	conserved Plasmodium protein, unknown function	N/A	0.320126	0.645624	0.19002
SFISDEDKNLDEYDNIDNTQK	PBANKA_1010300	dynein-related AAA-type ATPase, putative	N/A	0.320126	0.493852	0.306403
SISFSNDFK	PBANKA_1030500	mini-chromosome maintenance complex-binding protein, putative	MCMBP	0.320126	0.488666	0.310988
SPTASPR	PBANKA_1415600	DNA replication licensing factor MCM4, putative	MCM4	0.320126	0.29887	0.524518
KGQHGDDVLSSNGENEYSEEAK	PBANKA_1360200	conserved Plasmodium protein, unknown function	N/A	0.318326	0.974074	0.0114083
MLNMDSMDLLGIDPK	PBANKA_0831000	merozoite surface protein 1	MSP1	0.318326	0.803213	0.0951694
TTELAYSDYEEMDKK	PBANKA_1219000	heat shock protein 90, putative	N/A	0.316528	0.961164	0.0172023
NREHSQSNEDK	PBANKA_1233300	ATP-dependent RNA helicase DDX23, putative	DDX23	0.316528	0.928809	0.0320736
ETQSDTEK	PBANKA_1359300	VPS13 domain-containing protein, putative	N/A	0.316528	0.880353	0.0553431
KHSEFISFPIK	PBANKA_0805700	heat shock protein 90	HSP90	0.316528	0.859266	0.0658725
NSNSELGQQK	PBANKA_1131400	metacaspase-1	MCA1	0.316528	0.47221	0.325865
YSSQNAAK	PBANKA_0101900	RNA-binding protein, putative	N/A	0.316528	0.0329204	1.48253
EMRSIASR	PBANKA_0811300	exportin-7, putative	N/A	0.314733	0.990799	0.00401439
TFSTLPPHMENLMSLK	PBANKA_0100700	Plasmodium exported protein, unknown function	N/A	0.314733	0.990437	0.00417313
NVVSFDDANK	PBANKA_0620800	conserved protein, unknown function	N/A	0.314733	0.961464	0.0170671
YSSKQEVIDSQA	PBANKA_1115300	glideosome-associated protein 40, putative	GAP40	0.314733	0.918941	0.0367125
ETQSDTEKK	PBANKA_1359300	VPS13 domain-containing protein, putative	N/A	0.314733	0.815665	0.088488
KELSYSFEQFR	PBANKA_1014400	acid phosphatase, putative	N/A	0.314733	0.623735	0.205
LSNIINNTPQISASYIDLDK	PBANKA_1201100	conserved Plasmodium protein, unknown function	N/A	0.314733	0.615531	0.21075
QCSPEIYKK	PBANKA_0813600	conserved Plasmodium protein, unknown function	N/A	0.314733	0.504985	0.296722
LGVQFNPFSDDSNYRK	PBANKA_1016700	leucine-rich repeat protein	N/A	0.314733	0.450151	0.346642
GTLSQGGEELSENNLIDEHMR	PBANKA_0823000	ubiquitin-like protein, putative	N/A	0.314733	0.322799	0.491067
NYIHTSSKK	PBANKA_1428100	asparagine-rich antigen, putative	N/A	0.314733	0.294484	0.530939
VNSDPDIMDSSDIDLQNVLKK	PBANKA_1107400	conserved protein, unknown function	N/A	0.312939	0.989236	0.00470021
LNSIDSYSYSDSDSNFK	PBANKA_1128900	alpha/beta hydrolase, putative	N/A	0.312939	0.975486	0.0107788
LRTNTNPK	PBANKA_1202400	60S ribosomal protein L13, putative	N/A	0.312939	0.968482	0.0139086
CFDNNIKPEPGSPK	PBANKA_0210100	vacuolar protein sorting-associated protein VTA1, putative	N/A	0.312939	0.626819	0.202858
NIYSEVPNENQSLGNNKNTNK	PBANKA_0401100	serine/threonine protein kinase, putative	SRPK1	0.312939	0.583016	0.23432
MDILSRGGTQEIEHR	PBANKA_0302500	hexose transporter	HT1	0.312939	0.544301	0.264161
NNSINSYGK	PBANKA_1323200	AP-4 complex accessory subunit Tepsin, putative	N/A	0.311148	0.999938	2.69e-05
NSINEQEKAENTK	PBANKA_1213000	transcriptional coactivator ADA2, putative	ADA2	0.311148	0.999204	0.000345793
DNSSEHDNDEK	PBANKA_1002000	Ran-binding protein, putative	N/A	0.311148	0.945559	0.0243113
EYLPCSIYESPKTEK	PBANKA_1417500	conserved Plasmodium protein, unknown function	N/A	0.311148	0.869198	0.0608811
YSTDVPASTTSNNHGNISDHCNEIFEK	PBANKA_1454800	female development protein FD1	FD1	0.311148	0.753676	0.122815
IKNNHNISNDNISENK	PBANKA_1320100	conserved Plasmodium protein, unknown function	UIS25	0.311148	0.65855	0.181411
KISSLISEEHLSNYPDQDR	PBANKA_1137800	glideosome-associated connector	GAC	0.311148	0.492206	0.307853
SNLSSLSK	PBANKA_0921600	alternative splicing factor SR-MG	SR-MG	0.311148	0.35507	0.449686
GRLSPEEIDR	PBANKA_0711900	heat shock protein 70	HSP70	0.311148	0.0897085	1.04717
NDKEEADYSDNYDDPEVNIK	PBANKA_1440500	conserved Plasmodium protein, unknown function	N/A	0.309359	0.985669	0.00626912
SDILDNEEYNLQEHSNNSCYEKNESIK	PBANKA_0202700	kinesin-8B	N/A	0.309359	0.941749	0.0260651
FIHNSIEYIFK	PBANKA_1351200	zinc finger protein, putative	N/A	0.309359	0.93021	0.0314189
ENNTQDLVNSHSQLFTPCNNIEIEIQKK	PBANKA_0704500	HECT-like E3 ubiquitin ligase, putative	HEUL	0.309359	0.910601	0.0406721
LIMEKENESEEAMDK	PBANKA_1226100	conserved Plasmodium protein, unknown function	N/A	0.309359	0.875819	0.0575858
HMSYSNINQNTEENKHDFYK	PBANKA_1216600	cyclic amine resistance locus protein, putative	CARL	0.309359	0.871147	0.0599083
GYSNDPSVVYGGILNSGSFIQR	PBANKA_0704700	conserved Plasmodium protein, unknown function	N/A	0.309359	0.713566	0.146566
NYFSDDEHSNNAK	PBANKA_1109400	phosphatidylinositol 4-kinase beta, putative	PI4KB	0.309359	0.712092	0.147464
KMSADSIDENNK	PBANKA_0906900	DnaJ domain-containing protein, putative	N/A	0.309359	0.564224	0.248548
MGMGDENVNSGTEEDKLANK	PBANKA_1202100	MKT1 domain-containing protein, putative	N/A	0.309359	0.491747	0.308258
MNTTDLNKPK	PBANKA_1005400	protein CINCH, putative	CINCH	0.309359	0.491629	0.308362
NNNNICSMDVNR	PBANKA_1134900	zinc finger protein	Pb103	0.309359	0.377614	0.422951
SLPESKEATNILTAELK	PBANKA_1215600	40S ribosomal protein S3A, putative	RPS3A	0.309359	0.229254	0.639683
LNKYNDHINSDDENESFPHSNNK	PBANKA_1441500	U3 small nucleolar RNA-interacting protein 2, putative	RRP9	0.309359	0.132065	0.879212
GASLDYKK	PBANKA_1029400	conserved Plasmodium protein, unknown function	N/A	0.307573	0.999627	0.00016201
TTELAYSDYEEMDKK	PBANKA_1219000	heat shock protein 90, putative	N/A	0.307573	0.998487	0.000657406
VETNSNNPDIESQLNPEVSPK	PBANKA_0943100	CCR4-NOT transcription complex subunit NOT1-G, putative	NOT1-G	0.307573	0.876865	0.0570675
AMDSKPIDEGDPMYDSEHER	PBANKA_1449700	conserved protein, unknown function	N/A	0.307573	0.833149	0.0792775
FDSDNETTNKDNHNLR	PBANKA_0937200	RNA-binding protein, putative	N/A	0.307573	0.808971	0.0920673
GHIENSSTTELYDHNR	PBANKA_1454200	conserved Plasmodium protein, unknown function	N/A	0.307573	0.667388	0.175621
KPLNINPDGAIFEEESPEMK	PBANKA_0810600	exoribonuclease, putative	N/A	0.307573	0.466673	0.330987
GSLLISKDSINCNPCNSDYTNK	PBANKA_1126000	E3 ubiquitin-protein ligase RNF5, putative	RNF5	0.305788	0.936391	0.0285426
SNSQNIPYIK	PBANKA_0311600	conserved Plasmodium protein, unknown function	N/A	0.305788	0.889452	0.0508777
EVSRETISTESTVTQNACPLR	PBANKA_0611600	ribonucleoside-diphosphate reductase large subunit, putative	N/A	0.305788	0.817834	0.0873347
SPYEEWSDFLETYQNVK	PBANKA_1310800	40S ribosomal protein S5, putative	N/A	0.305788	0.788859	0.103001
NFNSIKNNSPSIDNYSQR	PBANKA_1454800	female development protein FD1	FD1	0.305788	0.730215	0.136549
TIDSLDEER	PBANKA_1201100	conserved Plasmodium protein, unknown function	N/A	0.305788	0.600301	0.221631
NNNYNDESGSE	PBANKA_1402600	DNA ligase I, putative	N/A	0.305788	0.490468	0.309389
SYLSKQANSFGINISGK	PBANKA_0702400	conserved protein, unknown function	N/A	0.304006	0.999988	5.15e-06
NESINNDNMK	PBANKA_1320100	conserved Plasmodium protein, unknown function	UIS25	0.304006	0.945817	0.024193
NSKSYHSSR	PBANKA_1316400	U1 snRNP-associated protein, putative	N/A	0.304006	0.918313	0.0370094
NLESTCSPENNENNIYCFEIPNKK	PBANKA_1226100	conserved Plasmodium protein, unknown function	N/A	0.304006	0.886636	0.0522549
TLIEALDTMEPPKRPYDKPLR	PBANKA_1133300	elongation factor 1-alpha	EF-1alpha	0.304006	0.869932	0.0605148
INETDIFDDDGQHGVEFLDDESDEEDQGEINNDR	PBANKA_0905600	translation initiation factor eIF-1A, putative	N/A	0.304006	0.834175	0.0787429
SMTNDSTLNSDKDLEK	PBANKA_0943100	CCR4-NOT transcription complex subunit NOT1-G, putative	NOT1-G	0.304006	0.829713	0.081072
SIVPYSYSDVEFYEK	PBANKA_1230700	protein phosphatase, putative	N/A	0.304006	0.806221	0.0935458
QKTDEDNFSFLISK	PBANKA_1314100	E3 ubiquitin-protein ligase ZNF598, putative	N/A	0.304006	0.792049	0.101248
IYENLTFSSKNSEQSK	PBANKA_1406200	TOM1-like protein, putative	N/A	0.304006	0.775389	0.110481
TTSSSVNHDK	PBANKA_0522600	erythrocyte membrane-associated antigen, putative	N/A	0.304006	0.557044	0.25411
NVENDKSDENMNNK	PBANKA_0205200	conserved Plasmodium protein, unknown function	N/A	0.304006	0.430663	0.365863
EYRECSEAEHFIK	PBANKA_0302800	conserved Plasmodium protein, unknown function	N/A	0.304006	0.2654	0.576099
YSNSGSNHR	PBANKA_1202700	RNA-binding protein, putative	N/A	0.304006	0.206683	0.684695
DNNATPK	PBANKA_1242400	conserved Plasmodium protein, unknown function	POLD3	0.302226	0.997957	0.000888296
KCQSDFDYLNYCEK	PBANKA_0107900	conserved Plasmodium protein, unknown function	N/A	0.302226	0.895426	0.0479701
NSDIDSEDSR	PBANKA_1202100	MKT1 domain-containing protein, putative	N/A	0.302226	0.894708	0.0483189
TSLIELNESDIQSHK	PBANKA_1449900	CCR4-NOT transcription complex subunit 4, putative	NOT4	0.302226	0.721155	0.141972
SKCSENDMEEDHGCDK	PBANKA_0802300	HECT-type E3 ubiquitin ligase UT, putative	N/A	0.302226	0.605308	0.218024
DIKETENPEQNNVSVENFQNEQDEHINNYNNSPK	PBANKA_0610800	eukaryotic translation initiation factor eIF2A, putative	N/A	0.302226	0.381794	0.418171
TEEEMIVETGSNTESEFDEQAELLEKK	PBANKA_0604300	tetratricopeptide repeat protein, putative	TRP1	0.302226	0.305079	0.515588
KIETFDNNITNR	PBANKA_0315800	ribosome associated membrane protein RAMP4, putative	N/A	0.300448	0.979899	0.0088187
EGSQAFDNEEENLLNK	PBANKA_0705100	protein KRI1, putative	KRI1	0.300448	0.95531	0.0198556
NEHYNSDNDEK	PBANKA_0836000	vacuolar protein sorting-associated protein 33, putative	VPS33	0.300448	0.865578	0.062694
SHKYNDVGSHR	PBANKA_1445500	pre-mRNA-splicing regulator WTAP, putative	WTAP	0.300448	0.806514	0.0933882
KQDSLENNDNEIDTK	PBANKA_1016700	leucine-rich repeat protein	N/A	0.300448	0.8023	0.0956633
TSTEDISQERAENSIQVSMTK	PBANKA_1204400	DNA/RNA-binding protein Alba 3, putative	ALBA3	0.300448	0.582712	0.234546
CSSDLENNR	PBANKA_1322200	spindle assembly abnormal protein 4	SAS4	0.300448	0.474637	0.323638
LSSFDTIIDNQLK	PBANKA_1102900	cell division control protein 6, putative	CDC6	0.298673	0.996711	0.00143057
ISSNNNLNIYHDK	PBANKA_1123500	ISWI chromatin-remodeling complex ATPase, putative	ISWI	0.298673	0.995622	0.00190564
SKSDTLVDFLK	PBANKA_0813600	conserved Plasmodium protein, unknown function	N/A	0.298673	0.658391	0.181516
GINDNDINNSNNNR	PBANKA_1431500	radial spoke protein 9	RSP9	0.298673	0.35345	0.451671
QKSYNNNDSR	PBANKA_0521300	zinc finger protein, putative	N/A	0.296899	0.999999	3.19e-07
KMSQNNR	PBANKA_0401800	lipin, putative	N/A	0.296899	0.97748	0.0098923
KNDSQNYSESNK	PBANKA_0925500	calcium-dependent protein kinase 6	CDPK6	0.296899	0.957258	0.0189711
IVDGIESELESEKK	PBANKA_0212700	RING zinc finger protein, putative	N/A	0.296899	0.920896	0.0357893
LHSSPNLYHHSFK	PBANKA_0911100	conserved Plasmodium protein, unknown function	N/A	0.296899	0.895595	0.0478883
EIAQCLVDIELSASSDIKNDTK	PBANKA_1401300	40S ribosomal protein S7, putative	N/A	0.296899	0.79881	0.0975566
IIVDSIFKENISESDIEGK	PBANKA_0301000	repetitive organellar protein, putative	ROPE	0.296899	0.759319	0.119576
FAYQSDDGDDSEGYNK	PBANKA_1232200	FACT complex subunit SPT16	FACT-L	0.296899	0.54541	0.263277
NNKDNDSGNVESDSK	PBANKA_1034300	AP2 domain transcription factor AP2-G2	AP2-G2	0.296899	0.467648	0.330081
YVLHNSK	PBANKA_0925800	protein KIC10, putative	N/A	0.296899	0.3111	0.5071
NNINSRNER	PBANKA_1441900	DNA helicase 60, putative	DH60	0.295128	0.999597	0.000175249
TITPSKVQFTK	PBANKA_1029400	conserved Plasmodium protein, unknown function	N/A	0.295128	0.999116	0.00038387
IKNSEIDEQNINTNNEK	PBANKA_0314900	SUZ domain-containing protein, putative	N/A	0.295128	0.998488	0.000657317
TQIQNSPK	PBANKA_0903200	conserved Plasmodium protein, unknown function	N/A	0.295128	0.992758	0.00315675
SNKDSSSSLHTQSQR	PBANKA_1452500	conserved Plasmodium protein, unknown function	N/A	0.295128	0.866468	0.0622473
NNNNNEDVENDDSIEFYLMHGFSDDERNNK	PBANKA_1365300	intron-binding protein aquarius, putative	AQR	0.295128	0.724979	0.139675
NTSDYVSLGALDFSAYKEDSDGHIK	PBANKA_1038200	nuclear formin-like protein MISFIT	MISFIT	0.293359	0.867553	0.0617039
MDSKQIISNTVGK	PBANKA_0401100	serine/threonine protein kinase, putative	SRPK1	0.293359	0.867473	0.0617439
GSLNIHNYSSQSPIR	PBANKA_1314400	Cwf21 domain-containing protein	N/A	0.293359	0.56917	0.244758
SGSNIMDNDSNKNIEGKPSNENK	PBANKA_1108300	pre-mRNA-processing ATP-dependent RNA helicase PRP5, putative	PRP5	0.293359	0.412196	0.384897
EGNTSERLETENK	PBANKA_0807000	DNA-directed RNA polymerase II subunit RPB1, putative	RPB1	0.293359	0.369722	0.432125
VISSLESIKGNDSSLNK	PBANKA_0820800	regulator of chromosome condensation-PP1-interacting protein	RCC-PIP	0.291592	0.999895	4.58e-05
KENSYIIGLK	PBANKA_0915300	conserved Plasmodium protein, unknown function	N/A	0.291592	0.999778	9.62e-05
NLNSNYIINK	PBANKA_1458800	kinesin-15	N/A	0.291592	0.998943	0.000459101
EFSENQEINSDDKEHIDNIPLK	PBANKA_1014300	autophagy protein 5, putative	ATG5	0.291592	0.985933	0.00615272
SIKSMDVENINK	PBANKA_0517400	pre-mRNA-splicing factor CEF1, putative	CEF1	0.291592	0.965168	0.0153969
CSQLQSASVR	PBANKA_0710200	conserved protein, unknown function	N/A	0.291592	0.886262	0.0524381
KFPSNSLSNVNVK	PBANKA_1428900	bromodomain protein 2, putative	BDP2	0.291592	0.811889	0.0905031
RYSDGDCK	PBANKA_1228400	mannose-6-phosphate isomerase, putative	N/A	0.291592	0.667378	0.175628
RMSVSAEAYGEWNK	PBANKA_1438000	cAMP-dependent protein kinase regulatory subunit, putative	PKAr	0.291592	0.356803	0.447571
DGTPVSILYGSGGIK	PBANKA_1034400	plasmepsin IV	PM4	0.291592	0.353413	0.451718
YTPPINSFGNEIK	PBANKA_0924200	BEACH domain-containing protein, putative	BDCP	0.291592	0.180545	0.743416
RNPISFTPISDGYKPSSSPNNNSK	PBANKA_0524200	early transcribed membrane protein	37500	0.289827	0.977513	0.00987765
TSTNNISSQKSSQTYK	PBANKA_1125200	CRAL/TRIO domain-containing protein, putative	N/A	0.289827	0.937353	0.0280969
SYSHMENDEGVDPNNNSEGEVSFK	PBANKA_0103900	KH domain-containing protein, putative	N/A	0.289827	0.90726	0.0422682
DGVEVLSSDEEDEEEEYEEEDNTLK	PBANKA_1016700	leucine-rich repeat protein	N/A	0.289827	0.733735	0.134461
NNAQQSSQQEQNTAENK	PBANKA_0914400	heat shock protein 70, putative	UIS24	0.289827	0.635808	0.196674
KSAPISAGIK	PBANKA_0108800	histone H3	H3	0.288065	0.997344	0.00115522
QESYDQNILHNPDIQHALSMIPSDSIIK	PBANKA_1229000	Plasmodium exported protein (PHIST), unknown function	N/A	0.288065	0.946823	0.0237313
SEKTDGQSSESVSGR	PBANKA_1350700	tryptophan--tRNA ligase, putative	cTrpRS	0.288065	0.888133	0.0515222
YQQNSFNSSHDNMNISQNNATGQSK	PBANKA_0903600	dynamin-like protein, putative	DYN1	0.288065	0.752725	0.123363
TSTEDISQERAENSIQVSMTK	PBANKA_1204400	DNA/RNA-binding protein Alba 3, putative	ALBA3	0.288065	0.734228	0.134169
GLVILTDNDSENEYENCK	PBANKA_0507800	conserved protein, unknown function	N/A	0.288065	0.687171	0.162935
NNDDSDNNNINNNSK	PBANKA_1107700	SET domain protein, putative	SET9	0.288065	0.605039	0.218217
INTTPKPNIR	PBANKA_0316800	erythrocyte membrane associated protein 2	EMAP2	0.288065	0.0829337	1.08127
YHSNNVMPR	PBANKA_1107400	conserved protein, unknown function	N/A	0.286304	0.964164	0.0158491
SDINSKEDKPNK	PBANKA_1336900	conserved Plasmodium protein, unknown function	N/A	0.286304	0.92833	0.0322976
REGSDYNESDDDDR	PBANKA_1232200	FACT complex subunit SPT16	FACT-L	0.286304	0.855652	0.0677026
ESLNSFDNLESTEK	PBANKA_1343200	conserved Plasmodium protein, unknown function	N/A	0.286304	0.759347	0.11956
EIDSINEKRPSNE	PBANKA_1227400	serine/threonine protein phosphatase 2B catalytic subunit A	CNA	0.286304	0.662707	0.178678
LQYTESDDEGSDEYCPGGYHPVEINEIYNDR	PBANKA_0401100	serine/threonine protein kinase, putative	SRPK1	0.286304	0.573452	0.241503
INNNYTSQISLEKDLR	PBANKA_0205900	Niemann-Pick type C1-related protein, putative	NCR1	0.284546	0.998988	0.000439646
IYMGDISPIKNAEIEEAFLK	PBANKA_0604600	conserved protein, unknown function	N/A	0.284546	0.998062	0.00084231
NIIDTNIEEESEDNYIK	PBANKA_1226400	cactin homolog, putative	N/A	0.284546	0.987164	0.00561077
DPSLSKDVATVGK	PBANKA_0601900	high mobility group protein B1, putative	HMGB1	0.284546	0.96233	0.0166761
YNSKEYNK	PBANKA_1029600	conserved Plasmodium protein, unknown function	N/A	0.284546	0.955515	0.0197626
VGFTPPSGIK	PBANKA_0311000	protein transport protein SEC31, putative	SEC31	0.284546	0.925473	0.033636
AANENYNNNNTTSEENATTSETPAEKK	PBANKA_1439200	polyadenylate-binding protein 1, putative	PABP1	0.284546	0.924225	0.0342223
KPTESPNK	PBANKA_0401800	lipin, putative	N/A	0.284546	0.921472	0.0355177
LRSNENENYK	PBANKA_1443500	WD repeat-containing protein, putative	N/A	0.284546	0.880621	0.0552109
NASRDAGGNSEGNR	PBANKA_1443500	WD repeat-containing protein, putative	N/A	0.284546	0.850996	0.0700722
INENISPK	PBANKA_0514600	tRNA N6-adenosine threonylcarbamoyltransferase, putative	KAE1	0.284546	0.84199	0.0746932
QNSNSNMEINYNR	PBANKA_0407500	N2227-like protein, putative	N/A	0.284546	0.784889	0.105192
ETRSDDINMK	PBANKA_0938400	endoplasmic reticulum-resident calcium binding protein, putative	ERC	0.284546	0.666613	0.176126
DLRNSNNLR	PBANKA_1434700	clathrin heavy chain, putative	CHC	0.284546	0.633873	0.197998
NHASNSGSYAHNNK	PBANKA_0606600	conserved Plasmodium protein, unknown function	N/A	0.28279	0.964595	0.015655
SLSTVELLK	PBANKA_1236600	conserved Plasmodium protein, unknown function	N/A	0.28279	0.917104	0.0375815
TAQELFDMGNLEFKESK	PBANKA_0604300	tetratricopeptide repeat protein, putative	TRP1	0.28279	0.757746	0.120477
KHSHIGER	PBANKA_1406300	centrosomal protein CEP170, putative	CEP170	0.28279	0.682772	0.165724
DEYVDSEYEKFNHDFPIENK	PBANKA_0615400	serine--tRNA ligase, putative	N/A	0.28279	0.653385	0.184831
TPSASDNDSVPPS	PBANKA_0524800	early transcribed membrane protein	37135	0.28279	0.566686	0.246657
NSHNNSSNFDNNK	PBANKA_0823000	ubiquitin-like protein, putative	N/A	0.28279	0.430612	0.365914
YGTETFESENR	PBANKA_1211500	U3 small nucleolar RNA-associated protein 13, putative	UTP13	0.28279	0.364637	0.438139
INDGDNSNEQSK	PBANKA_1337600	BRCT domain-containing protein, putative	N/A	0.28279	0.17787	0.749896
KNTTGSTVPLINSK	PBANKA_0519100	merozoite surface protein, putative	N/A	0.281036	0.993562	0.00280507
SLKGSQK	PBANKA_0311800	acyl-CoA synthetase, putative	ACS9	0.281036	0.979029	0.00920435
NTFSQSPLMQPMLDNPNLLR	PBANKA_0934200	ubiquitin domain-containing protein DSK2, putative	DSK2	0.281036	0.906624	0.0425727
AKSVASGGNK	PBANKA_1210200	PRE-binding protein, putative	PREBP	0.281036	0.901505	0.045032
QNSTPNSEIDDYINDKCNNEETCTK	PBANKA_0408400	phosphoglycerate mutase, putative	N/A	0.281036	0.82844	0.0817391
KMSNSITQSLDGLK	PBANKA_0802800	conserved Plasmodium protein, unknown function	N/A	0.281036	0.823056	0.0845708
GYNNDFLNSFGSIPFSENFQK	PBANKA_1344000	DNA-directed RNA polymerase III subunit RPC1, putative	N/A	0.281036	0.797827	0.0980911
DNTNNNNNSGRYGK	PBANKA_0939600	polyadenylate-binding protein-interacting protein 1, putative	PAIP1	0.281036	0.7586	0.119987
QASEDNDKSDDVDDDPSASLK	PBANKA_1212300	translation initiation factor eIF-2B subunit delta, putative	N/A	0.281036	0.655175	0.183642
KYSYASEDYNDEIVK	PBANKA_1138900	conserved Plasmodium protein, unknown function	N/A	0.281036	0.640066	0.193776
SESMENQSK	PBANKA_1108800	leucine-rich repeat protein	LRR2	0.281036	0.561577	0.250591
SNSSRIHSR	PBANKA_1122000	nuclear polyadenylated RNA-binding protein NAB2	NAB2	0.281036	0.495739	0.304747
GNDGQTGNVVNSEQDQDSNMNKR	PBANKA_0906900	DnaJ domain-containing protein, putative	N/A	0.281036	0.238172	0.623109
KNSISSESINNSSDQR	PBANKA_0815500	conserved Plasmodium protein, unknown function	N/A	0.279284	0.81126	0.0908398
NSENSPIDAR	PBANKA_0507900	conserved Plasmodium protein, unknown function	N/A	0.279284	0.755455	0.121791
TTCSDIHEREK	PBANKA_0611800	N-acetyltransferase, GNAT family, putative	NAT8	0.279284	0.652824	0.185204
ATSQSDSK	PBANKA_0620900	conserved Plasmodium protein, unknown function	N/A	0.279284	0.566941	0.246462
QSGSNDIPK	PBANKA_0213200	apicomplexan kinetochore protein 8	AKIT8	0.277534	0.965704	0.0151559
FSGSFENDR	PBANKA_1314100	E3 ubiquitin-protein ligase ZNF598, putative	N/A	0.277534	0.909132	0.0413733
NSNSIDNEQILEEQNRK	PBANKA_1406300	centrosomal protein CEP170, putative	CEP170	0.277534	0.86941	0.0607752
NNNTNEYEEHKIHSFHLK	PBANKA_0204800	secreted ookinete protein, putative	PSOP24	0.277534	0.868166	0.0613972
SISMPSK	PBANKA_0904600	conserved Plasmodium protein, unknown function	N/A	0.277534	0.785873	0.104648
NDNNAEESDNEVKR	PBANKA_1024300	ATP-dependent RNA helicase DBP4, putative	DBP4	0.277534	0.77624	0.110004
SSSSIEMK	PBANKA_0918600	phosphatidylinositol-4-phosphate 5-kinase, putative	N/A	0.277534	0.59873	0.222769
NRESDIR	PBANKA_0807000	DNA-directed RNA polymerase II subunit RPB1, putative	RPB1	0.277534	0.408096	0.389238
NMMSENNDSNKETDVSTNK	PBANKA_0933000	cyclin-dependent-like kinase CLK3, putative	CLK3	0.277534	0.328511	0.48345
FNEQNSMNDYK	PBANKA_0605500	conserved Plasmodium protein, unknown function	N/A	0.275786	0.992087	0.00345041
TNSRGTLSQGGEELSENNLIDEHMR	PBANKA_0823000	ubiquitin-like protein, putative	N/A	0.275786	0.902516	0.044545
IPEILLEKGSTEIDGK	PBANKA_1134900	zinc finger protein	Pb103	0.275786	0.797956	0.098021
NNEEKQNSTPNSEIDDYINDK	PBANKA_0408400	phosphoglycerate mutase, putative	N/A	0.275786	0.77039	0.113289
KFTESSVQSDMK	PBANKA_0711900	heat shock protein 70	HSP70	0.275786	0.709213	0.149223
NTPKEQTGNNSNINNQSK	PBANKA_0316000	replication factor C subunit 1, putative	RFC1	0.275786	0.703423	0.152783
TNSPNESFEQNATEQNKYNQADVENK	PBANKA_0312100	WD repeat-containing protein, putative	N/A	0.275786	0.662119	0.179064
NYENYDNTEDNVINNHAAQSIK	PBANKA_1134900	zinc finger protein	Pb103	0.275786	0.573274	0.241638
KHTHEESLNSSELFSR	PBANKA_1238600	food vacuole resident transporter 1, putative	FVRT1	0.275786	0.529598	0.276054
TEEEMIVETGSNTESEFDEQAELLEKK	PBANKA_0604300	tetratricopeptide repeat protein, putative	TRP1	0.275786	0.46387	0.333603
NLVLNSFDKEATIQDK	PBANKA_0808000	cdc2-related protein kinase 4, putative	CRK4	0.274041	0.997478	0.00109678
NKIEHNDSLHK	PBANKA_1424500	conserved Plasmodium protein, unknown function	N/A	0.274041	0.931621	0.0307605
EKNENICTPTLQEGVK	PBANKA_1440100	DNA-binding protein, putative	N/A	0.274041	0.926381	0.0332104
HSYSNNSSNITK	PBANKA_1461600	conserved protein, unknown function	N/A	0.274041	0.910684	0.0406324
TNNVESILNNLNEYQLINENKECSDDNSTNVSR	PBANKA_1131900	serine/threonine protein phosphatase 5	PP5	0.274041	0.835786	0.0779052
LTIASKTDESDNNIEEYR	PBANKA_1236600	conserved Plasmodium protein, unknown function	N/A	0.274041	0.739002	0.131354
ELYNSNSDLYLDYK	PBANKA_1428900	bromodomain protein 2, putative	BDP2	0.274041	0.721882	0.141534
YQQNSFNSSHDNMNISQNNATGQSK	PBANKA_0903600	dynamin-like protein, putative	DYN1	0.274041	0.68033	0.16728
GQGSDGGKFTVFTK	PBANKA_1428700	eukaryotic translation initiation factor 3 subunit A, putative	EIF3A	0.274041	0.646438	0.189473
KTQSATGILGTTNEEVINDTISDK	PBANKA_0916600	oxysterol-binding protein, putative	N/A	0.274041	0.261949	0.581784
NFGFVTFNSSADAENAMNK	PBANKA_1200800	transformer-2 protein homolog beta, putative	TRA2B	0.274041	0.197403	0.704645
IDLNDSYDTHR	PBANKA_0712800	U4/U6.U5 small nuclear ribonucleoprotein, putative	SNRNP27	0.274041	0.0794164	1.10009
IGTLEDDVAPQYTEDGDNALK	PBANKA_0804100	conserved Plasmodium protein, unknown function	N/A	0.272297	1	7.86e-09
IHDSDDENERFNK	PBANKA_1459700	pre-mRNA-splicing factor CWC26, putative	BUD13	0.272297	0.999602	0.000172879
SFNPQNSDESDTQKETEKPIK	PBANKA_1358300	conserved Plasmodium protein, unknown function	N/A	0.272297	0.903835	0.0439108
RDISIEYGK	PBANKA_1406300	centrosomal protein CEP170, putative	CEP170	0.272297	0.865395	0.0627856
NNSMENK	PBANKA_0812000	DNA primase large subunit, putative	N/A	0.272297	0.784057	0.105653
LKFNTSPSMVR	PBANKA_1103000	serine/arginine-rich splicing factor 12, putative	SRSF12	0.272297	0.640612	0.193405
KTYITHISDDIK	PBANKA_1227000	filament assembling protein, putative	N/A	0.272297	0.498715	0.302148
SYKSLSVVK	PBANKA_1463700	DNA repair protein rhp16, putative	N/A	0.270556	0.999987	5.52e-06
HQTHYK	PBANKA_1446100	membrane protein ICM1	ICM1	0.270556	0.982756	0.00755418
NGILHVEAEDKGTGK	PBANKA_0818900	endoplasmic reticulum chaperone BiP, putative	BIP	0.270556	0.933377	0.029943
MNSIYIEEIKR	PBANKA_1236600	conserved Plasmodium protein, unknown function	N/A	0.270556	0.891652	0.0498046
NENIKDISEELCK	PBANKA_1027300	Btz domain-containing protein, putative	N/A	0.270556	0.816165	0.0882221
ANNFSQLISELK	PBANKA_1443000	NIMA related kinase 1, putative	NEK1	0.270556	0.760308	0.119011
LFSDNSSDEGRK	PBANKA_0316000	replication factor C subunit 1, putative	RFC1	0.270556	0.515612	0.287677
NENIANESSETDEK	PBANKA_0801500	conserved Plasmodium protein, unknown function	N/A	0.270556	0.500042	0.300994
EYNIPSPIVK	PBANKA_1039000	radial spoke protein 3, putative	N/A	0.270556	0.410755	0.386418
SSSFHNVR	PBANKA_0825500	conserved Plasmodium protein, unknown function	N/A	0.268817	0.999446	0.000240571
NSSSLNLNTFNNLFQENNPK	PBANKA_1452100	conserved Plasmodium protein, unknown function	N/A	0.268817	0.998534	0.000637281
NVVSFDDANKK	PBANKA_0620800	conserved protein, unknown function	N/A	0.268817	0.992733	0.00316752
AVESENKQNILMK	PBANKA_0704700	conserved Plasmodium protein, unknown function	N/A	0.268817	0.990345	0.00421367
HISYLFDNYKHESAIEEEPKPN	PBANKA_1340400	lactate dehydrogenase, putative	N/A	0.268817	0.987441	0.0054888
LTIASKTDESDNNIEEYR	PBANKA_1236600	conserved Plasmodium protein, unknown function	N/A	0.268817	0.976996	0.0101074
KHNSSQFER	PBANKA_0936400	transcription elongation regulator 1-like protein, putative	N/A	0.268817	0.918139	0.0370916
CTSIGSGK	PBANKA_1428900	bromodomain protein 2, putative	BDP2	0.268817	0.911133	0.0404181
RNTFSAISK	PBANKA_1428900	bromodomain protein 2, putative	BDP2	0.268817	0.785858	0.104656
HGSISESR	PBANKA_0712800	U4/U6.U5 small nuclear ribonucleoprotein, putative	SNRNP27	0.268817	0.78352	0.10595
NTSGNNDDGNDDDDKSR	PBANKA_1351300	conserved Plasmodium protein, unknown function	N/A	0.268817	0.677924	0.168819
NLNTPNEDEPSIPSTDDNTR	PBANKA_0201600	early transcribed membrane protein	ETRAMP	0.268817	0.666495	0.176203
EDESTSGEKENESLSSYADSK	PBANKA_0606300	conserved Plasmodium protein, unknown function	N/A	0.268817	0.367355	0.434915
NVIGEDSRTFTNIK	PBANKA_0519900	conserved Plasmodium protein, unknown function	N/A	0.26708	0.999996	1.69e-06
MVNSQRR	PBANKA_1244200	conserved Plasmodium protein, unknown function	N/A	0.26708	0.976804	0.0101926
YDSNVNR	PBANKA_1203800	DnaJ protein, putative	N/A	0.26708	0.956253	0.0194273
NTSCLANGSKENFNK	PBANKA_1003400	amino acid decarboxylase AAD, putative	AAD	0.26708	0.932381	0.0304066
SEESPNKNETDTK	PBANKA_1115200	gamete egress protein GEP	GEP	0.26708	0.849204	0.070988
NCSYASNHSK	PBANKA_0940100	pseudo-tyrosine kinase-like protein	pTKL	0.26708	0.754365	0.122418
KQSMEIEK	PBANKA_1442200	protein SOC2	SOC2	0.26708	0.683958	0.164971
ILAQLARTPQESNADDFIVIQDSPIK	PBANKA_1356300	CDT1-like protein, putative	N/A	0.26708	0.636461	0.196228
HMSEDECSQYGEKYENCYENIDDEDELR	PBANKA_1014900	coatomer subunit beta, putative	N/A	0.26708	0.357126	0.447179
TDENIISPQKK	PBANKA_0709400	conserved Plasmodium protein, unknown function	N/A	0.265345	0.992505	0.00326744
IKSMPLEIEK	PBANKA_1402300	conserved Plasmodium protein, unknown function	N/A	0.265345	0.98493	0.00659463
IYNNTASHR	PBANKA_0214700	Plasmodium exported protein, unknown function	N/A	0.265345	0.921623	0.0354467
GTSEDSKPTNSPVDDESSLGFSSEGIQNFASTAR	PBANKA_0926700	exported protein 1	EXP1	0.265345	0.917389	0.0374466
SANSNINNSGNNSPMFR	PBANKA_1450700	clustered-asparagine-rich protein, putative	CARP	0.265345	0.869784	0.0605886
DRSENSVENTTDPK	PBANKA_0819900	nucleosome assembly protein	NAPS	0.265345	0.816111	0.0882507
NNTGESMK	PBANKA_1302700	male development protein MD1	MD1	0.265345	0.650217	0.186942
NNSKNNIEQNYAK	PBANKA_1403300	NLI interacting factor-like phosphatase	NIF1	0.265345	0.462121	0.335244
IRSDSK	PBANKA_1228300	lysine-specific histone demethylase, putative	LSD2	0.265345	0.196843	0.70588
NLSEIIPIK	PBANKA_1403300	NLI interacting factor-like phosphatase	NIF1	0.263612	0.795982	0.0990965
ADSYIHEMIR	PBANKA_1036000	transcription elongation factor SPT6, putative	SPT6	0.263612	0.756546	0.121165
SDYIIDPDCSEHEK	PBANKA_0820700	TLD domain-containing protein	N/A	0.263612	0.74977	0.125072
NKPASQQECAEDIFENYTDQR	PBANKA_0909600	AP2 domain transcription factor AP2-G5, putative	ApiAP2	0.263612	0.72012	0.142595
LNQAYNSNNLDATSDENNYTK	PBANKA_0807900	nucleoporin NUP335	NUP335	0.263612	0.57784	0.238193
LLNSKESINFESVIAYSTTNYENLCNK	PBANKA_1361200	conserved Plasmodium protein, unknown function	N/A	0.263612	0.49037	0.309476
TEEEMIVETGSNTESEFDEQAELLEK	PBANKA_0604300	tetratricopeptide repeat protein, putative	TRP1	0.263612	0.387952	0.411221
HKESFSFK	PBANKA_1234400	zinc finger protein, putative	N/A	0.261881	0.999818	7.9e-05
ANDNNDTKGIESETELPSDLLSK	PBANKA_0943100	CCR4-NOT transcription complex subunit NOT1-G, putative	NOT1-G	0.261881	0.986764	0.00578668
TRISLIDTEIK	PBANKA_0917900	26S protease regulatory subunit 6A, putative	RPT5	0.261881	0.897403	0.0470124
VSHNNVLPNVHLHK	PBANKA_1423500	60S ribosomal protein L13-2, putative	N/A	0.261881	0.714384	0.146068
KMNSDDFNTPSSK	PBANKA_0908800	conserved Plasmodium protein, unknown function	N/A	0.261881	0.712606	0.147151
LRSYSSEIGQEHDGK	PBANKA_1019700	NTF2-like domain-containing protein	N/A	0.261881	0.254451	0.594397
SKDSQIHYR	PBANKA_1410300	M1-family alanyl aminopeptidase, putative	M1AAP	0.261881	0.0397581	1.40057
FGYDKSPQLLR	PBANKA_0401100	serine/threonine protein kinase, putative	SRPK1	0.260152	0.999933	2.89e-05
SRSSIGNSNNK	PBANKA_0504400	conserved Plasmodium protein, unknown function	N/A	0.260152	0.990954	0.0039464
YLTIHNTTLK	PBANKA_0513900	ORC3 domain-containing protein, putative	N/A	0.260152	0.839608	0.0759236
LRSIDDDNNNEK	PBANKA_0609500	kinesin-X3	N/A	0.260152	0.595342	0.225233
NNIHNYEGNSESMYHIDNSPR	PBANKA_0214300	AP-4 complex subunit beta, putative	N/A	0.260152	0.334058	0.476178
INQSGTNSIENNSSK	PBANKA_0519900	conserved Plasmodium protein, unknown function	N/A	0.258425	0.997348	0.00115347
FGSQNNTDSSNNFNNINFK	PBANKA_1411300	eukaryotic translation initation factor 4 gamma, putative	EIF4G	0.258425	0.975009	0.0109912
RSNTGGNPTNNQNDNNK	PBANKA_1025500	CCR4-NOT transcription complex subunit NOT1, putative	NOT1	0.258425	0.930669	0.0312048
QDDEYKNEDDSSNEGYVNINNVHIK	PBANKA_1003400	amino acid decarboxylase AAD, putative	AAD	0.258425	0.889411	0.0508976
DNSSEHDNDEKNSNNEK	PBANKA_1002000	Ran-binding protein, putative	N/A	0.258425	0.877337	0.0568334
ISSKYSEGDNNNDIER	PBANKA_0806700	conserved Plasmodium protein, unknown function	0806700	0.258425	0.697326	0.156564
QNSTPNSEIDDYINDK	PBANKA_0408400	phosphoglycerate mutase, putative	N/A	0.258425	0.666966	0.175897
TNTKTSTIDNAPSTYR	PBANKA_0501100	early transcribed membrane protein	37865	0.258425	0.63427	0.197726
ERSDHTYIETEK	PBANKA_0913700	coatomer subunit delta, putative	N/A	0.258425	0.266712	0.573957
GYETETDTEK	PBANKA_1000800	pre-mRNA splicing factor CWC25, putative	N/A	0.258425	0.229377	0.63945
FGSQNNTDSSNNFNNINFKDNK	PBANKA_1411300	eukaryotic translation initation factor 4 gamma, putative	EIF4G	0.2567	1	1.78e-09
KLNSILGNNTLEK	PBANKA_0702000	coiled-coil domain-containing protein 39, putative	N/A	0.2567	0.945271	0.0244438
SIDNATK	PBANKA_0927700	DDRGK domain-containing protein, putative	N/A	0.2567	0.916413	0.0379088
NNEEKQNSTPNSEIDDYINDK	PBANKA_0408400	phosphoglycerate mutase, putative	N/A	0.2567	0.867474	0.0617433
KLPSISR	PBANKA_0517000	early transcribed membrane protein	ETRAMP10.2	0.2567	0.849037	0.0710732
LLHQTPPSKKPK	PBANKA_1238800	karyopherin beta, putative	N/A	0.2567	0.521476	0.282765
NNSEYGNR	PBANKA_1425000	RNA-binding protein, putative	N/A	0.254978	0.976139	0.0104882
KQDTLYSVK	PBANKA_1108500	protein AAP6, putative	N/A	0.254978	0.954765	0.0201033
HRSQSSNDQDDDNER	PBANKA_0928800	splicing factor U2AF small subunit, putative	U2AF1	0.254978	0.951759	0.0214728
KNEDFDADVTFSDPEFFDK	PBANKA_1452500	conserved Plasmodium protein, unknown function	N/A	0.254978	0.931863	0.0306481
LYHNNSEENYIQK	PBANKA_0522600	erythrocyte membrane-associated antigen, putative	N/A	0.254978	0.745062	0.127807
EGQKDGNNSPHNK	PBANKA_1357800	conserved Plasmodium protein, unknown function	N/A	0.254978	0.706459	0.150913
MTPNNSMNANPK	PBANKA_0401100	serine/threonine protein kinase, putative	SRPK1	0.254978	0.603276	0.219484
GKSSENLNR	PBANKA_1134100	T-complex protein 1 subunit delta, putative	CCT4	0.254978	0.458502	0.338659
KTLGNNAYASNDLPTDTIIANR	PBANKA_1003400	amino acid decarboxylase AAD, putative	AAD	0.254978	0.43196	0.364557
NVGDESNSR	PBANKA_0806700	conserved Plasmodium protein, unknown function	0806700	0.253257	0.990081	0.00432922
ISSNDNIHELNKQELSK	PBANKA_1233300	ATP-dependent RNA helicase DDX23, putative	DDX23	0.253257	0.942176	0.0258682
TGSFEYLFEDQKR	PBANKA_1208000	tubulin--tyrosine ligase, putative	N/A	0.253257	0.873083	0.0589447
ENTTDNKEVK	PBANKA_1016700	leucine-rich repeat protein	N/A	0.253257	0.817238	0.0876515
KHESLINCDYNR	PBANKA_0112300	filamin domain-containing protein, putative	N/A	0.253257	0.560888	0.251124
KGYYSEIELESEIK	PBANKA_1208200	kinesin-4, putative	KIN4	0.253257	0.376661	0.42405
KSAPISAGIK	PBANKA_0108800	histone H3	H3	0.251539	0.999998	1.07e-06
NNAMNSK	PBANKA_1134900	zinc finger protein	Pb103	0.251539	0.996054	0.00171701
QISNDRILEEFEIK	PBANKA_1356900	U4/U6 small nuclear ribonucleoprotein PRP4, putative	PRPF4	0.251539	0.982987	0.00745213
SHSNNLK	PBANKA_1237600	zinc finger protein, putative	N/A	0.251539	0.940877	0.0264673
SDTSIISQSIQDNSPK	PBANKA_1236600	conserved Plasmodium protein, unknown function	N/A	0.251539	0.925016	0.033851
IEENTFIESNENINDHYNDR	PBANKA_1134900	zinc finger protein	Pb103	0.251539	0.859251	0.0658797
LEINDNELNNKNEGNNTFLHSSSDSYNPNMANIYSR	PBANKA_0213200	apicomplexan kinetochore protein 8	AKIT8	0.251539	0.713781	0.146435
TEDGSPSNR	PBANKA_1109900	stripes inner membrane complex protein, putative	SIP	0.251539	0.61465	0.211372
QKDNDNDSSNNISEDNYLEEGVDNIR	PBANKA_0416100	dynein heavy chain, putative	MG1	0.251539	0.599658	0.222097
IDENISEQNSEKINDMILENISSNR	PBANKA_0509200	Eps15-like protein, putative	N/A	0.251539	0.561078	0.250977
LTMSNDKEK	PBANKA_0102700	conserved Plasmodium protein, unknown function	N/A	0.251539	0.476756	0.321704
SNHLNSESMTR	PBANKA_1201100	conserved Plasmodium protein, unknown function	N/A	0.251539	0.438001	0.358525
NHNTNHYYNYMSPYDR	PBANKA_0704700	conserved Plasmodium protein, unknown function	N/A	0.251539	0.433791	0.362719
STSIIDDLVTK	PBANKA_1128500	SET domain protein, putative	N/A	0.249822	0.999993	3.23e-06
HLESYGNIEDEEYSHEYFTSQNTETDKK	PBANKA_0503900	conserved Plasmodium protein, unknown function	N/A	0.249822	0.957663	0.0187875
KSSGSITEK	PBANKA_0908800	conserved Plasmodium protein, unknown function	N/A	0.249822	0.857121	0.0669579
YTIMNDHTYQSDHNIICK	PBANKA_1011700	conserved Plasmodium protein, unknown function	N/A	0.249822	0.627052	0.202697
QIDSDKDGFISLPELNDAFSQNLDPK	PBANKA_0938400	endoplasmic reticulum-resident calcium binding protein, putative	ERC	0.249822	0.481474	0.317427
KNDSFNCDSMEK	PBANKA_1424200	conserved protein, unknown function	N/A	0.249822	0.445259	0.351387
HTESDKDSITNSIHAK	PBANKA_0718200	PRKR-interacting protein 1, putative	N/A	0.249822	0.421257	0.375452
NINNIENSPK	PBANKA_0208800	ubiquitin carboxyl-terminal hydrolase 1, putative	UBP1	0.249822	0.360044	0.443644
RQETDISQNVK	PBANKA_0928200	conserved protein, unknown function	N/A	0.248108	1	1.53e-08
ININYQSNNFDELRK	PBANKA_1103600	cation transporting P-ATPase, putative	ATPase3	0.248108	0.97181	0.0124187
KNSTHSSDNNINQK	PBANKA_0939600	polyadenylate-binding protein-interacting protein 1, putative	PAIP1	0.248108	0.957726	0.0187587
GPIPSPPSTGELTETGSEIK	PBANKA_0305100	serine repeat antigen 1	SERA1	0.248108	0.874844	0.0580692
ANSIQINQGNVSDQDRNK	PBANKA_1036700	COBW domain-containing protein 1, putative	CBWD1	0.248108	0.731817	0.135597
FAYQSDDGDDSEGYNKR	PBANKA_1232200	FACT complex subunit SPT16	FACT-L	0.248108	0.707594	0.150216
TAFNSGSKTASNSGSK	PBANKA_0416000	high molecular weight rhoptry protein 3, putative	RhopH3	0.248108	0.614871	0.211216
HQASKDDYELLGN	PBANKA_1324900	U3 small nucleolar ribonucleoprotein protein IMP3, putative	IMP3	0.248108	0.53075	0.27511
QIAENAGHEGSVVAGNILK	PBANKA_1214000	heat shock protein 60, putative	HSP60	0.248108	0.418515	0.378289
ASSFKMEVYEQK	PBANKA_0112500	major facilitator superfamily-related transporter, putative	MFR1	0.246395	0.984945	0.00658797
SRNSCDTINNK	PBANKA_1458300	kinesin-13	N/A	0.246395	0.966509	0.014794
KLPIISNLSSK	PBANKA_1442200	protein SOC2	SOC2	0.246395	0.965712	0.0151525
NNSLNTPQK	PBANKA_1138900	conserved Plasmodium protein, unknown function	N/A	0.246395	0.945421	0.0243746
KTPSASDNDSVPPS	PBANKA_0524800	early transcribed membrane protein	37135	0.246395	0.851275	0.0699299
TQNESPSNFEDIHSHENPNLSSK	PBANKA_1330300	conserved Plasmodium protein, unknown function	N/A	0.246395	0.801873	0.0958945
YGSNDSEK	PBANKA_0901800	conserved Plasmodium protein, unknown function	N/A	0.246395	0.559464	0.252228
INETDIFDDDGQHGVEFLDDESDEEDQGEINNDRK	PBANKA_0905600	translation initiation factor eIF-1A, putative	N/A	0.246395	0.297538	0.526457
CGSTVIADQYVSGQDNSEHVIQEK	PBANKA_1423300	DNA/RNA-binding protein Alba 1, putative	ALBA1	0.244685	0.991837	0.00355985
YTIMNDHTYQSDHNIICKK	PBANKA_1011700	conserved Plasmodium protein, unknown function	N/A	0.244685	0.960138	0.0176662
INQSDSYSYESDENYIDDINNILK	PBANKA_0905400	conserved Plasmodium protein, unknown function	N/A	0.244685	0.927114	0.0328666
KNSDNLNTPYTDISYNTNDQK	PBANKA_1027300	Btz domain-containing protein, putative	N/A	0.244685	0.92003	0.0361981
TSDGITYNNEQGNK	PBANKA_0820700	TLD domain-containing protein	N/A	0.244685	0.834558	0.0785432
DDSLNNQNR	PBANKA_1019700	NTF2-like domain-containing protein	N/A	0.244685	0.771811	0.112489
GKAESPVSPQNINNK	PBANKA_1210200	PRE-binding protein, putative	PREBP	0.244685	0.715032	0.145674
HMSEDECSQYGEK	PBANKA_1014900	coatomer subunit beta, putative	N/A	0.244685	0.5218	0.282496
DKNNASTDADITEK	PBANKA_0511900	60S ribosomal protein L3, putative	RPL3	0.244685	0.383756	0.415945
INTDEYQTSTK	PBANKA_1463700	DNA repair protein rhp16, putative	N/A	0.244685	0.111885	0.951229
EYEKQSDNDFYEK	PBANKA_0510100	conserved protein, unknown function	N/A	0.242977	0.9913	0.00379497
NFNTFFSMGHIDVLK	PBANKA_1406500	conserved Plasmodium protein, unknown function	N/A	0.242977	0.977599	0.00983945
SPSVMSTSSQLSEK	PBANKA_0712100	DNA helicase, putative	N/A	0.242977	0.806173	0.0935719
TDSNTSLVFSFEDK	PBANKA_0301800	condensin-2 complex subunit H2, putative	CAPH2	0.242977	0.625757	0.203594
TEEEMIVETGSNTESEFDEQAELLEK	PBANKA_0604300	tetratricopeptide repeat protein, putative	TRP1	0.242977	0.554752	0.255901
AEISDEVEGTKR	PBANKA_0804100	conserved Plasmodium protein, unknown function	N/A	0.242977	0.534131	0.272352
KFSSDTESTFSK	PBANKA_0921600	alternative splicing factor SR-MG	SR-MG	0.242977	0.395496	0.402858
NNSGNNTAINMK	PBANKA_0937200	RNA-binding protein, putative	N/A	0.24127	0.996358	0.00158478
LGSGSFGDIYVAK	PBANKA_0912100	casein kinase 1, putative	CK1	0.24127	0.958543	0.0183884
CKQDSDNENSLNHLK	PBANKA_0210500	conserved Plasmodium protein, unknown function	N/A	0.24127	0.8391	0.076186
TDYNSLNNNGK	PBANKA_0916400	ubiquitin-like protein, putative	N/A	0.24127	0.768578	0.114312
EQSIQHLNSVNTELLTK	PBANKA_0927200	conserved protein, unknown function	N/A	0.24127	0.753056	0.123173
LRSYSSEIGQEHDGK	PBANKA_1019700	NTF2-like domain-containing protein	N/A	0.24127	0.727388	0.138234
TDNSPPSK	PBANKA_0524200	early transcribed membrane protein	37500	0.24127	0.628616	0.201615
NITDISHQKSDNNCFSNNENDTK	PBANKA_1330300	conserved Plasmodium protein, unknown function	N/A	0.24127	0.626513	0.20307
NIDNDSNHGR	PBANKA_0604200	zinc finger protein, putative	N/A	0.24127	0.58836	0.230357
LGSGAYGEVLLCK	PBANKA_0314200	calcium-dependent protein kinase 1	CDPK1	0.239566	0.925876	0.0334472
NATPDPEHSKDQLEINSITSTPFNELVK	PBANKA_1337500	protein STU2, putative	STU2	0.239566	0.887073	0.0520404
STYGSNYDIK	PBANKA_1034300	AP2 domain transcription factor AP2-G2	AP2-G2	0.239566	0.84797	0.0716196
NSLIGNYSSLENIQSYR	PBANKA_1362300	conserved Plasmodium protein, unknown function	N/A	0.239566	0.752667	0.123397
NNSSDFQNAHNINR	PBANKA_1433000	conserved protein, unknown function	N/A	0.239566	0.626485	0.203089
QISGQQVPSQR	PBANKA_1200600	Plasmodium exported protein, unknown function	N/A	0.239566	0.474718	0.323565
VIPINYENPSTQNSIK	PBANKA_0800700	conserved Plasmodium protein, unknown function	N/A	0.239566	0.320987	0.493512
AAEIREPETEVSESESNIAEINE	PBANKA_0201500	Plasmodium exported protein, unknown function	N/A	0.237864	0.999792	9.04e-05
TKSSLLLDK	PBANKA_1311600	calponin homology domain-containing protein, putative	N/A	0.237864	0.999329	0.000291355
SHSYDSLNANKDALTIIR	PBANKA_1243900	apicomplexan kinetochore protein 5	AKIT5	0.237864	0.992848	0.00311723
LQNKSEAEEENCECNNTNDCIK	PBANKA_0701700	conserved Plasmodium protein, unknown function	N/A	0.237864	0.98238	0.00772063
AHCYYYNSR	PBANKA_0210600	ubiquitin carboxyl-terminal hydrolase, putative	N/A	0.237864	0.904473	0.0436044
FNSVDSAHISNDR	PBANKA_1425000	RNA-binding protein, putative	N/A	0.237864	0.863083	0.0639475
MVSFSNHTSQENISIDESR	PBANKA_1115300	glideosome-associated protein 40, putative	GAP40	0.237864	0.826427	0.0827955
KTSPTYSEYK	PBANKA_0109200	transcription elongation factor SPT5, putative	SPT5	0.237864	0.811042	0.0909564
SNSFHNVR	PBANKA_0108200	protein KIC6, putative	N/A	0.237864	0.628551	0.20166
GNSDSSLNRDNSK	PBANKA_1237800	multidrug resistance protein 1, putative	MDR1	0.237864	0.503702	0.297826
ISENTGTAYR	PBANKA_0409300	phosphatidylinositol 3- and 4-kinase, putative	N/A	0.236164	0.994993	0.00218015
QGLYNSGNNYINTHDGK	PBANKA_0519900	conserved Plasmodium protein, unknown function	N/A	0.236164	0.984163	0.00693275
AKYNSDDENPLNDNNPNDEEVLIEK	PBANKA_1006700	U4/U6 small nuclear ribonucleoprotein PRP31, putative	PRPF31	0.236164	0.980216	0.00867841
LGSRDDSK	PBANKA_0915300	conserved Plasmodium protein, unknown function	N/A	0.236164	0.95733	0.0189384
VIELDLNTQEKELFDDSLK	PBANKA_1340400	lactate dehydrogenase, putative	N/A	0.236164	0.92871	0.0321198
SQNSNDSEAELTSIETSRA	PBANKA_1219500	chloroquine resistance transporter, putative	CRT	0.236164	0.853722	0.0686837
EINNATTGSIPATNNMIPHNSIVMNENIMR	PBANKA_0214000	dynein heavy chain, putative	DHC3	0.236164	0.555306	0.255468
NSNINSVGNPLGMVNTEHFDSFVDSNLDRG	PBANKA_1357800	conserved Plasmodium protein, unknown function	N/A	0.236164	0.432312	0.364202
SSSQTLR	PBANKA_0522600	erythrocyte membrane-associated antigen, putative	N/A	0.234465	0.985085	0.00652614
FSISPNLGK	PBANKA_1432500	DNA-binding chaperone, putative	N/A	0.234465	0.98181	0.00797268
NLSDTPIFPR	PBANKA_0109900	basal complex transmembrane protein 1, putative	BTP1	0.234465	0.964501	0.0156973
FASSEEFEDIGGIQSASGNEQEYK	PBANKA_1032300	CTP synthase, putative	CTPS	0.234465	0.947083	0.0236122
IPDLIVSEENVQENKNNIIDTTSEVVDVPK	PBANKA_0205000	ELM2 domain-containing protein, putative	N/A	0.234465	0.943785	0.0251268
INSNDRR	PBANKA_1320100	conserved Plasmodium protein, unknown function	UIS25	0.234465	0.910817	0.0405688
GLTPQNK	PBANKA_1310200	nucleoporin NUP313	NUP313	0.234465	0.833529	0.0790793
SNTNELSPLFNK	PBANKA_0110100	conserved Plasmodium protein, unknown function	N/A	0.234465	0.537665	0.269488
DNSVHNKSEDDYIR	PBANKA_1034900	pre-mRNA-splicing factor 38B, putative	PRP38B	0.234465	0.507877	0.294242
GSFGEVILSK	PBANKA_0615200	calcium-dependent protein kinase 4	CDPK4	0.232769	0.979803	0.0088611
MKGDSPHNK	PBANKA_0806300	P4-type ATPase ATP7, putative	ATPase7	0.232769	0.977968	0.00967526
GYSNDPSVVYGGILNSGSFIQR	PBANKA_0704700	conserved Plasmodium protein, unknown function	N/A	0.232769	0.964508	0.0156942
SLRGNDSHR	PBANKA_1229000	Plasmodium exported protein (PHIST), unknown function	N/A	0.232769	0.959559	0.0179282
TSISPTLKR	PBANKA_1348700	RING zinc finger protein, putative	N/A	0.232769	0.935603	0.0289083
GLINQPESANIHD	PBANKA_1414200	tRNA (adenine(58)-N(1))-methyltransferase catalytic subunit TRM61, putative	GCD14	0.232769	0.912046	0.0399833
VHKNSMPNEK	PBANKA_1018500	transcription factor BTF3, putative	BTF3	0.232769	0.82819	0.08187
CNDAVTSSPSTR	PBANKA_0817700	RNA-binding protein musashi, putative	HoMu	0.232769	0.645734	0.189946
KGSDNNVK	PBANKA_1418100	female development protein FD3	FD3	0.231075	0.939121	0.0272783
NSKINHLNTIIHNDEINYNR	PBANKA_0704700	conserved Plasmodium protein, unknown function	N/A	0.231075	0.916961	0.0376493
TLHNLKSR	PBANKA_1216800	conserved Plasmodium protein, unknown function	N/A	0.231075	0.895194	0.0480831
NIIDKSNSEDETLNSQNITK	PBANKA_1231600	AP2 domain transcription factor AP2-O2	AP2-O2	0.231075	0.83363	0.0790267
YEDRMDDDPATPNAYENITNAK	PBANKA_0828400	RNA-binding protein, putative	N/A	0.231075	0.811856	0.090521
YNTSPGLLER	PBANKA_0107200	conserved Plasmodium protein, unknown function	N/A	0.231075	0.669535	0.174227
REDTTGLK	PBANKA_1359200	DNA/RNA-binding protein Alba 2, putative	ALBA2	0.231075	0.392579	0.406073
VYTPNKFNQSK	PBANKA_1352400	conserved protein, unknown function	N/A	0.229382	0.997449	0.00110929
SQLHDSKQEEIETK	PBANKA_1123500	ISWI chromatin-remodeling complex ATPase, putative	ISWI	0.229382	0.989307	0.00466878
NNSFCNHANKR	PBANKA_0827600	conserved Plasmodium protein, unknown function	N/A	0.229382	0.898654	0.0464073
FRSLPLEEK	PBANKA_0504200	RNA-binding protein 34, putative	RBM34	0.229382	0.872821	0.0590748
KHSIDLGK	PBANKA_0935900	conserved Plasmodium protein, unknown function	N/A	0.229382	0.754261	0.122478
RANSSNLNVR	PBANKA_0622100	protein kinase, putative	N/A	0.229382	0.456763	0.340309
IIDCYNKDGVEVLSSDEEDEEEEYEEEDNTLK	PBANKA_1016700	leucine-rich repeat protein	N/A	0.229382	0.445723	0.350935
YYLSFSELNK	PBANKA_1411200	protein AAP2, putative	N/A	0.227692	0.996009	0.00173675
VSSIDGTK	PBANKA_1351300	conserved Plasmodium protein, unknown function	N/A	0.227692	0.995476	0.00196915
NNSSLYHSNSTYR	PBANKA_1438500	conserved Plasmodium protein, unknown function	N/A	0.227692	0.967236	0.0144677
DYIKYNTSPGLLER	PBANKA_0107200	conserved Plasmodium protein, unknown function	N/A	0.227692	0.965758	0.0151318
KNSIQIK	PBANKA_0904800	conserved Plasmodium protein, unknown function	N/A	0.227692	0.946296	0.0239728
KSGNENIVPQGSSESIENFGGK	PBANKA_0706800	DnaJ protein, putative	N/A	0.227692	0.703008	0.15304
QEIVETSPINYNCIQINK	PBANKA_0819800	gamma-glutamylcysteine synthetase	gammaGCS	0.227692	0.559493	0.252205
SILSYNSSNFEK	PBANKA_0806700	conserved Plasmodium protein, unknown function	0806700	0.227692	0.458624	0.338543
ALSLTYFDINSYDK	PBANKA_0935500	protein kinase, putative	N/A	0.227692	0.432763	0.363749
HMASNSNYNSNTFSPSHR	PBANKA_1210200	PRE-binding protein, putative	PREBP	0.227692	0.116135	0.935037
TPENNGNGDDSEKGEEK	PBANKA_0312100	WD repeat-containing protein, putative	N/A	0.226004	0.999866	5.8e-05
SISLIYEK	PBANKA_0522600	erythrocyte membrane-associated antigen, putative	N/A	0.226004	0.998012	0.000864065
IYSMGRDK	PBANKA_1202700	RNA-binding protein, putative	N/A	0.226004	0.997939	0.00089618
YEKSDNDDHR	PBANKA_0409100	pre-mRNA splicing factor, putative	N/A	0.226004	0.994764	0.00228003
NATPTIYNQMNLK	PBANKA_0828400	RNA-binding protein, putative	N/A	0.226004	0.989599	0.00454055
YTIMNDHTYQSDHNIICK	PBANKA_1011700	conserved Plasmodium protein, unknown function	N/A	0.226004	0.884453	0.0533253
SLTNDWEDHLAVK	PBANKA_0805700	heat shock protein 90	HSP90	0.226004	0.848986	0.0710995
VNSMNSIK	PBANKA_1227000	filament assembling protein, putative	N/A	0.226004	0.816538	0.0880237
SCNSDVYTEHDCNNDHVK	PBANKA_1418100	female development protein FD3	FD3	0.226004	0.54571	0.263038
DINTLLSENNSIMYLNETGRIHSTCEK	PBANKA_0704500	HECT-like E3 ubiquitin ligase, putative	HEUL	0.226004	0.485935	0.313422
KNTSEYITGFCGLNETPNNSNNTNNK	PBANKA_0611800	N-acetyltransferase, GNAT family, putative	NAT8	0.224317	0.986157	0.00605391
NSSSEIIR	PBANKA_0827600	conserved Plasmodium protein, unknown function	N/A	0.224317	0.805731	0.0938099
AEINSESDDIKYLQINTK	PBANKA_1358300	conserved Plasmodium protein, unknown function	N/A	0.224317	0.768686	0.114251
GDSDNENKR	PBANKA_1454600	nucleoporin NUP269	NUP269	0.224317	0.717433	0.144219
SINISDDDSR	PBANKA_1421200	conserved protein, unknown function	N/A	0.224317	0.636702	0.196063
SLNSVHAYDNINK	PBANKA_1452500	conserved Plasmodium protein, unknown function	N/A	0.224317	0.615449	0.210808
GENKSPNQIASTNDILQETTR	PBANKA_0204200	tubulin-specific chaperone a, putative	N/A	0.224317	0.578334	0.237821
FVHSLAINYFASIERENDSMSLDVK	PBANKA_0408400	phosphoglycerate mutase, putative	N/A	0.224317	0.459794	0.337437
GKGEDENNSGSFSYK	PBANKA_0802300	HECT-type E3 ubiquitin ligase UT, putative	N/A	0.224317	0.365194	0.437477
YVPENEQDDDSDDD	PBANKA_1417300	translocation protein SEC63, putative	SEC63	0.224317	0.330982	0.480196
EDNESEKSEN	PBANKA_0921500	small nuclear ribonucleoprotein F, putative	SNRPF	0.222633	0.986992	0.00568615
AESPVSPQNINNK	PBANKA_1210200	PRE-binding protein, putative	PREBP	0.222633	0.979531	0.00898182
ETNTIDSDKNPK	PBANKA_0707300	histone acetyltransferase GCN5, putative	GCN5	0.222633	0.846132	0.072562
NRVSFGENNNR	PBANKA_1011500	PHD finger protein PHD2, putative	PHD2	0.222633	0.792272	0.101126
IDSNDISKIDSNDINK	PBANKA_1349200	MSP7-like protein	MSRP1	0.222633	0.653984	0.184433
ANALTPVEGVR	PBANKA_1205900	AP2 domain transcription factor AP2-I, putative	ApiAP2	0.22095	0.993174	0.00297454
SGEKEYNASETK	PBANKA_0933700	mitogen-activated protein kinase 2	MAPK2	0.22095	0.976869	0.0101638
CTSIGSGKR	PBANKA_1428900	bromodomain protein 2, putative	BDP2	0.22095	0.886695	0.052226
NDDGGIESDENKK	PBANKA_1428700	eukaryotic translation initiation factor 3 subunit A, putative	EIF3A	0.22095	0.79667	0.0987214
GFEGSENEELQK	PBANKA_1032900	histidine phosphatase, putative	N/A	0.22095	0.477334	0.321178
NYHHSNR	PBANKA_1424800	U1 small nuclear ribonucleoprotein C, putative	SNRPC	0.21927	0.995164	0.00210538
GTSNSGSILNSMK	PBANKA_1229000	Plasmodium exported protein (PHIST), unknown function	N/A	0.21927	0.994544	0.00237581
KLQQVNSPNQK	PBANKA_1141600	conserved Plasmodium protein, unknown function	N/A	0.21927	0.97971	0.0089025
SESLLTLFSSEKK	PBANKA_1458800	kinesin-15	N/A	0.21927	0.971606	0.0125097
KLPTPDVK	PBANKA_0903700	cysteine-rich PDZ-binding protein, putative	CRIPT	0.21927	0.920283	0.0360785
LGSFIVSK	PBANKA_1104100	MOLO1 domain-containing protein, putative	TPM2	0.21927	0.908699	0.0415801
QIEEESSETA	PBANKA_0524000	conserved Plasmodium protein, unknown function	N/A	0.21927	0.85146	0.069836
KSSIDLNSYR	PBANKA_1463700	DNA repair protein rhp16, putative	N/A	0.21927	0.758065	0.120294
YIFENSNINEDIVDTDNNKNK	PBANKA_1124300	conserved Plasmodium protein, unknown function	N/A	0.21927	0.744584	0.128086
SLSNSSYRR	PBANKA_0716500	male development protein MD5	MD5	0.21927	0.640071	0.193772
HSIDDTTNSDSR	PBANKA_0203000	chromatin assembly factor 1 subunit C, putative	CAF1C	0.217591	0.957313	0.0189461
DMNNASGDMNQNSGSQNK	PBANKA_0306800	ATP-dependent RNA helicase UAP56, putative	UAP56	0.217591	0.946026	0.0240972
QNSFELALHSIGNYVADK	PBANKA_0700600	Plasmodium exported protein, unknown function	N/A	0.217591	0.792397	0.101057
YTDSQTAIDNLSEQFSK	PBANKA_1402000	sodium/hydrogen exchanger, putative	N/A	0.217591	0.760514	0.118893
SNSRYGSYSR	PBANKA_1103000	serine/arginine-rich splicing factor 12, putative	SRSF12	0.217591	0.486398	0.313009
IIMDEFDTDNEDEEEEKEMK	PBANKA_1325300	splicing factor 3B subunit 2, putative	SF3B2	0.215915	0.998752	0.000542131
ECDSYSNLENVASSFEK	PBANKA_1406700	carbamoyl phosphate synthetase, putative	CPSII	0.215915	0.994007	0.00261035
YHSSVLHQTEVTCNGCR	PBANKA_0610900	HSP40, subfamily A, putative	HSP40	0.215915	0.982528	0.00765522
TLSLDSEHTK	PBANKA_1011700	conserved Plasmodium protein, unknown function	N/A	0.215915	0.918092	0.0371138
RLESENDINR	PBANKA_0917500	structural maintenance of chromosomes protein 1, putative	SMC1	0.215915	0.505904	0.295932
KHNSNESIK	PBANKA_1357600	conserved Plasmodium protein, unknown function	N/A	0.215915	0.48378	0.315352
NILHNSR	PBANKA_0210400	DNA mismatch repair protein PMS1, putative	PMS1	0.215915	0.0294603	1.53076
SIQSESEINLYYSK	PBANKA_0305100	serine repeat antigen 1	SERA1	0.21424	0.997292	0.00117786
SFGVLGCSINNSVSSR	PBANKA_1319200	AP-1 complex subunit gamma, putative	N/A	0.21424	0.96159	0.0170102
FYSDNDTPYNK	PBANKA_1126900	eukaryotic translation initiation factor 2-alpha kinase	PK4	0.21424	0.955274	0.019872
RLPSSSEGDQLK	PBANKA_0611600	ribonucleoside-diphosphate reductase large subunit, putative	N/A	0.21424	0.912795	0.039627
TLSDSYFDEK	PBANKA_1236600	conserved Plasmodium protein, unknown function	N/A	0.21424	0.877185	0.0569088
EIDASDSPTKILNEK	PBANKA_1347700	isoleucine--tRNA ligase, putative	N/A	0.21424	0.866583	0.0621896
NESNDEDKFIDNLEISVAEK	PBANKA_1358300	conserved Plasmodium protein, unknown function	N/A	0.21424	0.812923	0.0899507
AESEEDIPADDFELDNLYK	PBANKA_0831000	merozoite surface protein 1	MSP1	0.21424	0.674792	0.17083
NTTIPAK	PBANKA_0711900	heat shock protein 70	HSP70	0.21424	0.673438	0.171703
QLYETSHIAQNESPSHSR	PBANKA_0524300	tryptophan-rich protein IPIS2	IPIS2	0.21424	0.651738	0.185927
NSISDGENYNYK	PBANKA_0717200	conserved Plasmodium protein, unknown function	N/A	0.21424	0.633122	0.198513
SSKSIEHSILSFSEDYDHK	PBANKA_0607400	protein phosphatase PPM11, putative	PPM11	0.21424	0.618639	0.208563
SESNSQISPYKIETVSK	PBANKA_0928300	protein transport protein SEC16, putative	SEC16	0.212568	0.998517	0.000644605
NTNYENNHSKEK	PBANKA_1306900	serine/threonine protein kinase, putative	SRPK2	0.212568	0.97605	0.0105278
NTINDNNSTLNPQPSIIIPNK	PBANKA_0314900	SUZ domain-containing protein, putative	N/A	0.212568	0.967154	0.0145043
SNTEISDDNKSDINDISDVTSKPVEK	PBANKA_0205200	conserved Plasmodium protein, unknown function	N/A	0.212568	0.942423	0.025754
DIKSEGENEVK	PBANKA_1010300	dynein-related AAA-type ATPase, putative	N/A	0.212568	0.940617	0.026587
GSISDIYDSYLLSNPEHVDQQK	PBANKA_1411200	protein AAP2, putative	N/A	0.212568	0.90077	0.0453863
VSSINNACSMK	PBANKA_1227000	filament assembling protein, putative	N/A	0.212568	0.553339	0.257009
KYNQSNK	PBANKA_0908800	conserved Plasmodium protein, unknown function	N/A	0.210897	0.98861	0.00497496
LITSENDEEIQTLDKK	PBANKA_0507800	conserved protein, unknown function	N/A	0.210897	0.940195	0.0267821
IYSKFFYSQK	PBANKA_1142300	rhoptry protein RHOP148, putative	RHOP148	0.210897	0.910717	0.0406167
TIHDSESCDENEPRK	PBANKA_0819800	gamma-glutamylcysteine synthetase	gammaGCS	0.210897	0.906373	0.0426929
EGSPNGKTDTLNGPDTSNR	PBANKA_0202700	kinesin-8B	N/A	0.210897	0.884925	0.0530935
SGSEINTK	PBANKA_1461600	conserved protein, unknown function	N/A	0.210897	0.874335	0.0583224
GNSNQSNMK	PBANKA_0408400	phosphoglycerate mutase, putative	N/A	0.210897	0.757586	0.120568
EKTQSNDYGAISDSYIDEEVK	PBANKA_0401800	lipin, putative	N/A	0.210897	0.683289	0.165395
SLNGELSNNDETPNTSYNDTHKDPTNDER	PBANKA_1131500	conserved Plasmodium protein, unknown function	N/A	0.210897	0.626053	0.203389
STSIEYNDR	PBANKA_0416800	ubiquitin specific protease, putative	N/A	0.210897	0.556053	0.254884
GISSSTIPYK	PBANKA_1135100	40S ribosomal protein S15, putative	RPS15	0.210897	0.54439	0.26409
EAEAVCSPIMSK	PBANKA_0711900	heat shock protein 70	HSP70	0.210897	0.424957	0.371655
HIYEYDISDEEGDIYLDNYK	PBANKA_1227900	periodic tryptophan protein 2, putative	PWP2	0.209228	0.991556	0.00368279
RGATEIDHEDFIEGITSVLSK	PBANKA_0917900	26S protease regulatory subunit 6A, putative	RPT5	0.209228	0.898118	0.0466667
LSNNKSNLEDYVIK	PBANKA_0703400	conserved Plasmodium protein, unknown function	N/A	0.209228	0.893653	0.0488309
SHSSYNSQHK	PBANKA_1425000	RNA-binding protein, putative	N/A	0.209228	0.637407	0.195583
EITESEEEAQDGEK	PBANKA_0805700	heat shock protein 90	HSP90	0.209228	0.620021	0.207594
LAEIVLKSL	PBANKA_0923500	ribosome biogenesis regulatory protein, putative	RRS1	0.207561	0.999913	3.79e-05
FLTSSFSEDEYLIK	PBANKA_1428300	WD repeat-containing protein, putative	N/A	0.207561	0.993066	0.00302204
NKHSNELNTSLNDK	PBANKA_0904800	conserved Plasmodium protein, unknown function	N/A	0.207561	0.948822	0.0228152
NLSDSILSIKK	PBANKA_1128500	SET domain protein, putative	N/A	0.207561	0.935975	0.0287358
NNEVAYSLTDSNISDINKIEDEEIHK	PBANKA_0719700	conserved Plasmodium protein, unknown function	N/A	0.207561	0.934805	0.0292792
NEDVNDSQSNSTTK	PBANKA_1407000	conserved Plasmodium protein, unknown function	N/A	0.207561	0.907115	0.0423376
RQNMNSGK	PBANKA_1462700	THO complex subunit 2, putative	THO2	0.207561	0.898207	0.0466236
GGTTPDDENNTSKELAK	PBANKA_1123500	ISWI chromatin-remodeling complex ATPase, putative	ISWI	0.207561	0.836169	0.0777062
VRPIRTPGGK	PBANKA_1221200	60S ribosomal protein L34, putative	RPL34	0.207561	0.767857	0.114719
DIASREAFCNK	PBANKA_1319500	LCCL domain-containing protein	CCP2	0.207561	0.723283	0.140692
TENSMSENK	PBANKA_0505400	conserved Plasmodium protein, unknown function	N/A	0.207561	0.673007	0.17198
NYSNYNSK	PBANKA_0406000	apicomplexan kinetochore protein 10	AKIT10	0.207561	0.630512	0.200307
DLLSSTSVNLNDSKK	PBANKA_1011700	conserved Plasmodium protein, unknown function	N/A	0.207561	0.482982	0.316069
YNLNSADEENKSPYAK	PBANKA_1126900	eukaryotic translation initiation factor 2-alpha kinase	PK4	0.207561	0.446639	0.350044
TNELGQVEEEVSDDIRK	PBANKA_0508100	chromodomain-helicase-DNA-binding protein 1, putative	CHD1	0.207561	0.319108	0.496062
KNTEGNINEVSK	PBANKA_1003600	apical sushi protein, putative	ASP	0.205896	0.999917	3.59e-05
HESENREMK	PBANKA_0908000	conserved Plasmodium protein, unknown function	N/A	0.205896	0.982139	0.00782724
TNNNQNIESCDNLNYTHENSNIEK	PBANKA_1314200	conserved Plasmodium protein, unknown function	N/A	0.205896	0.953055	0.0208822
ISTSGHSNSLTRK	PBANKA_1116200	ras GTPAse, putative	N/A	0.205896	0.934006	0.0296501
SETSNSIQK	PBANKA_1417900	conserved protein, unknown function	N/A	0.205896	0.917895	0.0372068
TNSRGTLSQGGEELSENNLIDEHMR	PBANKA_0823000	ubiquitin-like protein, putative	N/A	0.205896	0.789474	0.102662
EFLHLPPSIFPATLSKK	PBANKA_0617200	40S ribosomal protein S10, putative	RPS10	0.205896	0.739624	0.130989
GHTSDDENAEK	PBANKA_1316800	dynactin subunit 4, putative	N/A	0.205896	0.667618	0.175472
HGVASVNAR	PBANKA_1413100	lipoate-protein ligase 1	LipL1	0.205896	0.579384	0.237034
NNNITISNNSNEK	PBANKA_0921600	alternative splicing factor SR-MG	SR-MG	0.205896	0.567429	0.246089
ADSYIHEMIR	PBANKA_1036000	transcription elongation factor SPT6, putative	SPT6	0.205896	0.551977	0.258079
DNSMDDLR	PBANKA_0607400	protein phosphatase PPM11, putative	PPM11	0.205896	0.420507	0.376227
TRNSLDQTNR	PBANKA_1356800	VPS13 domain-containing protein, putative	N/A	0.205896	0.377889	0.422636
DSDNNNSTPKDSTNK	PBANKA_1123500	ISWI chromatin-remodeling complex ATPase, putative	ISWI	0.205896	0.0399489	1.39849
NYNKGSGYGK	PBANKA_0939600	polyadenylate-binding protein-interacting protein 1, putative	PAIP1	0.204233	0.998427	0.000683575
TNSTNNIK	PBANKA_1423900	translation initiation factor SUI1, putative	N/A	0.204233	0.983726	0.00712564
KSGNENIVPQGSSESIENFGGK	PBANKA_0706800	DnaJ protein, putative	N/A	0.204233	0.962749	0.016487
EFTTSESIEK	PBANKA_1312400	HSP20-like chaperone, putative	N/A	0.204233	0.893342	0.0489824
MSSITLSQNEIINEINK	PBANKA_1123800	GAS8-like protein, putative	N/A	0.204233	0.86173	0.064629
KVINSNLMYEEELTEDQFCK	PBANKA_0312700	SNF2-like chromatin remodeling ATPase	gSNF2	0.204233	0.831671	0.0800485
SISLPTNLK	PBANKA_0315300	patatin-like phospholipase 4, putative	N/A	0.204233	0.792688	0.100898
DSSKTIPSETSSFK	PBANKA_0623500	fam-a protein	N/A	0.204233	0.716105	0.145023
EISIRSNSSR	PBANKA_1122000	nuclear polyadenylated RNA-binding protein NAB2	NAB2	0.204233	0.710954	0.148159
SNEYTNNTYGSNSGLDISR	PBANKA_1237100	conserved Plasmodium protein, unknown function	N/A	0.204233	0.631016	0.199959
MDSSKIDNIDIDENIFLNR	PBANKA_1126500	acetyl-CoA synthetase, putative	ACAS	0.204233	0.530969	0.274931
LASNNTIASTSSILSK	PBANKA_1213000	transcriptional coactivator ADA2, putative	ADA2	0.204233	0.291215	0.535786
KNISIEAIPK	PBANKA_0214700	Plasmodium exported protein, unknown function	N/A	0.204233	0.138615	0.85819
NLSPNNEDNNLLIEENNELR	PBANKA_0102200	trophozoite exported protein 1, putative	TEX1	0.202572	0.994489	0.00239984
THSGIFNK	PBANKA_1025100	ookinete surface and oocyst capsule protein OSCP	N/A	0.202572	0.975003	0.0109942
HGDQCSR	PBANKA_0928800	splicing factor U2AF small subunit, putative	U2AF1	0.202572	0.969909	0.0132692
IPQITTLNSKDK	PBANKA_1312400	HSP20-like chaperone, putative	N/A	0.202572	0.566396	0.24688
NISRSR	PBANKA_1122000	nuclear polyadenylated RNA-binding protein NAB2	NAB2	0.200913	0.999999	5.97e-07
ESSIKCNNDK	PBANKA_1105100	DNA mismatch repair protein MSH6, putative	MSH6	0.200913	0.999207	0.000344651
DNYHRSNNYMDYEK	PBANKA_0937200	RNA-binding protein, putative	N/A	0.200913	0.985123	0.00650949
NNQINNNIHSHNYHSR	PBANKA_0405600	end-binding protein 1	EB1	0.200913	0.954201	0.0203603
LASIIAK	PBANKA_1202400	60S ribosomal protein L13, putative	N/A	0.200913	0.946678	0.0237978
HNSIKNNK	PBANKA_1213500	CWC16 domain-containing protein, putative	N/A	0.200913	0.926905	0.032965
EGHIFSGDENSVNEEKDIISEQGDNHK	PBANKA_0809000	translation initiation factor SUI1, putative	N/A	0.200913	0.906994	0.0423955
CVYNKPINIMVNSDKISEP	PBANKA_1145000	conserved Plasmodium protein, unknown function	N/A	0.200913	0.865447	0.0627596
SFSSPKK	PBANKA_1009500	glutamate synthase [NADH], putative	N/A	0.200913	0.741808	0.129708
ENDSMSLDVK	PBANKA_0408400	phosphoglycerate mutase, putative	N/A	0.200913	0.519881	0.284096
SNSLLSTKPETK	PBANKA_1458300	kinesin-13	N/A	0.199255	0.99994	2.58e-05
NNSEYISNENTEQSHNVGSFK	PBANKA_1306800	Sec7 domain-containing protein ARFGEF, putative	ARFGEF	0.199255	0.994512	0.00238986
IMSNDYSR	PBANKA_0704700	conserved Plasmodium protein, unknown function	N/A	0.199255	0.993435	0.00286035
GYNYQGSGGDKK	PBANKA_1202700	RNA-binding protein, putative	N/A	0.199255	0.978982	0.00922542
SQYTNENDNSTQSHNK	PBANKA_0401100	serine/threonine protein kinase, putative	SRPK1	0.199255	0.942398	0.0257657
VMENYSSLSGVDMVK	PBANKA_0406200	conserved Plasmodium protein, unknown function	N/A	0.199255	0.907868	0.0419772
HITEIDK	PBANKA_0210600	ubiquitin carboxyl-terminal hydrolase, putative	N/A	0.199255	0.878618	0.0562001
QAELEGSDLFEEDDGFVFGEEDEKK	PBANKA_1024900	DNA replication licensing factor MCM2, putative	MCM2	0.199255	0.608354	0.215844
SIQMASNNIR	PBANKA_0823000	ubiquitin-like protein, putative	N/A	0.199255	0.210707	0.676322
LGSSNSNLNEEEINK	PBANKA_1222400	ubiquitin regulatory protein, putative	N/A	0.1976	0.958286	0.018505
EKEVDILDCNYSDQEIGR	PBANKA_0622200	bromodomain protein 6, putative	BDP6	0.1976	0.956993	0.0190913
EELISPQSPLVKENEENIVEDR	PBANKA_1358900	dynactin subunit 2, putative	N/A	0.1976	0.940642	0.0265757
MNKYEYSYDNYGEYR	PBANKA_0408400	phosphoglycerate mutase, putative	N/A	0.1976	0.855668	0.0676946
SISADNDNLNSNNTISEGK	PBANKA_1110100	topoisomerase I, putative	N/A	0.1976	0.719238	0.143127
TEHISNDEMLDSPK	PBANKA_1015300	rRNA (adenosine-2'-O-)-methyltransferase, putative	N/A	0.1976	0.668041	0.175197
NLDKNSDIDSEDSR	PBANKA_1202100	MKT1 domain-containing protein, putative	N/A	0.1976	0.340557	0.46781
INEGSNQSSR	PBANKA_1237100	conserved Plasmodium protein, unknown function	N/A	0.1976	0.223351	0.651012
ETNNSSLSQR	PBANKA_1417800	tRNA (guanine(26)-N(2))-dimethyltransferase, putative	TRM1	0.195946	0.998035	0.000854444
KCSQDLEHEQR	PBANKA_1435200	female development protein FD4	FD4	0.195946	0.976002	0.0105493
NQKSNQEIENK	PBANKA_1109000	RNA polymerase I, putative	N/A	0.195946	0.920449	0.0360005
KGFSFNYND	PBANKA_0905800	DnaJ protein, putative	N/A	0.195946	0.894141	0.0485942
GYYSEIELESEIKNQIK	PBANKA_1208200	kinesin-4, putative	KIN4	0.195946	0.782023	0.106781
YSFNNATPK	PBANKA_1101600	chromatin assembly factor 1 subunit A, putative	CAF1A	0.195946	0.779665	0.108092
NDKNEHNSNSDNNTK	PBANKA_0919600	CCR4-NOT transcription complex subunit 2, putative	NOT2	0.195946	0.727466	0.138187
GSSYDSCNISEK	PBANKA_1307100	heptatricopeptide repeat-containing protein, putative	N/A	0.195946	0.652954	0.185117
TMQVITLDSAQEYYDNLFSDDQNNFK	PBANKA_1115200	gamete egress protein GEP	GEP	0.195946	0.602391	0.220122
SISGDISNNEKQNAGK	PBANKA_0506600	serine/arginine-rich splicing factor 4, putative	SRSF4	0.195946	0.5512	0.258691
IVICSDNEIENISSK	PBANKA_1312100	conserved protein, unknown function	N/A	0.194295	0.999496	0.000218773
SNISSNQVECTDDVK	PBANKA_1229000	Plasmodium exported protein (PHIST), unknown function	N/A	0.194295	0.95711	0.0190383
NIILGSVHENR	PBANKA_1318100	aminopeptidase P, putative	APP	0.194295	0.950161	0.0222029
KNSLSIHNFK	PBANKA_1237100	conserved Plasmodium protein, unknown function	N/A	0.194295	0.928545	0.0321971
SNASLHTDLKDIDTNINSK	PBANKA_1014400	acid phosphatase, putative	N/A	0.194295	0.902568	0.04452
NAQGHLSAHK	PBANKA_0401100	serine/threonine protein kinase, putative	SRPK1	0.194295	0.874136	0.0584212
NQSISSQK	PBANKA_0417600	LCCL domain-containing protein	CCp4	0.194295	0.842539	0.07441
IGSENEDNYK	PBANKA_0921600	alternative splicing factor SR-MG	SR-MG	0.194295	0.815572	0.0885377
NNSVNSVKR	PBANKA_1454800	female development protein FD1	FD1	0.194295	0.775342	0.110507
ELDSFEKEK	PBANKA_1313300	conserved protein, unknown function	N/A	0.194295	0.737892	0.132007
TNNNQNIESCDNLNYTHENSNIEKK	PBANKA_1314200	conserved Plasmodium protein, unknown function	N/A	0.194295	0.728877	0.137345
NYSNINSNK	PBANKA_1428100	asparagine-rich antigen, putative	N/A	0.194295	0.491254	0.308694
LLNYETDKDNSLVHK	PBANKA_1020400	nucleolar GTP-binding protein 2, putative	NOG2	0.192645	0.998649	0.000587002
RDNTEVHDR	PBANKA_1136300	RNA-binding protein, putative	RRM1	0.192645	0.98962	0.00453162
FSGGFSSK	PBANKA_1463700	DNA repair protein rhp16, putative	N/A	0.192645	0.979188	0.00913406
DGFNNTADEDEEEIDIDAI	PBANKA_0605300	eukaryotic translation initiation factor 5, putative	EIF5	0.192645	0.961468	0.0170651
NSGSNRSFGVLGCSINNSVSSR	PBANKA_1319200	AP-1 complex subunit gamma, putative	N/A	0.192645	0.949644	0.0224392
TLSDSYFDEKR	PBANKA_1236600	conserved Plasmodium protein, unknown function	N/A	0.192645	0.919712	0.036348
YFSEIANNSFDQINNIGNCENIK	PBANKA_1329600	conserved Plasmodium protein, unknown function	N/A	0.192645	0.887553	0.0518058
LKPSNSDPSLLTTYYNIHAIQETLTR	PBANKA_0401100	serine/threonine protein kinase, putative	SRPK1	0.192645	0.835737	0.0779303
TGNTEFENKNSFNEEPQNK	PBANKA_0804500	rhoptry-associated membrane antigen, putative	RAMA	0.192645	0.792444	0.101031
FPLFPGSSCFPLSPDRNSK	PBANKA_0933700	mitogen-activated protein kinase 2	MAPK2	0.192645	0.761241	0.118478
DMSDDKK	PBANKA_1244200	conserved Plasmodium protein, unknown function	N/A	0.192645	0.642459	0.192154
GRNNSINSYGK	PBANKA_1323200	AP-4 complex accessory subunit Tepsin, putative	N/A	0.192645	0.626334	0.203194
SSSSFTLINNCTSENVNNSYEGK	PBANKA_0409300	phosphatidylinositol 3- and 4-kinase, putative	N/A	0.192645	0.502802	0.298603
LSPQNSSNKDITNINESMK	PBANKA_0417800	protein hook, putative	N/A	0.190997	1	1.12e-08
TNSLHNTK	PBANKA_0907900	conserved Plasmodium protein, unknown function	N/A	0.190997	0.998021	0.00086031
MESIYFAQK	PBANKA_1032700	CUGBP Elav-like family member 2, putative	CELF2	0.190997	0.97247	0.0121236
LNNAGSRK	PBANKA_1405400	U1 small nuclear ribonucleoprotein A, putative	SNRPA	0.190997	0.950176	0.0221958
AVESPDAWR	PBANKA_0939600	polyadenylate-binding protein-interacting protein 1, putative	PAIP1	0.190997	0.752102	0.123723
TASQEIPMNHQNQIK	PBANKA_1104700	trafficking protein particle complex subunit 8, putative	TRS85	0.190997	0.641233	0.192984
SNSLTNDICIENK	PBANKA_1434300	conserved Plasmodium protein, unknown function	N/A	0.190997	0.640992	0.193147
KNHSEIEESQNTILFNSEDIQNSDQK	PBANKA_0621400	RNA-binding protein, putative	N/A	0.190997	0.614052	0.211795
LSNSFMDPK	PBANKA_0823000	ubiquitin-like protein, putative	N/A	0.190997	0.190657	0.719747
IYEHVESYSDESMDFLK	PBANKA_1407400	mRNA-decapping enzyme 2, putative	DCP2	0.189351	0.999834	7.19e-05
TNTIYDIYK	PBANKA_1454800	female development protein FD1	FD1	0.189351	0.994131	0.00255627
KISSNNNLNIYHDK	PBANKA_1123500	ISWI chromatin-remodeling complex ATPase, putative	ISWI	0.189351	0.982994	0.00744926
KNLNTPNEDEPSIPSTDDNTR	PBANKA_0201600	early transcribed membrane protein	ETRAMP	0.189351	0.964294	0.0157904
TPAYGDSSVRSGAGK	PBANKA_1449700	conserved protein, unknown function	N/A	0.189351	0.894369	0.0484831
VIHSDDEDFMDAKK	PBANKA_1144900	glycosylphosphatidylinositol anchor attachment 1 protein, putative	GPAA1	0.189351	0.893535	0.0488885
KNANSQINNENAQK	PBANKA_0921600	alternative splicing factor SR-MG	SR-MG	0.189351	0.801374	0.0961645
RQSFNFEPSSSVLQIK	PBANKA_1411400	ubiquitin-like protein Nedd8	NEDD8	0.189351	0.793526	0.100439
RAFDDAITEFDNVSEDSYK	PBANKA_0712600	14-3-3 protein	14-3-3I	0.189351	0.752597	0.123437
GNDGQTGNVVNSEQDQDSNMNKR	PBANKA_0906900	DnaJ domain-containing protein, putative	N/A	0.189351	0.716025	0.145072
TLNDSDQNHHK	PBANKA_0607800	cytosolic iron-sulfur protein assembly protein 1, putative	CIA1	0.189351	0.63893	0.194547
KSNENNSPYHGK	PBANKA_1029600	conserved Plasmodium protein, unknown function	N/A	0.187707	0.965539	0.01523
RYEENASPR	PBANKA_0213200	apicomplexan kinetochore protein 8	AKIT8	0.187707	0.962952	0.0163952
LEEENQLIESDVEKEK	PBANKA_0610400	non-SERCA-type Ca2+ -transporting P-ATPase, putative	ATP4	0.187707	0.947973	0.023204
ALSNYADYTTK	PBANKA_1435200	female development protein FD4	FD4	0.187707	0.92548	0.033633
EKSLSFLDQFK	PBANKA_0934700	conserved protein, unknown function	N/A	0.187707	0.92127	0.0356131
SNHNNYITSR	PBANKA_1315500	sortilin, putative	SORTLR	0.187707	0.868066	0.0614472
VIDNISLENESDNNCENR	PBANKA_0716500	male development protein MD5	MD5	0.187707	0.840743	0.0753369
NNSVNSVKR	PBANKA_1454800	female development protein FD1	FD1	0.187707	0.76284	0.117567
AVNLTPSAAR	PBANKA_1423500	60S ribosomal protein L13-2, putative	N/A	0.187707	0.735903	0.133179
ERSHDSDILEQNR	PBANKA_0316000	replication factor C subunit 1, putative	RFC1	0.187707	0.538709	0.268646
IYMGDISPIKNAEIEEAFLK	PBANKA_0604600	conserved protein, unknown function	N/A	0.186065	0.981499	0.00810998
NNQVNENEQNENNSDDENDKLILK	PBANKA_1033300	conserved Plasmodium protein, unknown function	N/A	0.186065	0.94924	0.0226238
GKGDDENNNSDNNK	PBANKA_0802300	HECT-type E3 ubiquitin ligase UT, putative	N/A	0.186065	0.932512	0.0303456
LKEENESNDELIVTPFYIK	PBANKA_0925500	calcium-dependent protein kinase 6	CDPK6	0.186065	0.801338	0.0961842
GSSLGDGSGAGDR	PBANKA_1118600	cell division cycle protein 48 homologue, putative	N/A	0.186065	0.421208	0.375503
NVSQEITWK	PBANKA_1222000	histone deacetylase complex subunit SAP18, putative	SAP18	0.184425	0.995687	0.00187717
RAHNSEDGLNYNGK	PBANKA_1349400	DNA replication complex GINS protein, putative	N/A	0.184425	0.995376	0.00201264
DKYGNSYNSSR	PBANKA_0928800	splicing factor U2AF small subunit, putative	U2AF1	0.184425	0.992698	0.0031828
DNSEGNNNENEEGKEACK	PBANKA_1202100	MKT1 domain-containing protein, putative	N/A	0.184425	0.953516	0.0206719
ISFSSFSNTTCSDILK	PBANKA_0811800	actin-like protein, putative	ALP5a	0.184425	0.785254	0.10499
MADSDIQIQFQEYSNK	PBANKA_1438000	cAMP-dependent protein kinase regulatory subunit, putative	PKAr	0.184425	0.746278	0.127099
KLSVEELGNLVK	PBANKA_1455800	GAS8-like protein, putative	N/A	0.184425	0.735395	0.133479
DQESTGNDENK	PBANKA_1237800	multidrug resistance protein 1, putative	MDR1	0.184425	0.713341	0.146703
IGSESDAIK	PBANKA_0210400	DNA mismatch repair protein PMS1, putative	PMS1	0.184425	0.617437	0.209408
SQFNTNHSFSNNSSMSFR	PBANKA_1323700	FYVE and coiled-coil domain-containing protein, putative	FCP	0.184425	0.149045	0.826683
TIHEDNIDENNLMNNSEEDASLSTHIMR	PBANKA_1223800	V-type proton ATPase subunit a, putative	N/A	0.182786	0.987708	0.00537155
LYSFDKVSPNDIK	PBANKA_0704800	PH-like domain-containing protein, putative	N/A	0.182786	0.958193	0.0185468
TSSEFHNPMNR	PBANKA_1229000	Plasmodium exported protein (PHIST), unknown function	N/A	0.182786	0.947922	0.0232275
SLSPFDEDECETAAPDLEHFSR	PBANKA_0810900	FHA domain protein, putative	N/A	0.182786	0.928979	0.0319939
NDISDNDNDELKPK	PBANKA_0908800	conserved Plasmodium protein, unknown function	N/A	0.182786	0.92372	0.0344595
SKCSENDMEEDHGCDK	PBANKA_0802300	HECT-type E3 ubiquitin ligase UT, putative	N/A	0.182786	0.887002	0.0520756
VAQISISMPKTPPEMK	PBANKA_1122000	nuclear polyadenylated RNA-binding protein NAB2	NAB2	0.182786	0.852031	0.0695444
LRSSPK	PBANKA_0309400	nucleoporin NUP434	NUP434	0.182786	0.821697	0.0852883
NSNISNFNYDPNNIFDNHR	PBANKA_0823000	ubiquitin-like protein, putative	N/A	0.182786	0.767386	0.114986
SDEIDQSNSNSFYR	PBANKA_0605400	conserved Plasmodium protein, unknown function	N/A	0.182786	0.53314	0.273159
SNVDSDDQLTLASDNDNPNSSEYANELGSTIR	PBANKA_1102900	cell division control protein 6, putative	CDC6	0.182786	0.14913	0.826434
HSTNTDILNFEKK	PBANKA_0927700	DDRGK domain-containing protein, putative	N/A	0.181149	0.99994	2.6e-05
HLHMHSHTR	PBANKA_0925800	protein KIC10, putative	N/A	0.181149	0.996009	0.00173679
YTDLVEFKSEGEVK	PBANKA_0619900	Obg-like ATPase 1, putative	OLA1	0.181149	0.993361	0.00289293
HISFENVENSIK	PBANKA_0601600	nuclear export mediator factor NEMF, putative	NEMF	0.181149	0.964643	0.0156332
LPSSSEGDQLK	PBANKA_0611600	ribonucleoside-diphosphate reductase large subunit, putative	N/A	0.181149	0.960637	0.0174407
GQNKSDEDDENLLNMK	PBANKA_0407400	aurora-related kinase ARK2	ARK2	0.181149	0.93541	0.0289978
NSNSIDNEQILEEQNR	PBANKA_1406300	centrosomal protein CEP170, putative	CEP170	0.181149	0.831574	0.0800989
QKSISADNDNLNSNNTISEGK	PBANKA_1110100	topoisomerase I, putative	N/A	0.181149	0.784805	0.105238
TNSDIYINYK	PBANKA_1216600	cyclic amine resistance locus protein, putative	CARL	0.181149	0.713331	0.146709
ETRSDDINMK	PBANKA_0938400	endoplasmic reticulum-resident calcium binding protein, putative	ERC	0.181149	0.594355	0.225954
NVEKTESQTNINEIYYK	PBANKA_0808700	GTPase-activating protein, putative	N/A	0.181149	0.586804	0.231507
SNFLFNTTNNNSNNSNSIASQGSPK	PBANKA_1356300	CDT1-like protein, putative	N/A	0.179515	0.998498	0.000652996
KFTYQGK	PBANKA_1358300	conserved Plasmodium protein, unknown function	N/A	0.179515	0.992632	0.00321183
TKSIEDSEQNDSELHK	PBANKA_0213400	60S ribosomal export protein NMD3, putative	NMD3	0.179515	0.972611	0.0120607
YHSEKESR	PBANKA_0506600	serine/arginine-rich splicing factor 4, putative	SRSF4	0.179515	0.961815	0.0169087
TGSLNTQISSEK	PBANKA_0213200	apicomplexan kinetochore protein 8	AKIT8	0.179515	0.951845	0.0214338
VSGNISPYSTGNSEIYDAISNSK	PBANKA_0204800	secreted ookinete protein, putative	PSOP24	0.179515	0.837998	0.0767572
MREELIQSNSITSEK	PBANKA_0600900	conserved protein, unknown function	N/A	0.179515	0.795367	0.0994326
SSELNYSSTENLTMK	PBANKA_1458300	kinesin-13	N/A	0.179515	0.749771	0.125071
AISDDTIVSDIDNK	PBANKA_1454600	nucleoporin NUP269	NUP269	0.179515	0.693766	0.158787
SFPVNEAYEVDQNKFGGNNQIK	PBANKA_1126500	acetyl-CoA synthetase, putative	ACAS	0.179515	0.674249	0.17118
DSPIASPIVNFDSLNSYK	PBANKA_1201100	conserved Plasmodium protein, unknown function	N/A	0.179515	0.606638	0.21707
INSDNNMSNKQNK	PBANKA_0408400	phosphoglycerate mutase, putative	N/A	0.179515	0.358097	0.446
DNSKAENINSGILNYK	PBANKA_1431400	conserved Plasmodium protein, unknown function	N/A	0.177882	0.992083	0.00345207
NDIISEEIDFTKEDNELSGSTK	PBANKA_1135700	CUGBP Elav-like family member 1, putative	CELF1	0.177882	0.979429	0.00902694
NNNSTKDPK	PBANKA_0804500	rhoptry-associated membrane antigen, putative	RAMA	0.177882	0.977711	0.00978934
KNSVNSVNMNK	PBANKA_1406200	TOM1-like protein, putative	N/A	0.177882	0.916561	0.0378385
LMELHSDPKEDSGK	PBANKA_1215600	40S ribosomal protein S3A, putative	RPS3A	0.177882	0.847148	0.0720405
YTNKASNNISYNNK	PBANKA_0105300	WD repeat-containing protein, putative	N/A	0.177882	0.822365	0.0849356
EARSHSSYNSQHK	PBANKA_1425000	RNA-binding protein, putative	N/A	0.177882	0.778413	0.10879
IVPSLSQNNSNYDNKK	PBANKA_1222000	histone deacetylase complex subunit SAP18, putative	SAP18	0.177882	0.50056	0.300544
TQSNDYGAISDSYIDEEVK	PBANKA_0401800	lipin, putative	N/A	0.176251	0.998304	0.000737285
KLGSGAYGEVLLCK	PBANKA_0314200	calcium-dependent protein kinase 1	CDPK1	0.176251	0.989831	0.00443895
MVSAENFPENR	PBANKA_1406200	TOM1-like protein, putative	N/A	0.176251	0.988902	0.00484691
YRSISNR	PBANKA_1129900	conserved Plasmodium protein, unknown function	N/A	0.176251	0.94036	0.0267059
MVNSQRR	PBANKA_1244200	conserved Plasmodium protein, unknown function	N/A	0.176251	0.890079	0.0505715
VNSVQTSESQGPDQNENENKDNK	PBANKA_1415100	choline-phosphate cytidylyltransferase	CCT	0.176251	0.838188	0.0766586
DNYHRSNNYMDYEK	PBANKA_0937200	RNA-binding protein, putative	N/A	0.176251	0.818902	0.0867678
SNDGENISK	PBANKA_1030500	mini-chromosome maintenance complex-binding protein, putative	MCMBP	0.176251	0.774921	0.110742
VQLSYNDRDNNNNNSSGSR	PBANKA_1202600	RING finger E3 ubiquitin-protein ligase, putative	N/A	0.176251	0.550147	0.259521
SNDYKGLDQQNK	PBANKA_1229000	Plasmodium exported protein (PHIST), unknown function	N/A	0.176251	0.533552	0.272823
TFTNIKSNLQK	PBANKA_0519900	conserved Plasmodium protein, unknown function	N/A	0.174621	1	8.58e-08
KGISDSGNNGGIDVIEDSDNPNALLSGDVGK	PBANKA_0804100	conserved Plasmodium protein, unknown function	N/A	0.174621	0.99999	4.29e-06
IFKPSNSLICTNPDEIEKAEK	PBANKA_0501051	fam-a protein	N/A	0.174621	0.999974	1.11e-05
YSSFESDVQASK	PBANKA_0202700	kinesin-8B	N/A	0.174621	0.995009	0.00217308
NKSQEYFGNK	PBANKA_1353100	conserved Plasmodium protein, unknown function	N/A	0.174621	0.975578	0.0107381
NKPTSSNHIETAQVDNTTNDGILENK	PBANKA_1034300	AP2 domain transcription factor AP2-G2	AP2-G2	0.174621	0.951197	0.0217296
NNDSNNAPSSNR	PBANKA_0921600	alternative splicing factor SR-MG	SR-MG	0.174621	0.950358	0.0221127
GNEDENSEDELLYEQAEIDDNENNNDKHTEIEK	PBANKA_0411700	HSP20-like chaperone, putative	N/A	0.174621	0.930392	0.031334
QHHMSSYDHR	PBANKA_1123500	ISWI chromatin-remodeling complex ATPase, putative	ISWI	0.174621	0.903587	0.0440302
TSSSNYPAR	PBANKA_1017800	conserved Plasmodium protein, unknown function	N/A	0.174621	0.792301	0.10111
TDQHCDIDNLNKVSEEEATLK	PBANKA_0411300	conserved Plasmodium protein, unknown function	N/A	0.174621	0.724363	0.140044
SDSPAKPDSPAKPDSAPK	PBANKA_0517000	early transcribed membrane protein	ETRAMP10.2	0.174621	0.419836	0.37692
SLIGSFSKDK	PBANKA_1024500	conserved Plasmodium protein, unknown function	N/A	0.172994	0.993401	0.00287529
GATFPETHDDRQK	PBANKA_1362100	tyrosine kinase-like protein, putative	TKL3	0.172994	0.993163	0.00297949
QHDEGTYTR	PBANKA_1202700	RNA-binding protein, putative	N/A	0.172994	0.991149	0.00386093
STYFDTTK	PBANKA_1145900	membrane associated histidine-rich protein 1b	MAHRP1b	0.172994	0.977295	0.00997415
DNPSTMYLSDSNIFLR	PBANKA_1415100	choline-phosphate cytidylyltransferase	CCT	0.172994	0.797887	0.0980588
EDNELSGSTK	PBANKA_1135700	CUGBP Elav-like family member 1, putative	CELF1	0.172994	0.665471	0.176871
TELLDEENTVSTSNTDVE	PBANKA_0203000	chromatin assembly factor 1 subunit C, putative	CAF1C	0.172994	0.506287	0.295603
TFSTLPPHMENLMSLK	PBANKA_0100700	Plasmodium exported protein, unknown function	N/A	0.172994	0.498132	0.302655
LTEPAHEESIYNTYK	PBANKA_1437600	glideosome-associated protein 45, putative	GAP45	0.171368	0.997454	0.00110702
NENMLHQNSIQCK	PBANKA_0210600	ubiquitin carboxyl-terminal hydrolase, putative	N/A	0.171368	0.994608	0.0023479
DLSTNHELYENDSKEEFQEK	PBANKA_0921600	alternative splicing factor SR-MG	SR-MG	0.171368	0.969771	0.0133307
NRSFENPDHQIFK	PBANKA_1446100	membrane protein ICM1	ICM1	0.171368	0.944941	0.0245955
KQYHSPNENDNTHQDSTTDDEER	PBANKA_0613700	RNA-binding protein, putative	N/A	0.171368	0.942489	0.0257237
IFSTNNSNNYHENK	PBANKA_0939600	polyadenylate-binding protein-interacting protein 1, putative	PAIP1	0.171368	0.793851	0.100261
NKGSISSSSR	PBANKA_1306300	protein KIC9, putative	N/A	0.171368	0.746711	0.126847
AASQDVTYK	PBANKA_1126900	eukaryotic translation initiation factor 2-alpha kinase	PK4	0.171368	0.642816	0.191913
QIIHTNSNTDTKDTPSIR	PBANKA_0522600	erythrocyte membrane-associated antigen, putative	N/A	0.171368	0.48951	0.310238
SQGGNALNSNDNTEHIVK	PBANKA_1417900	conserved protein, unknown function	N/A	0.169745	0.999851	6.49e-05
RSYSSER	PBANKA_1427800	peptidase family C50, putative	N/A	0.169745	0.986003	0.00612194
FVTSLSFMK	PBANKA_1361700	conserved Plasmodium protein, unknown function	N/A	0.169745	0.982982	0.00745438
LKNSEEATETAN	PBANKA_1016300	proliferation-associated protein 2g4, putative	N/A	0.169745	0.949892	0.0223256
GKDEVSEEEDDEENDEEESNEHNK	PBANKA_0802300	HECT-type E3 ubiquitin ligase UT, putative	N/A	0.169745	0.925247	0.0337421
LENNTEDENMNK	PBANKA_1361200	conserved Plasmodium protein, unknown function	N/A	0.169745	0.875304	0.0578413
GLVISPK	PBANKA_1446200	mitosis protein dim1, putative	N/A	0.169745	0.804262	0.0946026
SGGSSKYPK	PBANKA_0517000	early transcribed membrane protein	ETRAMP10.2	0.169745	0.802995	0.095287
LITSENDEEIQTLDK	PBANKA_0507800	conserved protein, unknown function	N/A	0.169745	0.776665	0.109766
LYFGSKNTQETISTSFK	PBANKA_1229000	Plasmodium exported protein (PHIST), unknown function	N/A	0.169745	0.713436	0.146645
KASIVSELGMVPSQR	PBANKA_0302800	conserved Plasmodium protein, unknown function	N/A	0.169745	0.650189	0.18696
AIEFSDASLNTFKSR	PBANKA_1136100	quinoxaline resistance protein QRP1, putative	N/A	0.169745	0.241772	0.616594
LMDYGNISHDYK	PBANKA_0936800	conserved Plasmodium protein, unknown function	N/A	0.168123	0.999998	8.4e-07
IDENISEQNSEKINDMILENISSNR	PBANKA_0509200	Eps15-like protein, putative	N/A	0.168123	0.999488	0.000222549
AENKNSVTELEK	PBANKA_1224400	ferlin-like protein	FLP	0.168123	0.995158	0.00210797
RESNVER	PBANKA_1321300	conserved Plasmodium protein, unknown function	N/A	0.168123	0.98367	0.00715052
LKSVIDNVER	PBANKA_1334600	diacylglycerol kinase, putative	N/A	0.168123	0.971577	0.0125227
KHSNESINTIDNK	PBANKA_0901100	serine/threonine protein kinase, putative	N/A	0.168123	0.964941	0.0154993
SDTDTTSQSPYNYPLK	PBANKA_0202500	P-loop containing nucleoside triphosphate hydrolase, putative	N/A	0.168123	0.929158	0.0319106
NVILPSSK	PBANKA_0938400	endoplasmic reticulum-resident calcium binding protein, putative	ERC	0.168123	0.871958	0.0595042
QKEQTPGSEK	PBANKA_0416100	dynein heavy chain, putative	MG1	0.168123	0.750773	0.124491
HKHDTSSSPNR	PBANKA_1242700	AP-1/2 complex subunit beta, putative	N/A	0.166503	1	9.26e-09
FGQYHMSYDSK	PBANKA_1008500	translocon component PTEX150	PTEX150	0.166503	0.999661	0.000147239
VKSIDLVNR	PBANKA_1137300	conserved Plasmodium protein, unknown function	N/A	0.166503	0.995104	0.00213154
INYETDSNNDIEKELNYLNIK	PBANKA_0942600	conserved Plasmodium protein, unknown function	N/A	0.166503	0.99347	0.00284526
HTLQTPR	PBANKA_1009700	ribonuclease H2 subunit B, putative	N/A	0.166503	0.970415	0.0130425
CNDPDKEPVSTEETK	PBANKA_0912200	signal recognition particle subunit SRP72, putative	SRP72	0.166503	0.966626	0.0147417
KNISVIK	PBANKA_1333300	conserved Plasmodium protein, unknown function	N/A	0.166503	0.924938	0.0338875
SLSMKEEIPLIQNEEK	PBANKA_0615400	serine--tRNA ligase, putative	N/A	0.166503	0.897332	0.0470467
KPNEYEFSPTQNIMQLNSIGVALSK	PBANKA_1021200	conserved Plasmodium protein, unknown function	N/A	0.166503	0.890578	0.0503279
SCSNVSLRR	PBANKA_1038700	tetratricopeptide repeat protein, putative	N/A	0.166503	0.35934	0.444494
NSSYNTLNINTMNCGIPSLYNCR	PBANKA_0810900	FHA domain protein, putative	N/A	0.164884	0.999971	1.25e-05
KNSPNNMK	PBANKA_0207600	asparagine-rich antigen, putative	N/A	0.164884	0.990115	0.00431424
NLSYEKELSSTSLQIR	PBANKA_0719700	conserved Plasmodium protein, unknown function	N/A	0.164884	0.907565	0.0421221
SKTGNIGR	PBANKA_1038400	selenoprotein 1, putative	SEL1	0.164884	0.868764	0.0610982
SVASDKCLNSQCNNFLTSEEVCR	PBANKA_0214000	dynein heavy chain, putative	DHC3	0.164884	0.729729	0.136839
SMSNLDLLVDTYEK	PBANKA_1033800	conserved protein, unknown function	N/A	0.164884	0.726349	0.138855
SYRYSEPINHEYLR	PBANKA_0823000	ubiquitin-like protein, putative	N/A	0.164884	0.701634	0.15389
ENDSMSLDVK	PBANKA_0408400	phosphoglycerate mutase, putative	N/A	0.164884	0.552641	0.257557
VYSCGEIFDNNKK	PBANKA_0703800	conserved Plasmodium protein, unknown function	N/A	0.163268	0.999997	1.18e-06
KYVDMNDPIYDSELEDENCFFTVVNAEEIEYSQK	PBANKA_1321000	MA3 domain-containing protein, putative	N/A	0.163268	0.99903	0.000421478
LLLGDILADDSTKNSK	PBANKA_0605700	pre-rRNA-processing protein ESF1, putative	N/A	0.163268	0.9959	0.00178416
YEENASPR	PBANKA_0213200	apicomplexan kinetochore protein 8	AKIT8	0.163268	0.994635	0.00233615
LISHAGSLVNLAK	PBANKA_0929600	nucleolar protein 56, putative	NOP56	0.163268	0.992673	0.0031937
NKSIELGEEEIPMVSK	PBANKA_1443300	merozoite surface protein 9, putative	N/A	0.163268	0.975833	0.0106245
FALSDNESDKENEVIQVFK	PBANKA_0605700	pre-rRNA-processing protein ESF1, putative	N/A	0.163268	0.963936	0.0159517
[truncated: 4,323 more rows]
