# Supplementary material for: A divergent Plasmodium NEK4 acts as a key regulator driving the early events of meiosis
Source: Nat Commun. 2026 May 12;17:6343. doi: 10.1038/s41467-026-73169-y (PMC13376596; doi:10.1038/s41467-026-73169-y)
Supplement: Supplementary file 8 — Supplementary Data 6 [file 41467_2026_73169_MOESM8_ESM.xlsx]

## Sheet: Supplementary Data 6
Supplementary Data 6: Quantitative proteomics of Pbnek4-ko 2 hpa versus Pbnek4-ko 0 hpa parasites
Master Protein Accessions	Gene descriptor	Gene symbol	Abundance Ratio (Log2)	Abundance Ratio P-Value	minus log10 p value
PBANKA_0514900	ookinete surface protein P28	P28	1.76	0.0168621	1.77309
PBANKA_1134900	zinc finger protein	Pb103	1.44	0.215999	0.665549
PBANKA_1113400	secreted ookinete protein	PSOP12	1.42	0.343444	0.464144
PBANKA_1210900	phosphoglucomutase, putative	N/A	1.3	0.257243	0.589657
PBANKA_1217700	ATP-dependent RNA helicase DDX6	DOZI	1.29	0.207407	0.683176
PBANKA_0104700	elongation of fatty acids protein, putative	ELO-B	1.2	0.319172	0.495976
PBANKA_1035200	LCCL domain-containing protein	CCp3	1.15	0.101145	0.995056
PBANKA_0520200	ADP,ATP carrier protein 1, putative	AAC1	1.15	0.254919	0.593598
PBANKA_0912600	conserved Plasmodium protein, unknown function	N/A	1.15	0.271626	0.566029
PBANKA_1463200	vacuolar protein sorting-associated protein 26, putative	VPS26	1.12	0.176295	0.753759
PBANKA_0620200	respiratory chain complex 3 associated protein 1, putative	N/A	1.06	0.19284	0.714802
PBANKA_0934300	UDP-galactose transporter, putative	UGT	1.05	0.118015	0.928062
PBANKA_0919900	ATP-dependent 6-phosphofructokinase, putative	PFK11	1.05	0.218618	0.660313
PBANKA_1209900	conserved protein, unknown function	N/A	1.04	0.381912	0.418036
PBANKA_0612400	AP2 domain transcription factor AP2-Z	AP2-Z	1.03	0.0638268	1.195
PBANKA_1452300	conserved protein, unknown function	N/A	1.03	0.305501	0.514987
PBANKA_0902900	PH-like domain-containing protein, putative	N/A	1.01	0.0178023	1.74952
PBANKA_0831800	elongation factor Tu, putative	N/A	1.01	0.381044	0.419025
PBANKA_0711300	conserved protein, unknown function	N/A	0.96	0.239433	0.620817
PBANKA_1361500	WD repeat-containing protein 16, putative	WDR16	0.96	0.733514	0.134592
PBANKA_0913600	conserved Plasmodium protein, unknown function	N/A	0.95	0.780859	0.107428
PBANKA_0407300	OMD protein	OMD	0.94	0.105295	0.977593
PBANKA_1329500	protein phosphatase containing kelch-like domains	PPKL	0.94	0.203459	0.691522
PBANKA_1426900	ATP-dependent RNA helicase DBP1, putative	DBP1	0.94	0.212687	0.67226
PBANKA_1033100	conserved protein, unknown function	N/A	0.94	0.257082	0.589929
PBANKA_0918300	major facilitator superfamily-related transporter, putative	MFR5	0.92	0.596857	0.22413
PBANKA_0405300	40S ribosomal protein S23, putative	N/A	0.91	0.309965	0.508687
PBANKA_0204500	LCCL domain-containing protein, putative	CCp5	0.9	0.131343	0.881594
PBANKA_1219500	chloroquine resistance transporter, putative	CRT	0.9	0.70128	0.154108
PBANKA_1359700	6-cysteine protein P47	P47	0.89	0.123154	0.90955
PBANKA_1364300	glycerol kinase, putative	N/A	0.89	0.261238	0.582964
PBANKA_1448900	DNA polymerase epsilon subunit B, putative	N/A	0.89	0.554829	0.255841
PBANKA_1013200	succinate--CoA ligase [ADP-forming] subunit beta, putative	N/A	0.87	0.0970209	1.01313
PBANKA_0404800	FAD-dependent glycerol-3-phosphate dehydrogenase, putative	N/A	0.87	0.124343	0.905378
PBANKA_1139900	reticulon-like protein, putative	RTN1	0.87	0.278397	0.555336
PBANKA_1026300	conserved protein, unknown function	N/A	0.86	0.163379	0.786803
PBANKA_1421300	phosphoglycolate phosphatase	PGP	0.86	0.529187	0.276391
PBANKA_0507100	cytochrome c oxidase subunit ApiCOX13, putative	N/A	0.85	0.110111	0.958171
PBANKA_1300700	LCCL domain-containing protein	CCp1	0.85	0.111184	0.953959
PBANKA_0208000	cyclase-associated protein	C-CAP	0.85	0.230307	0.637693
PBANKA_0808200	proteasome subunit alpha type-3, putative	N/A	0.84	0.296969	0.527289
PBANKA_1127000	choline/ethanolaminephosphotransferase	CEPT	0.84	0.596249	0.224572
PBANKA_1463900	HSP20-like chaperone, putative	N/A	0.81	0.200427	0.698045
PBANKA_0602000	origin recognition complex subunit 1, putative	ORC1	0.81	0.393123	0.405472
PBANKA_1429300	integral membrane protein GPR180	GPR180	0.8	0.26176	0.582097
PBANKA_1112300	ras-related protein Rab-1B, putative	RAB1b	0.8	0.311842	0.506065
PBANKA_0912300	tudor staphylococcal nuclease, putative	TSN	0.78	0.385915	0.413508
PBANKA_1023900	glutathione S-transferase, putative	GST	0.77	0.142941	0.844843
PBANKA_1359000	protein transport protein SEC61 subunit alpha, putative	SEC61A	0.77	0.3951	0.403293
PBANKA_1015100	conserved Plasmodium protein, unknown function	N/A	0.77	0.397169	0.401024
PBANKA_0913000	condensin-2 complex subunit D3, putative	CAPD3	0.77	0.548864	0.260535
PBANKA_0106300	conserved Plasmodium protein, unknown function	N/A	0.76	0.311432	0.506637
PBANKA_1113500	ras-related protein Rab-1A, putative	RAB1a	0.76	0.415863	0.38105
PBANKA_1303500	cytochrome c oxidase subunit NDUFA4, putative	NDUFA4	0.75	0.143829	0.842152
PBANKA_0601100	mitochondrial phosphate carrier protein, putative	PIC	0.75	0.216381	0.66478
PBANKA_0515000	ookinete surface protein P25	P25	0.74	0.121446	0.915615
PBANKA_0933900	glyoxalase I, putative	GLO1	0.74	0.132628	0.877365
PBANKA_1451500	conserved Plasmodium protein, unknown function	N/A	0.74	0.215646	0.666259
PBANKA_1337400	nucleoside-diphosphatase, putative	N/A	0.74	0.301797	0.520285
PBANKA_0715500	phosphoglucomutase-2	PGM2	0.74	0.312747	0.504806
PBANKA_1223400	conserved Plasmodium protein, unknown function	N/A	0.74	0.78919	0.102819
PBANKA_0938500	succinate--CoA ligase [ADP-forming] subunit alpha, putative	N/A	0.73	0.0272682	1.56434
PBANKA_1307000	apicomplexan kinetochore protein 9	AKIT9	0.73	0.59602	0.224739
PBANKA_0302500	hexose transporter	HT1	0.73	0.846946	0.0721443
PBANKA_0523900	glideosome associated protein with multiple membrane spans 2, putative	GAPM2	0.72	0.528767	0.276735
PBANKA_1439100	BRO1 domain-containing protein, putative	N/A	0.71	0.0585869	1.2322
PBANKA_1425400	proteasome activator complex subunit 4, putative	N/A	0.71	0.49049	0.30937
PBANKA_0906400	60S ribosomal protein L35ae, putative	N/A	0.7	0.341087	0.467135
PBANKA_1405000	MORN repeat protein, putative	N/A	0.7	0.552544	0.257633
PBANKA_0807600	40S ribosomal protein S11, putative	RPS11	0.69	0.426427	0.370156
PBANKA_1420100	conserved Plasmodium protein, unknown function	N/A	0.69	0.584059	0.233544
PBANKA_1413900	zinc finger (CCCH type) protein, putative	N/A	0.68	0.37861	0.421808
PBANKA_1039700	cytochrome c oxidase subunit ApiCOX19, putative	N/A	0.67	0.0637328	1.19564
PBANKA_0931100	conserved protein, unknown function	N/A	0.67	0.213529	0.670542
PBANKA_0314600	thioesterase/thiol ester dehydrase-isomerase, putative	N/A	0.67	0.414118	0.382876
PBANKA_0206500	ras-related protein Rab-5C, putative	RAB5c	0.67	0.425813	0.370781
PBANKA_0415500	coatomer subunit beta, putative	SEC27	0.67	0.476016	0.322378
PBANKA_1358900	dynactin subunit 2, putative	N/A	0.67	0.481668	0.317252
PBANKA_1361600	E1-E2 ATPase, putative	N/A	0.67	0.761461	0.118353
PBANKA_1407000	conserved Plasmodium protein, unknown function	N/A	0.66	0.176618	0.752966
PBANKA_0820000	DnaJ protein, putative	N/A	0.66	0.325246	0.487788
PBANKA_0505100	ADP-ribosylation factor 1, putative	ARF1	0.66	0.326949	0.485521
PBANKA_0938300	heat shock protein HspJ62	HSPJ62	0.66	0.332037	0.478814
PBANKA_0617900	apoptosis-inducing factor, putative	AIF	0.65	0.110781	0.955536
PBANKA_0505600	endomembrane protein 70, putative	N/A	0.65	0.592013	0.227669
PBANKA_0936500	replication factor C subunit 5, putative	RFC5	0.65	0.649769	0.187241
PBANKA_0607800	cytosolic iron-sulfur protein assembly protein 1, putative	CIA1	0.64	0.0600439	1.22153
PBANKA_1362000	glutamate--tRNA ligase, putative	GluRS	0.64	0.354677	0.450167
PBANKA_1407600	60S ribosomal protein L24, putative	N/A	0.64	0.389811	0.409146
PBANKA_1428500	glycerol-3-phosphate 1-O-acyltransferase, putative	N/A	0.64	0.493654	0.306578
PBANKA_0104100	aurora-related kinase ARK1, putative	ARK1	0.64	0.594069	0.226163
PBANKA_1208700	succinate dehydrogenase subunit 4, putative	SDH4	0.64	0.80128	0.0962158
PBANKA_1434900	raf kinase inhibitor, putative	RKIP	0.63	0.122227	0.912831
PBANKA_1360300	DNA/RNA-binding protein Alba 4, putative	ALBA4	0.63	0.153727	0.81325
PBANKA_0403000	60S ribosomal protein L44, putative	RPL44	0.63	0.27797	0.556002
PBANKA_0820300	protein disulfide-isomerase PDI-Trans	PDI-Trans	0.63	0.485102	0.314167
PBANKA_1442200	protein SOC2	SOC2	0.62	0.304516	0.516389
PBANKA_0314500	40S ribosomal protein S26, putative	RPS26	0.62	0.389285	0.409733
PBANKA_0405500	60S ribosomal protein L7, putative	N/A	0.62	0.496071	0.304456
PBANKA_1139400	polyubiquitin binding protein, putative	DOA1	0.62	0.518248	0.285462
PBANKA_1328400	cytochrome c oxidase subunit 6A, putative	COX6A	0.61	0.189613	0.722132
PBANKA_1426300	ER membrane protein complex subunit 1, putative	EMC1	0.61	0.406412	0.391034
PBANKA_1145500	nuclear cap-binding protein subunit 1, putative	N/A	0.61	0.406463	0.390979
PBANKA_1018400	protein arginine N-methyltransferase 1, putative	PRMT1	0.61	0.472687	0.325426
PBANKA_1320400	conserved Plasmodium protein, unknown function	N/A	0.61	0.481711	0.317213
PBANKA_1333300	conserved Plasmodium protein, unknown function	N/A	0.61	0.519587	0.284341
PBANKA_0520600	enhancer of rudimentary homolog, putative	ERH	0.61	0.566764	0.246598
PBANKA_1035400	glideosome associated protein with multiple membrane spans 3, putative	GAPM3	0.6	0.0575448	1.23999
PBANKA_1144800	conserved protein, unknown function	N/A	0.6	0.302237	0.519653
PBANKA_0908500	myosin K	MyoK	0.6	0.407995	0.389345
PBANKA_0613200	DNA polymerase alpha catalytic subunit A, putative	N/A	0.6	0.582355	0.234812
PBANKA_0916600	oxysterol-binding protein, putative	N/A	0.59	0.117444	0.930167
PBANKA_0501700	phosphomannomutase, putative	HAD5	0.59	0.180106	0.744472
PBANKA_0412800	eukaryotic translation initiation factor 4E, putative	eIF4E	0.59	0.210692	0.676352
PBANKA_1320700	signal peptide peptidase, putative	SPP	0.59	0.340286	0.468156
PBANKA_1354500	60S ribosomal protein L18-2, putative	N/A	0.59	0.557768	0.253547
PBANKA_0415000	Maf-like protein, putative	N/A	0.59	0.682407	0.165957
PBANKA_0523100	eukaryotic initiation factor 4A-III, putative	EIF4A3	0.58	0.397072	0.401131
PBANKA_1008800	glucose-6-phosphate isomerase, putative	N/A	0.58	0.625831	0.203543
PBANKA_1450400	peptidase, putative	N/A	0.58	0.776469	0.109876
PBANKA_0509300	glutamine--fructose-6-phosphate aminotransferase [isomerizing], putative	N/A	0.57	0.122278	0.912651
PBANKA_1308000	conserved Plasmodium protein, unknown function	N/A	0.57	0.777181	0.109478
PBANKA_0714000	meiotic recombination protein DMC1	DMC1	0.56	0.21811	0.661325
PBANKA_1031900	eukaryotic translation initiation factor 2 subunit gamma, putative	eIF2gamma	0.56	0.363603	0.439372
PBANKA_1355200	aconitate hydratase, putative	IRP	0.55	0.0811779	1.09056
PBANKA_1417300	translocation protein SEC63, putative	SEC63	0.55	0.0943608	1.02521
PBANKA_0518200	flavoprotein subunit of succinate dehydrogenase, putative	SDHA	0.55	0.120641	0.918506
PBANKA_0514500	26S proteasome regulatory subunit RPN9, putative	RPN9	0.55	0.355527	0.449127
PBANKA_0819000	glideosome-associated protein 50, putative	GAP50	0.54	0.222012	0.653624
PBANKA_1306200	tRNA import protein tRIP	tRIP	0.54	0.222638	0.652401
PBANKA_0402100	spindle pole body protein, putative	N/A	0.54	0.452797	0.344097
PBANKA_1452900	dynactin subunit 3, putative	N/A	0.53	0.0482673	1.31635
PBANKA_1009500	glutamate synthase [NADH], putative	N/A	0.53	0.106993	0.970645
PBANKA_1341100	respiratory chain complex 3 associated protein 2, putative	N/A	0.53	0.109425	0.960883
PBANKA_0909500	AAA family ATPase, putative	N/A	0.53	0.110048	0.958417
PBANKA_0522400	steroid dehydrogenase, putative	N/A	0.53	0.318029	0.497533
PBANKA_1138300	transmembrane and coiled-coil domain-containing protein 1, putative	TMCO1	0.53	0.336034	0.473617
PBANKA_1429500	DNA-directed RNA polymerases I, II, and III subunit RPABC3, putative	RPB8	0.53	0.431003	0.365519
PBANKA_1315500	sortilin, putative	SORTLR	0.52	0.0842019	1.07468
PBANKA_0206000	ATP synthase-associated protein, putative	N/A	0.52	0.183926	0.735357
PBANKA_1217000	peptidase, putative	N/A	0.52	0.514752	0.288402
PBANKA_0507400	orotidine 5'-phosphate decarboxylase, putative	OMPDC	0.52	0.613874	0.211921
PBANKA_0904500	SUMO-activating enzyme subunit 1, putative	AOS1	0.51	0.00537437	2.26967
PBANKA_1228600	conserved protein, unknown function	N/A	0.51	0.0436038	1.36048
PBANKA_0209200	parasite-infected erythrocyte surface protein	PIESP15	0.51	0.0722971	1.14088
PBANKA_1029800	glycylpeptide N-tetradecanoyltransferase, putative	NMT	0.51	0.349344	0.456747
PBANKA_0601200	dynein heavy chain, putative	N/A	0.51	0.79375	0.100316
PBANKA_0833100	M18 aspartyl aminopeptidase, putative	M18AAP	0.5	0.0830925	1.08044
PBANKA_1411100	2-oxoisovalerate dehydrogenase subunit alpha, mitochondrial	BCKDHA	0.5	0.154368	0.811442
PBANKA_0404400	cytochrome b-c1 complex subunit 8, putative	QCR8	0.5	0.226522	0.64489
PBANKA_1303700	vesicle-associated membrane protein, putative	N/A	0.5	0.259807	0.585349
PBANKA_0303600	26S proteasome regulatory subunit RPN1, putative	RPN1	0.5	0.34628	0.460573
PBANKA_1457400	N-alpha-acetyltransferase 15, NatA auxiliary subunit, putative	N/A	0.5	0.405744	0.391748
PBANKA_0924900	eukaryotic peptide chain release factor GTP-binding subunit, putative	ERF3	0.5	0.431704	0.364814
PBANKA_1023000	myosin-specific chaperone UNC, putative	UNC	0.5	0.461786	0.335559
PBANKA_1013000	inner membrane complex suture component, putative	ISC3	0.5	0.466163	0.331462
PBANKA_0104400	nucleoside diphosphate kinase, putative	N/A	0.5	0.709444	0.149082
PBANKA_0917000	conserved Plasmodium protein, unknown function	N/A	0.5	0.893013	0.0491423
PBANKA_0708000	protein transport protein SEC23, putative	SEC23	0.49	0.535141	0.271531
PBANKA_1452000	hydrolase, putative	N/A	0.49	0.555509	0.255309
PBANKA_0207000	calcium-transporting ATPase, putative	SERCA	0.49	0.559124	0.252492
PBANKA_0615700	dynein heavy chain, putative	N/A	0.49	0.562965	0.249518
PBANKA_0418000	ATP-dependent RNA helicase DDX60, putative	DDX60	0.49	0.604938	0.218289
PBANKA_0110400	eukaryotic translation initiation factor 3 subunit L, putative	EIF3L	0.49	0.77217	0.112287
PBANKA_1358200	cytochrome c oxidase subunit ApiCOX16, putative	N/A	0.48	0.0190018	1.72121
PBANKA_0303900	pantothenate transporter	PAT	0.48	0.585276	0.232639
PBANKA_0416600	replication protein A1, small fragment	N/A	0.48	0.801011	0.0963616
PBANKA_0807500	conserved Plasmodium protein, unknown function	N/A	0.47	0.200104	0.698743
PBANKA_1129200	conserved Plasmodium protein, unknown function	N/A	0.47	0.265914	0.575259
PBANKA_1453300	acyl-CoA synthetase, putative	ACS11	0.47	0.371708	0.429798
PBANKA_1308200	1-acyl-sn-glycerol-3-phosphate acyltransferase, putative	LPAAT	0.47	0.500861	0.300283
PBANKA_1035700	WD repeat-containing protein 65, putative	WDR65	0.47	0.825394	0.0833389
PBANKA_0506900	phospholipid scramblase, putative	PLSCR	0.46	0.378015	0.422491
PBANKA_0607900	cGMP-specific 3',5'-cyclic phosphodiesterase alpha, putative	PDEalpha	0.46	0.544066	0.264349
PBANKA_1223800	V-type proton ATPase subunit a, putative	N/A	0.46	0.561288	0.250814
PBANKA_1113000	purine nucleoside phosphorylase, putative	PNP	0.46	0.574484	0.240722
PBANKA_1239900	acyl-CoA synthetase, putative	ACS10	0.46	0.631553	0.19959
PBANKA_0717800	60S ribosomal protein L15, putative	N/A	0.45	0.418237	0.378578
PBANKA_1232500	eukaryotic translation initiation factor 3 subunit B, putative	EIF3B	0.45	0.521566	0.28269
PBANKA_1001100	ubiquitin-specific protease, putative	N/A	0.45	0.524488	0.280264
PBANKA_1232200	FACT complex subunit SPT16	FACT-L	0.45	0.780914	0.107397
PBANKA_1210700	cytochrome b-c1 complex subunit 7, putative	QCR7	0.44	0.0289669	1.5381
PBANKA_1347700	isoleucine--tRNA ligase, putative	N/A	0.44	0.415763	0.381154
PBANKA_0620800	conserved protein, unknown function	N/A	0.44	0.703241	0.152896
PBANKA_0835600	cAMP-dependent protein kinase catalytic subunit, putative	PKAc	0.44	0.72906	0.137237
PBANKA_1120100	tetratricopeptide repeat protein, putative	N/A	0.43	0.231075	0.636247
PBANKA_1022300	mannose-1-phosphate guanyltransferase, putative	N/A	0.43	0.251212	0.599959
PBANKA_1244000	cell cycle regulator protein, putative	N/A	0.43	0.415074	0.381874
PBANKA_0407600	asparagine synthetase [glutamine-hydrolyzing]	AS	0.43	0.422124	0.37456
PBANKA_0214000	dynein heavy chain, putative	DHC3	0.42	0.171837	0.764884
PBANKA_0416400	ATP synthase-associated protein, putative	N/A	0.42	0.260899	0.583528
PBANKA_1317500	glucose-6-phosphate dehydrogenase-6-phosphogluconolactonase, putative	GluPho	0.42	0.2645	0.577575
PBANKA_1214700	conserved Plasmodium protein, unknown function	N/A	0.42	0.289002	0.5391
PBANKA_1429700	W2 domain-containing protein, putative	N/A	0.42	0.429626	0.366909
PBANKA_1033800	conserved protein, unknown function	N/A	0.42	0.880323	0.0553579
PBANKA_0415800	WD repeat-containing protein 66, putative	WDR66	0.42	0.951693	0.0215031
PBANKA_0110200	lsm12, putative	N/A	0.41	0.00378531	2.4219
PBANKA_0517900	conserved protein, unknown function	N/A	0.41	0.0537308	1.26978
PBANKA_1226800	DNA repair and recombination protein RAD54, putative	RAD54	0.41	0.107973	0.966683
PBANKA_1039400	ribosomal protein S27a, putative	N/A	0.41	0.133809	0.873514
PBANKA_0933800	conserved Plasmodium protein, unknown function	N/A	0.41	0.188612	0.724431
PBANKA_1116300	malate:quinone oxidoreductase, putative	MQO	0.41	0.32793	0.484218
PBANKA_1324100	ubiquitin carboxyl-terminal hydrolase isozyme L3, putative	UCHL3	0.41	0.469551	0.328318
PBANKA_1105300	conserved Plasmodium protein, unknown function	N/A	0.41	0.499619	0.301361
PBANKA_1434700	clathrin heavy chain, putative	CHC	0.41	0.51457	0.288555
PBANKA_0414500	protein YOP1	YOP1	0.41	0.530795	0.275074
PBANKA_0105400	coatomer alpha subunit, putative	N/A	0.41	0.535112	0.271555
PBANKA_1233500	mRNA-binding protein PUF1	PUF1	0.41	0.563767	0.248901
PBANKA_1010800	CCR4-associated factor 16, putative	CAF16	0.41	0.634133	0.19782
PBANKA_0706400	conserved Plasmodium protein, unknown function	N/A	0.41	0.774885	0.110763
PBANKA_1432400	perforin-like protein 2	PLP2	0.41	0.897775	0.0468323
PBANKA_1116500	mitochondrial import receptor subunit TOM40, putative	TOM40	0.4	0.0387166	1.4121
PBANKA_0212100	eukaryotic translation initiation factor 2 subunit alpha	eIF2alpha	0.4	0.36119	0.442265
PBANKA_1441400	proliferating cell nuclear antigen 2	PCNA2	0.4	0.49794	0.302823
PBANKA_0202500	P-loop containing nucleoside triphosphate hydrolase, putative	N/A	0.4	0.631844	0.19939
PBANKA_1427000	protein phosphatase PPM7	PPM7	0.4	0.741532	0.12987
PBANKA_0408400	phosphoglycerate mutase, putative	N/A	0.39	0.203671	0.691071
PBANKA_0209300	actin-related protein ARP1	ARP1	0.39	0.252289	0.598102
PBANKA_1018100	ABC transporter G family member 2	ABCG2	0.39	0.283686	0.547162
PBANKA_1019400	60S ribosomal protein L7-3, putative	N/A	0.39	0.475729	0.322641
PBANKA_1105100	DNA mismatch repair protein MSH6, putative	MSH6	0.39	0.791546	0.101524
PBANKA_1456200	rab specific GDP dissociation inhibitor, putative	rabGDI	0.38	0.265715	0.575584
PBANKA_1445400	protein transport protein SEC13	SEC13	0.38	0.413447	0.38358
PBANKA_1132400	conserved Plasmodium protein, unknown function	N/A	0.38	0.419495	0.377273
PBANKA_1125600	pyruvate kinase, putative	N/A	0.38	0.562792	0.249652
PBANKA_0805900	kinesin-8X	N/A	0.38	0.971646	0.0124917
PBANKA_0105600	translation initiation factor IF-2, putative	N/A	0.37	0.414154	0.382838
PBANKA_1428700	eukaryotic translation initiation factor 3 subunit A, putative	EIF3A	0.37	0.486776	0.312671
PBANKA_0720000	conserved Plasmodium protein, unknown function	N/A	0.37	0.656964	0.182459
PBANKA_1135000	YOP1-like protein, putative	YOP1L	0.37	0.677614	0.169018
PBANKA_1463000	osmiophilic body protein G377	G377	0.37	0.805551	0.093907
PBANKA_1038800	EGF domain-containing protein, putative	N/A	0.36	0.494621	0.305727
PBANKA_1023500	eukaryotic translation initiation factor 3 subunit H, putative	EIF3H	0.36	0.561956	0.250298
PBANKA_1115200	gamete egress protein GEP	GEP	0.36	0.618635	0.208566
PBANKA_0806100	CCR4 domain-containing protein 4, putative	CCR4-4	0.36	0.760693	0.118791
PBANKA_1322400	exonuclease V, mitochondrial, putative	N/A	0.36	0.853507	0.0687927
PBANKA_0518700	methionine--tRNA ligase, putative	N/A	0.35	0.0941282	1.02628
PBANKA_1228200	glutamate dehydrogenase, putative	GDH3	0.35	0.139535	0.855318
PBANKA_0911400	CLPTM1 domain-containing protein, putative	N/A	0.35	0.414412	0.382568
PBANKA_1423600	40S ribosomal protein S16, putative	N/A	0.35	0.520909	0.283238
PBANKA_1458800	kinesin-15	N/A	0.35	0.561034	0.25101
PBANKA_1019500	60S ribosomal protein L5, putative	N/A	0.35	0.605246	0.218068
PBANKA_0804300	DNA mismatch repair protein MSH2	MSH2-2	0.35	0.744344	0.128226
PBANKA_0811600	selenide water dikinase, putative	N/A	0.35	0.750695	0.124536
PBANKA_1323000	conserved protein, unknown function	N/A	0.35	0.794481	0.0999166
PBANKA_0919600	CCR4-NOT transcription complex subunit 2, putative	NOT2	0.35	0.868673	0.0611437
PBANKA_1028700	26S proteasome regulatory subunit RPN13, putative	RPN13	0.34	0.151388	0.819909
PBANKA_1409900	AP-1 complex subunit mu-1, putative	AP1M1	0.34	0.215644	0.666262
PBANKA_1219200	cytochrome c oxidase subunit 4, putative	COX4	0.34	0.245547	0.609866
PBANKA_1302200	translocation protein SEC62, putative	N/A	0.34	0.332184	0.478621
PBANKA_1301300	trailer hitch homolog	CITH	0.34	0.391314	0.407475
PBANKA_0103900	KH domain-containing protein, putative	N/A	0.34	0.481248	0.317632
PBANKA_1134700	conserved Plasmodium protein, unknown function	N/A	0.34	0.528806	0.276704
PBANKA_1435200	female development protein FD4	FD4	0.34	0.545945	0.262851
PBANKA_1434400	secreted ookinete protein, putative	PSOP17	0.34	0.686147	0.163583
PBANKA_1035500	vacuolar protein sorting-associated protein 29, putative	VPS29	0.33	0.259561	0.585761
PBANKA_1462700	THO complex subunit 2, putative	THO2	0.33	0.425063	0.371546
PBANKA_0414900	dynein intermediate light chain, putative	N/A	0.33	0.656827	0.182549
PBANKA_1124800	conserved Plasmodium protein, unknown function	N/A	0.33	0.662607	0.178744
PBANKA_0902300	female development protein FD2	FD2	0.33	0.828541	0.0816859
PBANKA_0519200	conserved Plasmodium protein, unknown function	N/A	0.33	0.846887	0.0721746
PBANKA_1202100	MKT1 domain-containing protein, putative	N/A	0.32	0.233773	0.631206
PBANKA_1430800	thioredoxin peroxidase 2, putative	Trx-Px2	0.32	0.26708	0.573359
PBANKA_0417700	alpha tubulin 1	N/A	0.32	0.273918	0.56238
PBANKA_1130800	phosphoinositide phosphatase SAC1, putative	SAC1	0.32	0.39805	0.400062
PBANKA_0920800	CRAL/TRIO domain-containing protein, putative	N/A	0.32	0.398446	0.39963
PBANKA_0917500	structural maintenance of chromosomes protein 1, putative	SMC1	0.32	0.427171	0.369398
PBANKA_1320200	STAG domain-containing protein, putative	N/A	0.32	0.464022	0.333461
PBANKA_1434800	phospholipid-transporting ATPase 2, putative	ATP2	0.32	0.498713	0.302149
PBANKA_0612300	apicomplexan kinetochore protein 7	AKIT7	0.32	0.720078	0.14262
PBANKA_0943200	casein kinase II beta chain, putative	N/A	0.31	0.0210969	1.67578
PBANKA_1315300	LCCL domain-containing protein	LAP5	0.31	0.0739298	1.13118
PBANKA_1437300	endoplasmin, putative	GRP94	0.31	0.120135	0.920329
PBANKA_1124900	oxidoreductase, putative	N/A	0.31	0.358566	0.445431
PBANKA_1117500	ribosomal protein L27a, putative	N/A	0.31	0.437176	0.359344
PBANKA_0301300	conserved protein, unknown function	N/A	0.31	0.485883	0.313469
PBANKA_0912100	casein kinase 1, putative	CK1	0.31	0.740341	0.130568
PBANKA_1457800	ADP-ribosylation factor GTPase-activating protein 1, putative	ARFGAP1	0.31	0.813164	0.0898217
PBANKA_0942300	radial spoke head protein, putative	N/A	0.31	0.986957	0.00570171
PBANKA_0834000	calcyclin-binding protein, putative	N/A	0.31	0.999448	0.000239586
PBANKA_0604200	zinc finger protein, putative	N/A	0.3	0.384778	0.41479
PBANKA_1351800	26S proteasome regulatory subunit RPN3, putative	RPN3	0.3	0.595982	0.224767
PBANKA_0940900	RuvB-like helicase 2, putative	RUVB2	0.3	0.667091	0.175815
PBANKA_1129100	DNA polymerase epsilon catalytic subunit A, putative	N/A	0.3	0.71327	0.146746
PBANKA_0712100	DNA helicase, putative	N/A	0.3	0.758941	0.119792
PBANKA_1144100	ABC transporter E family member 1, putative	ABCE1	0.3	0.805218	0.0940865
PBANKA_1406700	carbamoyl phosphate synthetase, putative	CPSII	0.3	0.817586	0.0874664
PBANKA_1109600	conserved Plasmodium protein, unknown function	N/A	0.3	0.911963	0.0400228
PBANKA_0509700	dynein, putative	N/A	0.3	0.945456	0.0243586
PBANKA_0937100	vacuolar protein sorting-associated protein 35, putative	VPS35	0.29	0.0732379	1.13526
PBANKA_0710100	2-oxoglutarate dehydrogenase E1 component, putative	KDH	0.29	0.114262	0.942099
PBANKA_1303300	cytochrome b-c1 complex subunit Rieske, putative	N/A	0.29	0.11705	0.931629
PBANKA_1222900	26S proteasome regulatory subunit RPN10, putative	RPN10	0.29	0.383256	0.416511
PBANKA_0716600	acylated pleckstrin-homology domain-containing protein, putative	APH	0.29	0.435888	0.360625
PBANKA_1038200	nuclear formin-like protein MISFIT	MISFIT	0.29	0.853347	0.0688742
PBANKA_0828000	gametocyte development protein GD1	GD1	0.29	0.932391	0.030402
PBANKA_0315200	small nuclear ribonucleoprotein Sm D2, putative	SNRPD2	0.28	0.0998793	1.00052
PBANKA_0806700	conserved Plasmodium protein, unknown function	0806700	0.28	0.348242	0.458119
PBANKA_1039600	26S proteasome regulatory subunit RPN6, putative	RPN6	0.28	0.400002	0.397937
PBANKA_0801200	erythrocyte membrane-associated antigen, putative	N/A	0.28	0.455366	0.34164
PBANKA_1103100	actin-depolymerizing factor 1	ADF1	0.28	0.515423	0.287836
PBANKA_0604800	eukaryotic translation initiation factor 3 subunit C, putative	EIF3C	0.28	0.632088	0.199223
PBANKA_1359300	VPS13 domain-containing protein, putative	N/A	0.28	0.665217	0.177037
PBANKA_1406500	conserved Plasmodium protein, unknown function	N/A	0.28	0.751794	0.123901
PBANKA_0207200	V-type proton ATPase subunit C, putative	N/A	0.28	0.773321	0.11164
PBANKA_0303300	conserved Plasmodium protein, unknown function	N/A	0.28	0.870037	0.0604625
PBANKA_1427200	protein phosphatase PPM5	PPM5	0.28	0.892068	0.049602
PBANKA_0704700	conserved Plasmodium protein, unknown function	N/A	0.28	0.914014	0.039047
PBANKA_1012800	voltage-dependent anion-selective channel protein, putative	N/A	0.27	0.207181	0.68365
PBANKA_1314100	E3 ubiquitin-protein ligase ZNF598, putative	N/A	0.27	0.519991	0.284004
PBANKA_0521500	conserved Plasmodium protein, unknown function	N/A	0.27	0.562321	0.250016
PBANKA_1118600	cell division cycle protein 48 homologue, putative	N/A	0.27	0.575834	0.239703
PBANKA_0306100	6-cysteine protein P230	P230	0.27	0.893517	0.0488973
PBANKA_0619200	secreted ookinete protein, putative	PSOP1	0.27	0.926494	0.0331572
PBANKA_0823500	glutamine synthetase	N/A	0.26	0.0778828	1.10856
PBANKA_0922800	small nuclear ribonucleoprotein Sm D1, putative	SNRPD1	0.26	0.284834	0.545407
PBANKA_0903900	coatomer subunit gamma, putative	SEC21	0.26	0.560311	0.251571
PBANKA_1003400	amino acid decarboxylase AAD, putative	AAD	0.26	0.648524	0.188074
PBANKA_1439400	histone chaperone ASF1, putative	ASF1	0.26	0.672057	0.172594
PBANKA_0818600	pre-mRNA-splicing factor ATP-dependent RNA helicase PRP43, putative	PRP43	0.26	0.74331	0.12883
PBANKA_0826300	thioredoxin-like protein 2, putative	TLP2	0.26	0.871883	0.0595417
PBANKA_0404700	glutaredoxin 1, putative	GRX1	0.26	0.888235	0.051472
PBANKA_1120800	signal recognition particle subunit SRP68, putative	SRP68	0.26	0.891954	0.0496577
PBANKA_1336900	conserved Plasmodium protein, unknown function	N/A	0.26	0.919201	0.0365894
PBANKA_0310500	conserved Plasmodium protein, unknown function	N/A	0.26	0.978301	0.00952761
PBANKA_0506700	citrate synthase, mitochondrial, putative	CS	0.25	0.313765	0.503396
PBANKA_0716000	structural maintenance of chromosomes protein 3, putative	SMC3	0.25	0.341794	0.466235
PBANKA_1354100	ras-related protein Rab-11B, putative	RAB11b	0.25	0.402691	0.395028
PBANKA_0505800	deoxyribose-phosphate aldolase, putative	DPA	0.25	0.487375	0.312136
PBANKA_0109100	transketolase, putative	TK	0.25	0.589017	0.229872
PBANKA_1413200	pinin/SDK/MemA domain-containing protein, putative	N/A	0.25	0.684361	0.164715
PBANKA_0941500	40S ribosomal protein S4, putative	RPS4	0.25	0.709638	0.148963
PBANKA_0520900	antigen UB05, putative	N/A	0.25	0.732639	0.13511
PBANKA_1008200	cGMP-dependent protein kinase	PKG	0.25	0.779467	0.108202
PBANKA_1439200	polyadenylate-binding protein 1, putative	PABP1	0.25	0.825182	0.0834503
PBANKA_1029400	conserved Plasmodium protein, unknown function	N/A	0.25	0.909064	0.0414053
PBANKA_1431050	10 kDa chaperonin, putative	CPN10	0.25	0.918889	0.0367368
PBANKA_1409800	ATP synthase subunit gamma, mitochondrial, putative	N/A	0.24	0.199185	0.700743
PBANKA_0926600	protein GCN20, putative	GCN20	0.24	0.340841	0.467449
PBANKA_1130400	proteasome subunit alpha type-4, putative	N/A	0.24	0.366667	0.435728
PBANKA_1211000	GMP synthase [glutamine-hydrolyzing], putative	GMPS	0.24	0.561213	0.250872
PBANKA_1025200	H/ACA ribonucleoprotein complex subunit 4, putative	CBF5	0.24	0.570072	0.24407
PBANKA_0308600	asparagine--tRNA ligase, putative	N/A	0.24	0.593765	0.226385
PBANKA_0803100	DNA replication licensing factor MCM7, putative	MCM7	0.24	0.863388	0.0637939
PBANKA_0827500	glutamine-dependent NAD(+) synthetase, putative	NADSYN	0.24	0.915769	0.0382143
PBANKA_1320900	thioredoxin 1, putative	TRX1	0.24	0.921832	0.0353483
PBANKA_1446900	dihydrolipoyl dehydrogenase, mitochondrial, putative	LPD1	0.23	0.12587	0.900078
PBANKA_0418200	ras-related protein RAB7, putative	RAB7	0.23	0.252954	0.596959
PBANKA_1208500	PI31 domain-containing protein, putative	N/A	0.23	0.321697	0.492553
PBANKA_1326300	cytochrome c1, heme protein, mitochondrial, putative	CYT1	0.23	0.368401	0.433679
PBANKA_0617000	cell division control protein CDC50A, putative	CDC50A	0.23	0.394538	0.403911
PBANKA_0410600	60S ribosomal protein L26, putative	N/A	0.23	0.539456	0.268044
PBANKA_1343300	proteasome subunit beta type-7, putative	N/A	0.23	0.684983	0.16432
PBANKA_1236300	ATP-dependent RNA helicase DDX1, putative	DDX1	0.23	0.747568	0.126349
PBANKA_0417800	protein hook, putative	N/A	0.23	0.93548	0.0289655
PBANKA_1005800	conserved Plasmodium protein, unknown function	N/A	0.23	0.949268	0.022611
PBANKA_0416100	dynein heavy chain, putative	MG1	0.23	0.962769	0.016478
PBANKA_0904400	transcription initiation factor IIF subunit beta, putative	TFG2	0.22	0.0854477	1.0683
PBANKA_0719400	LETM1-like protein, putative	N/A	0.22	0.111838	0.951411
PBANKA_1345000	PITH domain-containing protein, putative	N/A	0.22	0.481834	0.317103
PBANKA_1028400	60S ribosomal protein L10, putative	N/A	0.22	0.526663	0.278467
PBANKA_1107300	nuclear protein localization protein 4, putative	NPL4	0.22	0.570573	0.243689
PBANKA_1003100	pre-mRNA-processing-splicing factor 8, putative	PRPF8	0.22	0.663126	0.178404
PBANKA_1230200	cdc2-related protein kinase 5	CRK5	0.22	0.746669	0.126872
PBANKA_0605400	conserved Plasmodium protein, unknown function	N/A	0.22	0.758669	0.119948
PBANKA_1415600	DNA replication licensing factor MCM4, putative	MCM4	0.22	0.761218	0.118491
PBANKA_0418300	protein RER1, putative	RER1	0.22	0.767161	0.115114
PBANKA_1429400	dynein light chain 1, putative	N/A	0.22	0.776766	0.10971
PBANKA_1211700	Nicalin domain-containing protein	N/A	0.22	0.789722	0.102526
PBANKA_1237900	mitochondrial-processing peptidase subunit alpha, putative	QCR2	0.21	0.141008	0.850758
PBANKA_1321700	berghepain-1	BP1	0.21	0.405762	0.391728
PBANKA_1209800	proteasome subunit beta type-5, putative	N/A	0.21	0.419831	0.376925
PBANKA_1433500	PPPDE peptidase domain-containing protein, putative	N/A	0.21	0.45366	0.34327
PBANKA_0401800	lipin, putative	N/A	0.21	0.4727	0.325415
PBANKA_0936100	acylphosphatase, putative	N/A	0.21	0.474315	0.323933
PBANKA_0402300	lipoamide acyltransferase component of branched-chain alpha-keto acid dehydrogenase complex, putative	BCKDH-E2	0.21	0.528537	0.276924
PBANKA_1311700	multidrug resistance protein 2, putative	MDR2	0.21	0.532207	0.27392
PBANKA_0210100	vacuolar protein sorting-associated protein VTA1, putative	N/A	0.21	0.550244	0.259445
PBANKA_1226500	proteasome subunit beta type-4, putative	N/A	0.21	0.674296	0.17115
PBANKA_1014400	acid phosphatase, putative	N/A	0.21	0.791526	0.101535
PBANKA_0719100	conserved Plasmodium protein, unknown function	N/A	0.21	0.799634	0.0971087
PBANKA_0522900	pre-mRNA-splicing helicase BRR2, putative	BRR2	0.21	0.901342	0.0451102
PBANKA_0803000	origin recognition complex subunit 2, putative	ORC2	0.21	0.935568	0.0289245
PBANKA_0712900	high mobility group protein B2	HMGB2	0.21	0.96652	0.0147892
PBANKA_1032700	CUGBP Elav-like family member 2, putative	CELF2	0.21	0.993519	0.00282394
PBANKA_1433000	conserved protein, unknown function	N/A	0.21	0.993878	0.00266672
PBANKA_1357200	endoplasmic reticulum chaperone GRP170, putative	GRP170	0.2	0.235097	0.628752
PBANKA_0918100	60S ribosomal protein L38, putative	RPL38	0.2	0.440627	0.355928
PBANKA_1319500	LCCL domain-containing protein	CCP2	0.2	0.49457	0.305773
PBANKA_0210200	aspartate--tRNA ligase, putative	N/A	0.2	0.600375	0.221577
PBANKA_1133300	elongation factor 1-alpha	EF-1alpha	0.2	0.601619	0.220679
PBANKA_1345600	elongation factor Tu, putative	N/A	0.2	0.610096	0.214602
PBANKA_0505300	conserved Plasmodium protein, unknown function	N/A	0.2	0.6817	0.166407
PBANKA_1349400	DNA replication complex GINS protein, putative	N/A	0.2	0.801669	0.0960048
PBANKA_1401300	40S ribosomal protein S7, putative	N/A	0.2	0.831885	0.0799366
PBANKA_0819800	gamma-glutamylcysteine synthetase	gammaGCS	0.2	0.851836	0.069644
PBANKA_0411300	conserved Plasmodium protein, unknown function	N/A	0.2	0.900349	0.0455889
PBANKA_1359600	6-cysteine protein P48/45	P48/45	0.2	0.946273	0.0239836
PBANKA_1131500	conserved Plasmodium protein, unknown function	N/A	0.2	0.980964	0.00834686
PBANKA_1302800	thioredoxin peroxidase 1	TPx1	0.19	0.365221	0.437444
PBANKA_1447000	cytochrome b5, putative	N/A	0.19	0.386557	0.412786
PBANKA_0602200	signal recognition particle subunit SRP14, putative	SRP14	0.19	0.515832	0.287491
PBANKA_0306500	ARMT1-like domain-containing protein, putative	N/A	0.19	0.587374	0.231085
PBANKA_1027900	small nuclear ribonucleoprotein-associated protein B, putative	SMB1	0.19	0.691111	0.160452
PBANKA_1305700	vacuolar protein sorting-associated protein 60, putative	VPS60	0.19	0.742199	0.12948
PBANKA_1428900	bromodomain protein 2, putative	BDP2	0.19	0.899861	0.0458244
PBANKA_0707400	RNA-binding protein, putative	N/A	0.19	0.919149	0.0366139
PBANKA_1337600	BRCT domain-containing protein, putative	N/A	0.19	0.983583	0.00718913
PBANKA_0925400	dynein heavy chain, putative	N/A	0.19	0.990374	0.00420094
PBANKA_0813400	alkaline phosphatase, putative	N/A	0.18	0.141759	0.84845
PBANKA_0828100	fumarate hydratase, putative	FH	0.18	0.194731	0.710566
PBANKA_1408500	ATP synthase subunit O, mitochondrial, putative	OSCP	0.18	0.465931	0.331678
PBANKA_1350700	tryptophan--tRNA ligase, putative	cTrpRS	0.18	0.562025	0.250244
PBANKA_1201100	conserved Plasmodium protein, unknown function	N/A	0.18	0.578697	0.237549
PBANKA_1317400	HSP90 co-chaperone p23, putative	P23	0.18	0.616297	0.21021
PBANKA_1007200	replication protein A1, large subunit, putative	RPA1	0.18	0.623839	0.204927
PBANKA_1321200	vacuolar protein sorting-associated protein 4, putative	VPS4	0.18	0.740486	0.130483
PBANKA_1443000	NIMA related kinase 1, putative	NEK1	0.18	0.895302	0.0480305
PBANKA_0312500	origin recognition complex subunit 5, putative	ORC5	0.18	0.896414	0.0474914
PBANKA_0520700	WD repeat-containing protein, putative	N/A	0.18	0.948186	0.0231064
PBANKA_0610800	eukaryotic translation initiation factor eIF2A, putative	N/A	0.18	0.98177	0.00799005
PBANKA_0202300	UMP-CMP kinase, putative	N/A	0.17	0.108102	0.966166
PBANKA_1242000	ubiquitin carboxyl-terminal hydrolase 14, putative	USP14	0.17	0.483829	0.315308
PBANKA_0715900	ubiquitin carboxyl-terminal hydrolase 13, putative	USP13	0.17	0.560079	0.25175
PBANKA_1352000	elongation factor 1-gamma, putative	EF-1gamma	0.17	0.613573	0.212134
PBANKA_1032300	CTP synthase, putative	CTPS	0.17	0.743919	0.128474
PBANKA_1329700	26S proteasome regulatory subunit RPN2, putative	RPN2	0.17	0.752187	0.123674
PBANKA_1109000	RNA polymerase I, putative	N/A	0.17	0.798745	0.0975916
PBANKA_0926900	WD repeat-containing protein, putative	N/A	0.17	0.800537	0.0966184
PBANKA_1003800	V-type proton ATPase subunit B, putative	N/A	0.17	0.813096	0.0898581
PBANKA_1135200	GTP-binding protein, putative	N/A	0.17	0.855493	0.0677837
PBANKA_1127800	DnaJ protein, putative	N/A	0.17	0.919169	0.0366047
PBANKA_0402000	palmitoyltransferase DHHC1, putative	DHHC1	0.17	0.922543	0.0350134
PBANKA_1211300	autophagy-related protein 18, putative	ATG18	0.17	0.926596	0.0331096
PBANKA_1222000	histone deacetylase complex subunit SAP18, putative	SAP18	0.17	0.938425	0.0276004
PBANKA_1427700	RuvB-like helicase 1, putative	RUVB1	0.17	0.955119	0.0199424
PBANKA_0407400	aurora-related kinase ARK2	ARK2	0.17	0.975396	0.0108191
PBANKA_0507300	dynein heavy chain, putative	N/A	0.17	0.98729	0.00555548
PBANKA_0942400	WD repeat-containing protein, putative	N/A	0.17	0.989724	0.00448601
PBANKA_1141700	ubiquitin-60S ribosomal protein L40, putative	N/A	0.16	0.137015	0.863232
PBANKA_1409000	ER membrane protein complex subunit 7, putative	EMC7	0.16	0.358116	0.445976
PBANKA_1137200	protein transport protein Sec24A, putative	SEC24A	0.16	0.506746	0.295209
PBANKA_1358600	isocitrate dehydrogenase [NADP], mitochondrial, putative	IDH	0.16	0.532135	0.273978
PBANKA_1445800	ras-related protein Rab-2, putative	RAB2	0.16	0.730724	0.136247
PBANKA_1121700	leucine--tRNA ligase, putative	N/A	0.16	0.766664	0.115395
PBANKA_0816200	ribonuclease H2 subunit C, putative	N/A	0.16	0.977095	0.0100633
PBANKA_1134200	pyrroline-5-carboxylate reductase, putative	N/A	0.16	0.98494	0.00659015
PBANKA_0307000	60S ribosomal protein L37ae, putative	N/A	0.15	0.603901	0.219034
PBANKA_1324400	60S ribosomal protein L27, putative	RPL27	0.15	0.607032	0.216788
PBANKA_0939700	vacuolar fusion protein CCZ1, putative	N/A	0.15	0.652204	0.185616
PBANKA_0833600	importin alpha re-exporter, putative	CSE1	0.15	0.859119	0.0659469
PBANKA_1436200	histone-lysine N-methyltransferase, H3 lysine-4 specific, putative	SET10	0.15	0.889549	0.0508299
PBANKA_1360500	ethanolamine-phosphate cytidylyltransferase	ECT	0.15	0.982781	0.0075431
PBANKA_0108100	conserved Plasmodium protein, unknown function	N/A	0.15	0.999906	4.09284e-05
PBANKA_1453500	HD superfamily phosphohydrolase protein, putative	N/A	0.14	0.349467	0.456594
PBANKA_1445100	ATP-dependent protease subunit ClpQ, putative	ClpQ	0.14	0.482782	0.316249
PBANKA_0511900	60S ribosomal protein L3, putative	RPL3	0.14	0.69609	0.157335
PBANKA_0804000	60S ribosomal protein L37, putative	RPL37	0.14	0.76936	0.113871
PBANKA_0410400	glycogen synthase kinase-3 beta, putative	GSK3beta	0.14	0.783392	0.106021
PBANKA_0720200	protein SOC1	SOC1	0.14	0.810285	0.091362
PBANKA_1332100	zinc finger protein, putative	N/A	0.14	0.874337	0.0583213
PBANKA_0509800	cytochrome c oxidase copper chaperone, putative	COX17	0.14	0.892485	0.0493991
PBANKA_1217800	signal peptidase complex subunit 2, putative	SPC25	0.14	0.917393	0.0374448
PBANKA_1227400	serine/threonine protein phosphatase 2B catalytic subunit A	CNA	0.14	0.919399	0.0364961
PBANKA_1305300	FACT complex subunit SSRP1, putative	FACT-S	0.14	0.925786	0.0334892
PBANKA_0615600	thioredoxin-like protein	N/A	0.14	0.945813	0.0241945
PBANKA_1014600	serine/threonine protein phosphatase 2A activator, putative	PTPA	0.14	0.955495	0.0197715
PBANKA_0621600	conserved Plasmodium protein, unknown function	N/A	0.14	0.994402	0.00243779
PBANKA_0406300	DNA polymerase delta small subunit, putative	N/A	0.14	0.996573	0.00149075
PBANKA_0939900	U6 snRNA-associated Sm-like protein LSm4, putative	LSM4	0.14	0.99673	0.00142257
PBANKA_1424400	CS domain protein, putative	N/A	0.14	0.999951	2.13184e-05
PBANKA_1301400	proteasome subunit alpha type-1, putative	N/A	0.13	0.257486	0.589247
PBANKA_0506600	serine/arginine-rich splicing factor 4, putative	SRSF4	0.13	0.424889	0.371725
PBANKA_1351900	60S ribosomal protein L6, putative	RPL6	0.13	0.770801	0.113057
PBANKA_1104200	2-oxoisovalerate dehydrogenase subunit beta, mitochondrial, putative	BCKDHB	0.13	0.787487	0.103757
PBANKA_0919300	spermidine synthase, putative	SPDS	0.13	0.861042	0.0649758
PBANKA_0836300	cytoadherence linked asexual protein 9	CLAG9	0.13	0.869952	0.0605046
PBANKA_1023400	glutathione reductase, putative	GR	0.13	0.904507	0.0435879
PBANKA_0100900	ATP-dependent RNA helicase MTR4, putative	MTR4	0.13	0.939424	0.0271382
PBANKA_0917400	armadillo repeat protein PF16	PF16	0.13	0.962802	0.0164632
PBANKA_0601600	nuclear export mediator factor NEMF, putative	NEMF	0.13	0.984146	0.00694036
PBANKA_1312000	condensin-2 complex subunit G2, putative	CAPG2	0.13	0.98486	0.00662556
PBANKA_1131600	DNA replication licensing factor MCM6, putative	MCM6	0.13	0.988144	0.00517974
PBANKA_0605600	conserved Plasmodium protein, unknown function	N/A	0.13	0.992628	0.0032133
PBANKA_1218400	protein transport protein SEC22, putative	SEC22	0.12	0.440518	0.356036
PBANKA_1419100	dihydrolipoyllysine-residue succinyltransferase component of 2-oxoglutarate dehydrogenase complex, putative	N/A	0.12	0.567579	0.245974
PBANKA_0834400	mitochondrial-processing peptidase subunit beta, putative	QCR1	0.12	0.677664	0.168986
PBANKA_1206100	eukaryotic translation initiation factor 3 subunit D, putative	EIF3D	0.12	0.678419	0.168502
PBANKA_1218900	elongation factor 1-delta, putative	EF-1delta	0.12	0.748428	0.12585
PBANKA_1224500	Dpy-19-like C-mannosyltransferase	DPY19	0.12	0.803675	0.0949193
PBANKA_1346600	glutamine--tRNA ligase, putative	N/A	0.12	0.849924	0.0706201
PBANKA_0719300	bifunctional dihydrofolate reductase-thymidylate synthase, putative	DHFR-TS	0.12	0.859705	0.0656503
PBANKA_0924300	endoplasmic reticulum oxidoreductin, putative	ERO1	0.12	0.880969	0.0550394
PBANKA_0922500	kelch domain-containing protein, putative	N/A	0.12	0.882961	0.0540586
PBANKA_0828600	cytochrome c oxidase subunit 5B, putative	COX5B	0.12	0.90089	0.0453281
PBANKA_1226100	conserved Plasmodium protein, unknown function	N/A	0.12	0.911587	0.0402021
PBANKA_1331600	leucine-rich repeat protein	LRR14.1	0.12	0.925271	0.0337311
PBANKA_1443900	PhIL1-interacting candidate PIC1, putative	N/A	0.12	0.931985	0.0305911
PBANKA_0100800	zinc finger protein, putative	N/A	0.12	0.934118	0.0295981
PBANKA_0806400	PAT complex subunit CCDC47, putative	N/A	0.12	0.962409	0.0166401
PBANKA_1102900	cell division control protein 6, putative	CDC6	0.12	0.964128	0.0158655
PBANKA_0921300	deoxyuridine 5'-triphosphate nucleotidohydrolase, putative	N/A	0.12	0.965682	0.0151658
PBANKA_0305900	protein P22	Pb22	0.12	0.997652	0.00102102
PBANKA_1331300	WD repeat-containing protein, putative	N/A	0.12	0.999939	2.64813e-05
PBANKA_1244500	SNARE protein, putative	N/A	0.12	1	2.48e-09
PBANKA_0929100	acyl-CoA-binding protein, putative	N/A	0.11	0.61409	0.211768
PBANKA_1204800	phosducin-like protein 3	PhLP3	0.11	0.76763	0.114848
PBANKA_1142400	nucleoside diphosphate kinase b, putative	N/A	0.11	0.81118	0.0908828
PBANKA_1414400	exportin-T, putative	N/A	0.11	0.824332	0.0838977
PBANKA_0834300	gamma-tubulin complex component, putative	N/A	0.11	0.83953	0.0759637
PBANKA_1405200	conserved Plasmodium protein, unknown function	N/A	0.11	0.857864	0.0665818
PBANKA_1233100	proteasome subunit beta type-1, putative	N/A	0.11	0.862115	0.0644347
PBANKA_0923200	ATP synthase F0 subunit b-like protein, putative	ICAP2	0.11	0.868595	0.0611827
PBANKA_0302000	translocation protein SEC66, putative	SEC66	0.11	0.898993	0.0462435
PBANKA_0616700	NIMA related kinase 4	NEK4	0.11	0.92934	0.0318255
PBANKA_1101600	chromatin assembly factor 1 subunit A, putative	CAF1A	0.11	0.97376	0.011548
PBANKA_1125300	centrosomal protein CEP135, putative	CEP135	0.11	0.99925	0.000325752
PBANKA_1459900	signal recognition particle receptor subunit beta, putative	SRPRB	0.1	0.0952473	1.02115
PBANKA_1222100	regulator of chromosome condensation, putative	N/A	0.1	0.488397	0.311227
PBANKA_1213600	cysteine--tRNA ligase, putative	CysRS	0.1	0.639374	0.194245
PBANKA_1426500	cullin-1	CUL1	0.1	0.778595	0.108688
PBANKA_1219300	heat shock protein 110, putative	HSP110c	0.1	0.820979	0.0856679
PBANKA_1336300	GTPase-activating protein, putative	N/A	0.1	0.943352	0.025326
PBANKA_0404300	P-loop containing nucleoside triphosphate hydrolase, putative	N/A	0.1	0.948095	0.0231483
PBANKA_0807900	nucleoporin NUP335	NUP335	0.1	0.970589	0.0129647
PBANKA_0913700	coatomer subunit delta, putative	N/A	0.1	0.977016	0.0100984
PBANKA_0810200	conserved Plasmodium protein, unknown function	N/A	0.1	0.990379	0.00419846
PBANKA_1033900	40S ribosomal protein S8e, putative	N/A	0.1	0.996147	0.00167642
PBANKA_0602500	threonylcarbamoyl-AMP synthase, putative	SUA5	0.09	0.585168	0.232719
PBANKA_1428800	succinate dehydrogenase [ubiquinone] iron-sulfur subunit, mitochondrial, putative	SDHB	0.09	0.605256	0.218061
PBANKA_0210600	ubiquitin carboxyl-terminal hydrolase, putative	N/A	0.09	0.687591	0.16267
PBANKA_0811300	exportin-7, putative	N/A	0.09	0.89601	0.047687
PBANKA_0312400	DNA-directed RNA polymerase II subunit RPB2, putative	RPB2	0.09	0.932015	0.0305771
PBANKA_0820700	TLD domain-containing protein	N/A	0.09	0.932496	0.0303532
PBANKA_1223300	ras-related protein Rab-18, putative	RAB18	0.09	0.990892	0.00397382
PBANKA_1033200	DNA damage-inducible protein 1, putative	DDI1	0.09	0.994774	0.00227548
PBANKA_0613700	RNA-binding protein, putative	N/A	0.09	0.999402	0.000259595
PBANKA_1341500	RNA-binding protein, putative	N/A	0.09	0.99971	0.000125927
PBANKA_1025500	CCR4-NOT transcription complex subunit NOT1, putative	NOT1	0.09	0.999893	4.64528e-05
PBANKA_0510900	40S ribosomal protein S2, putative	RPS2	0.09	0.999955	1.9735e-05
PBANKA_0833000	profilin	PFN	0.08	0.718197	0.143757
PBANKA_0919000	26S proteasome regulatory subunit RPN7, putative	RPN7	0.08	0.779666	0.108091
PBANKA_1444100	T-complex protein 1 subunit gamma, putative	CCT3	0.08	0.87811	0.0564509
PBANKA_1014900	coatomer subunit beta, putative	N/A	0.08	0.895272	0.0480449
PBANKA_1364200	60S ribosomal protein L17, putative	N/A	0.08	0.915817	0.0381912
PBANKA_0613500	conserved Plasmodium protein, unknown function	N/A	0.08	0.933584	0.0298467
PBANKA_1331900	eukaryotic initiation factor 4a, putative	eIF4A	0.08	0.950103	0.0222295
PBANKA_0924100	thioredoxin-like protein, putative	N/A	0.08	0.958561	0.0183803
PBANKA_0405600	end-binding protein 1	EB1	0.08	0.973988	0.0114463
PBANKA_0804600	ATPase family AAA domain-containing protein 3A, putative	N/A	0.08	0.97889	0.00926626
PBANKA_0921600	alternative splicing factor SR-MG	SR-MG	0.08	0.994042	0.0025952
PBANKA_0301900	Sel1 repeat-containing protein, putative	N/A	0.08	0.995514	0.00195255
PBANKA_0617100	60S ribosomal protein L11a, putative	N/A	0.08	0.996991	0.00130856
PBANKA_0822900	dynein intermediate chain, putative	N/A	0.08	0.997471	0.0010996
PBANKA_1437200	conserved Plasmodium protein, unknown function	N/A	0.08	0.999699	0.00013057
PBANKA_1331100	conserved Plasmodium protein, unknown function	N/A	0.08	0.999818	7.88877e-05
PBANKA_1348900	chaperone binding protein, putative	N/A	0.08	0.999868	5.73663e-05
PBANKA_1313800	signal recognition particle subunit SRP54, putative	SRP54	0.08	0.999935	2.80586e-05
PBANKA_0835100	ATP synthase-associated protein, putative	N/A	0.07	0.755184	0.121948
PBANKA_0309100	eukaryotic peptide chain release factor subunit 1, putative	ERF1	0.07	0.944705	0.0247039
PBANKA_0401400	RNA-binding protein, putative	N/A	0.07	0.965034	0.0154575
PBANKA_0830000	RNA-binding protein, putative	N/A	0.07	0.974921	0.0110305
PBANKA_0928500	ATP-dependent zinc metalloprotease FTSH, putative	N/A	0.07	0.985459	0.00636132
PBANKA_1018600	60S ribosomal protein L21, putative	RPL21	0.07	0.994592	0.002355
PBANKA_1231800	60S ribosomal protein L12, putative	N/A	0.07	0.998377	0.000705545
PBANKA_0315600	40S ribosomal protein S30, putative	N/A	0.07	0.998991	0.000438241
PBANKA_0943100	CCR4-NOT transcription complex subunit NOT1-G, putative	NOT1-G	0.07	1	5.24228e-08
PBANKA_0109200	transcription elongation factor SPT5, putative	SPT5	0.06	0.685814	0.163794
PBANKA_1202200	U5 small nuclear ribonucleoprotein component, putative	EFTUD2	0.06	0.691316	0.160323
PBANKA_1351300	conserved Plasmodium protein, unknown function	N/A	0.06	0.774692	0.110871
PBANKA_1111400	inositol-3-phosphate synthase, putative	INO1	0.06	0.975757	0.0106585
PBANKA_0211300	cysteine desulfurase IscS, putative	NFS1	0.06	0.980825	0.00840852
PBANKA_0406200	conserved Plasmodium protein, unknown function	N/A	0.06	0.983333	0.00729951
PBANKA_0704100	ubiquitin conjugation factor E4 B, putative	UBE4B	0.06	0.98749	0.00546751
PBANKA_0706800	DnaJ protein, putative	N/A	0.06	0.98904	0.00478604
PBANKA_1135100	40S ribosomal protein S15, putative	RPS15	0.06	0.99386	0.00267463
PBANKA_0401500	exportin-1, putative	N/A	0.06	0.996167	0.00166805
PBANKA_1209400	inner membrane complex sub-compartment protein 1	ISP1	0.06	0.998255	0.000758476
PBANKA_1319200	AP-1 complex subunit gamma, putative	N/A	0.06	0.998746	0.000545152
PBANKA_1338600	60S ribosomal protein L23, putative	RPL23	0.06	0.999831	7.34415e-05
PBANKA_0805500	conserved Plasmodium protein, unknown function	N/A	0.06	1	2.47521e-10
PBANKA_0404600	activator of Hsp90 ATPase, putative	AHA1	0.05	0.762211	0.117925
PBANKA_0932200	peptidyl-prolyl cis-trans isomerase, putative	N/A	0.05	0.779105	0.108404
PBANKA_0703900	receptor for activated c kinase, putative	RACK1	0.05	0.954058	0.0204253
PBANKA_1235600	adenosylhomocysteinase, putative	SAHH	0.05	0.971797	0.0124244
PBANKA_1341900	ubiquitin-activating enzyme, putative	N/A	0.05	0.981887	0.00793866
PBANKA_0105300	WD repeat-containing protein, putative	N/A	0.05	0.9904	0.00418955
PBANKA_1009700	ribonuclease H2 subunit B, putative	N/A	0.05	0.995222	0.00207991
PBANKA_0807100	stomatin-like protein	STOML	0.05	0.998746	0.000545116
PBANKA_1334100	proteasome subunit beta type-2, putative	N/A	0.05	0.999998	8.3117e-07
PBANKA_1461800	26S protease regulatory subunit 8, putative	RPT6	0.05	1	1.07926e-07
PBANKA_1459300	actin I	ACT1	0.04	0.729067	0.137232
PBANKA_1431900	glycerol-3-phosphate dehydrogenase [NAD(+)], putative	N/A	0.04	0.895383	0.0479912
PBANKA_0906500	60S ribosomal protein L28, putative	N/A	0.04	0.902187	0.0447035
PBANKA_0618400	tetratricopeptide repeat protein, putative	N/A	0.04	0.971642	0.0124937
PBANKA_1231000	40S ribosomal protein S11, putative	RPS11	0.04	0.989698	0.00449751
PBANKA_0615200	calcium-dependent protein kinase 4	CDPK4	0.04	0.990717	0.00405048
PBANKA_0610900	HSP40, subfamily A, putative	HSP40	0.04	0.995215	0.00208311
PBANKA_1450300	ATP synthase subunit beta, mitochondrial	ATPbeta	0.04	0.997229	0.00120495
PBANKA_1406800	40S ribosomal protein S27, putative	RPS27	0.04	0.997981	0.000877769
PBANKA_1108700	structural maintenance of chromosomes protein 4	SMC4	0.04	0.998147	0.000805712
PBANKA_1310500	apicomplexan kinetochore protein 4	AKIT4	0.04	0.999127	0.000379198
PBANKA_0307100	conserved Plasmodium protein, unknown function	N/A	0.04	0.999442	0.000242358
PBANKA_0506100	PHAX domain-containing protein, putative	N/A	0.04	0.999771	9.95293e-05
PBANKA_1337500	protein STU2, putative	STU2	0.04	0.999891	4.74807e-05
PBANKA_1234500	FoP domain-containing protein, putative	N/A	0.04	0.999969	1.32678e-05
PBANKA_0832600	proteasome subunit beta type-6, putative	N/A	0.03	0.755934	0.121516
PBANKA_1016300	proliferation-associated protein 2g4, putative	N/A	0.03	0.802087	0.0957783
PBANKA_0313800	ATP synthase subunit alpha, mitochondrial, putative	N/A	0.03	0.92789	0.0325033
PBANKA_0501300	DNA polymerase delta catalytic subunit, putative	N/A	0.03	0.969302	0.0135407
PBANKA_1330000	enkurin domain-containing protein, putative	N/A	0.03	0.984449	0.00680679
PBANKA_1438300	phospholipid-transporting ATPase, putative	N/A	0.03	0.987464	0.00547872
PBANKA_0305000	serine repeat antigen 2	SERA2	0.03	0.987528	0.00545053
PBANKA_1222400	ubiquitin regulatory protein, putative	N/A	0.03	0.988611	0.00497478
PBANKA_1354400	60S ribosomal protein L18, putative	N/A	0.03	0.9943	0.00248268
PBANKA_1430900	SUN domain-containing protein, putative	N/A	0.03	0.999932	2.97383e-05
PBANKA_0316000	replication factor C subunit 1, putative	RFC1	0.03	0.999935	2.81445e-05
PBANKA_1431400	conserved Plasmodium protein, unknown function	N/A	0.03	0.999943	2.46151e-05
PBANKA_1122800	ribonuclease H2 subunit A, putative	N/A	0.03	0.999989	4.97476e-06
PBANKA_0202700	kinesin-8B	N/A	0.03	0.999996	1.74383e-06
PBANKA_0406500	T-complex protein 1 subunit eta, putative	CCT7	0.02	0.821176	0.0855637
PBANKA_1229200	60S ribosomal protein L19, putative	N/A	0.02	0.890582	0.0503259
PBANKA_0107300	T-complex protein 1 subunit zeta, putative	CCT6	0.02	0.926577	0.0331186
PBANKA_1454800	female development protein FD1	FD1	0.02	0.975437	0.0108009
PBANKA_1241800	DNA replication licensing factor MCM3, putative	MCM3	0.02	0.994455	0.00241469
PBANKA_1202400	60S ribosomal protein L13, putative	N/A	0.02	0.996172	0.00166583
PBANKA_1357700	aspartate carbamoyltransferase, putative	ATCase	0.02	0.998785	0.0005278
PBANKA_0803400	40S ribosomal protein S29, putative	N/A	0.02	0.998939	0.000461179
PBANKA_1029600	conserved Plasmodium protein, unknown function	N/A	0.02	0.999951	2.1315e-05
PBANKA_0406000	apicomplexan kinetochore protein 10	AKIT10	0.02	0.999984	6.99114e-06
PBANKA_1213100	prohibitin 2	PHB2	0.02	0.999987	5.74609e-06
PBANKA_0810800	conserved protein, unknown function	N/A	0.02	0.99999	4.37021e-06
PBANKA_1117700	malate dehydrogenase, putative	MDH	0.01	0.868653	0.0611535
PBANKA_1344400	AMP deaminase	AMPD	0.01	0.88844	0.0513717
PBANKA_0715700	lysine decarboxylase-like protein, putative	N/A	0.01	0.896939	0.0472373
PBANKA_1004000	cytosolic glyoxalase II, putative	cGLO2	0.01	0.970364	0.0130653
PBANKA_0707500	RWD domain-containing protein, putative	N/A	0.01	0.992688	0.00318722
PBANKA_1306000	replication factor A protein 3, putative	RPA3	0.01	0.998936	0.000462513
PBANKA_1108000	CFA20 domain-containing protein, putative	N/A	0.01	0.99899	0.000438719
PBANKA_0519300	conserved Plasmodium protein, unknown function	N/A	0.01	0.999765	0.000102127
PBANKA_1431500	radial spoke protein 9	RSP9	0.01	0.999936	2.76071e-05
PBANKA_0718800	small GTP-binding protein sar1, putative	SAR1	0.01	0.999989	4.60224e-06
PBANKA_0933700	mitogen-activated protein kinase 2	MAPK2	0.01	0.999998	9.6106e-07
PBANKA_0818500	conserved protein, unknown function	N/A	0.01	0.999998	7.30364e-07
PBANKA_1110500	translationally-controlled tumor protein homolog	TCTP	0	0.809036	0.0920321
PBANKA_1209000	eukaryotic translation initiation factor 2 subunit beta, putative	eIF2beta	0	0.853568	0.0687617
PBANKA_0614500	eukaryotic translation initiation factor 3 subunit I, putative	EIF3I	0	0.917429	0.0374276
PBANKA_1421900	GTP-binding translation elongation factor, putative	N/A	0	0.930761	0.0311617
PBANKA_1346200	signal peptidase complex catalytic subunit SEC11, putative	SEC11	0	0.991998	0.00348922
PBANKA_0205200	conserved Plasmodium protein, unknown function	N/A	0	0.996456	0.00154209
PBANKA_1116800	BFR1 domain-containing protein, putative	N/A	0	0.999142	0.000372753
PBANKA_0401600	N-ethylmaleimide-sensitive fusion protein, putative	NSF	0	0.999418	0.000252845
PBANKA_1456800	vacuolar-sorting protein SNF7, putative	SNF7	0	0.999796	8.87751e-05
PBANKA_1201500	respiratory chain complex 4 associated protein 3, putative	N/A	0	0.99995	2.17552e-05
PBANKA_1340400	lactate dehydrogenase, putative	N/A	0	0.999969	1.34086e-05
PBANKA_1450200	serine hydroxymethyltransferase, putative	SHMT	0	1	9.09796e-08
PBANKA_1033700	conserved Plasmodium protein, unknown function	N/A	0	1	3.21772e-09
PBANKA_1321000	MA3 domain-containing protein, putative	N/A	-0.01	0.904208	0.0437317
PBANKA_1309900	M17 leucyl aminopeptidase, putative	LAP	-0.01	0.91165	0.0401718
PBANKA_0938900	IWS1-like protein, putative	N/A	-0.01	0.945434	0.0243687
PBANKA_0717900	RNA-binding protein, putative	N/A	-0.01	0.969279	0.0135514
PBANKA_1403800	translational activator GCN1, putative	GCN1	-0.01	0.98396	0.00702236
PBANKA_0401100	serine/threonine protein kinase, putative	SRPK1	-0.01	0.995311	0.0020411
PBANKA_0407500	N2227-like protein, putative	N/A	-0.01	0.995509	0.00195497
PBANKA_1416900	structural maintenance of chromosomes protein 2	SMC2	-0.01	0.998271	0.000751474
PBANKA_0610400	non-SERCA-type Ca2+ -transporting P-ATPase, putative	ATP4	-0.01	0.999997	1.38635e-06
PBANKA_1417800	tRNA (guanine(26)-N(2))-dimethyltransferase, putative	TRM1	-0.02	0.904691	0.0434997
PBANKA_1343200	conserved Plasmodium protein, unknown function	N/A	-0.02	0.972948	0.0119105
PBANKA_0809400	plasma membrane protein 1	PMP1	-0.02	0.984325	0.00686143
PBANKA_1339900	SNARE protein, putative	N/A	-0.02	0.986081	0.00608758
PBANKA_1133200	cdc2-related kinase 2	CRK2	-0.02	0.987619	0.00541067
PBANKA_0417500	60S ribosomal protein L32, putative	RPL32	-0.02	0.991418	0.00374325
PBANKA_0906900	DnaJ domain-containing protein, putative	N/A	-0.02	0.996685	0.00144219
PBANKA_1302600	DNA primase small subunit, putative	N/A	-0.02	0.997114	0.00125521
PBANKA_1306800	Sec7 domain-containing protein ARFGEF, putative	ARFGEF	-0.02	0.998507	0.000648841
PBANKA_1140600	DNA-directed RNA polymerases I, II, and III subunit RPABC1, putative	RPB5	-0.02	0.99947	0.000230249
PBANKA_1441100	haloacid dehalogenase-like hydrolase, putative	HAD2	-0.02	0.999888	4.88296e-05
PBANKA_0605500	conserved Plasmodium protein, unknown function	N/A	-0.03	0.84953	0.0708214
PBANKA_1408000	H/ACA ribonucleoprotein complex subunit 1, putative	GAR1	-0.03	0.929446	0.0317758
PBANKA_1358700	conserved Plasmodium protein, unknown function	N/A	-0.03	0.936487	0.0284981
PBANKA_0101000	MYND-type zinc finger protein, putative	N/A	-0.03	0.963004	0.0163719
PBANKA_1201900	40S ribosomal protein S20e, putative	N/A	-0.03	0.974573	0.0111858
PBANKA_0937700	60S ribosomal protein L36, putative	RPL36	-0.03	0.98446	0.00680181
PBANKA_0209900	nucleoside transporter 4, putative	NT4	-0.03	0.986054	0.00609925
PBANKA_0610200	DNA replication licensing factor MCM5, putative	MCM5	-0.03	0.98813	0.00518583
PBANKA_0824800	polyadenylate-binding protein 2, putative	PABP2	-0.03	0.993022	0.00304127
PBANKA_1221200	60S ribosomal protein L34, putative	RPL34	-0.03	0.994543	0.00237631
PBANKA_1213700	methionine aminopeptidase 1b, putative	METAP1b	-0.03	0.997212	0.00121229
PBANKA_0108800	histone H3	H3	-0.03	0.997929	0.000900482
PBANKA_0706700	dicarboxylate/tricarboxylate carrier, putative	DTC	-0.03	0.999008	0.000430935
PBANKA_0702000	coiled-coil domain-containing protein 39, putative	N/A	-0.03	0.999046	0.000414333
PBANKA_0520400	dynamin-like protein, putative	DYN2	-0.03	0.999882	5.12547e-05
PBANKA_1423300	DNA/RNA-binding protein Alba 1, putative	ALBA1	-0.03	0.999917	3.60269e-05
PBANKA_0939300	coiled-coil domain-containing protein 40, putative	N/A	-0.03	0.99992	3.46321e-05
PBANKA_1017900	phosphoenolpyruvate carboxylase	PEPC	-0.03	0.999958	1.83628e-05
PBANKA_0415200	vacuolar protein sorting-associated protein 46, putative	VPS46	-0.03	0.999964	1.56251e-05
PBANKA_0802300	HECT-type E3 ubiquitin ligase UT, putative	N/A	-0.04	0.332266	0.478514
PBANKA_0602800	ubiquitin-conjugating enzyme E2, putative	UBC	-0.04	0.905722	0.0430052
PBANKA_0921500	small nuclear ribonucleoprotein F, putative	SNRPF	-0.04	0.942658	0.0256459
PBANKA_1310400	centrin-2, putative	CEN2	-0.04	0.948681	0.0228799
PBANKA_1103400	60S ribosomal protein L31, putative	RPL31	-0.04	0.954094	0.0204088
PBANKA_0213200	apicomplexan kinetochore protein 8	AKIT8	-0.04	0.965759	0.0151313
PBANKA_1131900	serine/threonine protein phosphatase 5	PP5	-0.04	0.973111	0.0118375
PBANKA_1112700	conserved protein, unknown function	N/A	-0.04	0.976926	0.0101385
PBANKA_1034100	FANCJ-like helicase, putative	FANCJ	-0.04	0.983752	0.00711417
PBANKA_0607400	protein phosphatase PPM11, putative	PPM11	-0.04	0.996193	0.00165649
PBANKA_1028300	serine/threonine protein phosphatase PP1	PP1	-0.04	0.997671	0.00101262
PBANKA_1030300	nuclear transport factor 2, putative	NTF2	-0.04	0.998876	0.000488457
PBANKA_0414100	inorganic pyrophosphatase, putative	PPase	-0.04	0.999198	0.000348502
PBANKA_0928700	ubiquitin-protein ligase, putative	N/A	-0.04	0.999477	0.000227272
PBANKA_0934200	ubiquitin domain-containing protein DSK2, putative	DSK2	-0.04	0.9996	0.000173679
PBANKA_0611600	ribonucleoside-diphosphate reductase large subunit, putative	N/A	-0.04	0.999946	2.35871e-05
PBANKA_0916100	nucleic acid binding protein, putative	N/A	-0.04	0.999955	1.96699e-05
PBANKA_0622700	mago nashi protein homologue, putative	N/A	-0.05	0.433212	0.363299
PBANKA_1108600	alpha-soluble NSF attachment protein, putative	N/A	-0.05	0.697038	0.156744
PBANKA_0508100	chromodomain-helicase-DNA-binding protein 1, putative	CHD1	-0.05	0.793196	0.10062
PBANKA_1418900	ras-related protein Rab-11A	Rab11a	-0.05	0.857512	0.0667597
PBANKA_1455100	replication factor C subunit 4, putative	RFC4	-0.05	0.876576	0.0572107
PBANKA_1358300	conserved Plasmodium protein, unknown function	N/A	-0.05	0.892962	0.0491669
PBANKA_1119300	ATP synthase-associated protein, putative	N/A	-0.05	0.90642	0.0426706
PBANKA_0313600	conserved Plasmodium protein, unknown function	N/A	-0.05	0.96019	0.0176426
PBANKA_0105500	glutaredoxin-like protein	GLP2	-0.05	0.98686	0.00574453
PBANKA_0923400	60S ribosomal protein L35, putative	RPL35	-0.05	0.992098	0.00344541
PBANKA_0914300	protein disulfide-isomerase, putative	N/A	-0.05	0.997423	0.00112066
PBANKA_1454600	nucleoporin NUP269	NUP269	-0.05	0.998055	0.000845324
PBANKA_0928800	splicing factor U2AF small subunit, putative	U2AF1	-0.05	0.998539	0.000634956
PBANKA_1326000	GTP-binding protein, putative	N/A	-0.05	0.999108	0.000387661
PBANKA_0517800	Sec1 family protein, putative	SLY1	-0.05	0.999453	0.000237548
PBANKA_1355500	casein kinase II beta chain, putative	CK2beta2	-0.05	0.999666	0.000144963
PBANKA_0711200	ubiquitin-like protein, putative	N/A	-0.05	0.999911	3.86275e-05
PBANKA_1406200	TOM1-like protein, putative	N/A	-0.06	0.48076	0.318071
PBANKA_0205400	proteasome subunit beta type-3, putative	N/A	-0.06	0.531507	0.274491
PBANKA_0302300	aspartate aminotransferase, putative	AspAT	-0.06	0.7276	0.138107
PBANKA_0929800	insulinase, putative	N/A	-0.06	0.881053	0.0549982
PBANKA_0406800	pre-mRNA-processing factor 19, putative	PRPF19	-0.06	0.897406	0.047011
PBANKA_1011400	DNA topoisomerase 2, putative	TOP2	-0.06	0.928567	0.0321866
PBANKA_1230500	THO complex subunit 4, putative	ALYREF	-0.06	0.939134	0.0272724
PBANKA_0717000	ATPase GET3, putative	GET3	-0.06	0.96111	0.017227
PBANKA_0813500	SAP domain-containing protein, putative	N/A	-0.06	0.96465	0.0156301
PBANKA_1314800	elongation factor 2, putative	eEF2	-0.06	0.974078	0.0114063
PBANKA_1356300	CDT1-like protein, putative	N/A	-0.06	0.986527	0.00589121
PBANKA_1002000	Ran-binding protein, putative	N/A	-0.06	0.990748	0.00403696
PBANKA_1344300	chromatin assembly factor 1 subunit B, putative	CAF1B	-0.06	0.992332	0.00334298
PBANKA_1241900	ubiquitin-conjugating enzyme E2 13, putative	UBC13	-0.06	0.999244	0.000328463
PBANKA_1438000	cAMP-dependent protein kinase regulatory subunit, putative	PKAr	-0.06	0.999904	4.19042e-05
PBANKA_1348800	origin recognition complex subunit 4, putative	ORC4	-0.06	0.999983	7.53727e-06
PBANKA_0816400	ATP-dependent 6-phosphofructokinase, putative	PFK9	-0.07	0.740522	0.130462
PBANKA_0720300	eukaryotic translation initiation factor 3 subunit M, putative	EIF3M	-0.07	0.767634	0.114846
PBANKA_1331400	MORC family protein, putative	MORC	-0.07	0.768008	0.114634
PBANKA_1242700	AP-1/2 complex subunit beta, putative	N/A	-0.07	0.891967	0.0496512
PBANKA_1348000	transmembrane emp24 domain-containing protein, putative	N/A	-0.07	0.897446	0.0469918
PBANKA_1451600	SUMO-activating enzyme subunit 2, putative	UBA2	-0.07	0.940029	0.026859
PBANKA_0206300	centrin-1, putative	CEN1	-0.07	0.972183	0.0122522
PBANKA_1318900	methyltransferase AAMT, putative	N/A	-0.07	0.985526	0.00633213
PBANKA_1417900	conserved protein, unknown function	N/A	-0.07	0.995607	0.00191221
PBANKA_0522700	alpha tubulin 2	N/A	-0.07	0.999042	0.000416402
PBANKA_1115800	conserved Plasmodium protein, unknown function	N/A	-0.07	0.999498	0.000217928
PBANKA_1207700	zinc finger protein, putative	ZNF2	-0.07	0.999535	0.000201969
PBANKA_0904100	ras-related protein Rab-6	RAB6	-0.07	0.999985	6.41462e-06
PBANKA_1218200	T-complex protein 1 subunit epsilon, putative	CCT5	-0.08	0.743107	0.128949
PBANKA_0715600	26S protease regulatory subunit 6B, putative	RPT3	-0.08	0.868061	0.0614499
PBANKA_0504800	conserved Plasmodium protein, unknown function	N/A	-0.08	0.880085	0.0554752
PBANKA_0709000	protein transport protein SEC61 subunit beta, putative	SEC61B	-0.08	0.927203	0.032825
PBANKA_1137800	glideosome-associated connector	GAC	-0.08	0.945842	0.0241816
PBANKA_1107200	protein CAF40, putative	CAF40	-0.08	0.988332	0.00509716
PBANKA_0938600	casein kinase 2, alpha subunit	CK2alpha	-0.08	0.999948	2.27637e-05
PBANKA_0702400	conserved protein, unknown function	N/A	-0.09	0.482149	0.316818
PBANKA_1356900	U4/U6 small nuclear ribonucleoprotein PRP4, putative	PRPF4	-0.09	0.622474	0.205879
PBANKA_1242800	eukaryotic translation initiation factor 3 subunit E, putative	EIF3E	-0.09	0.757349	0.120704
PBANKA_1341600	translation initiation factor eIF-2B subunit gamma, putative	N/A	-0.09	0.787716	0.10363
PBANKA_1323300	pyridoxal 5'-phosphate synthase, putative	N/A	-0.09	0.805209	0.0940914
PBANKA_1329200	dynein beta chain, putative	N/A	-0.09	0.81648	0.0880543
PBANKA_1129600	TPH domain-containing protein, putative	N/A	-0.09	0.81927	0.0865731
PBANKA_1333100	protein MGET, putative	N/A	-0.09	0.862832	0.0640739
PBANKA_0203800	phenylalanine--tRNA ligase alpha subunit, putative	N/A	-0.09	0.865532	0.0627167
PBANKA_1406600	CCAAT-binding transcription factor, putative	N/A	-0.09	0.905823	0.0429564
PBANKA_0824700	thioredoxin reductase, putative	TRXR	-0.09	0.921927	0.0353035
PBANKA_1104800	actin-like protein, putative	ALP2b	-0.09	0.971796	0.012425
PBANKA_1035100	rRNA 2'-O-methyltransferase fibrillarin, putative	NOP1	-0.09	0.983166	0.00737302
PBANKA_0942500	thioredoxin-like mero protein, putative	Trx-mero	-0.09	0.989059	0.0047776
PBANKA_1010200	methionine aminopeptidase 2, putative	METAP2	-0.09	0.990903	0.00396907
PBANKA_1450700	clustered-asparagine-rich protein, putative	CARP	-0.09	0.994855	0.00224023
PBANKA_1030100	actin II	ACT2	-0.09	0.996749	0.00141424
PBANKA_0911700	subtilisin-like protease 2	SUB2	-0.09	0.998229	0.000769685
PBANKA_0409800	ATP synthase F0 subunit d-like protein, putative	N/A	-0.09	0.999537	0.000200964
PBANKA_1137900	proliferating cell nuclear antigen 1, putative	PCNA1	-0.09	0.999791	9.08754e-05
PBANKA_1423900	translation initiation factor SUI1, putative	N/A	-0.09	0.999791	9.0739e-05
PBANKA_0902400	kinesin-X4	N/A	-0.09	1	2.96972e-08
PBANKA_0812000	DNA primase large subunit, putative	N/A	-0.1	0.573726	0.241296
PBANKA_0805200	cytoskeleton associated protein, putative	N/A	-0.1	0.740157	0.130676
PBANKA_0417400	GTPase-activating protein, putative	N/A	-0.1	0.819178	0.0866217
PBANKA_0701500	prohibitin 1	PHB1	-0.1	0.887867	0.0516519
PBANKA_1356400	DNA repair protein RAD5, putative	RAD5	-0.1	0.889642	0.0507845
PBANKA_0503600	60S ribosomal protein L30e, putative	N/A	-0.1	0.927283	0.0327878
PBANKA_0307800	conserved Plasmodium protein, unknown function	N/A	-0.1	0.934613	0.0293682
PBANKA_1123800	GAS8-like protein, putative	N/A	-0.1	0.94181	0.0260368
PBANKA_1335200	pre-mRNA-splicing factor ISY1, putative	ISY1	-0.1	0.966114	0.0149715
PBANKA_0934700	conserved protein, unknown function	N/A	-0.1	0.971949	0.0123563
PBANKA_0203000	chromatin assembly factor 1 subunit C, putative	CAF1C	-0.1	0.976579	0.0102925
PBANKA_0412100	serine/threonine protein phosphatase 6	PPP6	-0.1	0.990682	0.0040659
PBANKA_1323700	FYVE and coiled-coil domain-containing protein, putative	FCP	-0.1	0.99193	0.00351907
PBANKA_1458300	kinesin-13	N/A	-0.1	0.992931	0.00308096
PBANKA_1402600	DNA ligase I, putative	N/A	-0.1	0.998052	0.000846681
PBANKA_0702800	protein disulfide-isomerase, putative	N/A	-0.1	0.999989	4.60444e-06
PBANKA_1038900	condensin complex subunit 1, putative	CAPD2	-0.1	0.999994	2.50841e-06
PBANKA_1415500	U4/U6.U5 tri-snRNP-associated protein 2, putative	USP39	-0.11	0.538625	0.268713
PBANKA_1442300	kinetochore protein SPC24, putative	SPC24	-0.11	0.830166	0.0808351
PBANKA_1326800	replication factor C subunit 3, putative	RFC3	-0.11	0.862606	0.0641874
PBANKA_1117100	histone H3 variant	H3.3	-0.11	0.887054	0.05205
PBANKA_0929700	haloacid dehalogenase-like hydrolase, putative	N/A	-0.11	0.933886	0.0297063
PBANKA_1143600	alanine--tRNA ligase, putative	AlaRS	-0.11	0.957812	0.0187197
PBANKA_1323200	AP-4 complex accessory subunit Tepsin, putative	N/A	-0.11	0.964614	0.0156465
PBANKA_0910800	conserved Plasmodium protein, unknown function	N/A	-0.11	0.999955	1.94604e-05
PBANKA_1340100	L-lactate dehydrogenase	LDH	-0.12	0.423363	0.373287
PBANKA_1415100	choline-phosphate cytidylyltransferase	CCT	-0.12	0.644295	0.190915
PBANKA_1402900	PUB domain-containing protein, putative	N/A	-0.12	0.649481	0.187433
PBANKA_1318400	6-phosphogluconate dehydrogenase, decarboxylating, putative	6PGD	-0.12	0.707287	0.150404
PBANKA_0409300	phosphatidylinositol 3- and 4-kinase, putative	N/A	-0.12	0.789364	0.102723
PBANKA_1426700	hydroxymethyldihydropterin pyrophosphokinase-dihydropteroate synthase, putative	PPPK-DHPS	-0.12	0.833768	0.0789549
PBANKA_1440700	ubiquitin-activating enzyme E1, putative	UBA1	-0.12	0.876421	0.0572874
PBANKA_0919800	bifunctional farnesyl/geranylgeranyl diphosphate synthase, putative	FPPS/GGPPS	-0.12	0.923519	0.0345543
PBANKA_1337100	splicing factor 1, putative	SF1	-0.12	0.947073	0.0236166
PBANKA_0835300	V-type proton ATPase subunit E, putative	N/A	-0.12	0.94902	0.0227245
PBANKA_0109600	ATP synthase-associated protein, putative	N/A	-0.12	0.956652	0.0192461
PBANKA_1218500	protein phosphatase inhibitor 2, putative	N/A	-0.12	0.964567	0.0156678
PBANKA_0912200	signal recognition particle subunit SRP72, putative	SRP72	-0.12	0.965213	0.0153769
PBANKA_1018300	dynein intermediate chain, putative	N/A	-0.12	0.976643	0.010264
PBANKA_0920100	prefoldin subunit 5	PCS5	-0.12	0.979568	0.00896522
PBANKA_0924800	golgi protein 2	GP2	-0.12	0.991816	0.00356886
PBANKA_0314200	calcium-dependent protein kinase 1	CDPK1	-0.12	0.995176	0.00210024
PBANKA_1208800	MORN repeat protein, putative	N/A	-0.12	0.995685	0.00187824
PBANKA_1036600	ribonucleoside-diphosphate reductase small chain, putative	N/A	-0.13	0.5095	0.292856
PBANKA_1234400	zinc finger protein, putative	N/A	-0.13	0.559048	0.252551
PBANKA_0806800	coiled-coil domain-containing protein CCDC148/CCDC112, putative	N/A	-0.13	0.582043	0.235045
PBANKA_1026600	protein SEY1, putative	SEY1	-0.13	0.68556	0.163955
PBANKA_1243900	apicomplexan kinetochore protein 5	AKIT5	-0.13	0.692609	0.159512
PBANKA_0610500	glutathione peroxidase-like thioredoxin peroxidase	TPx(Gl)	-0.13	0.732532	0.135174
PBANKA_1123500	ISWI chromatin-remodeling complex ATPase, putative	ISWI	-0.13	0.741043	0.130156
PBANKA_1130500	proteasome subunit alpha type-7, putative	N/A	-0.13	0.799392	0.0972403
PBANKA_0942900	phenylalanine--tRNA ligase beta subunit, putative	N/A	-0.13	0.831691	0.0800379
PBANKA_1236600	conserved Plasmodium protein, unknown function	N/A	-0.13	0.857629	0.0667006
PBANKA_1425000	RNA-binding protein, putative	N/A	-0.13	0.866065	0.0624497
PBANKA_0943300	actin-like protein, putative	ALP2a	-0.13	0.894847	0.048251
PBANKA_1231200	phosducin-like protein 1, putative	PhLP1	-0.13	0.917593	0.0373501
PBANKA_0939600	polyadenylate-binding protein-interacting protein 1, putative	PAIP1	-0.13	0.92172	0.0354009
PBANKA_1226600	tubulin gamma chain, putative	N/A	-0.13	0.94811	0.0231412
PBANKA_1206900	tubulin beta chain, putative	N/A	-0.13	0.990566	0.0041167
PBANKA_0609900	heat shock protein DNAJ homologue Pfj4, putative	N/A	-0.13	0.991581	0.00367186
PBANKA_1222800	tyrosine--tRNA ligase, putative	TyrRS	-0.13	0.999897	4.48009e-05
PBANKA_1122400	superoxide dismutase [Fe], putative	SOD2	-0.14	0.523197	0.281335
PBANKA_1035900	glycerophosphodiester phosphodiesterase, putative	GDPD	-0.14	0.595936	0.2248
PBANKA_0404200	ubiquitin-conjugating enzyme MMS2, putative	N/A	-0.14	0.744839	0.127938
PBANKA_1418300	golgi protein 1, putative	PRP2	-0.14	0.840399	0.0755147
PBANKA_0813900	26S proteasome regulatory subunit RPN8, putative	RPN8	-0.14	0.873628	0.0586734
PBANKA_1206600	26S protease regulatory subunit 4, putative	N/A	-0.14	0.888764	0.0512136
PBANKA_1431100	conserved Plasmodium protein, unknown function	N/A	-0.14	0.898654	0.0464075
PBANKA_0314700	replication factor C subunit 2, putative	RFC2	-0.14	0.90186	0.0448611
PBANKA_0507800	conserved protein, unknown function	N/A	-0.14	0.913042	0.0395091
PBANKA_0712600	14-3-3 protein	14-3-3I	-0.14	0.995061	0.00215034
PBANKA_1036000	transcription elongation factor SPT6, putative	SPT6	-0.15	0.357064	0.447254
PBANKA_1125500	ATPase, putative	N/A	-0.15	0.48347	0.31563
PBANKA_1348100	AMMECR1 domain-containing protein, putative	N/A	-0.15	0.662062	0.179101
PBANKA_1413100	lipoate-protein ligase 1	LipL1	-0.15	0.706399	0.15095
PBANKA_1202700	RNA-binding protein, putative	N/A	-0.15	0.740027	0.130753
PBANKA_0502200	26S proteasome regulatory subunit p55, putative	RPN5	-0.15	0.78832	0.103297
PBANKA_0416500	copper-transporting ATPase	CuTP	-0.15	0.794045	0.100155
PBANKA_0922300	threonine--tRNA ligase, putative	ThrRS	-0.15	0.831368	0.0802068
PBANKA_1215600	40S ribosomal protein S3A, putative	RPS3A	-0.15	0.873012	0.0589799
PBANKA_0910200	protein phosphatase PPM2	PPM2	-0.15	0.874114	0.058432
PBANKA_0807000	DNA-directed RNA polymerase II subunit RPB1, putative	RPB1	-0.15	0.908546	0.0416532
PBANKA_1420300	conserved Plasmodium protein, unknown function	N/A	-0.15	0.987263	0.0055672
PBANKA_0808900	ATP-dependent protease ATPase subunit ClpY, putative	ClpY	-0.16	0.390834	0.408007
PBANKA_0704500	HECT-like E3 ubiquitin ligase, putative	HEUL	-0.16	0.585683	0.232337
PBANKA_1350600	nuclear movement protein, putative	NUDC	-0.16	0.676421	0.169783
PBANKA_1421100	transcription elongation factor s-II, putative	N/A	-0.16	0.691652	0.160113
PBANKA_1209100	dolichyl-phosphate-mannose--protein mannosyltransferase, putative	N/A	-0.16	0.699898	0.154965
PBANKA_1234800	40S ribosomal protein S9, putative	RPS9	-0.16	0.714803	0.145814
PBANKA_0937900	conserved Plasmodium protein, unknown function	N/A	-0.16	0.742365	0.129382
PBANKA_0204200	tubulin-specific chaperone a, putative	N/A	-0.16	0.890621	0.0503073
PBANKA_0619100	40S ribosomal protein S5, putative	N/A	-0.16	0.896021	0.0476818
PBANKA_1404900	26S protease regulatory subunit 10B, putative	RPT4	-0.16	0.899461	0.0460176
PBANKA_0927700	DDRGK domain-containing protein, putative	N/A	-0.16	0.914276	0.0389226
PBANKA_1024900	DNA replication licensing factor MCM2, putative	MCM2	-0.16	0.916639	0.0378017
PBANKA_1006100	flap endonuclease 1, putative	FEN1	-0.16	0.93757	0.0279964
PBANKA_1228400	mannose-6-phosphate isomerase, putative	N/A	-0.16	0.965693	0.0151611
PBANKA_0717500	nuclear cap-binding protein subunit 2, putative	CBP20	-0.16	0.991306	0.00379237
PBANKA_0200600	fam-a protein	N/A	-0.17	0.299181	0.524067
PBANKA_0714800	ribosome assembly protein RRB1, putative	RRB1	-0.17	0.367637	0.43458
PBANKA_1135500	high mobility group protein B4, putative	HMGB4	-0.17	0.529732	0.275943
PBANKA_1216500	peptidyl-prolyl cis-trans isomerase, putative	CYP19A	-0.17	0.556709	0.254372
PBANKA_1115700	kinetochore protein NDC80	NDC80	-0.17	0.59629	0.224543
PBANKA_0927200	conserved protein, unknown function	N/A	-0.17	0.647672	0.188645
PBANKA_1340000	dihydrofolate synthase/folylpolyglutamate synthase, putative	DHFS-FPGS	-0.17	0.776296	0.109973
PBANKA_1222300	coatomer subunit epsilon, putative	SEC28	-0.17	0.89787	0.0467867
PBANKA_1030400	MORN repeat protein, putative	MORN (1030400)	-0.17	0.911782	0.040109
PBANKA_0801500	conserved Plasmodium protein, unknown function	N/A	-0.17	0.943632	0.0251973
PBANKA_0821700	inosine-5'-monophosphate dehydrogenase, putative	N/A	-0.17	0.944801	0.0246596
PBANKA_0818900	endoplasmic reticulum chaperone BiP, putative	BIP	-0.17	0.976324	0.0104059
PBANKA_0510200	conserved Plasmodium protein, unknown function	N/A	-0.17	0.985389	0.00639215
PBANKA_0207500	cyclin-dependent kinases regulatory subunit, putative	N/A	-0.17	0.998654	0.000585148
PBANKA_1347600	eukaryotic translation initiation factor 6, putative	N/A	-0.18	0.325869	0.486956
PBANKA_1231500	ubiquitin carboxyl-terminal hydrolase 2, putative	N/A	-0.18	0.426938	0.369636
PBANKA_1222500	plasmepsin X, putative	PMX	-0.18	0.437246	0.359275
PBANKA_1010500	Hsp70/Hsp90 organizing protein, putative	HOP	-0.18	0.452655	0.344233
PBANKA_1030000	deoxyhypusine synthase	DHS	-0.18	0.507607	0.294472
PBANKA_1439800	splicing factor 3B subunit 6, putative	SF3B6	-0.18	0.620336	0.207373
PBANKA_0402800	EH domain-containing protein, putative	EHD	-0.18	0.633786	0.198058
PBANKA_1434100	dynamin-like protein, putative	DRPC	-0.18	0.659185	0.180993
PBANKA_0809100	proteasome activator 28, putative	PA28	-0.18	0.661577	0.17942
PBANKA_1111800	glutathione synthetase	GS	-0.18	0.664732	0.177354
PBANKA_1138200	RuvB-like helicase 3, putative	RUVB3	-0.18	0.665216	0.177037
PBANKA_1131100	adenylosuccinate synthetase, putative	ADSS	-0.18	0.66621	0.176389
PBANKA_1105400	small ubiquitin-related modifier, putative	SUMO	-0.18	0.682586	0.165843
PBANKA_0204800	secreted ookinete protein, putative	PSOP24	-0.18	0.683956	0.164972
PBANKA_1238200	DnaJ protein, putative	N/A	-0.18	0.750367	0.124726
PBANKA_0942700	chromatin remodeling protein, putative	SNF2L	-0.18	0.793076	0.100685
PBANKA_0901200	peroxisome assembly protein 22, putative	PEX22	-0.18	0.84794	0.0716349
PBANKA_1322700	ATP-dependent RNA helicase DBP5, putative	DBP5	-0.18	0.894658	0.0483431
PBANKA_0403800	transporter, putative	N/A	-0.18	0.905382	0.0431681
PBANKA_1437400	diphthine--ammonia ligase, putative	DPH6	-0.18	0.926859	0.0329861
PBANKA_0828900	conserved Plasmodium protein, unknown function	N/A	-0.18	0.96526	0.0153557
PBANKA_1308600	fructose-bisphosphate aldolase 2	ALDO2	-0.18	0.973014	0.011881
PBANKA_0505400	conserved Plasmodium protein, unknown function	N/A	-0.19	0.631233	0.199811
PBANKA_1347400	DNA-(apurinic or apyrimidinic site) lyase 1	APN1	-0.19	0.734585	0.133958
PBANKA_1320500	V-type H(+)-translocating pyrophosphatase, putative	VP1	-0.19	0.795246	0.0994987
PBANKA_1423500	60S ribosomal protein L13-2, putative	N/A	-0.19	0.798463	0.0977453
PBANKA_1410000	26S protease regulatory subunit 7, putative	RPT1	-0.19	0.84965	0.07076
PBANKA_1200800	transformer-2 protein homolog beta, putative	TRA2B	-0.19	0.867199	0.0618811
PBANKA_0922100	40S ribosomal protein S18, putative	RPS18	-0.19	0.876948	0.0570261
PBANKA_1320100	conserved Plasmodium protein, unknown function	UIS25	-0.19	0.894836	0.0482565
PBANKA_1450600	vesicle transport v-SNARE protein VTI1, putative	N/A	-0.19	0.974742	0.0111104
PBANKA_1429600	proline--tRNA ligase	PRS	-0.2	0.429646	0.366889
PBANKA_0304300	adenylosuccinate lyase, putative	ADSL	-0.2	0.431058	0.365464
PBANKA_0823900	DNA-directed RNA polymerase II subunit RPB3, putative	RPB3	-0.2	0.47318	0.324974
PBANKA_0830900	leucine-rich repeat protein	LRR8	-0.2	0.498798	0.302075
PBANKA_0619900	Obg-like ATPase 1, putative	OLA1	-0.2	0.620244	0.207437
PBANKA_1126200	protein DJ-1, putative	DJ1	-0.2	0.686686	0.163242
PBANKA_0804900	E3 ubiquitin-protein ligase, putative	N/A	-0.2	0.702495	0.153357
PBANKA_0410300	26S proteasome regulatory subunit RPN12, putative	RPN12	-0.2	0.702679	0.153243
PBANKA_1234200	40S ribosomal protein S24, putative	RPS24	-0.2	0.799859	0.0969863
PBANKA_1207200	adenylate kinase, putative	AK1	-0.2	0.887519	0.0518224
PBANKA_1122000	nuclear polyadenylated RNA-binding protein NAB2	NAB2	-0.2	0.956633	0.0192547
PBANKA_0511400	peroxiredoxin, putative	nPrx	-0.2	0.977062	0.010078
PBANKA_1237800	multidrug resistance protein 1, putative	MDR1	-0.21	0.41854	0.378263
PBANKA_1028100	mRNA-capping enzyme subunit alpha, putative	N/A	-0.21	0.491905	0.308119
PBANKA_1137000	bergheilysin	BLN	-0.21	0.581635	0.23535
PBANKA_0810600	exoribonuclease, putative	N/A	-0.21	0.611518	0.213591
PBANKA_1013100	60S ribosomal protein L14, putative	N/A	-0.21	0.674014	0.171331
PBANKA_1434200	arginine--tRNA ligase, putative	RRS	-0.21	0.68852	0.162083
PBANKA_1456100	40S ribosomal protein S17, putative	N/A	-0.21	0.789659	0.10256
PBANKA_1329300	40S ribosomal protein S3, putative	N/A	-0.21	0.790655	0.102013
PBANKA_1022800	glycine--tRNA ligase, putative	GlyRS	-0.21	0.80179	0.0959393
PBANKA_1309500	conserved Plasmodium protein, unknown function	N/A	-0.21	0.817482	0.0875218
PBANKA_1432000	signal recognition particle subunit SRP19, putative	SRP19	-0.21	0.851659	0.0697343
PBANKA_1441900	DNA helicase 60, putative	DH60	-0.21	0.856786	0.0671277
PBANKA_1343900	PUB domain-containing protein, putative	N/A	-0.21	0.901811	0.0448843
PBANKA_0102700	conserved Plasmodium protein, unknown function	N/A	-0.21	0.952896	0.0209547
PBANKA_1416300	40S ribosomal protein S19, putative	RPS19	-0.21	0.963421	0.0161837
PBANKA_0941800	histone H2B, putative	H2B	-0.22	0.226068	0.645761
PBANKA_0513900	ORC3 domain-containing protein, putative	N/A	-0.22	0.405217	0.392313
PBANKA_0416800	ubiquitin specific protease, putative	N/A	-0.22	0.490004	0.3098
PBANKA_1343000	ribose-phosphate pyrophosphokinase, putative	N/A	-0.22	0.518468	0.285278
PBANKA_0905700	DNA-directed RNA polymerases I and III subunit RPAC1, putative	RPC40	-0.22	0.629535	0.20098
PBANKA_1321500	conserved Plasmodium protein, unknown function	N/A	-0.22	0.674072	0.171294
PBANKA_0604700	shewanella-like protein phosphatase 2, putative	SHLP2	-0.22	0.707406	0.150331
PBANKA_0108700	RNA-binding protein 25, putative	RBM25	-0.22	0.711713	0.147695
PBANKA_1205400	rho GTPase-activating protein, putative	N/A	-0.22	0.767636	0.114845
PBANKA_0306800	ATP-dependent RNA helicase UAP56, putative	UAP56	-0.22	0.802635	0.0954817
PBANKA_0719700	conserved Plasmodium protein, unknown function	N/A	-0.22	0.808991	0.0920563
PBANKA_1326900	DNA polymerase alpha subunit B, putative	N/A	-0.22	0.853156	0.0689715
PBANKA_1422700	superoxide dismutase [Fe], putative	FeSOD	-0.22	0.860522	0.0652383
PBANKA_1304500	protein SOC3	SOC3	-0.22	0.897492	0.0469693
PBANKA_0715200	eukaryotic translation initiation factor 3 subunit G, putative	EIF3G	-0.22	0.923147	0.0347293
PBANKA_1137500	actin-depolymerizing factor 2	ADF2	-0.22	0.9568	0.0191787
PBANKA_1003300	TMEM33 domain-containing protein	TMEM33	-0.22	0.978531	0.00942547
PBANKA_1214200	ribonucleoside-diphosphate reductase small chain, putative	N/A	-0.23	0.22856	0.641
PBANKA_1300096	fam-b protein	N/A	-0.23	0.361775	0.441561
PBANKA_0930300	GTP-binding nuclear protein RAN/TC4, putative	N/A	-0.23	0.47476	0.323526
PBANKA_1220300	prodrug activation and resistance esterase, putative	PARE	-0.23	0.524294	0.280425
PBANKA_1237500	pre-mRNA-splicing factor BUD31, putative	BUD31	-0.23	0.541816	0.266148
PBANKA_0619300	conserved Plasmodium protein, unknown function	N/A	-0.23	0.549005	0.260423
PBANKA_0601900	high mobility group protein B1, putative	HMGB1	-0.23	0.558932	0.252641
PBANKA_0611800	N-acetyltransferase, GNAT family, putative	NAT8	-0.23	0.673692	0.171539
PBANKA_1144000	26S proteasome regulatory subunit RPN11, putative	RPN11	-0.23	0.687171	0.162935
PBANKA_0411700	HSP20-like chaperone, putative	N/A	-0.23	0.76703	0.115188
PBANKA_1214000	heat shock protein 60, putative	HSP60	-0.23	0.78808	0.103429
PBANKA_0201800	TatD-like deoxyribonuclease	TatD	-0.23	0.800015	0.0969019
PBANKA_0823100	S-adenosylmethionine synthetase, putative	SAMS	-0.23	0.853471	0.0688112
PBANKA_0605300	eukaryotic translation initiation factor 5, putative	EIF5	-0.23	0.868865	0.0610479
PBANKA_1204400	DNA/RNA-binding protein Alba 3, putative	ALBA3	-0.23	0.874007	0.0584853
PBANKA_0823000	ubiquitin-like protein, putative	N/A	-0.23	0.89425	0.048541
PBANKA_0829700	guanylate kinase, putative	GK	-0.23	0.909282	0.0413014
PBANKA_0909100	ER membrane protein complex subunit 8, putative	EMC8	-0.23	0.95824	0.0185255
PBANKA_1310200	nucleoporin NUP313	NUP313	-0.24	0.340459	0.467935
PBANKA_0102100	dihydroorotate dehydrogenase, putative	DHODH	-0.24	0.506899	0.295079
PBANKA_1415000	pre-mRNA-processing factor 40, putative	PRP40	-0.24	0.618036	0.208986
PBANKA_1411300	eukaryotic translation initation factor 4 gamma, putative	EIF4G	-0.24	0.627045	0.202701
PBANKA_1232100	serine/arginine-rich splicing factor 1, putative	SR1	-0.24	0.751424	0.124115
PBANKA_0930900	ubiquitin carboxyl-terminal hydrolase UCH54, putative	UCH54	-0.24	0.821148	0.0855784
PBANKA_1037900	conserved Plasmodium protein, unknown function	N/A	-0.24	0.928129	0.0323916
PBANKA_0908800	conserved Plasmodium protein, unknown function	N/A	-0.24	0.981369	0.00816782
PBANKA_0509200	Eps15-like protein, putative	N/A	-0.25	0.377337	0.423271
PBANKA_0502600	peptidase, putative	N/A	-0.25	0.572344	0.242343
PBANKA_1034400	plasmepsin IV	PM4	-0.25	0.610037	0.214644
PBANKA_1126500	acetyl-CoA synthetase, putative	ACAS	-0.25	0.621667	0.206442
PBANKA_0311000	protein transport protein SEC31, putative	SEC31	-0.25	0.720625	0.142291
PBANKA_0522800	40S ribosomal protein S19, putative	RPS19	-0.25	0.759544	0.119447
PBANKA_1338300	60S ribosomal protein L6, putative	N/A	-0.25	0.760093	0.119133
PBANKA_0819900	nucleosome assembly protein	NAPS	-0.25	0.761117	0.118548
PBANKA_1432200	male development gene 1	MDV1	-0.25	0.825423	0.0833232
PBANKA_0602700	nucleosome assembly protein, putative	NAPL	-0.25	0.833149	0.0792774
PBANKA_1303800	triosephosphate isomerase, putative	TIM	-0.26	0.333758	0.476568
PBANKA_0516600	leucine-rich repeat protein 1	LRR1	-0.26	0.433317	0.363194
PBANKA_1120200	pyridoxine biosynthesis protein PDX1, putative	PDX1	-0.26	0.482438	0.316558
PBANKA_1309700	ATP-dependent RNA helicase DDX17, putative	DDX17	-0.26	0.513918	0.289106
PBANKA_1009300	clathrin light chain, putative	CLC	-0.26	0.603886	0.219045
PBANKA_0823400	phosphoglycerate kinase, putative	PGK	-0.26	0.62838	0.201778
PBANKA_1455300	tetratricopeptide repeat protein, putative	N/A	-0.26	0.677201	0.169283
PBANKA_1336100	dihydroorotase, putative	DHOase	-0.26	0.684864	0.164396
PBANKA_0905600	translation initiation factor eIF-1A, putative	N/A	-0.26	0.729279	0.137106
PBANKA_0932000	rhoptry neck protein 4	RON4	-0.26	0.729474	0.13699
PBANKA_1106700	60S ribosomal protein L4, putative	RPL4	-0.26	0.820984	0.0856655
PBANKA_1428300	WD repeat-containing protein, putative	N/A	-0.26	0.82937	0.0812515
PBANKA_0305100	serine repeat antigen 1	SERA1	-0.26	0.86184	0.0645731
PBANKA_1010600	calmodulin, putative	CAM	-0.27	0.242303	0.615641
PBANKA_1228000	1-cys peroxiredoxin, putative	1-CysPxn	-0.27	0.35327	0.451893
PBANKA_0414600	40S ribosomal protein S15A, putative	N/A	-0.27	0.739525	0.131047
PBANKA_0917900	26S protease regulatory subunit 6A, putative	RPT5	-0.27	0.793022	0.100715
PBANKA_0803600	importin-7, putative	N/A	-0.28	0.296029	0.528665
PBANKA_0310900	T-complex protein 1 subunit theta, putative	CCT8	-0.28	0.452917	0.343981
PBANKA_0107200	conserved Plasmodium protein, unknown function	N/A	-0.28	0.906901	0.0424402
PBANKA_0920900	protein disulfide-isomerase, putative	N/A	-0.29	0.509174	0.293134
PBANKA_1231700	60S ribosomal protein L2, putative	RPL2	-0.29	0.779279	0.108307
PBANKA_1346700	60S ribosomal protein L23, putative	N/A	-0.29	0.802975	0.0952979
PBANKA_0928200	conserved protein, unknown function	N/A	-0.29	0.93445	0.0294439
PBANKA_1328100	ATP synthase (C/AC39) subunit, putative	N/A	-0.3	0.21621	0.665123
PBANKA_1040100	choline kinase	CK	-0.3	0.291121	0.535926
PBANKA_0405200	T-complex protein 1 subunit beta, putative	CCT2	-0.3	0.292333	0.534123
PBANKA_0407700	60S acidic ribosomal protein P2, putative	N/A	-0.3	0.36253	0.440656
PBANKA_1444000	macrophage migration inhibitory factor	MIF	-0.3	0.476994	0.321487
PBANKA_1217600	histone H2A.Z, putative	H2A.Z	-0.3	0.486051	0.313318
PBANKA_1134100	T-complex protein 1 subunit delta, putative	CCT4	-0.3	0.518106	0.285582
PBANKA_1348500	Voldacs domain-containing protein, putative	N/A	-0.3	0.671367	0.17304
PBANKA_0916400	ubiquitin-like protein, putative	N/A	-0.3	0.77038	0.113295
PBANKA_1142800	conserved protein, unknown function	N/A	-0.3	0.796873	0.0986111
PBANKA_1215500	translation machinery-associated protein 7, putative	TMA7	-0.3	0.869835	0.060563
PBANKA_0713900	adenylate kinase 2, putative	AK2	-0.3	0.925566	0.0335926
PBANKA_1336400	DnaJ protein, putative	N/A	-0.31	0.151264	0.820264
PBANKA_1223100	proteasome subunit alpha type-6, putative	N/A	-0.31	0.326014	0.486764
PBANKA_0825600	splicing factor 3A subunit 3, putative	SF3A3	-0.31	0.349113	0.457034
PBANKA_1126400	transportin, putative	N/A	-0.31	0.395479	0.402877
PBANKA_1120700	nascent polypeptide-associated complex subunit alpha, putative	N/A	-0.31	0.445127	0.351516
PBANKA_1405100	V-type proton ATPase subunit H, putative	N/A	-0.31	0.49152	0.308459
PBANKA_1409600	meiosis-specific nuclear structural protein 1, putative	N/A	-0.31	0.573548	0.24143
PBANKA_0937200	RNA-binding protein, putative	N/A	-0.31	0.610666	0.214196
PBANKA_0604300	tetratricopeptide repeat protein, putative	TRP1	-0.31	0.678536	0.168427
PBANKA_1410400	V-type proton ATPase catalytic subunit A, putative	N/A	-0.31	0.686242	0.163522
PBANKA_0615400	serine--tRNA ligase, putative	N/A	-0.31	0.712903	0.14697
PBANKA_1310800	40S ribosomal protein S5, putative	N/A	-0.31	0.71885	0.143362
PBANKA_0941100	conserved Apicomplexan protein, unknown function	N/A	-0.31	0.881774	0.0546427
PBANKA_0813000	inhibitor of cysteine proteases	ICP	-0.32	0.196243	0.707206
PBANKA_0905000	40S ribosomal protein S21, putative	RPS21	-0.32	0.33042	0.480933
PBANKA_1326400	glyceraldehyde-3-phosphate dehydrogenase	GAPDH	-0.32	0.362829	0.440298
PBANKA_0101900	RNA-binding protein, putative	N/A	-0.32	0.410553	0.386631
PBANKA_1458000	translation machinery-associated protein 46, putative	N/A	-0.32	0.69144	0.160245
PBANKA_1355000	V-type proton ATPase subunit D, putative	N/A	-0.32	0.774283	0.1111
PBANKA_0408600	eukaryotic translation initiation factor 3 subunit K, putative	EIF3K	-0.32	0.793607	0.100394
PBANKA_0720600	trafficking protein particle complex subunit 3, putative	BET3	-0.33	0.243388	0.6137
PBANKA_0211500	proteasome subunit alpha type-5, putative	N/A	-0.33	0.269639	0.569218
PBANKA_1340300	phosphoribosylpyrophosphate synthetase, putative	N/A	-0.33	0.39688	0.40134
PBANKA_0830200	high molecular weight rhoptry protein 2	RhopH2	-0.33	0.474846	0.323447
PBANKA_0618300	Ham1-like protein, putative	N/A	-0.33	0.521512	0.282736
PBANKA_1038000	cytochrome c, putative	N/A	-0.33	0.549131	0.260324
PBANKA_1328300	ATP-dependent zinc metalloprotease FTSH, putative	N/A	-0.33	0.637114	0.195783
PBANKA_1426100	conserved protein, unknown function	N/A	-0.33	0.737718	0.132109
PBANKA_1432500	DNA-binding chaperone, putative	N/A	-0.33	0.750892	0.124423
PBANKA_1214300	enolase, putative	ENO	-0.34	0.390218	0.408693
PBANKA_0916200	T-complex protein 1 subunit alpha, putative	TCP1	-0.34	0.412906	0.384149
PBANKA_1127700	nicotinate phosphoribosyltransferase, putative	NAPRT	-0.34	0.45197	0.344891
PBANKA_1456900	translation initiation factor SUI1, putative	N/A	-0.34	0.556343	0.254657
PBANKA_0103300	GYF domain-containing protein, putative	N/A	-0.34	0.583228	0.234161
PBANKA_1117000	histone H2A, putative	H2A	-0.34	0.717411	0.144232
PBANKA_1235300	bis(5'-nucleosyl)-tetraphosphatase [asymmetrical], putative	N/A	-0.35	0.234597	0.629677
PBANKA_0708100	dynein light chain 1	DLC1	-0.35	0.337944	0.471156
PBANKA_0517500	bromodomain protein 1, putative	BDP1	-0.35	0.426939	0.369635
PBANKA_0923700	ethanolamine kinase, putative	EK	-0.35	0.443595	0.353014
PBANKA_0310000	protein SIS1, putative	SIS1	-0.35	0.580415	0.236261
PBANKA_1410300	M1-family alanyl aminopeptidase, putative	M1AAP	-0.35	0.608292	0.215888
PBANKA_1425100	karyopherin alpha, putative	KARalpha	-0.35	0.670634	0.173514
PBANKA_0714200	chaperone protein ClpB1, putative	ClpB1	-0.35	0.705236	0.151665
PBANKA_0819300	eukaryotic translation initiation factor 3 subunit F, putative	EIF3F	-0.35	0.837913	0.0768012
PBANKA_0622000	conserved Plasmodium protein, unknown function	N/A	-0.36	0.101516	0.993465
PBANKA_1008000	armadillo-type repeat protein ATRP, putative	ATRP	-0.36	0.22513	0.647566
PBANKA_0905800	DnaJ protein, putative	N/A	-0.36	0.263431	0.579333
PBANKA_0612200	apicomplexan kinetochore protein 3	AKIT3	-0.36	0.319593	0.495402
PBANKA_0924400	13 kDa ribonucleoprotein-associated protein, putative	SNU13	-0.36	0.33407	0.476163
PBANKA_1030600	phospholipase PL39, putative	N/A	-0.36	0.378719	0.421683
PBANKA_0709400	conserved Plasmodium protein, unknown function	N/A	-0.36	0.394041	0.404459
PBANKA_0414800	arginase	N/A	-0.36	0.528316	0.277107
PBANKA_1107100	subtilisin-like protease 1	SUB1	-0.36	0.534674	0.271911
PBANKA_0711900	heat shock protein 70	HSP70	-0.36	0.5976	0.223589
PBANKA_0107100	proteasome subunit alpha type-2, putative	N/A	-0.36	0.618534	0.208637
PBANKA_0929900	heat shock protein 90, putative	N/A	-0.36	0.686941	0.163081
PBANKA_1318100	aminopeptidase P, putative	APP	-0.37	0.323625	0.489959
PBANKA_0513600	adenosine deaminase, putative	ADA	-0.37	0.462681	0.334719
PBANKA_1312700	gamete egress and sporozoite traversal protein	GEST	-0.37	0.607785	0.21625
PBANKA_1445500	pre-mRNA-splicing regulator WTAP, putative	WTAP	-0.38	0.0644112	1.19104
PBANKA_0923600	GrpE protein homolog, mitochondrial, putative	MGE1	-0.38	0.186566	0.729167
PBANKA_1112400	orotate phosphoribosyltransferase, putative	OPRT	-0.38	0.231113	0.636175
PBANKA_0709100	60S ribosomal protein L22, putative	N/A	-0.38	0.336118	0.473509
PBANKA_1452600	calcyclin binding protein, putative	N/A	-0.38	0.372689	0.428653
PBANKA_0512800	merozoite TRAP-like protein	MTRAP	-0.38	0.480139	0.318633
PBANKA_1019700	NTF2-like domain-containing protein	N/A	-0.38	0.717672	0.144074
PBANKA_0911800	DnaJ protein, putative	N/A	-0.38	0.768885	0.114139
PBANKA_0941900	histone H4, putative	H4	-0.39	0.068947	1.16148
PBANKA_1356700	kelch protein K13, putative	Kelch13	-0.39	0.474317	0.323931
PBANKA_1405500	exosome complex component RRP40, putative	RRP40	-0.39	0.476349	0.322074
PBANKA_1359200	DNA/RNA-binding protein Alba 2, putative	ALBA2	-0.39	0.57731	0.238591
PBANKA_1355100	40S ribosomal protein S6, putative	N/A	-0.39	0.604249	0.218784
PBANKA_1327300	fam-a protein	N/A	-0.4	0.188673	0.724289
PBANKA_1308900	histidine--tRNA ligase, putative	N/A	-0.4	0.356549	0.44788
PBANKA_1237600	zinc finger protein, putative	N/A	-0.4	0.379361	0.420947
PBANKA_0903600	dynamin-like protein, putative	DYN1	-0.4	0.480444	0.318357
PBANKA_1022000	40S ribosomal protein S25, putative	N/A	-0.4	0.657745	0.181942
PBANKA_1362900	lysine--tRNA ligase, putative	KRS1	-0.4	0.713701	0.146484
PBANKA_0836800	erythrocyte membrane associated protein 1	EMAP1	-0.41	0.277326	0.557009
PBANKA_1306300	protein KIC9, putative	N/A	-0.41	0.329611	0.481998
PBANKA_0600500	GPN-loop GTPase, putative	N/A	-0.41	0.382032	0.417901
PBANKA_1207000	nucleolar protein 5, putative	NOP5	-0.41	0.396571	0.401679
PBANKA_1325300	splicing factor 3B subunit 2, putative	SF3B2	-0.41	0.596322	0.224519
PBANKA_1205000	G-strand-binding protein 2	GBP2	-0.41	0.607279	0.216612
PBANKA_1325000	40S ribosomal protein S28e, putative	N/A	-0.41	0.644301	0.190911
PBANKA_1325600	valine--tRNA ligase, putative	N/A	-0.42	0.333968	0.476296
PBANKA_1420600	histone H2B variant, putative	H2B.Z	-0.42	0.408577	0.388726
PBANKA_0920000	multiprotein-bridging factor 1, putative	MBF1	-0.42	0.559054	0.252546
PBANKA_1037300	conserved Plasmodium protein, unknown function	N/A	-0.42	0.561894	0.250345
PBANKA_0831000	merozoite surface protein 1	MSP1	-0.42	0.791488	0.101556
PBANKA_1016700	leucine-rich repeat protein	N/A	-0.43	0.501383	0.299831
PBANKA_0814200	elongation factor 1-beta, putative	N/A	-0.43	0.506582	0.29535
PBANKA_0941200	tRNA-splicing ligase RtcB, putative	RTCB	-0.44	0.335335	0.474521
PBANKA_0617200	40S ribosomal protein S10, putative	RPS10	-0.44	0.586588	0.231667
PBANKA_1357800	conserved Plasmodium protein, unknown function	N/A	-0.45	0.210851	0.676025
PBANKA_0208600	conserved protein, unknown function	N/A	-0.45	0.212375	0.672897
PBANKA_1135700	CUGBP Elav-like family member 1, putative	CELF1	-0.45	0.28332	0.547723
PBANKA_0918000	60S acidic ribosomal protein P0, putative	N/A	-0.45	0.686816	0.163159
PBANKA_1365200	thioredoxin-related protein, putative	N/A	-0.45	0.699082	0.155472
PBANKA_0929600	nucleolar protein 56, putative	NOP56	-0.46	0.174264	0.758792
PBANKA_1010000	mitochondrial acidic protein MAM33, putative	N/A	-0.46	0.49906	0.301847
PBANKA_0618900	rhoptry protein, putative	N/A	-0.46	0.505359	0.2964
PBANKA_1420700	MAATS1 domain-containing protein, putative	N/A	-0.47	0.00286857	2.54233
PBANKA_0938400	endoplasmic reticulum-resident calcium binding protein, putative	ERC	-0.47	0.662634	0.178727
PBANKA_1223000	conserved Plasmodium protein, unknown function	N/A	-0.47	0.845445	0.0729144
PBANKA_0519000	S-antigen, putative	N/A	-0.47	0.854113	0.0684848
PBANKA_1246161	fam-a protein	N/A	-0.48	0.00765097	2.11628
PBANKA_0943600	60S acidic ribosomal protein P1, putative	N/A	-0.48	0.327597	0.48466
PBANKA_1305100	60S ribosomal protein L1, putative	N/A	-0.48	0.586998	0.231363
PBANKA_0517200	haloacid dehalogenase-like hydrolase, putative	HAD1	-0.49	0.185508	0.731637
PBANKA_1026200	NADP-specific glutamate dehydrogenase, putative	GDH1	-0.49	0.236585	0.626012
PBANKA_0519900	conserved Plasmodium protein, unknown function	N/A	-0.49	0.518042	0.285635
PBANKA_0801900	RNA cytosine C(5)-methyltransferase, putative	NSUN1	-0.49	0.551596	0.258379
PBANKA_0820600	pyridoxal phosphate homeostasis protein, putative	N/A	-0.49	0.561465	0.250678
PBANKA_0931200	heat shock protein 101	HSP101	-0.5	0.0345225	1.4619
PBANKA_0719600	memo-like protein	N/A	-0.5	0.238035	0.623359
PBANKA_0208100	heptatricopeptide repeat and RAP domain-containing protein, putative	N/A	-0.5	0.378599	0.42182
PBANKA_0721700	ran-specific GTPase-activating protein 1, putative	RANBP1	-0.5	0.448872	0.347878
PBANKA_1422400	importin subunit beta, putative	N/A	-0.5	0.464401	0.333107
PBANKA_1363900	CXXC motif containing zinc binding protein, putative	N/A	-0.51	0.0727702	1.13805
PBANKA_0401900	DNA-directed RNA polymerases I, II, and III subunit RPABC2, putative	RPB6	-0.51	0.471102	0.326885
PBANKA_1345800	RNA-binding protein, putative	N/A	-0.51	0.485709	0.313624
PBANKA_0405400	40S ribosomal protein S12, putative	RPS12	-0.52	0.281733	0.550163
PBANKA_0804100	conserved Plasmodium protein, unknown function	N/A	-0.52	0.419376	0.377397
PBANKA_1452500	conserved Plasmodium protein, unknown function	N/A	-0.52	0.421817	0.374876
PBANKA_0519100	merozoite surface protein, putative	N/A	-0.52	0.660712	0.179988
PBANKA_0928100	phosphoglycerate mutase, putative	PGM1	-0.53	0.235456	0.62809
PBANKA_0524200	early transcribed membrane protein	37500	-0.53	0.238562	0.622399
PBANKA_1018500	transcription factor BTF3, putative	BTF3	-0.53	0.491071	0.308855
PBANKA_1242300	Hsc70-interacting protein, putative	HIP	-0.53	0.540614	0.267112
PBANKA_0805700	heat shock protein 90	HSP90	-0.54	0.341464	0.466655
PBANKA_1103000	serine/arginine-rich splicing factor 12, putative	SRSF12	-0.54	0.384958	0.414587
PBANKA_0701600	coiled-coil domain-containing protein 124, putative	CCDC124	-0.54	0.483242	0.315835
PBANKA_0614000	conserved protein, unknown function	N/A	-0.56	0.0483335	1.31575
PBANKA_1210200	PRE-binding protein, putative	PREBP	-0.56	0.535045	0.27161
PBANKA_1449000	microgamete surface protein MiGS, putative	MiGS	-0.56	0.72175	0.141613
PBANKA_1032100	rhoptry-associated protein 1	RAP1	-0.57	0.405598	0.391904
PBANKA_0408500	parasite-infected erythrocyte surface protein	PIESP1	-0.57	0.598481	0.22295
PBANKA_0100200	Plasmodium exported protein, unknown function	N/A	-0.58	0.122583	0.911571
PBANKA_0603200	eukaryotic translation initiation factor 5A, putative	EIF5A	-0.58	0.148873	0.827184
PBANKA_1400600	cytoadherence linked asexual protein, putative	RhopH1A	-0.58	0.338471	0.470479
PBANKA_1424300	NPL domain-containing protein, putative	N/A	-0.58	0.339525	0.469128
PBANKA_1424200	conserved protein, unknown function	N/A	-0.58	0.362843	0.440282
PBANKA_1238800	karyopherin beta, putative	N/A	-0.58	0.362859	0.440262
PBANKA_1007000	chaperone protein DnaJ, putative	N/A	-0.58	0.50096	0.300197
PBANKA_1122900	hexokinase, putative	HK	-0.59	0.241942	0.616289
PBANKA_1205900	AP2 domain transcription factor AP2-I, putative	ApiAP2	-0.59	0.314966	0.501736
PBANKA_0914400	heat shock protein 70, putative	UIS24	-0.59	0.524205	0.280499
PBANKA_1333800	RAP protein RAP21, putative	N/A	-0.6	0.379148	0.421191
PBANKA_1446800	60 kDa chaperonin, putative	CPN60	-0.6	0.431209	0.365312
PBANKA_0919100	parasitophorous vacuolar protein 1	PV1	-0.61	0.0348492	1.45781
PBANKA_1224200	DnaJ protein, putative	N/A	-0.61	0.148618	0.827929
PBANKA_1460400	peptidyl-prolyl cis-trans isomerase FKBP35, putative	FKBP35	-0.61	0.200451	0.697991
PBANKA_1206300	PHD finger protein PHD1, putative	PHD1	-0.62	0.152403	0.817006
PBANKA_0416000	high molecular weight rhoptry protein 3, putative	RhopH3	-0.62	0.186931	0.728319
PBANKA_1307800	heat shock protein 90, putative	N/A	-0.62	0.300193	0.522599
PBANKA_1117400	conserved protein, unknown function	N/A	-0.63	0.0475488	1.32286
PBANKA_0107400	ornithine aminotransferase, putative	OAT	-0.63	0.317523	0.498224
PBANKA_0519400	conserved Plasmodium protein, unknown function	N/A	-0.64	0.760727	0.118771
PBANKA_1349000	MSP7-like protein	MSRP2	-0.64	0.769013	0.114066
PBANKA_0316800	erythrocyte membrane associated protein 2	EMAP2	-0.65	0.152161	0.817695
PBANKA_1105500	mediator of RNA polymerase II transcription subunit 11, putative	MED11	-0.67	0.257181	0.589761
PBANKA_1316400	U1 snRNP-associated protein, putative	N/A	-0.67	0.323888	0.489606
PBANKA_0524300	tryptophan-rich protein IPIS2	IPIS2	-0.68	0.127972	0.892886
PBANKA_1305000	conserved Plasmodium protein, unknown function	N/A	-0.69	0.273306	0.56335
PBANKA_0817700	RNA-binding protein musashi, putative	HoMu	-0.69	0.350969	0.454732
PBANKA_0503200	eukaryotic translation initiation factor subunit eIF2A, putative	N/A	-0.7	0.65992	0.180509
PBANKA_1000600	erythrocyte membrane antigen 1	N/A	-0.71	0.0509043	1.29325
PBANKA_1239200	ribosome-interacting GTPase 1, putative	RBG1	-0.72	0.201221	0.696326
PBANKA_1213000	transcriptional coactivator ADA2, putative	ADA2	-0.73	0.275589	0.559739
PBANKA_0826700	lipocalin, parasitophorous vacuolar protein 5	PV5	-0.76	0.141914	0.847974
PBANKA_0304900	serine repeat antigen 3	SERA3	-0.77	0.0977674	1.00981
PBANKA_1462000	THUMP domain-containing protein, putative	N/A	-0.8	0.31795	0.497641
PBANKA_1443300	merozoite surface protein 9, putative	N/A	-0.8	0.628222	0.201887
PBANKA_0316200	Plasmodium exported protein, unknown function	N/A	-0.82	0.143467	0.843247
PBANKA_0315800	ribosome associated membrane protein RAMP4, putative	N/A	-0.83	0.349983	0.455953
PBANKA_0913400	protein phosphatase PPM8	PPM8	-0.84	0.0370122	1.43166
PBANKA_0205000	ELM2 domain-containing protein, putative	N/A	-0.85	0.169591	0.770598
PBANKA_1146000	tryptophan-rich protein	N/A	-0.87	0.103311	0.985851
PBANKA_0931300	dipeptidyl aminopeptidase 1, putative	DPAP1	-0.88	0.0131667	1.88052
PBANKA_0501100	early transcribed membrane protein	37865	-0.89	0.30763	0.511971
PBANKA_1210800	hypoxanthine-guanine phosphoribosyltransferase, putative	HGPRT	-0.97	0.214282	0.669014
PBANKA_1210100	DNA repair protein RAD23, putative	RAD23	-0.98	0.288231	0.540259
PBANKA_1221600	cell division cycle ATPase, putative	N/A	-1	0.0428829	1.36772
PBANKA_0201600	early transcribed membrane protein	ETRAMP	-1.01	0.0297246	1.52688
PBANKA_0618600	conserved protein, unknown function	N/A	-1.02	0.0259252	1.58628
PBANKA_1101400	rhoptry-associated protein 2/3	RAP2/3	-1.03	0.22672	0.644511
PBANKA_0517000	early transcribed membrane protein	ETRAMP10.2	-1.05	0.0195143	1.70965
PBANKA_1349300	conserved Plasmodium protein, unknown function	N/A	-1.05	0.104164	0.982284
PBANKA_1138700	conserved Plasmodium protein, unknown function	N/A	-1.06	0.305675	0.51474
PBANKA_1200600	Plasmodium exported protein, unknown function	N/A	-1.11	0.240373	0.619115
PBANKA_0100700	Plasmodium exported protein, unknown function	N/A	-1.14	0.107044	0.970439
PBANKA_0932400	berghepain-2	BP2	-1.14	0.141195	0.850181
PBANKA_1465000	fam-c protein	N/A	-1.18	0.195565	0.708708
PBANKA_1145900	membrane associated histidine-rich protein 1b	MAHRP1b	-1.24	0.0607399	1.21653
PBANKA_0300600	Plasmodium exported protein, unknown function	N/A	-1.24	0.0626673	1.20296
PBANKA_0311800	acyl-CoA synthetase, putative	ACS9	-1.25	0.00886858	2.05215
PBANKA_0926700	exported protein 1	EXP1	-1.25	0.0175119	1.75667
PBANKA_1220200	lysophospholipase, putative	N/A	-1.27	0.0376735	1.42396
PBANKA_1008500	translocon component PTEX150	PTEX150	-1.33	0.038799	1.41118
PBANKA_1145800	membrane associated histidine-rich protein 1a	MAHRP1a	-1.38	0.0121604	1.91505
PBANKA_1365500	exported protein IBIS1	IBIS1	-1.38	0.0193768	1.71272
PBANKA_1327021	fam-a protein	N/A	-1.39	0.0634415	1.19763
PBANKA_0623100	tryptophan-rich protein IPIS3	IPIS3	-1.42	0.0352556	1.45277
PBANKA_1334300	exported protein 2	EXP2	-1.44	0.0719177	1.14316
PBANKA_0623300	tryptophan-rich protein	N/A	-1.46	0.0288562	1.53976
PBANKA_1400700	Plasmodium exported protein, unknown function	N/A	-1.6	0.00687736	2.16258
PBANKA_1229000	Plasmodium exported protein (PHIST), unknown function	N/A	-1.61	0.0216123	1.6653
PBANKA_0836200	conserved Plasmodium protein, unknown function	N/A	-1.64	0.0545199	1.26344
PBANKA_1102200	merozoite surface protein 8	MSP8	-1.71	0.190369	0.720405
PBANKA_1349200	MSP7-like protein	MSRP1	-1.8	0.0299656	1.52338
PBANKA_1446500	asparagine-rich protein, putative	N/A	-1.9	0.15574	0.807599
PBANKA_1101300	skeleton-binding protein 1	SBP1	-1.91	0.00576358	2.23931
