# Supplementary material for: A divergent Plasmodium NEK4 acts as a key regulator driving the early events of meiosis
Source: Nat Commun. 2026 May 12;17:6343. doi: 10.1038/s41467-026-73169-y (PMC13376596; doi:10.1038/s41467-026-73169-y)
Supplement: Supplementary file 9 — Supplementary Data 7 [file 41467_2026_73169_MOESM9_ESM.xlsx]

## Sheet: Supplementary Data 7
Supplementary Data 7: Quantitative phosphoproteomics of Pbnek4-ko 2 hpa versus Pbnek4-ko 0 hpa parasites
Sequence	Master Protein Accessions	Gene descriptor	Gene symbol	Abundance Ratio (Log2)	Abundance Ratio P-Value	minus log10 p value
AAAPCVLFFDELDSIGTQRGSSLGDGSGAGDR	PBANKA_1320100	conserved Plasmodium protein, unknown function	UIS25	3.18442	9.53496e-06	5.02068
NRYECLDDGDESDK	PBANKA_1452600	calcyclin binding protein, putative	N/A	3.14561	5.7479e-05	4.24049
NRVSFGENNNR	PBANKA_1320100	conserved Plasmodium protein, unknown function	UIS25	3.01159	2.12522e-07	6.6726
NRSYESISTSK	PBANKA_0416600	replication protein A1, small fragment	N/A	2.85726	0.00359196	2.44467
NRSPILLEK	PBANKA_1440700	ubiquitin-activating enzyme E1, putative	UBA1	2.85726	0.000286888	3.54229
NRSNLEDENNR	PBANKA_1320100	conserved Plasmodium protein, unknown function	UIS25	2.82623	0.0244665	1.61143
NRSNHNNYITSR	PBANKA_1226100	conserved Plasmodium protein, unknown function	N/A	2.82623	0.0118596	1.92593
NRSMVSNVNETVYR	PBANKA_0507300	dynein heavy chain, putative	N/A	2.72738	0.000233332	3.63203
NRSMVSNVNETVYR	PBANKA_1440700	ubiquitin-activating enzyme E1, putative	UBA1	2.72738	3.97222e-06	5.40097
NRSGNNNANGNQENYK	PBANKA_1005800	conserved Plasmodium protein, unknown function	N/A	2.71786	0.000115054	3.9391
NSDIDSEDSR	PBANKA_1123500	ISWI chromatin-remodeling complex ATPase, putative	ISWI	2.7084	1e-15	15
NRSFENPDHQIFK	PBANKA_1402900	PUB domain-containing protein, putative	N/A	2.699	2.61641e-06	5.58229
NRQSFENINHR	PBANKA_1348800	origin recognition complex subunit 4, putative	ORC4	2.61706	9.57616e-06	5.01881
NRNSNESLYFEK	PBANKA_1029600	conserved Plasmodium protein, unknown function	N/A	2.60823	0.00136703	2.86422
NRISSLDVK	PBANKA_1232100	serine/arginine-rich splicing factor 1, putative	SR1	2.58208	0.00384037	2.41563
NREHSQSNEDK	PBANKA_0942300	radial spoke head protein, putative	N/A	2.57347	0.0341224	1.46696
NREDGNISR	PBANKA_0102700	conserved Plasmodium protein, unknown function	N/A	2.57347	4.18764e-06	5.37803
NQYPSTSGTQGMTR	PBANKA_1314800	elongation factor 2, putative	eEF2	2.53116	5.95669e-06	5.22499
NQYPSTSGTQGMTR	PBANKA_1421700	secreted ookinete protein, putative	PSOP20	2.49818	0.00648028	2.18841
NQVLSNTGSGKQEPK	PBANKA_0806300	P4-type ATPase ATP7, putative	ATPase7	2.45799	0.00162054	2.79034
NQVETSENNNDVENR	PBANKA_1123500	ISWI chromatin-remodeling complex ATPase, putative	ISWI	2.4112	0.000249975	3.6021
NRQSVIEQFEK	PBANKA_1428300	WD repeat-containing protein, putative	N/A	2.4112	9.53473e-05	4.02069
NSDLFNGLEQQSLNSQENLSK	PBANKA_1035700	WD repeat-containing protein 65, putative	WDR65	2.37333	0.00534419	2.27212
NSEGSNNEDNSSSSK	PBANKA_0934900	conserved Plasmodium protein, unknown function	N/A	2.34373	0.00010008	3.99965
NSLIGNYSSLENIQSYR	PBANKA_0102700	conserved Plasmodium protein, unknown function	N/A	2.33643	7.67865e-06	5.11472
NSIKENIYNISFK	PBANKA_0509700	dynein, putative	N/A	2.32916	0.00977511	2.00988
NSLENYCYGVK	PBANKA_1229300	conserved Plasmodium protein, unknown function	N/A	2.32916	2.62854e-05	4.58029
NSKSFLNSMLNESK	PBANKA_0715700	lysine decarboxylase-like protein, putative	N/A	2.30757	0.000171583	3.76552
NSKINHLNTIIHNDEINYNR	PBANKA_0303600	26S proteasome regulatory subunit RPN1, putative	RPN1	2.29336	0.000954894	3.02004
NSHSEVIYDDDNIFYK	PBANKA_0712100	DNA helicase, putative	N/A	2.27928	9.64036e-05	4.01591
NSHNNSSNFDNNK	PBANKA_1210200	PRE-binding protein, putative	PREBP	2.26534	0.00829407	2.08123
NSHLDRNSDEK	PBANKA_1202500	WD repeat-containing protein, putative	N/A	2.25843	0.00163768	2.78577
NSGTSNTILK	PBANKA_0104100	aurora-related kinase ARK1, putative	ARK1	2.22432	2.92864e-05	4.53333
NSGTIIYNENK	PBANKA_1236600	conserved Plasmodium protein, unknown function	N/A	2.191	0.000347892	3.45856
NSEDIYSDEHDDNYKQNK	PBANKA_1452600	calcyclin binding protein, putative	N/A	2.191	0.000129565	3.88751
NSGNILNTNLISKEVGHK	PBANKA_0104100	aurora-related kinase ARK1, putative	ARK1	2.191	4.28076e-05	4.36848
NSGGEAFRENVR	PBANKA_0612300	apicomplexan kinetochore protein 7	AKIT7	2.16488	0.000675305	3.1705
NSFSILSVSDLQESK	PBANKA_0207200	V-type proton ATPase subunit C, putative	N/A	2.13924	0.105977	0.97479
NSFNNSNSNNDASK	PBANKA_0933700	mitogen-activated protein kinase 2	MAPK2	2.1078	0.0440034	1.35651
NSERNNSEYGNR	PBANKA_1237800	multidrug resistance protein 1, putative	MDR1	2.1016	0.502135	0.29918
NSENSPIDAR	PBANKA_0102700	conserved Plasmodium protein, unknown function	N/A	2.08314	0.130013	0.886013
NSENFFHALSLPFINKK	PBANKA_0933700	mitogen-activated protein kinase 2	MAPK2	2.06492	1.65433e-05	4.78138
NSEISSPQNSASNLNTSTNIEK	PBANKA_0607900	cGMP-specific 3',5'-cyclic phosphodiesterase alpha, putative	PDEalpha	2.05889	0.172607	0.762942
NSENFFHALSLPFINK	PBANKA_1403800	translational activator GCN1, putative	GCN1	2.05889	0.16944	0.770983
NSGSNRSFGVLGCSINNSVSSR	PBANKA_1431400	conserved Plasmodium protein, unknown function	N/A	2.03505	0.000198549	3.70213
NSLNDAVEFVHLDSLSGMSEK	PBANKA_1431400	conserved Plasmodium protein, unknown function	N/A	2.02327	0.00722769	2.141
NQTNDQTNRSEGENYQK	PBANKA_1003800	V-type proton ATPase subunit B, putative	N/A	2.01742	0.00197087	2.70534
NQSSNILLDHIIPQTK	PBANKA_0507300	dynein heavy chain, putative	N/A	1.9885	0.00363217	2.43983
NNYSTSRDR	PBANKA_0601900	high mobility group protein B1, putative	HMGB1	1.96016	0.00481295	2.31759
NNYSGSYGNVYNSYKNDPR	PBANKA_1320100	conserved Plasmodium protein, unknown function	UIS25	1.95456	0.000313342	3.50398
NNYSGSYGNVYNSYK	PBANKA_0600600	NIMA related kinase 3, putative	NEK3	1.95456	1.45868e-05	4.83604
NNYNSLDGLINDSK	PBANKA_0307100	conserved Plasmodium protein, unknown function	N/A	1.94898	9.16927e-08	7.03767
NNYEYTENSEKYNR	PBANKA_0305000	serine repeat antigen 2	SERA2	1.93788	0.127292	0.895199
NNVSNSASK	PBANKA_1035700	WD repeat-containing protein 65, putative	WDR65	1.93236	0.00989766	2.00447
NNVSTNHGK	PBANKA_0416100	dynein heavy chain, putative	MG1	1.93236	3.10962e-05	4.50729
NNVISKNNINNVR	PBANKA_0416600	replication protein A1, small fragment	N/A	1.92139	0.032969	1.48189
NNVDINNFDKYATSPK	PBANKA_1029400	conserved Plasmodium protein, unknown function	N/A	1.91594	2.29816e-07	6.63862
NNTYNLLDSSTNSSASPR	PBANKA_1122900	hexokinase, putative	HK	1.9105	0.00161794	2.79104
NPCSHDHSKER	PBANKA_1403800	translational activator GCN1, putative	GCN1	1.90509	0.081365	1.08956
NNTVDTVDDIEEGNDNVVGENKNEVFK	PBANKA_0802300	HECT-type E3 ubiquitin ligase UT, putative	N/A	1.90509	0.000546824	3.26215
NNTSNSNMGQITNGHR	PBANKA_1326100	conserved Plasmodium protein, unknown function	N/A	1.89432	0.335923	0.47376
NNTNEEDINLHISKSFINK	PBANKA_1206900	tubulin beta chain, putative	N/A	1.88897	0.000987321	3.00554
NNTGSGTLSNK	PBANKA_1435200	female development protein FD4	FD4	1.88364	0.140387	0.852672
NNTELINLQSQEITK	PBANKA_0104400	nucleoside diphosphate kinase, putative	N/A	1.84684	0.00739081	2.13131
NNSYTQNAYK	PBANKA_0413000	conserved Plasmodium protein, unknown function	N/A	1.82623	0.163224	0.787217
NNTAKDEENR	PBANKA_0925400	dynein heavy chain, putative	N/A	1.82623	0.00334611	2.47546
NNSYTIFKDNDEENLAK	PBANKA_0416100	dynein heavy chain, putative	MG1	1.82113	0.000599764	3.22202
NNSVHSYHGK	PBANKA_1405000	MORN repeat protein, putative	N/A	1.81604	0.185859	0.730816
NNSVNSVKR	PBANKA_1115200	gamete egress protein GEP	GEP	1.81604	0.0164229	1.78455
NPDGSNIEGEIDKEEK	PBANKA_1139400	polyubiquitin binding protein, putative	DOA1	1.80591	0.00301725	2.52039
NNTTHIRPFR	PBANKA_0416600	replication protein A1, small fragment	N/A	1.80591	0.000611064	3.21391
NPIAAVSNSRIDIDNEMPK	PBANKA_0211900	cation transporting ATPase, putative	N/A	1.79086	0.0155501	1.80827
NQSIEKNTEIHNNEDVYEK	PBANKA_1104100	MOLO1 domain-containing protein, putative	TPM2	1.77596	0.00477609	2.32093
NQSASFYAQPTHGQYK	PBANKA_0610200	DNA replication licensing factor MCM5, putative	MCM5	1.76121	0.0201459	1.69581
NQSIDILDAQFNNLK	PBANKA_1329200	dynein beta chain, putative	N/A	1.76121	4.73957e-05	4.32426
NQQNSKNDQDSDDINIDDIDEITK	PBANKA_0202500	P-loop containing nucleoside triphosphate hydrolase, putative	N/A	1.75633	0.00826228	2.0829
NQNTAQLNTDTNVITNIENKTDQQYEK	PBANKA_1402900	PUB domain-containing protein, putative	N/A	1.74178	0.000596172	3.22463
NQNSKIEK	PBANKA_1456400	syntaxin-16, putative	STX16	1.73697	0.0248186	1.60522
NQNTAQLNTDTNVITNIENK	PBANKA_1024900	DNA replication licensing factor MCM2, putative	MCM2	1.73697	0.000135995	3.86648
NQLVNASLKK	PBANKA_1017200	conserved Plasmodium protein, unknown function	N/A	1.73216	0.724794	0.139785
NQNSKDSDNNNSTPK	PBANKA_0408400	phosphoglycerate mutase, putative	N/A	1.73216	0.0942014	1.02594
NQKTTNVNLSDESFLK	PBANKA_0617000	cell division control protein CDC50A, putative	CDC50A	1.72738	0.28577	0.543983
NPIAAVSNSR	PBANKA_1361500	WD repeat-containing protein 16, putative	WDR16	1.72738	0.188507	0.724672
NQIGYAAGFLGDVSHER	PBANKA_1453300	acyl-CoA synthetase, putative	ACS11	1.72738	0.00267058	2.5734
NQFSRNSFDNTSYIK	PBANKA_0202500	P-loop containing nucleoside triphosphate hydrolase, putative	N/A	1.71786	0.000381963	3.41798
NQDEVNSINLNNIENEFLK	PBANKA_0615400	serine--tRNA ligase, putative	N/A	1.7084	0.00186388	2.72958
NQCSDNLDTK	PBANKA_1215900	conserved Plasmodium protein, unknown function	N/A	1.67577	0.000258907	3.58686
NPSLLNVFTEKSDLGIQK	PBANKA_0416100	dynein heavy chain, putative	MG1	1.67116	0.0260384	1.58439
NPSLLNVFTEK	PBANKA_1457200	double C2-like domain-containing protein, putative	DOC2	1.67116	0.0125337	1.90192
NPSFELIFDK	PBANKA_1431400	conserved Plasmodium protein, unknown function	N/A	1.65745	9.2183e-05	4.03535
NPNNDGSFNIQFK	PBANKA_0912500	conserved Plasmodium protein, unknown function	N/A	1.64386	0.0499056	1.30185
NPISFTPISDGYKPSSSPNNNSK	PBANKA_1227400	serine/threonine protein phosphatase 2B catalytic subunit A	CNA	1.63935	0.000497106	3.30355
NPISFTPISDGYKPSSSPNNNSKR	PBANKA_0933700	mitogen-activated protein kinase 2	MAPK2	1.63935	0.000385774	3.41367
NSINEQEKAENTK	PBANKA_0927200	conserved protein, unknown function	N/A	1.62593	0.0406056	1.39141
NPIAAVSNSRIDIDNEMPK	PBANKA_0416100	dynein heavy chain, putative	MG1	1.62593	0.000629241	3.20118
NQKSNQEIENK	PBANKA_1320100	conserved Plasmodium protein, unknown function	UIS25	1.62593	1.01126e-05	4.99514
NTKSGIVCDSENYNK	PBANKA_0411300	conserved Plasmodium protein, unknown function	N/A	1.62149	0.0244651	1.61145
NTKSGVEANPIVK	PBANKA_0416100	dynein heavy chain, putative	MG1	1.62149	0.000729785	3.13681
NTHEFIKNHSIEEGIEFIK	PBANKA_0520700	WD repeat-containing protein, putative	N/A	1.61264	0.00186894	2.7284
NTGTNIEPNTTEEDASNNDR	PBANKA_0302900	MORN repeat protein, putative	N/A	1.60384	8.71377e-05	4.05979
NTFSQSPLMQPMLDNPNLLR	PBANKA_0704700	conserved Plasmodium protein, unknown function	N/A	1.59946	0.00256929	2.59019
NTFSQSPLMQPMLDNPNLLR	PBANKA_0416100	dynein heavy chain, putative	MG1	1.5951	0.0012235	2.91239
NTFSAISKR	PBANKA_1333700	cGMP-specific 3',5'-cyclic phosphodiesterase delta	PDEdelta	1.59074	0.118191	0.927416
NTDTENKESENISNPESILLTGDK	PBANKA_1329200	dynein beta chain, putative	N/A	1.58641	0.0590839	1.22853
NTIETISDLDNINSNDDKNK	PBANKA_1456000	protein farnesyltransferase subunit alpha, putative	N/A	1.58641	0.00269307	2.56975
NTDTLSTASTGIIEYGSSSK	PBANKA_0416600	replication protein A1, small fragment	N/A	1.58641	0.000501562	3.29968
NSTSLNPSDGK	PBANKA_1302600	DNA primase small subunit, putative	N/A	1.58208	0.0148374	1.82864
NSVASHENSEILEEYTNLSK	PBANKA_0720000	conserved Plasmodium protein, unknown function	N/A	1.58208	0.0122237	1.9128
NSTTSVISVFNPQIK	PBANKA_0404300	P-loop containing nucleoside triphosphate hydrolase, putative	N/A	1.58208	0.0036033	2.4433
NSVESDNNNLSSSESR	PBANKA_1219300	heat shock protein 110, putative	HSP110c	1.58208	0.000558522	3.25296
NSTLCNSIFDSTDSPQYK	PBANKA_0916100	nucleic acid binding protein, putative	N/A	1.57777	0.0963425	1.01618
NSTHSSDNNINQK	PBANKA_1431400	conserved Plasmodium protein, unknown function	N/A	1.56918	0.0281529	1.55048
NSSYQVIDETNTGNNLINDEYLK	PBANKA_0925400	dynein heavy chain, putative	N/A	1.55639	0.00015188	3.8185
NSSYNTLNINTMNCGIPSLYNCR	PBANKA_0932600	conserved protein, unknown function	N/A	1.55216	0.0172941	1.7621
NSSVTHLNSVEESEGVVEGVGVNQENPISQCLK	PBANKA_0311900	RING zinc finger protein, putative	N/A	1.54793	0.00668524	2.17488
NSSSLNLNTFNNLFQENNPK	PBANKA_1026300	conserved protein, unknown function	N/A	1.54372	0.496571	0.304019
NSVNSQDAESN	PBANKA_1320100	conserved Plasmodium protein, unknown function	UIS25	1.53116	0.00125215	2.90234
NSSSIISSKDMK	PBANKA_0411300	conserved Plasmodium protein, unknown function	N/A	1.52699	1.87161e-05	4.72778
NTLINSNSNTNK	PBANKA_1440600	VAC14 domain-containing protein, putative	N/A	1.52284	3.5977e-05	4.44397
NTSNDIISEDVEENKSTHFVSSDFTQQK	PBANKA_1011700	conserved Plasmodium protein, unknown function	N/A	1.5187	0.00106066	2.97443
NTSNGVKNDDCDDDDTFSYYNQK	PBANKA_1431500	radial spoke protein 9	RSP9	1.5187	2.727e-05	4.56431
NTSNDIISEDVEENKSTHFVSSDFTQQK	PBANKA_0601900	high mobility group protein B1, putative	HMGB1	1.51457	0.00565986	2.24719
NTSKSLELENVK	PBANKA_1031600	ribosome maturation protein SBDS, putative	N/A	1.51457	0.0048389	2.31525
NTSHISGNAK	PBANKA_1038700	tetratricopeptide repeat protein, putative	N/A	1.49818	0.0412529	1.38455
NTSKSLELENVK	PBANKA_1209400	inner membrane complex sub-compartment protein 1	ISP1	1.49818	0.00122838	2.91067
NTSGNNDDGNDDDDKSR	PBANKA_0316000	replication factor C subunit 1, putative	RFC1	1.49411	0.00694242	2.15849
NTSGNFLINEYDLSVNDNPK	PBANKA_1032600	cytidine diphosphate-diacylglycerol synthase, putative	CDS	1.49005	0.439278	0.35726
NTSDYVSLGALDFSAYKEDSDGHIK	PBANKA_1237100	conserved Plasmodium protein, unknown function	N/A	1.486	0.0667563	1.17551
NTSCLANGSKENFNK	PBANKA_1407000	conserved Plasmodium protein, unknown function	N/A	1.47794	0.0398863	1.39918
NTLKNSSAFR	PBANKA_1202500	WD repeat-containing protein, putative	N/A	1.46993	0.0215983	1.66558
NTQTTDKYSHDGEFSK	PBANKA_1425400	proteasome activator complex subunit 4, putative	N/A	1.46196	0.153788	0.813078
NTQETISTSFKSK	PBANKA_0823500	glutamine synthetase	N/A	1.46196	0.083311	1.0793
NTQEIFDTMLSQK	PBANKA_0408400	phosphoglycerate mutase, putative	N/A	1.46196	0.00201122	2.69654
NTQETISTSFK	PBANKA_0939300	coiled-coil domain-containing protein 40, putative	N/A	1.46196	0.000569491	3.24451
NTPKEQTGNNSNINNQSK	PBANKA_0507200	conserved Plasmodium protein, unknown function	N/A	1.45799	0.0305042	1.51564
NTNYENNHSKEK	PBANKA_0405200	T-complex protein 1 subunit beta, putative	CCT2	1.45403	0.000273789	3.56258
NTNTSDNRYNK	PBANKA_1219900	Cg7 protein, putative	N/A	1.45403	0.000252339	3.59802
NTNDDEQSPK	PBANKA_1417900	conserved protein, unknown function	N/A	1.45008	0.00646962	2.18912
NTINDNNSTLNPQPSIIIPNK	PBANKA_0818000	merozoite organizing protein, putative	MOP	1.45008	2.67008e-05	4.57348
NTQSISEENGGNMENAK	PBANKA_1361500	WD repeat-containing protein 16, putative	WDR16	1.44615	0.223491	0.650741
NTLINSNSNTNKNLLNGIFNDPNILK	PBANKA_0712100	DNA helicase, putative	N/A	1.44615	0.000109646	3.96001
NSSSIEMNKK	PBANKA_1458800	kinesin-15	N/A	1.44222	0.0563991	1.24873
NSSSIEMNKK	PBANKA_1302600	DNA primase small subunit, putative	N/A	1.44222	0.0185572	1.73149
NSSNSNVSR	PBANKA_0418300	protein RER1, putative	RER1	1.43831	0.240559	0.618778
NSNSIDNEQILEEQNR	PBANKA_1009500	glutamate synthase [NADH], putative	N/A	1.43831	0.00108907	2.96294
NSNSFKNGSNIIGQTQDNNLYIK	PBANKA_1243000	palmitoyltransferase DHHC7	DHHC7	1.4344	0.00447589	2.34912
NSNPTTPKEVK	PBANKA_0916100	nucleic acid binding protein, putative	N/A	1.43051	0.806127	0.0935966
NSNSELGQQK	PBANKA_1320200	STAG domain-containing protein, putative	N/A	1.43051	0.155933	0.807061
NSNSDDSIR	PBANKA_1229600	conserved Plasmodium protein, unknown function	N/A	1.43051	0.0455078	1.34191
NSNISNFNYDPNNIFDNHR	PBANKA_0307100	conserved Plasmodium protein, unknown function	N/A	1.42663	0.000375149	3.4258
NSNINSVGNPLGMVNTEHFDSFVDSNLDRG	PBANKA_1224200	DnaJ protein, putative	N/A	1.41889	0.00448988	2.34777
NSNINSVGNPLGMVNTEHFDSFVDSNLDRG	PBANKA_0609300	GPI mannosyltransferase 1, putative	PIGM	1.41504	0.0828672	1.08162
NSNHSNDIHNDEEAK	PBANKA_0913000	condensin-2 complex subunit D3, putative	CAPD3	1.4112	0.123586	0.908031
NSNLNSMGIYNCHNSSMNPHRGESLSR	PBANKA_0303900	pantothenate transporter	PAT	1.4112	0.120187	0.920142
NSNSIDNEQILEEQNRK	PBANKA_1225900	conserved Plasmodium protein, unknown function	N/A	1.4112	0.101375	0.994068
NSNHTSHEYADTSPSGK	PBANKA_0911100	conserved Plasmodium protein, unknown function	N/A	1.4112	0.0336309	1.47326
NSNDQKNEENDIVLNLENSDSCCFSK	PBANKA_1361600	E1-E2 ATPase, putative	N/A	1.40736	0.489927	0.309869
NSNAYNYNIENLYDSSLK	PBANKA_0711900	heat shock protein 70	HSP70	1.40354	0.00172085	2.76426
NSISDGENYNYK	PBANKA_1361600	E1-E2 ATPase, putative	N/A	1.39973	0.297411	0.526643
NSISSMEYHNQQNNEK	PBANKA_0835600	cAMP-dependent protein kinase catalytic subunit, putative	PKAc	1.39973	0.273283	0.563387
NSLTNFITK	PBANKA_0601200	dynein heavy chain, putative	N/A	1.39973	0.152813	0.815841
NSITNTLTSLK	PBANKA_0931000	MFS domain-containing protein P115	Pb115	1.39973	0.0195632	1.70856
NSISSMEYHNQQNNEK	PBANKA_0310400	tetratricopeptide repeat protein, putative	N/A	1.39973	0.0186884	1.72843
NSLSSFGSSSFSYNDK	PBANKA_1403800	translational activator GCN1, putative	GCN1	1.39973	0.0150827	1.82152
NSSNSNPKNTK	PBANKA_0812000	DNA primase large subunit, putative	N/A	1.39973	0.00632729	2.19878
NSNSNILEIK	PBANKA_0908800	conserved Plasmodium protein, unknown function	N/A	1.39973	0.00429524	2.36701
NSLSFEYATPLCSQVFDPYDYK	PBANKA_1033700	conserved Plasmodium protein, unknown function	N/A	1.39973	0.00291173	2.53585
NSNSTHGNSIK	PBANKA_1016300	proliferation-associated protein 2g4, putative	N/A	1.39973	0.000381833	3.41813
NSSLNSIETQNK	PBANKA_0611600	ribonucleoside-diphosphate reductase large subunit, putative	N/A	1.39214	0.183304	0.736827
NSSNDSIDQTNSSNDKK	PBANKA_0303000	conserved Plasmodium protein, unknown function	N/A	1.39214	0.000940263	3.02675
NSSLGSMNMR	PBANKA_0416100	dynein heavy chain, putative	MG1	1.38836	0.231781	0.634922
NSSLDRSSFQR	PBANKA_0617000	cell division control protein CDC50A, putative	CDC50A	1.38082	0.0884346	1.05338
NSSLGSMNMR	PBANKA_0704700	conserved Plasmodium protein, unknown function	N/A	1.38082	0.00118311	2.92698
NSSIANNQDDSK	PBANKA_1032700	CUGBP Elav-like family member 2, putative	CELF2	1.37707	0.00240274	2.61929
NSSIANNQDDSKSDIQR	PBANKA_1458300	kinesin-13	N/A	1.37707	0.000380502	3.41964
NSSGYDIQQIK	PBANKA_0203000	chromatin assembly factor 1 subunit C, putative	CAF1C	1.37333	0.000195763	3.70827
NSSFNEANYNSNLILGQESITENANSSIEGR	PBANKA_0912100	casein kinase 1, putative	CK1	1.36959	0.0220249	1.65709
NSSEEYNDNK	PBANKA_0707600	serine/threonine protein kinase VPS15, putative	VPS15	1.36587	0.315329	0.501236
NSSDQINENEEK	PBANKA_1334400	inorganic anion antiporter, putative	N/A	1.36587	0.0143209	1.84403
NSQYHNLLTNTMLSEELPK	PBANKA_1306900	serine/threonine protein kinase, putative	SRPK2	1.36216	0.250414	0.601341
NSRDDINSNDDETTSINCINR	PBANKA_1306900	serine/threonine protein kinase, putative	SRPK2	1.36216	0.0454592	1.34238
NSSDINYINSKDNLFVFK	PBANKA_0507300	dynein heavy chain, putative	N/A	1.36216	0.0199048	1.70104
NSQYHNLLTNTMLSEELPK	PBANKA_0615700	dynein heavy chain, putative	N/A	1.36216	0.00043868	3.35785
NSQKPSNEDSDEDSSSKDDK	PBANKA_1326100	conserved Plasmodium protein, unknown function	N/A	1.35845	0.00991988	2.00349
NSQSISTSFQNNK	PBANKA_0107200	conserved Plasmodium protein, unknown function	N/A	1.35845	0.00379804	2.42044
NSPNYPILRSPTR	PBANKA_1402200	tetratricopeptide repeat protein, putative	N/A	1.34373	0.0266545	1.57423
NSNTYTTKNTIEK	PBANKA_1329200	dynein beta chain, putative	N/A	1.34008	0.118881	0.924887
NSNYHSLLR	PBANKA_0416100	dynein heavy chain, putative	MG1	1.34008	0.11405	0.942905
NSNTNPSNEENNTTGYNANNK	PBANKA_1243000	palmitoyltransferase DHHC7	DHHC7	1.33643	0.0119471	1.92274
NNSSLYHSNSTYR	PBANKA_1438000	cAMP-dependent protein kinase regulatory subunit, putative	PKAr	1.32916	0.012078	1.91801
NIYSEVPNENQSLGNNK	PBANKA_0806300	P4-type ATPase ATP7, putative	ATPase7	1.32554	0.0182419	1.73893
NTSNNHSSRYGSDK	PBANKA_1204200	IMP1-like protein, putative	IMP4	1.32554	0.000827105	3.08244
NIYSEVPNENQSLGNNKNTNK	PBANKA_0818500	conserved protein, unknown function	N/A	1.32554	0.000512804	3.29005
NLYLNHLNSLHNLTK	PBANKA_0607900	cGMP-specific 3',5'-cyclic phosphodiesterase alpha, putative	PDEalpha	1.32193	0.823097	0.0845488
NIYSDNEVTYTTQIMFK	PBANKA_0919900	ATP-dependent 6-phosphofructokinase, putative	PFK11	1.32193	0.394937	0.403472
NIWAIEIVNENTENSPINGDKAK	PBANKA_0404300	P-loop containing nucleoside triphosphate hydrolase, putative	N/A	1.31833	0.00160691	2.79401
NIWAIEIVNENTENSPINGDK	PBANKA_0214000	dynein heavy chain, putative	DHC3	1.31473	0.00948309	2.02305
NLVTNDYDNASFK	PBANKA_0620300	conserved protein, unknown function	N/A	1.31115	0.12875	0.890251
NIVYVTDDDDDLISAFR	PBANKA_1446200	mitosis protein dim1, putative	N/A	1.31115	0.00262515	2.58085
NLTPIVNPGFK	PBANKA_1439200	polyadenylate-binding protein 1, putative	PABP1	1.30401	0.0036884	2.43316
NLVLNSFDKEATIQDK	PBANKA_0416100	dynein heavy chain, putative	MG1	1.30401	0.00193445	2.71344
NMDTNDLSDDENLENFNHNLFSK	PBANKA_1143600	alanine--tRNA ligase, putative	AlaRS	1.30401	0.00108166	2.96591
NITENENSYSNYKSTTNYK	PBANKA_1210200	PRE-binding protein, putative	PREBP	1.30045	0.336987	0.472387
NISYSNDNTK	PBANKA_0411300	conserved Plasmodium protein, unknown function	N/A	1.30045	0.310909	0.507366
NLSYEKELSSTSLQIR	PBANKA_0413500	STONES protein	STONES	1.30045	0.100216	0.999062
NITDISHQKSDNNCFSNNENDTK	PBANKA_1137900	proliferating cell nuclear antigen 1, putative	PCNA1	1.30045	0.0363943	1.43897
NITENENSYSNYK	PBANKA_0908800	conserved Plasmodium protein, unknown function	N/A	1.30045	0.00125635	2.90089
NISSSTFLNPSYIR	PBANKA_0516300	DER1-like protein, putative	N/A	1.29336	0.463129	0.334298
NISSSHERSR	PBANKA_0818500	conserved protein, unknown function	N/A	1.28983	0.000778635	3.10867
NISSNDINNTSKK	PBANKA_1035700	WD repeat-containing protein 65, putative	WDR65	1.2863	0.281255	0.5509
NISSNDINNTSK	PBANKA_0207000	calcium-transporting ATPase, putative	SERCA	1.2863	0.219825	0.657923
NMDTNDLSDDENLENFNHNLFSK	PBANKA_1020800	conserved Plasmodium protein, unknown function	N/A	1.2863	0.0104565	1.98061
NISSNNSGMKEDVK	PBANKA_1110300	WD repeat-containing protein, putative	N/A	1.2863	0.00183342	2.73674
NMFYNYGFDTFEHVKYSVVK	PBANKA_1425100	karyopherin alpha, putative	KARalpha	1.28279	0.011239	1.94927
NMNSSINEEYIVENK	PBANKA_1329500	protein phosphatase containing kelch-like domains	PPKL	1.27928	0.0465924	1.33169
NMSPPTINSHMPK	PBANKA_0507300	dynein heavy chain, putative	N/A	1.27928	0.00474217	2.32402
NMNNTSHNR	PBANKA_1130800	phosphoinositide phosphatase SAC1, putative	SAC1	1.27579	0.134566	0.871064
NMNNTSHNR	PBANKA_0809000	translation initiation factor SUI1, putative	N/A	1.27579	0.000691866	3.15998
NMNDMLGDDNITPK	PBANKA_1138300	transmembrane and coiled-coil domain-containing protein 1, putative	TMCO1	1.2723	0.646666	0.18932
NMNINITNLNSLER	PBANKA_1429100	conserved Plasmodium protein, unknown function	N/A	1.2723	0.0188679	1.72428
NMNDMLGDDNITPK	PBANKA_0943400	CPW-WPC family protein	N/A	1.26534	0.491084	0.308844
NMMSENNDSNKETDVSTNK	PBANKA_1015100	conserved Plasmodium protein, unknown function	N/A	1.26534	0.055127	1.25864
NMIYSYGNNSMHK	PBANKA_0937200	RNA-binding protein, putative	N/A	1.26188	0.274648	0.561224
NMFYNYGFDTFEHVKYSVVK	PBANKA_0810600	exoribonuclease, putative	N/A	1.26188	0.0371702	1.42981
NMIYSYGNNSMHKR	PBANKA_0942700	chromatin remodeling protein, putative	SNF2L	1.26188	0.0246703	1.60783
NMMSENNDSNKETDVSTNK	PBANKA_0708200	conserved Plasmodium protein, unknown function	N/A	1.26188	0.000144972	3.83871
NMIYSYGNNSMHK	PBANKA_0414500	protein YOP1	YOP1	1.25843	0.573891	0.241171
NMIPSSTDSLVGGNLNQFEK	PBANKA_0414500	protein YOP1	YOP1	1.25498	0.296377	0.528156
NMLNTLLGSTEFEINNKNDEIK	PBANKA_1311700	multidrug resistance protein 2, putative	MDR2	1.25498	0.14122	0.850104
NMLDSPSSSLFR	PBANKA_1116300	malate:quinone oxidoreductase, putative	MQO	1.25154	0.307179	0.512609
NMLDSPSSSLFR	PBANKA_1303700	vesicle-associated membrane protein, putative	N/A	1.25154	0.0062948	2.20102
NMHSYCYNNK	PBANKA_1224500	Dpy-19-like C-mannosyltransferase	DPY19	1.24811	0.485226	0.314056
NMHSYCYNNK	PBANKA_0919900	ATP-dependent 6-phosphofructokinase, putative	PFK11	1.24811	0.0372718	1.42862
NMGNDKSSPK	PBANKA_1202600	RING finger E3 ubiquitin-protein ligase, putative	N/A	1.24811	0.0194201	1.71175
NMGSIEISEDDKNK	PBANKA_0604300	tetratricopeptide repeat protein, putative	TRP1	1.24811	0.00985381	2.0064
NMSPPTINSHMPK	PBANKA_0613700	RNA-binding protein, putative	N/A	1.24469	0.336583	0.472908
NLSDNIYIIENNK	PBANKA_0416100	dynein heavy chain, putative	MG1	1.24469	0.00962728	2.0165
NMIYSYGNNSMHKR	PBANKA_1243000	palmitoyltransferase DHHC7	DHHC7	1.24469	0.00799655	2.0971
NIQSNDEQAK	PBANKA_1115200	gamete egress protein GEP	GEP	1.24127	0.374844	0.426149
NISATCTSKEHINVGK	PBANKA_0933000	cyclin-dependent-like kinase CLK3, putative	CLK3	1.24127	0.0691973	1.15991
NIQSITYESDDNKSEPYPTNYSNK	PBANKA_1009500	glutamate synthase [NADH], putative	N/A	1.24127	0.0450044	1.34674
NISDANNNSEILFGSNFCNNNVHTGNR	PBANKA_0303600	26S proteasome regulatory subunit RPN1, putative	RPN1	1.24127	0.0151761	1.81884
NISDANNNSEILFGSNFCNNNVHTGNRSMNDAQNLIK	PBANKA_0406200	conserved Plasmodium protein, unknown function	N/A	1.24127	0.0103928	1.98327
NISDKDLSLHHR	PBANKA_1320100	conserved Plasmodium protein, unknown function	UIS25	1.24127	0.00426627	2.36995
NIQSITYESDDNKSEPYPTNYSNK	PBANKA_0825400	conserved Plasmodium protein, unknown function	N/A	1.23786	0.513626	0.289353
NIPSESDNDNNSYLESYDHFK	PBANKA_0208400	major facilitator superfamily-related transporter, putative	MFR2	1.23447	0.307295	0.512444
NLSDNIYIIENNKK	PBANKA_0303900	pantothenate transporter	PAT	1.23447	0.0220961	1.65568
NIPFDENISEDSHILR	PBANKA_1312700	gamete egress and sporozoite traversal protein	GEST	1.23107	0.345444	0.461622
NLPGMNMQSPK	PBANKA_1431400	conserved Plasmodium protein, unknown function	N/A	1.23107	0.0140813	1.85136
NIPEHSSIDYDKENENIFQQNK	PBANKA_1420700	MAATS1 domain-containing protein, putative	N/A	1.23107	0.00346412	2.46041
NIPDMIDSDVEK	PBANKA_1237800	multidrug resistance protein 1, putative	MDR1	1.22769	0.38813	0.411023
NIPDMIDSDVEK	PBANKA_1320100	conserved Plasmodium protein, unknown function	UIS25	1.22769	0.000171297	3.76625
NINTSPSNIPTKNEK	PBANKA_1433900	AP-2 complex subunit mu, putative	AP2-MU	1.22432	0.386507	0.412842
NLNTGIGGSR	PBANKA_0916400	ubiquitin-like protein, putative	N/A	1.21759	0.0801405	1.09615
NLNTPNEDEPSIPSTDDNTR	PBANKA_0919900	ATP-dependent 6-phosphofructokinase, putative	PFK11	1.21759	0.0728026	1.13785
NLNTGIGGSRIETGVSK	PBANKA_0510200	conserved Plasmodium protein, unknown function	N/A	1.21759	0.0200759	1.69732
NINSVNNQTK	PBANKA_0711900	heat shock protein 70	HSP70	1.21759	0.00474597	2.32368
NISSFDEIIKK	PBANKA_0720000	conserved Plasmodium protein, unknown function	N/A	1.2109	0.107841	0.967216
NLPGMNMQSPK	PBANKA_1405000	MORN repeat protein, putative	N/A	1.2109	0.0038483	2.41473
NISETNSFSNK	PBANKA_1440600	VAC14 domain-containing protein, putative	N/A	1.20756	0.00689833	2.16126
NLSDSILSIKK	PBANKA_0719700	conserved Plasmodium protein, unknown function	N/A	1.20756	0.000369422	3.43248
NLSQPFSNSPFGVLK	PBANKA_1026300	conserved protein, unknown function	N/A	1.20423	0.361619	0.441749
NLSNSINLNKENK	PBANKA_0203000	chromatin assembly factor 1 subunit C, putative	CAF1C	1.20423	0.155776	0.8075
NLSPNNEDNNLLIEENNELR	PBANKA_1026300	conserved protein, unknown function	N/A	1.20423	0.0651498	1.18609
NISNSGKENR	PBANKA_0510200	conserved Plasmodium protein, unknown function	N/A	1.20091	0.067555	1.17034
NLSNSFEDNTLEFLPQNVDDNSNNFQK	PBANKA_0202700	kinesin-8B	N/A	1.1976	0.437797	0.358728
NISNNNADTTEVFDK	PBANKA_1032300	CTP synthase, putative	CTPS	1.19429	0.170012	0.76952
NLSNNLSGNNNSYSHR	PBANKA_0715700	lysine decarboxylase-like protein, putative	N/A	1.19429	0.0331531	1.47948
NISNNFDNNNTFLK	PBANKA_1439200	polyadenylate-binding protein 1, putative	PABP1	1.191	0.000233299	3.63209
NISNISFATDKLDIAK	PBANKA_0942600	conserved Plasmodium protein, unknown function	N/A	1.18771	0.207998	0.681941
NISNISFATDKLDIAK	PBANKA_0942400	WD repeat-containing protein, putative	N/A	1.18771	0.185214	0.732326
NLSLTYREDMLK	PBANKA_1035200	LCCL domain-containing protein	CCp3	1.18115	0.746502	0.126969
NLSINNSSDVDIQNFEK	PBANKA_0712900	high mobility group protein B2	HMGB2	1.17788	0.337595	0.471604
NLSIPDFSSPNNKK	PBANKA_1011400	DNA topoisomerase 2, putative	TOP2	1.17788	0.0828208	1.08186
NISLQSDHYDQFSK	PBANKA_0416100	dynein heavy chain, putative	MG1	1.17788	0.0800521	1.09663
NISLPTDNLNNGLSSFK	PBANKA_1011700	conserved Plasmodium protein, unknown function	N/A	1.17788	0.000488502	3.31113
NISKETFESNEDK	PBANKA_0507300	dynein heavy chain, putative	N/A	1.17462	0.562998	0.249493
NLSLLNNIEENEDISYQNLENVK	PBANKA_1316800	dynactin subunit 4, putative	N/A	1.17462	0.0649204	1.18762
NLSIHAYIDK	PBANKA_0404300	P-loop containing nucleoside triphosphate hydrolase, putative	N/A	1.17462	0.00208233	2.68145
NISHNNTTSDQVFEK	PBANKA_1305000	conserved Plasmodium protein, unknown function	N/A	1.17462	0.00198044	2.70324
NMSQDDNIIMNFPEITK	PBANKA_0104400	nucleoside diphosphate kinase, putative	N/A	1.17137	0.699197	0.155401
NISGDESIK	PBANKA_0813000	inhibitor of cysteine proteases	ICP	1.17137	0.00194359	2.7114
NMSQDDNIIMNFPEITK	PBANKA_1102900	cell division control protein 6, putative	CDC6	1.16812	0.0290025	1.53756
NMTSNSITGSTINR	PBANKA_0615700	dynein heavy chain, putative	N/A	1.16488	0.0140605	1.852
NNSAGMSNR	PBANKA_1236600	conserved Plasmodium protein, unknown function	N/A	1.16488	0.0122834	1.91068
NNQTDSSIIYHDYKENDIK	PBANKA_1210900	phosphoglucomutase, putative	N/A	1.15521	0.321842	0.492357
NNQINNNIHSHNYHSRSLSR	PBANKA_0607800	cytosolic iron-sulfur protein assembly protein 1, putative	CIA1	1.15521	0.0057849	2.2377
NNQINNNIHSHNYHSR	PBANKA_1009500	glutamate synthase [NADH], putative	N/A	1.15521	0.0012654	2.89777
NNQVNENEQNENNSDDENDKLILK	PBANKA_0208800	ubiquitin carboxyl-terminal hydrolase 1, putative	UBP1	1.15521	0.00112654	2.94825
NNQKQNSIDETEFPNSK	PBANKA_1131500	conserved Plasmodium protein, unknown function	N/A	1.152	0.0173194	1.76147
NNPYGQGTSPFAPPLNPNLMNPNTPPLK	PBANKA_1118500	conserved Plasmodium protein, unknown function	N/A	1.1488	0.105513	0.976695
NNPYGQGTSPFAPPLNPNLMNPNTPPLK	PBANKA_1023000	myosin-specific chaperone UNC, putative	UNC	1.1488	0.000940575	3.02661
NNNSISNSFNTNNDIDNK	PBANKA_1403800	translational activator GCN1, putative	GCN1	1.14561	0.346847	0.459863
NNSANNSGNNSNSNAK	PBANKA_0406200	conserved Plasmodium protein, unknown function	N/A	1.14561	0.317075	0.498838
NNNSNIENEDNSNENQNK	PBANKA_1102900	cell division control protein 6, putative	CDC6	1.14561	0.177797	0.750076
NNNYTHDRNTK	PBANKA_1101600	chromatin assembly factor 1 subunit A, putative	CAF1A	1.14561	0.00981716	2.00801
NNNTNEYEEHKIHSFHLK	PBANKA_1336900	conserved Plasmodium protein, unknown function	N/A	1.14561	0.00104243	2.98195
NNNNSSYNNDDGQNNLR	PBANKA_1101600	chromatin assembly factor 1 subunit A, putative	CAF1A	1.14242	0.0372966	1.42833
NNNPSTDIDNENETDEEYVK	PBANKA_1038900	condensin complex subunit 1, putative	CAPD2	1.14242	0.00541702	2.26624
NNNNICSMDVNR	PBANKA_0507300	dynein heavy chain, putative	N/A	1.14242	0.00201153	2.69647
NNNLLNKGPSLQPSDITLGK	PBANKA_0939000	mechanosensitive ion channel protein, putative	MSCS	1.13924	0.157349	0.803135
NNNIRNSNISNFNYDPNNIFDNHR	PBANKA_0607900	cGMP-specific 3',5'-cyclic phosphodiesterase alpha, putative	PDEalpha	1.13924	0.139531	0.85533
NNNITISNNSNEK	PBANKA_1433500	PPPDE peptidase domain-containing protein, putative	N/A	1.13924	0.137275	0.86241
NNNYNDESGSE	PBANKA_1125600	pyruvate kinase, putative	N/A	1.13924	0.109382	0.961056
NNSEYISNENTEQSHNVGSFK	PBANKA_0209200	parasite-infected erythrocyte surface protein	PIESP15	1.13606	0.579557	0.236904
NNSANNSPQESK	PBANKA_1356800	VPS13 domain-containing protein, putative	N/A	1.13606	0.44278	0.353812
NNSQNYNNDNNRDIER	PBANKA_0509700	dynein, putative	N/A	1.13289	0.618852	0.208413
NNSSDFQNAHNINR	PBANKA_0823000	ubiquitin-like protein, putative	N/A	1.13289	0.000208069	3.68179
NNSQNYNNDNNR	PBANKA_0613700	RNA-binding protein, putative	N/A	1.12973	0.041256	1.38451
NNSPTRDDIIK	PBANKA_1138200	RuvB-like helicase 3, putative	RUVB3	1.12658	0.131769	0.880186
NNSNSANFFQYK	PBANKA_1431400	conserved Plasmodium protein, unknown function	N/A	1.12658	0.000645753	3.18993
NNSNLLVEGK	PBANKA_1115200	gamete egress protein GEP	GEP	1.12343	0.50683	0.295138
NNSNNNSFILDENNENSSILHNYNDNK	PBANKA_1416900	structural maintenance of chromosomes protein 2	SMC2	1.12343	0.167799	0.775212
NNSNQGQENTNK	PBANKA_1348800	origin recognition complex subunit 4, putative	ORC4	1.12343	0.0699692	1.15509
NNSNEKEQDNLSPCLK	PBANKA_1214200	ribonucleoside-diphosphate reductase small chain, putative	N/A	1.12343	0.01066	1.97224
NNSNDTDCENENIK	PBANKA_0204500	LCCL domain-containing protein, putative	CCp5	1.12029	0.62068	0.207132
NNSEEIPKTENINCINK	PBANKA_1223800	V-type proton ATPase subunit a, putative	N/A	1.12029	0.474174	0.324063
NNSKNHDNTDNSK	PBANKA_1237100	conserved Plasmodium protein, unknown function	N/A	1.11716	0.54849	0.260831
NNSINSYGK	PBANKA_1202100	MKT1 domain-containing protein, putative	N/A	1.11716	0.213533	0.670535
NNSLAQSINK	PBANKA_1304400	allantoicase, putative	N/A	1.11716	0.0995823	1.00182
NNSKNNIEQNYAK	PBANKA_1333300	conserved Plasmodium protein, unknown function	N/A	1.11716	0.0900646	1.04545
NNSMDISINNSNLLYPK	PBANKA_0415000	Maf-like protein, putative	N/A	1.11716	0.0645951	1.1898
NNSLNTPQK	PBANKA_1115200	gamete egress protein GEP	GEP	1.11716	0.0387404	1.41184
NNSGTIETQNDDGK	PBANKA_0939600	polyadenylate-binding protein-interacting protein 1, putative	PAIP1	1.11404	0.10625	0.973671
NNSGDHINNK	PBANKA_1360300	DNA/RNA-binding protein Alba 4, putative	ALBA4	1.11092	0.0227439	1.64314
NNSFCNHANKR	PBANKA_1205200	transmembrane protein 147, putative	TMEM147	1.1078	0.395948	0.402362
NNNIDGEVNAQENGSDLKK	PBANKA_1362000	glutamate--tRNA ligase, putative	GluRS	1.1078	0.00209721	2.67836
NNNDPSPNVYDSVLR	PBANKA_0210500	conserved Plasmodium protein, unknown function	N/A	1.1016	0.494631	0.305719
NNETEYSKVPSVSMDNFFTGNK	PBANKA_0512800	merozoite TRAP-like protein	MTRAP	1.1016	0.018593	1.73065
NNNELETNSNDNEAR	PBANKA_1011700	conserved Plasmodium protein, unknown function	N/A	1.1016	0.00100521	2.99774
NNEEKQNSTPNSEIDDYINDK	PBANKA_1209400	inner membrane complex sub-compartment protein 1	ISP1	1.09851	0.0310867	1.50743
NNENSENNENEYISK	PBANKA_0824800	polyadenylate-binding protein 2, putative	PABP2	1.09851	0.0296515	1.52795
NNEEKQNSTPNSEIDDYINDK	PBANKA_0306800	ATP-dependent RNA helicase UAP56, putative	UAP56	1.09851	0.00717337	2.14428
NNEEDRQTNSPFINPYLK	PBANKA_1320100	conserved Plasmodium protein, unknown function	UIS25	1.09851	0.00242992	2.61441
NNDVRDNSVHNK	PBANKA_0604600	conserved protein, unknown function	N/A	1.09542	0.209379	0.679067
NNDSTILGSNTPIIDNINDYTK	PBANKA_1202500	WD repeat-containing protein, putative	N/A	1.09542	0.161944	0.790636
NNDSNNAPSSNR	PBANKA_0417800	protein hook, putative	N/A	1.09542	0.0458823	1.33836
NNDSNNAPSSNRDK	PBANKA_1034300	AP2 domain transcription factor AP2-G2	AP2-G2	1.09542	0.0397316	1.40086
NNDIDIQTNSLYSIK	PBANKA_0606900	amino acid transporter, putative	N/A	1.09542	0.0315802	1.50058
NNDNYNISNSIVPNNK	PBANKA_0202700	kinesin-8B	N/A	1.09542	0.0103957	1.98315
NNETEYSKVPSVSMDNFFTGNK	PBANKA_0416100	dynein heavy chain, putative	MG1	1.09542	0.00154832	2.81014
NNDEPCLMCSG	PBANKA_0910300	guanylyl cyclase alpha, putative	GCalpha	1.09234	0.658423	0.181495
NNDEPCLMCSG	PBANKA_1356800	VPS13 domain-containing protein, putative	N/A	1.09234	0.22044	0.65671
NNDDSDNNNINNNSK	PBANKA_1361600	E1-E2 ATPase, putative	N/A	1.09234	0.0839623	1.07592
NNDANAHNSRK	PBANKA_0507300	dynein heavy chain, putative	N/A	1.08927	0.0165047	1.78239
NNAQQSSQQEQNTAENK	PBANKA_1454600	nucleoporin NUP269	NUP269	1.0862	0.000165344	3.78161
NNAINYSNNENSFSNSYTLNTNYNNIDPGYK	PBANKA_1115200	gamete egress protein GEP	GEP	1.08314	0.36869	0.433338
NMYNTNKSLEFK	PBANKA_1209900	conserved protein, unknown function	N/A	1.08314	0.0652835	1.1852
NNEVAYSLTDSNISDINKIEDEEIHK	PBANKA_1407000	conserved Plasmodium protein, unknown function	N/A	1.08009	0.0450849	1.34597
NNISSMNNNYNR	PBANKA_1019000	conserved Plasmodium protein, unknown function	N/A	1.08009	0.0423955	1.37268
NNDKSFELLNSK	PBANKA_1407000	conserved Plasmodium protein, unknown function	N/A	1.08009	0.0262576	1.58074
NNMNNLDNSTNVSGNMNAIGSDGNMKR	PBANKA_1333300	conserved Plasmodium protein, unknown function	N/A	1.08009	0.0245997	1.60907
NNEVAYSLTDSNISDINKIEDEEIHK	PBANKA_0404300	P-loop containing nucleoside triphosphate hydrolase, putative	N/A	1.08009	0.00584476	2.23323
NNISSMNNNYNR	PBANKA_1341700	conserved Plasmodium protein, unknown function	N/A	1.07704	0.0939112	1.02728
NNLNTNTHFEKINSDNNMSNK	PBANKA_1300700	LCCL domain-containing protein	CCp1	1.07097	0.653093	0.185025
NNLNTNTHFEKINSDNNMSNK	PBANKA_0938300	heat shock protein HspJ62	HSPJ62	1.07097	0.327406	0.484914
NNIRSNHLNSESMTR	PBANKA_1024900	DNA replication licensing factor MCM2, putative	MCM2	1.07097	0.0191528	1.71777
NNINSRNER	PBANKA_1026300	conserved protein, unknown function	N/A	1.06794	0.316588	0.499505
NNIISNLQNYQSINEFEKEK	PBANKA_1242700	AP-1/2 complex subunit beta, putative	N/A	1.06794	0.222049	0.653551
NNLIIDECSSDDDETDCLSEVNKK	PBANKA_0918300	major facilitator superfamily-related transporter, putative	MFR5	1.06794	0.0629177	1.20123
NNLNSPNNK	PBANKA_0711900	heat shock protein 70	HSP70	1.06794	0.00255293	2.59296
NNLKEFDSFEHTFK	PBANKA_0416100	dynein heavy chain, putative	MG1	1.06492	0.102295	0.990145
NNIIDTTSEVVDVPK	PBANKA_0202700	kinesin-8B	N/A	1.06492	0.0845507	1.07288
NNIHNYEGNSESMYHIDNSPR	PBANKA_0612400	AP2 domain transcription factor AP2-Z	AP2-Z	1.0619	0.0439247	1.35729
NNKDNDSGNVESDSK	PBANKA_0413000	conserved Plasmodium protein, unknown function	N/A	1.05889	0.370135	0.43164
NNHNISNDNISENK	PBANKA_1214700	conserved Plasmodium protein, unknown function	N/A	1.05889	0.367947	0.434214
NNFSFQTSHGVLPTPTR	PBANKA_1203700	regulator of nonsense transcripts 1, putative	UPF1	1.05889	0.138614	0.858192
NNKSGIGIANTSADVGNYNK	PBANKA_1308600	fructose-bisphosphate aldolase 2	ALDO2	1.05889	0.0753939	1.12266
NNHNNTPTNSFSSDEISNWK	PBANKA_1144100	ABC transporter E family member 1, putative	ABCE1	1.05889	0.0234684	1.62952
NNSSDNMNNETKK	PBANKA_1348800	origin recognition complex subunit 4, putative	ORC4	1.05589	0.333809	0.476502
NNFNASLIIK	PBANKA_1362100	tyrosine kinase-like protein, putative	TKL3	1.05589	0.0730154	1.13659
NTTSDLLEVISSINSVEDSK	PBANKA_1329700	26S proteasome regulatory subunit RPN2, putative	RPN2	1.05289	0.00333518	2.47688
NTTGSTVPLINSKFHDPINEDSR	PBANKA_1330000	enkurin domain-containing protein, putative	N/A	1.05289	0.000782676	3.10642
QTNTNSPK	PBANKA_0413000	conserved Plasmodium protein, unknown function	N/A	1.0499	0.41347	0.383556
QTSNISMNR	PBANKA_0719700	conserved Plasmodium protein, unknown function	N/A	1.0499	0.0859451	1.06578
QTNTNSPKNK	PBANKA_0925400	dynein heavy chain, putative	N/A	1.0499	0.0539666	1.26788
NTTVSDYDKDSGKPNYENNDEVK	PBANKA_1118600	cell division cycle protein 48 homologue, putative	N/A	1.0499	0.0414316	1.38267
QTNSPFINPYLK	PBANKA_0602000	origin recognition complex subunit 1, putative	ORC1	1.04692	0.478476	0.32014
QTLLSSQEEQQLLENNPMYSNASMDDMIMK	PBANKA_0720100	conserved Plasmodium protein, unknown function	N/A	1.04394	0.76549	0.11606
QTFGDVNTVLDIINVSPIKK	PBANKA_0719500	conserved Plasmodium protein, unknown function	N/A	1.04394	0.39486	0.403557
QSYVIGELESQPNPVLKSK	PBANKA_0520900	antigen UB05, putative	N/A	1.04394	0.16778	0.775261
QTSNISMNR	PBANKA_1446200	mitosis protein dim1, putative	N/A	1.04394	0.00434573	2.36194
QSNSTYTQMGGK	PBANKA_0310500	conserved Plasmodium protein, unknown function	N/A	1.04097	0.230766	0.636828
QSSFIEDTTDENVGNILNVK	PBANKA_0402000	palmitoyltransferase DHHC1, putative	DHHC1	1.04097	0.0292211	1.5343
QSNSTYTQMGGK	PBANKA_1359300	VPS13 domain-containing protein, putative	N/A	1.03801	0.040549	1.39202
QSNENEYNKSVTSDFNNCNDLLNNLNSSIDDIK	PBANKA_0508100	chromodomain-helicase-DNA-binding protein 1, putative	CHD1	1.03505	0.279969	0.55289
QSNLSSSIQLNNNENDPK	PBANKA_0926600	protein GCN20, putative	GCN20	1.03505	0.19457	0.710925
QSNSISPIK	PBANKA_0607900	cGMP-specific 3',5'-cyclic phosphodiesterase alpha, putative	PDEalpha	1.03505	0.106271	0.973587
QSGESIFNSGFADIPASK	PBANKA_0720100	conserved Plasmodium protein, unknown function	N/A	1.03209	0.210889	0.675945
QYMSFNLFSNK	PBANKA_1104600	MMS19-like protein, putative	N/A	1.02915	0.388863	0.410203
QTSNNTSGSQVGNR	PBANKA_0601200	dynein heavy chain, putative	N/A	1.02915	0.272617	0.564447
QYMSFNLFSNK	PBANKA_1428300	WD repeat-containing protein, putative	N/A	1.02915	0.217377	0.662787
QTTSGDSSSLVSDPGTPKGEHSEASGSK	PBANKA_1454600	nucleoporin NUP269	NUP269	1.02915	0.0892586	1.04935
QYIESFEIENKENTDNENFSITK	PBANKA_1029600	conserved Plasmodium protein, unknown function	N/A	1.02915	0.0245056	1.61073
QYLTKNSDSNTTIR	PBANKA_0203000	chromatin assembly factor 1 subunit C, putative	CAF1C	1.02915	0.00302146	2.51978
QWDNLHFKESPMSK	PBANKA_0601200	dynein heavy chain, putative	N/A	1.02621	0.491306	0.308648
QWDNLHFKESPMSK	PBANKA_0302500	hexose transporter	HT1	1.02621	0.32058	0.494064
QYAIIIGEHHAPSQSKPQIGMK	PBANKA_0408400	phosphoglycerate mutase, putative	N/A	1.02621	0.150916	0.821266
QVSNTLNKDNFK	PBANKA_1226100	conserved Plasmodium protein, unknown function	N/A	1.02621	0.0659814	1.18058
QTTSGDSSSLVSDPGTPK	PBANKA_1361800	conserved Plasmodium protein, unknown function	N/A	1.02621	0.0426909	1.36966
QYHSPNENDNTHQDSTTDDEER	PBANKA_0202500	P-loop containing nucleoside triphosphate hydrolase, putative	N/A	1.02621	0.00842418	2.07447
QVSNSYVFNDNLNYNQLYQGNMK	PBANKA_1136700	guanylyl cyclase beta	GCbeta	1.02034	0.0710931	1.14817
QVSENDANNIMNHPEK	PBANKA_0512800	merozoite TRAP-like protein	MTRAP	1.02034	0.0120587	1.9187
QVSDLNTLDSLEKK	PBANKA_0416100	dynein heavy chain, putative	MG1	1.01742	0.0637353	1.19562
QVSDLNTLDSLEK	PBANKA_1208800	MORN repeat protein, putative	N/A	1.01742	0.000285047	3.54508
QVLNDSFTYENYLK	PBANKA_0311000	protein transport protein SEC31, putative	SEC31	1.01159	0.217531	0.662479
QVLSVDKNK	PBANKA_1035700	WD repeat-containing protein 65, putative	WDR65	1.01159	0.0190235	1.72071
QTTYAQSIINQLPSLEKIPKPIS	PBANKA_1341800	conserved Plasmodium protein, unknown function	N/A	1.00868	0.559267	0.252381
QVSENDANNIMNHPEKENIQK	PBANKA_1361600	E1-E2 ATPase, putative	N/A	1.00868	0.390774	0.408074
QVEHFSFDNDKMR	PBANKA_1013600	PhIL1 interacting protein PIP2, putative	PIP2	1.00868	0.239786	0.620177
QVEHFSFDNDKMR	PBANKA_0615700	dynein heavy chain, putative	N/A	1.00868	0.107578	0.968276
QNSTPNSEIDDYINDKCNNEETCTK	PBANKA_0919900	ATP-dependent 6-phosphofructokinase, putative	PFK11	1.00578	0.508474	0.293731
QNSTPNSEIDDYINDKCNNEETCTK	PBANKA_1435200	female development protein FD4	FD4	1.00578	0.470363	0.327567
QSEVSYSNINTHSFHDTK	PBANKA_0937200	RNA-binding protein, putative	N/A	1.00578	0.0411472	1.38566
QNSTPNSEIDDYINDK	PBANKA_1108000	CFA20 domain-containing protein, putative	N/A	1.00289	0.0812821	1.09
QNSTPNSEIDDYINDK	PBANKA_0835600	cAMP-dependent protein kinase catalytic subunit, putative	PKAc	1.00289	0.0113902	1.94347
QNSNSNMEINYNR	PBANKA_1320100	conserved Plasmodium protein, unknown function	UIS25	1	0.294573	0.530807
QNSNNKAEHAK	PBANKA_1457200	double C2-like domain-containing protein, putative	DOC2	0.997117	0.22199	0.653667
QNSNDAEVASVENK	PBANKA_0506600	serine/arginine-rich splicing factor 4, putative	SRSF4	0.994241	0.905176	0.0432669
QNSIPKNNSK	PBANKA_0620300	conserved protein, unknown function	N/A	0.994241	0.0602599	1.21997
QNSINNTSEICEYFTCITNNQK	PBANKA_1301300	trailer hitch homolog	CITH	0.99137	0.296457	0.528038
QNSVIYGIIQK	PBANKA_1361600	E1-E2 ATPase, putative	N/A	0.99137	0.170965	0.767092
QNSLNGFTPK	PBANKA_0309200	nucleoporin NUP390	NUP390	0.99137	0.119913	0.921134
QNSKDTSYQNYQFSK	PBANKA_1032300	CTP synthase, putative	CTPS	0.988504	0.928163	0.0323759
QNSFNENNDPLYNDNEINCVPFVR	PBANKA_1237100	conserved Plasmodium protein, unknown function	N/A	0.988504	0.484949	0.314304
QNSIDETEFPNSK	PBANKA_1425000	RNA-binding protein, putative	N/A	0.988504	0.0894014	1.04866
QNSFELALHSIGNYVADK	PBANKA_0610200	DNA replication licensing factor MCM5, putative	MCM5	0.988504	0.0580279	1.23636
QNQLHSSNAK	PBANKA_1348900	chaperone binding protein, putative	N/A	0.985645	0.208825	0.680217
QNSDTTVQTK	PBANKA_1115200	gamete egress protein GEP	GEP	0.985645	0.0468462	1.32933
QNNLNENDNINESPNRYNNDNQNDQFSK	PBANKA_1114900	phosphatidylinositol 3-kinase, putative	PI3K	0.985645	0.0400008	1.39793
QNLSIDIIK	PBANKA_0507300	dynein heavy chain, putative	N/A	0.985645	0.0335485	1.47433
QNNLNENDNINESPNR	PBANKA_1333300	conserved Plasmodium protein, unknown function	N/A	0.985645	0.016682	1.77775
QNLLITENSNHIK	PBANKA_1029400	conserved Plasmodium protein, unknown function	N/A	0.985645	0.00104549	2.98068
QNTLYSEIYEQSENVTNSKHFK	PBANKA_1361600	E1-E2 ATPase, putative	N/A	0.982791	0.879065	0.055979
QNTLDQFPLLHKDELK	PBANKA_0413000	conserved Plasmodium protein, unknown function	N/A	0.982791	0.390699	0.408158
QSDIYTPSFSLGTIVSK	PBANKA_1229600	conserved Plasmodium protein, unknown function	N/A	0.982791	0.234362	0.630114
QNSKITKPYNDISIDK	PBANKA_1018300	dynein intermediate chain, putative	N/A	0.982791	0.0310157	1.50842
QNLESNQSFQLK	PBANKA_1011400	DNA topoisomerase 2, putative	TOP2	0.982791	0.00295873	2.52889
QRDSATAPNVGDR	PBANKA_1219300	heat shock protein 110, putative	HSP110c	0.979942	0.0883527	1.05378
QRTYEDIDLK	PBANKA_0933700	mitogen-activated protein kinase 2	MAPK2	0.979942	0.0110504	1.95662
QQTGTKEVDNTNQSDNQK	PBANKA_0615400	serine--tRNA ligase, putative	N/A	0.979942	0.00510584	2.29193
QQSLDDDDQVYQISK	PBANKA_1210200	PRE-binding protein, putative	PREBP	0.9771	0.100466	0.997983
QQSLSFNDDGPQNSENNYK	PBANKA_0804400	conserved Plasmodium protein, unknown function	N/A	0.9771	0.0268544	1.57098
QNVESENMVENDQGMANELLQK	PBANKA_0408400	phosphoglycerate mutase, putative	N/A	0.974262	0.49589	0.304615
QNTIISIGNIK	PBANKA_1405000	MORN repeat protein, putative	N/A	0.974262	0.23644	0.626278
QNYEECQELNSTELNSK	PBANKA_1363800	phosphatidylinositol transfer protein, putative	N/A	0.974262	0.139834	0.854388
QPSADSNNEDQR	PBANKA_1115200	gamete egress protein GEP	GEP	0.974262	0.117511	0.929921
RAESLIEEYTK	PBANKA_0806700	conserved Plasmodium protein, unknown function	0806700	0.974262	0.0548105	1.26114
QNYSNKEELSGDVLNEK	PBANKA_0925400	dynein heavy chain, putative	N/A	0.974262	0.0257493	1.58924
RIDSNNNNK	PBANKA_0831200	diacylglycerol kinase, putative	N/A	0.971431	0.409606	0.387633
RHPSYSALLNNEDINLFK	PBANKA_0516300	DER1-like protein, putative	N/A	0.971431	0.233258	0.632164
RHDDNAYDNSER	PBANKA_0803000	origin recognition complex subunit 2, putative	ORC2	0.971431	0.0540309	1.26736
RGEHINSQNDDNIQK	PBANKA_1210900	phosphoglucomutase, putative	N/A	0.968605	0.158544	0.799849
RGATEIDHEDFIEGITSVLSK	PBANKA_1430900	SUN domain-containing protein, putative	N/A	0.965784	0.220679	0.65624
RGDTINEELK	PBANKA_0611600	ribonucleoside-diphosphate reductase large subunit, putative	N/A	0.965784	0.04878	1.31176
RFSEIENIQENIEDIDYSTFK	PBANKA_0918300	major facilitator superfamily-related transporter, putative	MFR5	0.962969	0.139063	0.856788
RGNSIETFNVNK	PBANKA_1308900	histidine--tRNA ligase, putative	N/A	0.962969	0.0138477	1.85862
RLESENDINR	PBANKA_0504800	conserved Plasmodium protein, unknown function	N/A	0.962969	0.00667762	2.17538
RIYSDESESNISR	PBANKA_1228200	glutamate dehydrogenase, putative	GDH3	0.96016	0.56791	0.245721
RMSVSAEAYGEWNK	PBANKA_0605500	conserved Plasmodium protein, unknown function	N/A	0.96016	0.224918	0.647976
RIYSDESESNISR	PBANKA_1439200	polyadenylate-binding protein 1, putative	PABP1	0.96016	0.0784714	1.10529
RISNDSINLK	PBANKA_1016700	leucine-rich repeat protein	N/A	0.957356	0.0796253	1.09895
RISSNNNTNK	PBANKA_0943100	CCR4-NOT transcription complex subunit NOT1-G, putative	NOT1-G	0.957356	0.0650069	1.18704
RISFSSFSNTTCSDILK	PBANKA_0918300	major facilitator superfamily-related transporter, putative	MFR5	0.954557	0.494097	0.306188
RLPSSSEGDQLK	PBANKA_1348700	RING zinc finger protein, putative	N/A	0.954557	0.103814	0.983742
RLDTFFTTCTK	PBANKA_0109200	transcription elongation factor SPT5, putative	SPT5	0.954557	0.0928543	1.0322
RISENTGTAYR	PBANKA_1303700	vesicle-associated membrane protein, putative	N/A	0.954557	0.0148732	1.82759
RLSDDSGVDK	PBANKA_1301300	trailer hitch homolog	CITH	0.954557	0.00199279	2.70054
RINITTSSIESLNENSK	PBANKA_1458800	kinesin-15	N/A	0.951764	0.140992	0.850805
RLPSSSEGDQLK	PBANKA_1228500	sentrin-specific protease 2, putative	SENP2	0.951764	0.101569	0.993237
RINTLDDNINNHR	PBANKA_0611600	ribonucleoside-diphosphate reductase large subunit, putative	N/A	0.951764	0.00435923	2.36059
RISGLIYEEIR	PBANKA_0928300	protein transport protein SEC16, putative	SEC16	0.948976	0.587569	0.230941
RINLSNYK	PBANKA_0806700	conserved Plasmodium protein, unknown function	0806700	0.948976	0.35567	0.448953
RDSDYDNSNYSESK	PBANKA_1026300	conserved protein, unknown function	N/A	0.946194	0.213602	0.670394
RESYGTSEK	PBANKA_1114300	MORN repeat protein, putative	N/A	0.946194	0.118699	0.925554
RFENDDDNSLNDEEIHK	PBANKA_1311700	multidrug resistance protein 2, putative	MDR2	0.946194	0.0934621	1.02936
RDNTEVHDR	PBANKA_1226100	conserved Plasmodium protein, unknown function	N/A	0.946194	0.019118	1.71856
RDQICLSNSNVK	PBANKA_0601900	high mobility group protein B1, putative	HMGB1	0.946194	0.00104698	2.98006
RDNSFETR	PBANKA_0404000	protein dopey homolog, putative	N/A	0.943416	0.219815	0.657942
RDDTNINEEISK	PBANKA_0943100	CCR4-NOT transcription complex subunit NOT1-G, putative	NOT1-G	0.943416	0.0538191	1.26906
RDGVSSIYGSNEAFR	PBANKA_1224400	ferlin-like protein	FLP	0.943416	0.00376513	2.42422
RAYTLYVK	PBANKA_1419600	conserved Plasmodium protein, unknown function	N/A	0.940645	0.714761	0.145839
RDSLINLHNK	PBANKA_0908500	myosin K	MyoK	0.940645	0.196346	0.706978
RASILLNLK	PBANKA_1208800	MORN repeat protein, putative	N/A	0.935117	0.00268535	2.571
RDTFEDIMLTK	PBANKA_0908500	myosin K	MyoK	0.929611	0.503863	0.297687
RDSNIAINPFNNNIDADFR	PBANKA_0509700	dynein, putative	N/A	0.929611	0.407873	0.389475
RALSAYMFYVK	PBANKA_1305200	serine/threonine protein kinase, putative	MARK/MELK	0.929611	0.293233	0.532787
RESNDLINQK	PBANKA_0927700	DDRGK domain-containing protein, putative	N/A	0.929611	0.0644836	1.19055
RAFDDAITEFDNVSEDSYK	PBANKA_1356800	VPS13 domain-containing protein, putative	N/A	0.929611	0.0197316	1.70484
REFTNENNNQNNIIK	PBANKA_0204500	LCCL domain-containing protein, putative	CCp5	0.926865	0.414309	0.382676
RESAIAEGLTK	PBANKA_1214700	conserved Plasmodium protein, unknown function	N/A	0.926865	0.319607	0.495384
REGSDYNESDDDDR	PBANKA_0415800	WD repeat-containing protein 66, putative	WDR66	0.926865	0.193224	0.713938
RENLHLSSDETDIPDLSNLESAK	PBANKA_0214000	dynein heavy chain, putative	DHC3	0.926865	0.0312095	1.50571
REFDDESASNGHER	PBANKA_0604200	zinc finger protein, putative	N/A	0.924125	0.599476	0.222229
REESFIEQK	PBANKA_1003400	amino acid decarboxylase AAD, putative	AAD	0.924125	0.0635402	1.19695
REDTNDGEEIAINPGMYVR	PBANKA_1311700	multidrug resistance protein 2, putative	MDR2	0.92139	0.122803	0.910791
REDFSESTSDTSNK	PBANKA_0509700	dynein, putative	N/A	0.915936	0.548379	0.260919
REDTNDGEEIAINPGMYVR	PBANKA_1009300	clathrin light chain, putative	CLC	0.915936	0.292981	0.533161
REDTDNNILNSNVSILK	PBANKA_1026300	conserved protein, unknown function	N/A	0.915936	0.187593	0.726783
REDSINNETLNIHSDK	PBANKA_0617000	cell division control protein CDC50A, putative	CDC50A	0.915936	0.0423158	1.3735
RECSDGNDTK	PBANKA_1443000	NIMA related kinase 1, putative	NEK1	0.915936	0.0311647	1.50634
RDTFEDIMLTK	PBANKA_0104700	elongation of fatty acids protein, putative	ELO-B	0.913216	0.63262	0.198857
RDVLPDLSLER	PBANKA_0209200	parasite-infected erythrocyte surface protein	PIESP15	0.913216	0.568967	0.244913
QNESESEEREAK	PBANKA_1009500	glutamate synthase [NADH], putative	N/A	0.913216	0.470141	0.327772
QNFISSHTLSSSNDNHSVNKR	PBANKA_1243000	palmitoyltransferase DHHC7	DHHC7	0.913216	0.0348208	1.45816
QNESESEEREAK	PBANKA_1417900	conserved protein, unknown function	N/A	0.913216	0.0013942	2.85568
NYTHSSIDTR	PBANKA_1237100	conserved Plasmodium protein, unknown function	N/A	0.910502	0.434552	0.361958
NYYSTLSNEGK	PBANKA_1214700	conserved Plasmodium protein, unknown function	N/A	0.910502	0.1727	0.762708
NYYNAIGSETNDDKDAR	PBANKA_1316400	U1 snRNP-associated protein, putative	N/A	0.910502	0.0885511	1.05281
NYTDYQNEVLNNKNSR	PBANKA_1435200	female development protein FD4	FD4	0.907793	0.0780136	1.10783
NYSYQNVNTMEDGEKNEK	PBANKA_1018300	dynein intermediate chain, putative	N/A	0.907793	0.0723422	1.14061
NYSSNNNTNR	PBANKA_0927700	DDRGK domain-containing protein, putative	N/A	0.905088	0.0153434	1.81408
NYSYQNVNTMEDGEKNEK	PBANKA_1352000	elongation factor 1-gamma, putative	EF-1gamma	0.905088	0.00879724	2.05565
NYNSPLFIKR	PBANKA_0214300	AP-4 complex subunit beta, putative	N/A	0.905088	0.00476242	2.32217
NYNKGSGYGK	PBANKA_0703500	conserved Plasmodium protein, unknown function	N/A	0.902389	0.187637	0.72668
PGSTKSETK	PBANKA_0406200	conserved Plasmodium protein, unknown function	N/A	0.902389	0.0486455	1.31296
NYNQSASNSVNR	PBANKA_1454200	conserved Plasmodium protein, unknown function	N/A	0.902389	0.0274832	1.56093
NYNNSDNNR	PBANKA_0939200	pescadillo homolog, putative	PES	0.902389	0.0243681	1.61318
NYNACINNSK	PBANKA_1329500	protein phosphatase containing kelch-like domains	PPKL	0.899695	0.265159	0.576493
NYMNKNSNYLYK	PBANKA_0906700	conserved Plasmodium protein, unknown function	N/A	0.899695	0.191008	0.718948
NYNKFDSDNETTNK	PBANKA_1208200	kinesin-4, putative	KIN4	0.899695	0.155229	0.809026
NYLSGIDINMNNNVLLR	PBANKA_1115200	gamete egress protein GEP	GEP	0.897006	0.801443	0.0961273
NYKSESLLTLFSSEK	PBANKA_0719700	conserved Plasmodium protein, unknown function	N/A	0.897006	0.40233	0.395417
NYIAKSNDNIVYK	PBANKA_0302500	hexose transporter	HT1	0.897006	0.126018	0.899568
NYKSADNMDDYYTSNK	PBANKA_0102300	cation/H+ antiporter	CAX	0.897006	0.0750382	1.12472
NYKSADNMDDYYTSNK	PBANKA_1009500	glutamate synthase [NADH], putative	N/A	0.894322	0.448095	0.34863
NYNNVYYVSRDSFYDALAK	PBANKA_0401800	lipin, putative	N/A	0.894322	0.0512164	1.29059
PISHHEGCGCR	PBANKA_1454600	nucleoporin NUP269	NUP269	0.891643	0.669938	0.173966
QAAPNQSCTSTDPSASIDYSKDK	PBANKA_0908400	conserved Plasmodium protein, unknown function	N/A	0.891643	0.279242	0.554019
NYFSDDEHSNNAK	PBANKA_0104400	nucleoside diphosphate kinase, putative	N/A	0.891643	0.0388042	1.41112
QDSLENNDNEIDTK	PBANKA_1434700	clathrin heavy chain, putative	CHC	0.888969	0.231164	0.636079
QEGEGSEKANTESQEK	PBANKA_0823500	glutamine synthetase	N/A	0.888969	0.131026	0.882643
QELQEEQIYLPETFTLNSQNDQK	PBANKA_0820700	TLD domain-containing protein	N/A	0.888969	0.0009798	3.00886
QDDEYKNEDDSSNEGYVNINNVHIK	PBANKA_1405000	MORN repeat protein, putative	N/A	0.8863	0.778806	0.10857
QDLTFDFNDLEK	PBANKA_1114300	MORN repeat protein, putative	N/A	0.8863	0.529226	0.276359
QASILSFFK	PBANKA_1428700	eukaryotic translation initiation factor 3 subunit A, putative	EIF3A	0.883635	0.191938	0.716838
QCMVFEAMSPSEQK	PBANKA_0806300	P4-type ATPase ATP7, putative	ATPase7	0.883635	0.082076	1.08578
QATKSEDNVNIQPR	PBANKA_1122900	hexokinase, putative	HK	0.883635	0.0120501	1.91901
QCMVFEAMSPSEQK	PBANKA_0102700	conserved Plasmodium protein, unknown function	N/A	0.883635	0.0117081	1.93151
QANSFGINISGK	PBANKA_1032700	CUGBP Elav-like family member 2, putative	CELF2	0.880976	0.463837	0.333635
QANSNKFEDYSNSNIK	PBANKA_0504500	cytoplasmic dynein intermediate chain, putative	N/A	0.880976	0.172934	0.762119
QASEDNDKSDDVDDDPSASLK	PBANKA_0103300	GYF domain-containing protein, putative	N/A	0.880976	0.00521551	2.2827
QAELEGSDLFEEDDGFVFGEEDEKK	PBANKA_1230000	GPI-anchored wall transfer protein 1, putative	GWT1	0.878321	0.170344	0.768674
NYEVNSPSK	PBANKA_0520700	WD repeat-containing protein, putative	N/A	0.875672	0.277371	0.556938
NVLSHICDSKNGMNVR	PBANKA_0825500	conserved Plasmodium protein, unknown function	N/A	0.875672	0.137589	0.861415
NYEVNSPSKMQNADVK	PBANKA_0919900	ATP-dependent 6-phosphofructokinase, putative	PFK11	0.875672	0.113796	0.943874
NYEVNSPSKMQNADVK	PBANKA_1115200	gamete egress protein GEP	GEP	0.875672	0.00631264	2.19979
NVILPSSKNR	PBANKA_0804400	conserved Plasmodium protein, unknown function	N/A	0.873027	0.391776	0.406962
NVIIEQSFGSPK	PBANKA_1361600	E1-E2 ATPase, putative	N/A	0.873027	0.210927	0.675868
NVINPLNSDYYK	PBANKA_1316800	dynactin subunit 4, putative	N/A	0.873027	0.0997763	1.00097
NVIGEDSRTFTNIK	PBANKA_0720000	conserved Plasmodium protein, unknown function	N/A	0.873027	0.0387607	1.41161
NVFVLNDTPISGNEYKK	PBANKA_1361600	E1-E2 ATPase, putative	N/A	0.870387	0.455303	0.341699
NVGSNDNTDNEK	PBANKA_0308000	ras-related protein Rab-5A, putative	RAB5a	0.870387	0.447199	0.349499
NVHSILITK	PBANKA_1236600	conserved Plasmodium protein, unknown function	N/A	0.870387	0.160752	0.793844
NVLSHICDSKNGMNVR	PBANKA_0812000	DNA primase large subunit, putative	N/A	0.870387	0.0147974	1.82981
NVGDESNSR	PBANKA_0510200	conserved Plasmodium protein, unknown function	N/A	0.870387	0.00204251	2.68984
NVFNENESPKDK	PBANKA_1308000	conserved Plasmodium protein, unknown function	N/A	0.867752	0.335605	0.474171
NVFSSTIENNKFDSK	PBANKA_1206900	tubulin beta chain, putative	N/A	0.867752	0.0918229	1.03705
NVENDKSDENMNNK	PBANKA_0210500	conserved Plasmodium protein, unknown function	N/A	0.865122	0.321332	0.493045
NVEMFGNVESFENEQTNEIK	PBANKA_1226100	conserved Plasmodium protein, unknown function	N/A	0.865122	0.194996	0.709975
NVEMFGNVESFENEQTNEIK	PBANKA_1111000	RNA pseudouridylate synthase, putative	N/A	0.865122	0.0229349	1.6395
NVEMFGNVESFENEQTNEIKIESK	PBANKA_0521500	conserved Plasmodium protein, unknown function	N/A	0.865122	0.0163077	1.78761
NVENDKSDENMNNK	PBANKA_1016300	proliferation-associated protein 2g4, putative	N/A	0.865122	0.00143027	2.84458
NTVVVSLSEIKK	PBANKA_0316000	replication factor C subunit 1, putative	RFC1	0.859876	0.729272	0.13711
NVEDLFLSKGEYK	PBANKA_0707600	serine/threonine protein kinase VPS15, putative	VPS15	0.859876	0.441931	0.354645
NVFPLSSSSLNIK	PBANKA_1101600	chromatin assembly factor 1 subunit A, putative	CAF1A	0.859876	0.414475	0.382501
NVDSIEEPVVINEQK	PBANKA_1363800	phosphatidylinositol transfer protein, putative	N/A	0.859876	0.365033	0.437668
NVEKTESQTNINEIYYK	PBANKA_1345000	PITH domain-containing protein, putative	N/A	0.859876	0.00266037	2.57506
NYENYDNTEDNVINNHAAQSIK	PBANKA_1343600	conserved protein, unknown function	N/A	0.85726	0.299523	0.52357
NVNNEYSFFDEINNAASSLHDTIK	PBANKA_0806700	conserved Plasmodium protein, unknown function	0806700	0.85726	0.1981	0.703115
NVNNNSVRNNNTNNK	PBANKA_1356800	VPS13 domain-containing protein, putative	N/A	0.85726	0.172485	0.763249
NVNNNSVR	PBANKA_0806700	conserved Plasmodium protein, unknown function	0806700	0.85726	0.0297056	1.52716
NYDRQSYVIGELESQPNPVLK	PBANKA_1003400	amino acid decarboxylase AAD, putative	AAD	0.854649	0.244642	0.611469
NYEDDFFDMSDRDQGII	PBANKA_0102700	conserved Plasmodium protein, unknown function	N/A	0.854649	0.125084	0.902799
NYENDDIETDSIIIGSFDPR	PBANKA_0621400	RNA-binding protein, putative	N/A	0.854649	0.0136455	1.86501
NYELDDNYQDIPSEQKVK	PBANKA_0416800	ubiquitin specific protease, putative	N/A	0.854649	0.000639261	3.19432
NYCDSKVYENINTNHDDNPNSEK	PBANKA_1038900	condensin complex subunit 1, putative	CAPD2	0.852042	0.456561	0.340501
NWLSSDDYMFEIK	PBANKA_0611600	ribonucleoside-diphosphate reductase large subunit, putative	N/A	0.852042	0.451615	0.345232
NYDLQNSIGDGNQILNLLK	PBANKA_0415000	Maf-like protein, putative	N/A	0.852042	0.0767842	1.11473
NVVSFDDANKK	PBANKA_1115300	glideosome-associated protein 40, putative	GAP40	0.84944	0.535585	0.271172
NVVSFDDANK	PBANKA_0207000	calcium-transporting ATPase, putative	SERCA	0.84944	0.274084	0.562116
NVTYFPSTSNILLNPKSF	PBANKA_1352000	elongation factor 1-gamma, putative	EF-1gamma	0.84944	0.00868757	2.0611
NVVTSNSVVVK	PBANKA_0805200	cytoskeleton associated protein, putative	N/A	0.84944	0.00288973	2.53914
NVSTYLVDDLERR	PBANKA_0806700	conserved Plasmodium protein, unknown function	0806700	0.84944	0.000674835	3.1708
NVSDNALQKSLLLNNTIDNNANTGK	PBANKA_0613200	DNA polymerase alpha catalytic subunit A, putative	N/A	0.846843	0.706028	0.151178
NVSEGEERGNVIQTEENK	PBANKA_1462700	THO complex subunit 2, putative	THO2	0.846843	0.56575	0.247376
NVSQEITWKK	PBANKA_1453300	acyl-CoA synthetase, putative	ACS11	0.846843	0.399635	0.398336
NVSPLHHR	PBANKA_0404000	protein dopey homolog, putative	N/A	0.846843	0.323322	0.490365
NVSNVFEGENYNK	PBANKA_1348900	chaperone binding protein, putative	N/A	0.846843	0.139157	0.856496
NVSMADINMDGIK	PBANKA_0802300	HECT-type E3 ubiquitin ligase UT, putative	N/A	0.846843	0.128942	0.889607
NVSSDSFDDLNTK	PBANKA_1441200	regulator of MON1-CCZ1 complex, putative	N/A	0.846843	0.0736964	1.13255
NVNSDDISSTSSENKK	PBANKA_0919900	ATP-dependent 6-phosphofructokinase, putative	PFK11	0.844251	0.437831	0.358693
QEIVETSPINYNCIQINK	PBANKA_0509700	dynein, putative	N/A	0.844251	0.139444	0.855602
NVNREIESPEQK	PBANKA_1016300	proliferation-associated protein 2g4, putative	N/A	0.844251	0.00979259	2.0091
QINQIESDNKACAQEIK	PBANKA_0315300	patatin-like phospholipase 4, putative	N/A	0.841663	0.498048	0.302728
NINSVKYDDIIR	PBANKA_0416100	dynein heavy chain, putative	MG1	0.841663	0.0592001	1.22768
QESYDQNILHNPDIQHALSMIPSDSIIK	PBANKA_0805700	heat shock protein 90	HSP90	0.841663	0.00124576	2.90456
QLNDEAQSNQDNVNESPIR	PBANKA_1237100	conserved Plasmodium protein, unknown function	N/A	0.83908	0.211514	0.674662
QINPNIYSFK	PBANKA_1224100	kinesin-like protein, putative	N/A	0.83908	0.0664832	1.17729
QINENNAPSDKVNENDEQYNSDFVGK	PBANKA_0406200	conserved Plasmodium protein, unknown function	N/A	0.83908	0.065574	1.18327
QILSAVSVTSDAESSVVDVR	PBANKA_1320100	conserved Plasmodium protein, unknown function	UIS25	0.83908	0.000877098	3.05695
QLHSLDTEMNEK	PBANKA_1348800	origin recognition complex subunit 4, putative	ORC4	0.836501	0.573631	0.241367
QILHSDASEK	PBANKA_1104100	MOLO1 domain-containing protein, putative	TPM2	0.836501	0.276127	0.558892
QLLNLIKQSPPLK	PBANKA_0413500	STONES protein	STONES	0.836501	0.20064	0.697582
QIIHTNSNTDTKDTPSIR	PBANKA_0805300	conserved Plasmodium protein, unknown function	N/A	0.836501	0.0539081	1.26835
QLQQSGSKNQYMK	PBANKA_1016700	leucine-rich repeat protein	N/A	0.833927	0.0735289	1.13354
QLGVIHKNSGNLYDPLCK	PBANKA_0606600	conserved Plasmodium protein, unknown function	N/A	0.833927	0.0330979	1.4802
QLFYVNSESREAFFK	PBANKA_0402100	spindle pole body protein, putative	N/A	0.831358	0.643868	0.191203
QIFPDEDSTEESNENVEKGENIEK	PBANKA_1144900	glycosylphosphatidylinositol anchor attachment 1 protein, putative	GPAA1	0.831358	0.407225	0.390166
QLETNDISK	PBANKA_1136700	guanylyl cyclase beta	GCbeta	0.831358	0.231209	0.635996
QLESKINDEIQK	PBANKA_1346300	CPW-WPC family protein	UIS19	0.831358	0.114433	0.941451
QLSGSYFSFHHILENDHVIK	PBANKA_0908000	conserved Plasmodium protein, unknown function	N/A	0.828793	0.554834	0.255837
QIDSDKDGFISLPELNDAFSQNLDPK	PBANKA_0811800	actin-like protein, putative	ALP5a	0.828793	0.505445	0.296326
QIEEESSETA	PBANKA_1115200	gamete egress protein GEP	GEP	0.828793	0.299569	0.523503
QIDVTESLSDNNIESK	PBANKA_1420100	conserved Plasmodium protein, unknown function	N/A	0.828793	0.0265772	1.57549
QLRSDCTYR	PBANKA_1453300	acyl-CoA synthetase, putative	ACS11	0.828793	0.0174954	1.75708
QIEGTITPDIQMVDNTGYNHDNDLNK	PBANKA_0606300	conserved Plasmodium protein, unknown function	N/A	0.828793	0.00726388	2.13883
QLGTYGFELMNK	PBANKA_0934900	conserved Plasmodium protein, unknown function	N/A	0.828793	0.00378552	2.42187
QNEKEITESEEEAQDGEK	PBANKA_0607400	protein phosphatase PPM11, putative	PPM11	0.823677	0.560384	0.251515
QNESESEER	PBANKA_1454600	nucleoporin NUP269	NUP269	0.823677	0.0971797	1.01242
QMTGNDEITK	PBANKA_0303900	pantothenate transporter	PAT	0.821126	0.654047	0.184391
QNEKEITESEEEAQDGEK	PBANKA_0918300	major facilitator superfamily-related transporter, putative	MFR5	0.821126	0.512229	0.290535
QNEESRSGDK	PBANKA_0208400	major facilitator superfamily-related transporter, putative	MFR2	0.821126	0.393875	0.404641
QMSSSFTGGK	PBANKA_1039000	radial spoke protein 3, putative	N/A	0.821126	0.378298	0.422166
QMTGNDEITK	PBANKA_0607800	cytosolic iron-sulfur protein assembly protein 1, putative	CIA1	0.821126	0.223171	0.651363
QNAEMGVSENKYNIGQY	PBANKA_1214600	Rab3 GTPase-activating protein non-catalytic subunit, putative	N/A	0.821126	0.222946	0.651801
QLYETSHIAQNESPSHSR	PBANKA_0404000	protein dopey homolog, putative	N/A	0.818579	0.870595	0.0601839
QLSNTVAELVMK	PBANKA_1136300	RNA-binding protein, putative	RRM1	0.818579	0.71137	0.147905
QLTSHVVTR	PBANKA_0807000	DNA-directed RNA polymerase II subunit RPB1, putative	RPB1	0.818579	0.248651	0.60441
QISRENIYYNLK	PBANKA_1228200	glutamate dehydrogenase, putative	GDH3	0.818579	0.100961	0.995847
QIYDDSGDDTTNKDK	PBANKA_1011700	conserved Plasmodium protein, unknown function	N/A	0.818579	0.0843617	1.07385
QISGQQVPSQR	PBANKA_0418200	ras-related protein RAB7, putative	RAB7	0.818579	0.0220034	1.65751
QLSQNIENEDVEKEIIINK	PBANKA_0416100	dynein heavy chain, putative	MG1	0.818579	0.0100556	1.99759
QISNTLISNDSK	PBANKA_0313700	conserved Plasmodium membrane protein, unknown function	N/A	0.816037	0.60662	0.217083
QLSNTVAELVMK	PBANKA_1214700	conserved Plasmodium protein, unknown function	N/A	0.816037	0.465801	0.3318
QLSNAFYNNYDYDYLYSAK	PBANKA_1301300	trailer hitch homolog	CITH	0.816037	0.438845	0.357689
QIAENVSENPWWEKGQSK	PBANKA_0520900	antigen UB05, putative	N/A	0.816037	0.249604	0.602748
QISNDRILEEFEIK	PBANKA_0607400	protein phosphatase PPM11, putative	PPM11	0.816037	0.116893	0.932213
QGTQVSKPFLSSGENEDDDESSFSSNDSK	PBANKA_1003300	TMEM33 domain-containing protein	TMEM33	0.813499	0.623612	0.205086
QGETEQDDTESNATAVK	PBANKA_0804700	conserved Plasmodium protein, unknown function	N/A	0.813499	0.379215	0.421114
QGNYYISPSKDSK	PBANKA_1362000	glutamate--tRNA ligase, putative	GluRS	0.813499	0.337934	0.471168
QGLYNSGNNYINTHDGK	PBANKA_0707400	RNA-binding protein, putative	N/A	0.813499	0.0725394	1.13943
QIAENAGHEGSVVAGNILK	PBANKA_1361800	conserved Plasmodium protein, unknown function	N/A	0.813499	0.0653895	1.18449
QGTEQGTEQGTEQGTK	PBANKA_0607400	protein phosphatase PPM11, putative	PPM11	0.813499	0.0205683	1.6868
QGSFHTTEALK	PBANKA_1439400	histone chaperone ASF1, putative	ASF1	0.813499	0.00618451	2.20869
QGAYNNIPSLKK	PBANKA_1329200	dynein beta chain, putative	N/A	0.810966	0.311659	0.50632
QGCNDSNGNEDKTTMK	PBANKA_0925400	dynein heavy chain, putative	N/A	0.810966	0.0830129	1.08085
QFVSINTTDIEHEILNQK	PBANKA_1333700	cGMP-specific 3',5'-cyclic phosphodiesterase delta	PDEdelta	0.810966	0.0211836	1.674
QFNCMSSLNTYHIDKK	PBANKA_1348800	origin recognition complex subunit 4, putative	ORC4	0.808437	0.329042	0.482748
QFMDIYEIESEYDEEK	PBANKA_0901100	serine/threonine protein kinase, putative	N/A	0.808437	0.0653343	1.18486
QFNSSENESHR	PBANKA_1214200	ribonucleoside-diphosphate reductase small chain, putative	N/A	0.808437	0.0646736	1.18927
QFPEIEDEENVNSNKNTK	PBANKA_1123500	ISWI chromatin-remodeling complex ATPase, putative	ISWI	0.808437	0.0596486	1.2244
QFTETENISDVSEK	PBANKA_1359000	protein transport protein SEC61 subunit alpha, putative	SEC61A	0.808437	0.0473942	1.32427
QFFMDHDSYSSR	PBANKA_1357800	conserved Plasmodium protein, unknown function	N/A	0.805913	0.239379	0.620915
QFFMDHDSYSSR	PBANKA_0213600	N6-adenosine-methyltransferase MT-A70, putative	MT-A70	0.805913	0.132526	0.8777
QFDSNEAVNDTSTK	PBANKA_0938300	heat shock protein HspJ62	HSPJ62	0.803393	0.723423	0.140608
QHDEGTYTR	PBANKA_0914100	erythrocyte membrane and merozoite antigen EMMA1, putative	N/A	0.803393	0.0879809	1.05561
QHGPSTPMVPFSHNSPTK	PBANKA_1214700	conserved Plasmodium protein, unknown function	N/A	0.800877	0.913758	0.0391688
QKSILSEEMLQR	PBANKA_1344100	myosin F	MyoF	0.800877	0.329237	0.482492
QKTSFYNFLNK	PBANKA_1210900	phosphoglucomutase, putative	N/A	0.800877	0.23702	0.625215
QKQNASSISHVLINK	PBANKA_1028700	26S proteasome regulatory subunit RPN13, putative	RPN13	0.800877	0.1678	0.775208
QKTYEYEIICEK	PBANKA_1445400	protein transport protein SEC13	SEC13	0.800877	0.123463	0.908464
QKSYNNNDSR	PBANKA_1030500	mini-chromosome maintenance complex-binding protein, putative	MCMBP	0.800877	0.026978	1.56899
QKNNDNYNISNSIVPNNK	PBANKA_1237100	conserved Plasmodium protein, unknown function	N/A	0.798366	0.644663	0.190667
QKPSEIEDAIIK	PBANKA_1023500	eukaryotic translation initiation factor 3 subunit H, putative	EIF3H	0.798366	0.227578	0.64287
QKNSYPSTR	PBANKA_1416900	structural maintenance of chromosomes protein 2	SMC2	0.798366	0.0161034	1.79308
QKEAEAVCSPIMSK	PBANKA_0706400	conserved Plasmodium protein, unknown function	N/A	0.795859	0.527377	0.277879
QKEAEAVCSPIMSK	PBANKA_0100900	ATP-dependent RNA helicase MTR4, putative	MTR4	0.795859	0.243775	0.61301
QHVEDLDTPR	PBANKA_1136700	guanylyl cyclase beta	GCbeta	0.795859	0.159847	0.796295
QKDNDNDSSNNISEDNYLEEGVDNIR	PBANKA_1039000	radial spoke protein 3, putative	N/A	0.795859	0.0147324	1.83173
QKEQTPGSEK	PBANKA_0711900	heat shock protein 70	HSP70	0.795859	0.00851285	2.06992
QHVEDLDTPRDLIYK	PBANKA_1353900	inner centromere protein, putative	N/A	0.795859	0.00760078	2.11914
QESYDQNILHNPDIQHALSMIPSDSIIK	PBANKA_0707600	serine/threonine protein kinase VPS15, putative	VPS15	0.793357	0.801847	0.0959082
QHHMSSYDHR	PBANKA_1349400	DNA replication complex GINS protein, putative	N/A	0.793357	0.312465	0.505198
QHHMSSYDHR	PBANKA_1033800	conserved protein, unknown function	N/A	0.793357	0.0566659	1.24668
QHLNLFSNSTISNIK	PBANKA_1461400	bax inhibitor 1, putative	N/A	0.793357	0.0322243	1.49182
QHSEDIGNYSWTLLNEEAKK	PBANKA_1243000	palmitoyltransferase DHHC7	DHHC7	0.793357	0.000954448	3.02025
NLNSSSNNDIIEYLYSNNKK	PBANKA_1208200	kinesin-4, putative	KIN4	0.790859	0.129303	0.888392
RNDSYPINNYNISEPK	PBANKA_1438000	cAMP-dependent protein kinase regulatory subunit, putative	PKAr	0.790859	0.000992232	3.00339
NLNSNYIINK	PBANKA_0316000	replication factor C subunit 1, putative	RFC1	0.788365	0.229333	0.639534
ISSYNSSNVTTIQSPEKK	PBANKA_1320100	conserved Plasmodium protein, unknown function	UIS25	0.788365	0.035726	1.44702
LSSYDSETLKK	PBANKA_0416100	dynein heavy chain, putative	MG1	0.788365	0.0283241	1.54784
ISSYNYNDANNNAGNLMSINMTHGK	PBANKA_1109400	phosphatidylinositol 4-kinase beta, putative	PI4KB	0.788365	0.00217246	2.66305
LSSSYPESK	PBANKA_1118500	conserved Plasmodium protein, unknown function	N/A	0.785875	0.994539	0.00237825
LSSSVDGLNICK	PBANKA_0316000	replication factor C subunit 1, putative	RFC1	0.785875	0.551948	0.258101
ISSTLNPESTDR	PBANKA_1033800	conserved protein, unknown function	N/A	0.785875	0.272691	0.564329
ISSSSVASAEDKNIDANSGNNNISNEK	PBANKA_0925400	dynein heavy chain, putative	N/A	0.785875	0.129648	0.887233
ISSSNKNINNYNFIHNENIGR	PBANKA_1357900	RING zinc finger protein, putative	N/A	0.78339	0.496576	0.304014
LSTLSVTNSIQSK	PBANKA_1003400	amino acid decarboxylase AAD, putative	AAD	0.78339	0.181197	0.741849
ISSSSPDIHNEDIQDENQPLYESHYSNNEGETVNFEK	PBANKA_1214700	conserved Plasmodium protein, unknown function	N/A	0.78339	0.0818247	1.08712
LSSNSEEIKDEK	PBANKA_1433500	PPPDE peptidase domain-containing protein, putative	N/A	0.780909	0.34906	0.4571
ISSLSQDCPIDLFEYK	PBANKA_1422200	cation diffusion facilitator family protein, putative	CDF	0.780909	0.11964	0.922124
ISSNDNIHELNKQELSK	PBANKA_1231500	ubiquitin carboxyl-terminal hydrolase 2, putative	N/A	0.780909	0.0987179	1.0056
ISSNNNLNIYHDK	PBANKA_1435200	female development protein FD4	FD4	0.780909	0.0589889	1.22923
ISSNNNTNKR	PBANKA_0510200	conserved Plasmodium protein, unknown function	N/A	0.780909	0.0404759	1.3928
ISSNQWEEMKK	PBANKA_1428300	WD repeat-containing protein, putative	N/A	0.780909	0.000104507	3.98086
LSSSNKNDDNPSNDEIIIK	PBANKA_1124800	conserved Plasmodium protein, unknown function	N/A	0.778432	0.638291	0.194981
ISSIEEIYLHSLPIK	PBANKA_1301300	trailer hitch homolog	CITH	0.778432	0.592345	0.227425
LSSIDEALQIR	PBANKA_1135800	conserved Plasmodium protein, unknown function	N/A	0.778432	0.156405	0.805749
ISTNDNILIYK	PBANKA_0204200	tubulin-specific chaperone a, putative	N/A	0.77596	0.00666932	2.17592
LTIASKTDESDNNIEEYR	PBANKA_0414900	dynein intermediate light chain, putative	N/A	0.773491	0.701478	0.153986
ISTSGHSNSLTR	PBANKA_1329700	26S proteasome regulatory subunit RPN2, putative	RPN2	0.773491	0.387009	0.412279
LTIASKTDESDNNIEEYR	PBANKA_1205200	transmembrane protein 147, putative	TMEM147	0.771027	0.359663	0.444104
ITHQNSLLQQIFTNSTFNDTSK	PBANKA_1109900	stripes inner membrane complex protein, putative	SIP	0.771027	0.127014	0.896149
LTDTKEDVDFANLR	PBANKA_0513900	ORC3 domain-containing protein, putative	N/A	0.768568	0.959782	0.0178272
LTEPAHEESIYNTYK	PBANKA_1214700	conserved Plasmodium protein, unknown function	N/A	0.768568	0.851376	0.0698785
LTEQNNTSSVILNR	PBANKA_1463700	DNA repair protein rhp16, putative	N/A	0.768568	0.12451	0.904797
LTDVEPYTKLDNEESIETSK	PBANKA_0810600	exoribonuclease, putative	N/A	0.768568	0.0214924	1.66772
ITHPDSDSKTLFDVEK	PBANKA_1237100	conserved Plasmodium protein, unknown function	N/A	0.768568	0.00159999	2.79588
ISTSISAPQFVDAENIVIDKR	PBANKA_1233500	mRNA-binding protein PUF1	PUF1	0.766112	0.96124	0.017168
LTDTDGENNGDVFNIDFNK	PBANKA_0605500	conserved Plasmodium protein, unknown function	N/A	0.766112	0.657791	0.181912
ITAFSDELVFDPEVPNNQK	PBANKA_0402100	spindle pole body protein, putative	N/A	0.766112	0.534532	0.272027
LSYFQILNSK	PBANKA_0823000	ubiquitin-like protein, putative	N/A	0.766112	0.491465	0.308507
LSTSPEPPKVFEK	PBANKA_1358900	dynactin subunit 2, putative	N/A	0.766112	0.250595	0.601027
ISVISSIPDTPTK	PBANKA_0620800	conserved protein, unknown function	N/A	0.766112	0.24738	0.606636
LSVEKSDSSNISK	PBANKA_1031500	conserved Plasmodium protein, unknown function	N/A	0.766112	0.0298051	1.52571
ITAANSIFKDEIPEQK	PBANKA_0504400	conserved Plasmodium protein, unknown function	N/A	0.766112	0.0113682	1.94431
ITDNNISPIENR	PBANKA_1238200	DnaJ protein, putative	N/A	0.766112	0.00567151	2.2463
ISTSISAPQFVDAENIVIDK	PBANKA_1300700	LCCL domain-containing protein	CCp1	0.76366	0.195093	0.709758
ISSENKYNSYNDNENDMSEDEYNNAIR	PBANKA_1029400	conserved Plasmodium protein, unknown function	N/A	0.761213	0.801403	0.0961488
LTDMCTPTKSFIK	PBANKA_0905300	conserved Plasmodium protein, unknown function	N/A	0.761213	0.659333	0.180895
ISTSGHSNSLTRK	PBANKA_1120100	tetratricopeptide repeat protein, putative	N/A	0.761213	0.37106	0.430556
LTISDIPSVK	PBANKA_1236600	conserved Plasmodium protein, unknown function	N/A	0.761213	0.243119	0.614182
ISSKYSEGDNNNDIER	PBANKA_1437300	endoplasmin, putative	GRP94	0.761213	0.158334	0.800426
LSGMDVQILSPNDSHMF	PBANKA_0919900	ATP-dependent 6-phosphofructokinase, putative	PFK11	0.761213	0.0958904	1.01822
LSHANLKSLNIDNNESSNLLSEK	PBANKA_1031600	ribosome maturation protein SBDS, putative	N/A	0.761213	0.0333857	1.47644
ISHFGSCNLK	PBANKA_1216500	peptidyl-prolyl cis-trans isomerase, putative	CYP19A	0.761213	0.0129328	1.88831
LSETNTIPILGDDSPGSNVK	PBANKA_1136900	E3 SUMO-protein ligase PIAS, putative	PIAS	0.75877	0.232779	0.633056
ISFSTGNSQRR	PBANKA_1035700	WD repeat-containing protein 65, putative	WDR65	0.75877	0.0761424	1.11837
ISHNNSDSYNDQK	PBANKA_1455800	GAS8-like protein, putative	N/A	0.75877	0.0699988	1.15491
ISFSSFSNTTCSDILK	PBANKA_0806300	P4-type ATPase ATP7, putative	ATPase7	0.75877	0.0290491	1.53687
LSDVEEDDESIDNNEHIYVPK	PBANKA_0402800	EH domain-containing protein, putative	EHD	0.75877	0.0265487	1.57596
LSESFSFMLK	PBANKA_0602400	major facilitator superfamily domain-containing protein, putative	MFS4	0.75877	0.0108876	1.96307
LSDTPENTFMYKSIDSK	PBANKA_1226100	conserved Plasmodium protein, unknown function	N/A	0.756331	0.999425	0.000249861
LRSYSSEIGQEHDGK	PBANKA_0607900	cGMP-specific 3',5'-cyclic phosphodiesterase alpha, putative	PDEalpha	0.756331	0.800908	0.0964175
IRTNVINEK	PBANKA_0404000	protein dopey homolog, putative	N/A	0.756331	0.664733	0.177353
LSAYEELNDNDSGRENLLK	PBANKA_0401800	lipin, putative	N/A	0.756331	0.0171783	1.76502
IRYESITDTQK	PBANKA_0906900	DnaJ domain-containing protein, putative	N/A	0.756331	0.006159	2.21049
ISSEISENIK	PBANKA_0601200	dynein heavy chain, putative	N/A	0.753896	0.932221	0.030481
ISSEISENIKTHAK	PBANKA_0711000	tetratricopeptide repeat protein, putative	N/A	0.753896	0.519597	0.284334
LSSFDTIIDNQLK	PBANKA_1015100	conserved Plasmodium protein, unknown function	N/A	0.753896	0.408152	0.389178
LRSSANLIFSLK	PBANKA_0210600	ubiquitin carboxyl-terminal hydrolase, putative	N/A	0.753896	0.289135	0.5389
LSHYSSIDINKK	PBANKA_0810300	conserved Plasmodium protein, unknown function	N/A	0.753896	0.223899	0.649947
ISENTGTAYR	PBANKA_0910200	protein phosphatase PPM2	PPM2	0.753896	0.124538	0.9047
LRSYSSEIGQEHDGK	PBANKA_1135400	riboflavin kinase, putative	N/A	0.753896	0.0142138	1.84729
LSPQNSSNKDITNINESMK	PBANKA_0413000	conserved Plasmodium protein, unknown function	N/A	0.751465	0.845807	0.0727288
LSNSNNSEDNNQINDISR	PBANKA_1242700	AP-1/2 complex subunit beta, putative	N/A	0.751465	0.787451	0.103777
ISPGYVSFCEKPDK	PBANKA_1436200	histone-lysine N-methyltransferase, H3 lysine-4 specific, putative	SET10	0.751465	0.213254	0.671103
ISNTYNNAK	PBANKA_0806700	conserved Plasmodium protein, unknown function	0806700	0.751465	0.15967	0.796776
LSSAASAIV	PBANKA_0607400	protein phosphatase PPM11, putative	PPM11	0.751465	0.0691909	1.15995
ISNNLFENEDQNVLNNSDAK	PBANKA_0719700	conserved Plasmodium protein, unknown function	N/A	0.749038	0.0936989	1.02827
ISNQNDMLSNSDQIIK	PBANKA_0524000	conserved Plasmodium protein, unknown function	N/A	0.749038	0.00212927	2.67177
ISNLHSNIR	PBANKA_1329700	26S proteasome regulatory subunit RPN2, putative	RPN2	0.746616	0.459905	0.337332
ISNKSITFFNK	PBANKA_0505300	conserved Plasmodium protein, unknown function	N/A	0.746616	0.335638	0.474128
LSISSHYSYK	PBANKA_0803000	origin recognition complex subunit 2, putative	ORC2	0.746616	0.299367	0.523796
LSNIINNTPQISASYIDLDK	PBANKA_0918300	major facilitator superfamily-related transporter, putative	MFR5	0.746616	0.108037	0.966427
ISNIPSDYAEKEK	PBANKA_1426900	ATP-dependent RNA helicase DBP1, putative	DBP1	0.746616	0.1002	0.999131
LSLSPAVVTGFLSPTLRR	PBANKA_1421500	conserved Plasmodium protein, unknown function	N/A	0.746616	0.0812905	1.08996
LSNEGTSSFR	PBANKA_1224200	DnaJ protein, putative	N/A	0.746616	0.0219384	1.6588
LSLSHSLNR	PBANKA_1027900	small nuclear ribonucleoprotein-associated protein B, putative	SMB1	0.744197	0.350691	0.455075
LSLINSKQNIYEEK	PBANKA_1029600	conserved Plasmodium protein, unknown function	N/A	0.744197	0.168763	0.772723
ISLSFENNTIHER	PBANKA_1417500	conserved Plasmodium protein, unknown function	N/A	0.744197	0.0310675	1.50769
LSNNKSNLEDYVIK	PBANKA_0415200	vacuolar protein sorting-associated protein 46, putative	VPS46	0.741783	0.148238	0.829041
IYMGDISPIKNAEIEEAFLK	PBANKA_1210900	phosphoglucomutase, putative	N/A	0.739372	0.415741	0.381177
LTMSNDKEK	PBANKA_0507300	dynein heavy chain, putative	N/A	0.739372	0.345482	0.461575
LYLYSNDETLNR	PBANKA_1129100	DNA polymerase epsilon catalytic subunit A, putative	N/A	0.736966	0.395174	0.403211
LYKSQNAYQR	PBANKA_0521500	conserved Plasmodium protein, unknown function	N/A	0.736966	0.362196	0.441056
LYLSNLYPSPSIHNIEK	PBANKA_1356800	VPS13 domain-containing protein, putative	N/A	0.736966	0.208219	0.68148
IYKQNESESEER	PBANKA_0214000	dynein heavy chain, putative	DHC3	0.736966	0.0227722	1.6426
IYMGDISPIKNAEIEEAFLK	PBANKA_1228300	lysine-specific histone demethylase, putative	LSD2	0.736966	0.00735757	2.13327
IYHGYSISEKWEVENEK	PBANKA_0621500	Rab GTPase activator and protein kinase, putative	N/A	0.734563	0.269958	0.568704
LYHNNSEENYIQK	PBANKA_1014900	coatomer subunit beta, putative	N/A	0.734563	0.0802134	1.09575
IYKDINTIIES	PBANKA_0811800	actin-like protein, putative	ALP5a	0.734563	0.0236348	1.62645
IYHGYSISEK	PBANKA_1301300	trailer hitch homolog	CITH	0.732165	0.138786	0.857653
IYMLSSHDNVLFYK	PBANKA_0105300	WD repeat-containing protein, putative	N/A	0.732165	0.0901161	1.0452
IYGIDSEDEDEFFKR	PBANKA_0409700	plasmepsin VI, putative	PM6	0.732165	0.00338614	2.47029
IVVEIKDESDDELAK	PBANKA_0704700	conserved Plasmodium protein, unknown function	N/A	0.72977	0.632922	0.19865
IYENLTFSSKNSEQSK	PBANKA_1435200	female development protein FD4	FD4	0.72977	0.398939	0.399094
IYGIDSEDEDEFFK	PBANKA_0506900	phospholipid scramblase, putative	PLSCR	0.72977	0.173069	0.76178
IYEHVESYSDESMDFLK	PBANKA_0908800	conserved Plasmodium protein, unknown function	N/A	0.72977	0.0797823	1.09809
LYFGSKNTQETISTSFK	PBANKA_1123500	ISWI chromatin-remodeling complex ATPase, putative	ISWI	0.72977	0.0562452	1.24991
LYDIFSTTDSIGKNYIK	PBANKA_0925400	dynein heavy chain, putative	N/A	0.72977	0.0212854	1.67192
IYFNDESGNYTNYNR	PBANKA_1445400	protein transport protein SEC13	SEC13	0.72977	0.00271273	2.56659
MAAEYEKINSISK	PBANKA_1108700	structural maintenance of chromosomes protein 4	SMC4	0.72738	0.788983	0.102932
LYGQPGANTPPPGDEDVDSDEL	PBANKA_1405000	MORN repeat protein, putative	N/A	0.72738	0.681286	0.166671
IVTSLNKIPSPLK	PBANKA_0813600	conserved Plasmodium protein, unknown function	N/A	0.72738	0.275387	0.560057
IVTLNSNLK	PBANKA_1218400	protein transport protein SEC22, putative	SEC22	0.72738	0.0161214	1.7926
LYNCLLGSVK	PBANKA_1450400	peptidase, putative	N/A	0.72738	0.0151164	1.82055
IYVGNLPSHVTSR	PBANKA_0414000	conserved Plasmodium protein, unknown function	N/A	0.724993	0.639636	0.194067
LYSLNELNENKYLNIIEK	PBANKA_1450800	WD repeat-containing protein, putative	N/A	0.724993	0.584398	0.233291
IYVKEISGYVGLK	PBANKA_1405000	MORN repeat protein, putative	N/A	0.724993	0.449538	0.347233
LYSIPITK	PBANKA_0928200	conserved protein, unknown function	N/A	0.724993	0.317791	0.497859
IYSQENFIEHDDIVDPFK	PBANKA_0704700	conserved Plasmodium protein, unknown function	N/A	0.724993	0.298678	0.524797
IYSMSSHDYSR	PBANKA_1352000	elongation factor 1-gamma, putative	EF-1gamma	0.724993	0.00784687	2.1053
IYSGNSINSVNLYDKYNVAR	PBANKA_1329700	26S proteasome regulatory subunit RPN2, putative	RPN2	0.72261	0.969494	0.0134548
IYSDESESNISR	PBANKA_0815700	major facilitator superfamily-related transporter, putative	MFR4	0.72261	0.414722	0.382243
LYSLNELNENK	PBANKA_1359700	6-cysteine protein P47	P47	0.72261	0.291503	0.535357
LYNAVHILCGTPGR	PBANKA_0207000	calcium-transporting ATPase, putative	SERCA	0.72261	0.2387	0.622148
IYSDESESNISR	PBANKA_0939700	vacuolar fusion protein CCZ1, putative	N/A	0.72261	0.224076	0.649606
IYNNNLSGSNCEGMIKK	PBANKA_1120100	tetratricopeptide repeat protein, putative	N/A	0.720232	0.616777	0.209872
IYNSGNSGNSNTDLK	PBANKA_0411300	conserved Plasmodium protein, unknown function	N/A	0.720232	0.116121	0.935089
IYNEISSFENSEK	PBANKA_1347700	isoleucine--tRNA ligase, putative	N/A	0.720232	0.070053	1.15457
IYRTDDYAIFYNK	PBANKA_1003400	amino acid decarboxylase AAD, putative	AAD	0.720232	0.0596422	1.22445
LVTIISNDSRGVNSK	PBANKA_0504400	conserved Plasmodium protein, unknown function	N/A	0.717857	0.0452473	1.34441
LYSKNLSVEELAGLIK	PBANKA_1229600	conserved Plasmodium protein, unknown function	N/A	0.717857	0.0324015	1.48943
ITSTKNTSK	PBANKA_1317400	HSP90 co-chaperone p23, putative	P23	0.715486	0.395509	0.402844
IVSKNSIPIDDIDNDTINIGK	PBANKA_1308600	fructose-bisphosphate aldolase 2	ALDO2	0.715486	0.349704	0.456299
LVSSNFDLPK	PBANKA_0936800	conserved Plasmodium protein, unknown function	N/A	0.715486	0.222678	0.652323
LTSTDDIRENITHNEQNDNIK	PBANKA_0204500	LCCL domain-containing protein, putative	CCp5	0.713119	0.488671	0.310984
ITSSHSMINK	PBANKA_0304500	conserved Plasmodium protein, unknown function	N/A	0.713119	0.126842	0.896736
LTSKNFLEEK	PBANKA_0912300	tudor staphylococcal nuclease, putative	TSN	0.713119	0.0610164	1.21455
LTSQSSISSYYNK	PBANKA_1132900	regulator of chromosome condensation, putative	N/A	0.713119	0.00300915	2.52156
LTSKIDNNQELK	PBANKA_1418300	golgi protein 1, putative	PRP2	0.710756	0.251614	0.599265
LTSKDLDDELDNYMGSSNVK	PBANKA_0102300	cation/H+ antiporter	CAX	0.710756	0.0869599	1.06068
LTSKDLDDELDNYMGSSNVK	PBANKA_1138900	conserved Plasmodium protein, unknown function	N/A	0.710756	0.0339408	1.46928
LTSKEINDEIETNSTNELK	PBANKA_1320100	conserved Plasmodium protein, unknown function	UIS25	0.710756	0.0286053	1.54355
ITVNNITSNVNNTSIEYDKK	PBANKA_1039000	radial spoke protein 3, putative	N/A	0.708396	0.294677	0.530653
LTSHTNNSDENYNKNNGR	PBANKA_1432200	male development gene 1	MDV1	0.706041	0.695187	0.157898
ITQDNEIIGDNITSIGDEQKK	PBANKA_0313600	conserved Plasmodium protein, unknown function	N/A	0.706041	0.161544	0.791708
LTNSNQGIVLSLK	PBANKA_1440700	ubiquitin-activating enzyme E1, putative	UBA1	0.706041	0.131837	0.879962
LTNSNQGIVLSLKEK	PBANKA_1231500	ubiquitin carboxyl-terminal hydrolase 2, putative	N/A	0.706041	0.0163094	1.78756
LTNEICYEKEQSNSPILSNTSEK	PBANKA_0312700	SNF2-like chromatin remodeling ATPase	gSNF2	0.703689	0.867283	0.0618394
ITNLDSLKTNNYNK	PBANKA_1301800	conserved Plasmodium protein, unknown function	N/A	0.703689	0.801969	0.0958422
IVAYISSEHIR	PBANKA_0210100	vacuolar protein sorting-associated protein VTA1, putative	N/A	0.703689	0.295565	0.529347
ITRDNSMDDLR	PBANKA_1228300	lysine-specific histone demethylase, putative	LSD2	0.703689	0.18337	0.736673
ITNNILETNNSIEDNNKTLLEGSDK	PBANKA_0203000	chromatin assembly factor 1 subunit C, putative	CAF1C	0.703689	0.0359953	1.44375
ITNNILETNNSIEDNNK	PBANKA_1005400	protein CINCH, putative	CINCH	0.703689	0.00203578	2.69127
LVCEPSDITNRK	PBANKA_1236600	conserved Plasmodium protein, unknown function	N/A	0.701342	0.186051	0.730367
IVSDIYHEK	PBANKA_1304400	allantoicase, putative	N/A	0.701342	0.0494149	1.30614
LVSFHNDQITK	PBANKA_1450700	clustered-asparagine-rich protein, putative	CARP	0.701342	0.0377107	1.42354
IVPSLSQNNSNYDNKK	PBANKA_1201100	conserved Plasmodium protein, unknown function	N/A	0.698998	0.233385	0.631927
IVNTNSGENNSNNHHK	PBANKA_1243000	palmitoyltransferase DHHC7	DHHC7	0.698998	0.105572	0.976451
IVNTNNFDGLSKSQEK	PBANKA_1300700	LCCL domain-containing protein	CCp1	0.696658	0.850278	0.0704392
LVNSDDEEYDENLNMKK	PBANKA_1115200	gamete egress protein GEP	GEP	0.696658	0.306102	0.514133
LVNSDDEEYDENLNMK	PBANKA_1138900	conserved Plasmodium protein, unknown function	N/A	0.696658	0.254196	0.594832
LVNSDDEEYDENLNMKK	PBANKA_0207000	calcium-transporting ATPase, putative	SERCA	0.696658	0.241561	0.616972
LVNSSNLLNTNR	PBANKA_1435200	female development protein FD4	FD4	0.696658	0.0990139	1.0043
LVNSDDEEYDENLNMK	PBANKA_0711900	heat shock protein 70	HSP70	0.696658	0.00540867	2.26691
IVICSDNEIENISSK	PBANKA_1114900	phosphatidylinositol 3-kinase, putative	PI3K	0.694321	0.662331	0.178925
IVIHNLDSHSK	PBANKA_1429900	GPI ethanolamine phosphate transferase 3, putative	PIGO	0.694321	0.55041	0.259314
LVFNNNSSNETENYTYVK	PBANKA_1354700	GPI mannosyltransferase 3, putative	GPI10	0.694321	0.342297	0.465597
LVFSKEQESFNLK	PBANKA_0812000	DNA primase large subunit, putative	N/A	0.694321	0.0989816	1.00445
LVLHKQEISGIPNK	PBANKA_1002800	protein transport protein Sec24B, putative	SEC24B	0.694321	0.0564199	1.24857
IVHKGTVESALLK	PBANKA_0806300	P4-type ATPase ATP7, putative	ATPase7	0.694321	0.0415456	1.38148
IVKSSNYFYYGNFEK	PBANKA_1420100	conserved Plasmodium protein, unknown function	N/A	0.694321	0.0241896	1.61637
LRSNENENYK	PBANKA_0928800	splicing factor U2AF small subunit, putative	U2AF1	0.691989	0.991132	0.00386836
IVDGIESELESEK	PBANKA_1037900	conserved Plasmodium protein, unknown function	N/A	0.691989	0.791218	0.101704
IVDGIESELESEKK	PBANKA_0302500	hexose transporter	HT1	0.691989	0.715143	0.145607
LRSIDDDNNNEK	PBANKA_1351300	conserved Plasmodium protein, unknown function	N/A	0.691989	0.013864	1.85811
INLVPSSGSSNTPK	PBANKA_0802800	conserved Plasmodium protein, unknown function	N/A	0.68966	0.847719	0.0717483
INMSNSNSSEQLR	PBANKA_0935000	ATPase, putative	N/A	0.68966	0.841236	0.0750822
INNDSFEDKQAANNIGNK	PBANKA_0831500	regulator of chromosome condensation, putative	N/A	0.68966	0.56652	0.246785
INNEDASGYSTDESEKEAFNNLFR	PBANKA_1113500	ras-related protein Rab-1A, putative	RAB1a	0.68966	0.43204	0.364476
INITTSSIESLNENSK	PBANKA_0804100	conserved Plasmodium protein, unknown function	N/A	0.68966	0.206359	0.685376
INNDKHLSGFLPTYENIK	PBANKA_1359300	VPS13 domain-containing protein, putative	N/A	0.68966	0.115709	0.936633
INLSKNNDSNNAPSSNR	PBANKA_0309400	nucleoporin NUP434	NUP434	0.68966	0.108246	0.965586
INISSHNNIFLK	PBANKA_1009500	glutamate synthase [NADH], putative	N/A	0.68966	0.0246589	1.60803
INIPENMSNYKNDISDGIK	PBANKA_0609500	kinesin-X3	N/A	0.687335	0.461552	0.33578
INISDGDIIK	PBANKA_1233500	mRNA-binding protein PUF1	PUF1	0.687335	0.280284	0.552401
INIPENMSNYKNDISDGIK	PBANKA_0908000	conserved Plasmodium protein, unknown function	N/A	0.685014	0.884031	0.0535327
ININSENLNAIASIENDEKEK	PBANKA_1407900	HORMA domain protein, putative	HOP1	0.685014	0.525623	0.279326
INNEDASGYSTDESEKEAFNNLFR	PBANKA_1237800	multidrug resistance protein 1, putative	MDR1	0.685014	0.0153851	1.8129
INHLNTIIHNDEINYNR	PBANKA_1308000	conserved Plasmodium protein, unknown function	N/A	0.682696	0.929966	0.0315328
INIFTNQSSLLNSSLDASTK	PBANKA_0605600	conserved Plasmodium protein, unknown function	N/A	0.682696	0.816301	0.0881494
LNKFEQQISSNQVSEDAVSDEIAELK	PBANKA_0708000	protein transport protein SEC23, putative	SEC23	0.682696	0.58334	0.234078
INKQEIVETSPINYNCIQINK	PBANKA_1320700	signal peptide peptidase, putative	SPP	0.682696	0.578625	0.237603
LNLNSDSSHDIDDEQSAHR	PBANKA_1038900	condensin complex subunit 1, putative	CAPD2	0.682696	0.501492	0.299736
INKNENMLHQNSIQCK	PBANKA_1115300	glideosome-associated protein 40, putative	GAP40	0.682696	0.431712	0.364806
INLLHHQSSTHSVR	PBANKA_1219900	Cg7 protein, putative	N/A	0.682696	0.161225	0.792568
LNKYNDHINSDDENESFPHSNNK	PBANKA_0401100	serine/threonine protein kinase, putative	SRPK1	0.682696	0.0944879	1.02462
ININYQSNNFDELRK	PBANKA_1228200	glutamate dehydrogenase, putative	GDH3	0.682696	0.0810765	1.09111
INNEYHYSSSINKK	PBANKA_0205800	eukaryotic translation initiation factor 2-alpha kinase 2	eIK2	0.680382	0.182882	0.73783
INQSGTNSIENNSSK	PBANKA_0817700	RNA-binding protein musashi, putative	HoMu	0.680382	0.0977495	1.00989
INQVTNIQSHQNSFLTK	PBANKA_0513900	ORC3 domain-containing protein, putative	N/A	0.680382	0.0192363	1.71588
INQIEVSIGAPAENNALYEYHQDAYENTNR	PBANKA_0908000	conserved Plasmodium protein, unknown function	N/A	0.678072	0.764504	0.11662
LNPNEEFSHNIPTTHQNTNELSK	PBANKA_0416000	high molecular weight rhoptry protein 3, putative	RhopH3	0.678072	0.573692	0.241321
LNQAYNSNNLDATSDENNYTK	PBANKA_0703500	conserved Plasmodium protein, unknown function	N/A	0.678072	0.235509	0.627992
INQSDSYSYESDENYIDDINNILK	PBANKA_0214000	dynein heavy chain, putative	DHC3	0.678072	0.107074	0.970318
LNNSSNISNSNK	PBANKA_0305000	serine repeat antigen 2	SERA2	0.675765	0.623729	0.205004
LNPIAPEFKPQNSLYIYQK	PBANKA_0509700	dynein, putative	N/A	0.675765	0.57237	0.242323
LNNVSLHDEDDNFNFSK	PBANKA_1343600	conserved protein, unknown function	N/A	0.675765	0.561621	0.250557
INNESENEDKIGHMNSK	PBANKA_1347600	eukaryotic translation initiation factor 6, putative	N/A	0.675765	0.185151	0.732475
INNQSCDSDFEQNKK	PBANKA_0510200	conserved Plasmodium protein, unknown function	N/A	0.675765	0.131452	0.881232
INNLTNNANYGNSYNNNICGGR	PBANKA_1331900	eukaryotic initiation factor 4a, putative	eIF4A	0.673463	0.870369	0.0602967
INNNNNIGSIDKK	PBANKA_1217800	signal peptidase complex subunit 2, putative	SPC25	0.673463	0.505313	0.29644
INNNYTSQISLEKDLR	PBANKA_1226100	conserved Plasmodium protein, unknown function	N/A	0.673463	0.347312	0.45928
LNNLSIMNPSLPR	PBANKA_1214700	conserved Plasmodium protein, unknown function	N/A	0.673463	0.284476	0.545954
INNNIISEYESGRQSVVFTQQK	PBANKA_0943100	CCR4-NOT transcription complex subunit NOT1-G, putative	NOT1-G	0.673463	0.0159525	1.79717
INNGGLDNSDDAIQEYELITK	PBANKA_1307000	apicomplexan kinetochore protein 9	AKIT9	0.671164	0.851109	0.070015
INNLSHAEDNR	PBANKA_1115300	glideosome-associated protein 40, putative	GAP40	0.671164	0.416511	0.380373
LNNPIEPYIYLEHSLPSSEK	PBANKA_0918600	phosphatidylinositol-4-phosphate 5-kinase, putative	N/A	0.671164	0.189876	0.721529
LNNFFISNQTPNNK	PBANKA_0718800	small GTP-binding protein sar1, putative	SAR1	0.671164	0.148412	0.82853
LNNKDNSSEHDNDEK	PBANKA_1419300	conserved Plasmodium protein, unknown function	REC8	0.671164	0.0522995	1.2815
LNNFFISNQTPNNKSDK	PBANKA_0202700	kinesin-8B	N/A	0.671164	0.00153559	2.81373
IMSDKEDNVNSANR	PBANKA_1110100	topoisomerase I, putative	N/A	0.668868	0.999551	0.000194889
LNFSPNDSSILASASNNR	PBANKA_1027300	Btz domain-containing protein, putative	N/A	0.668868	0.473734	0.324465
IMSDKEDNVNSANR	PBANKA_1237100	conserved Plasmodium protein, unknown function	N/A	0.668868	0.362891	0.440224
INHDSKEFNK	PBANKA_0938900	IWS1-like protein, putative	N/A	0.668868	0.272219	0.565081
LMTLQLISNCIEK	PBANKA_0505400	conserved Plasmodium protein, unknown function	N/A	0.668868	0.242719	0.614897
INSDEECSIENSEK	PBANKA_1449900	CCR4-NOT transcription complex subunit 4, putative	NOT4	0.668868	0.0592676	1.22718
LMTLQLISNCIEK	PBANKA_0311600	conserved Plasmodium protein, unknown function	N/A	0.668868	0.00149005	2.8268
IMHPQDEDPAELSKYIANESSATFSYLK	PBANKA_0414900	dynein intermediate light chain, putative	N/A	0.666576	0.729842	0.136771
IMQIDEGSPNITIDVVR	PBANKA_1362000	glutamate--tRNA ligase, putative	GluRS	0.666576	0.506695	0.295254
IMETFSVFPSPK	PBANKA_1416400	nucleolar complex protein 4, putative	NOC4	0.666576	0.497495	0.303211
IMQIDEGSPNITIDVVR	PBANKA_1105300	conserved Plasmodium protein, unknown function	N/A	0.666576	0.488929	0.310754
LNDENENNNYKEDEINSNDLNINLVK	PBANKA_1237100	conserved Plasmodium protein, unknown function	N/A	0.666576	0.0714496	1.146
IMHPQDEDPAELSKYIANESSATFSYLK	PBANKA_1320100	conserved Plasmodium protein, unknown function	UIS25	0.666576	0.0454668	1.34231
LITSENDEEIQTLDKK	PBANKA_1208200	kinesin-4, putative	KIN4	0.664288	0.822196	0.0850249
IIVDSIFKENISESDIEGK	PBANKA_0202700	kinesin-8B	N/A	0.664288	0.544135	0.264293
LITSENDEEIQTLDK	PBANKA_0408400	phosphoglycerate mutase, putative	N/A	0.664288	0.432179	0.364336
LMELHSDPKEDSGK	PBANKA_0608800	conserved Plasmodium protein, unknown function	N/A	0.664288	0.388534	0.410571
LITSYTENTISPELK	PBANKA_0925400	dynein heavy chain, putative	N/A	0.664288	0.0605838	1.21764
LMDYGNISHDYK	PBANKA_1407700	protein phosphatase PPM6	PPM6	0.664288	0.0198094	1.70313
INDGDNSNEQSK	PBANKA_1017900	phosphoenolpyruvate carboxylase	PEPC	0.662004	0.891739	0.049762
INGEISTFPDDGNIKEK	PBANKA_1426900	ATP-dependent RNA helicase DBP1, putative	DBP1	0.662004	0.768269	0.114487
ILTPLNLEGSRNHQHTVTNDGATILK	PBANKA_1033800	conserved protein, unknown function	N/A	0.662004	0.209373	0.67908
IMETFSVFPSPK	PBANKA_1138800	conserved Plasmodium protein, unknown function	N/A	0.662004	0.089283	1.04923
LNDQHEFNLSLSDTK	PBANKA_0919900	ATP-dependent 6-phosphofructokinase, putative	PFK11	0.662004	0.0258707	1.58719
INEYLMNNNYNSDENNKNNNLEK	PBANKA_0720100	conserved Plasmodium protein, unknown function	N/A	0.659723	0.942035	0.0259327
LNFESEKEGEMENDNTDNIIQNEMK	PBANKA_1026300	conserved protein, unknown function	N/A	0.659723	0.878747	0.0561362
LNFDDLNKSDNEL	PBANKA_1334400	inorganic anion antiporter, putative	N/A	0.659723	0.56106	0.250991
INETPQKSDSNVTMTPFNTSR	PBANKA_1133800	DNA helicase, putative	N/A	0.659723	0.4871	0.312382
INFQVPGNQGSQKGEFNSFPK	PBANKA_0819800	gamma-glutamylcysteine synthetase	gammaGCS	0.659723	0.268274	0.571421
LNFLGAAAAPTPPEEK	PBANKA_1231000	40S ribosomal protein S11, putative	RPS11	0.659723	0.134147	0.872419
LNFESEKEGEMENDNTDNIIQNEMK	PBANKA_0412700	zinc finger protein, putative	N/A	0.659723	0.0793799	1.10029
LNESFDSNNALNSINK	PBANKA_1035700	WD repeat-containing protein 65, putative	WDR65	0.657445	0.892021	0.0496249
INESYEGFDFCPEKNK	PBANKA_1301300	trailer hitch homolog	CITH	0.657445	0.724378	0.140035
INETDIFDDDGQHGVEFLDDESDEEDQGEINNDR	PBANKA_0620800	conserved protein, unknown function	N/A	0.657445	0.437591	0.358931
LNESFDSNNALNSINKR	PBANKA_0908000	conserved Plasmodium protein, unknown function	N/A	0.657445	0.211595	0.674494
LNESLNEVSSIMR	PBANKA_1434000	phosphate translocator, putative	N/A	0.657445	0.0561579	1.25059
INETDIFDDDGQHGVEFLDDESDEEDQGEINNDRK	PBANKA_0302900	MORN repeat protein, putative	N/A	0.657445	0.0281982	1.54978
LNDLSLFDPEQIDEVGSR	PBANKA_1123500	ISWI chromatin-remodeling complex ATPase, putative	ISWI	0.657445	0.0235665	1.62771
INEAYVSNNFEEVDINQYCEK	PBANKA_1320200	STAG domain-containing protein, putative	N/A	0.655172	0.716716	0.144653
LNEFETSEIDEEGSNDDSFLDDEYVR	PBANKA_1009500	glutamate synthase [NADH], putative	N/A	0.655172	0.521406	0.282824
LNEFVENNEQNESEVSNNK	PBANKA_0620800	conserved protein, unknown function	N/A	0.655172	0.496652	0.303948
INEFESNLSKNNTYNLLDSSTNSSASPR	PBANKA_1428700	eukaryotic translation initiation factor 3 subunit A, putative	EIF3A	0.655172	0.375797	0.425047
INEELYITKQSNLIDMTK	PBANKA_0815700	major facilitator superfamily-related transporter, putative	MFR4	0.655172	0.253032	0.596825
INESYEGFDFCPEK	PBANKA_0601200	dynein heavy chain, putative	N/A	0.652901	0.809701	0.0916755
INSDIISPNNHIK	PBANKA_0926000	conserved Plasmodium protein, unknown function	N/A	0.652901	0.307603	0.512009
INSDNNMSNK	PBANKA_0214000	dynein heavy chain, putative	DHC3	0.652901	0.117484	0.93002
LQDVHFPSNVNAR	PBANKA_1029600	conserved Plasmodium protein, unknown function	N/A	0.652901	0.0486366	1.31304
INSDIISPNNHIKTNDEINVK	PBANKA_0310500	conserved Plasmodium protein, unknown function	N/A	0.652901	0.03487	1.45755
IQDNDEDTDIKGISVNDVLK	PBANKA_1320400	conserved Plasmodium protein, unknown function	N/A	0.650635	0.796527	0.0987993
LPSSSEGDQLK	PBANKA_1356800	VPS13 domain-containing protein, putative	N/A	0.650635	0.176626	0.752945
LPTNSSSIGNDNINASSGSVK	PBANKA_1009500	glutamate synthase [NADH], putative	N/A	0.650635	0.161354	0.792221
LPSSSEGDQLKK	PBANKA_1320200	STAG domain-containing protein, putative	N/A	0.650635	0.126636	0.897443
IPSPTNVPFNPFK	PBANKA_1336900	conserved Plasmodium protein, unknown function	N/A	0.648372	0.354356	0.45056
LPSNNANIDR	PBANKA_1307400	poly(A)-specific ribonuclease PARN, putative	PARN	0.648372	0.103388	0.985532
LPSNITPVNLANDYYLSESEFPNLHK	PBANKA_1228400	mannose-6-phosphate isomerase, putative	N/A	0.648372	0.0364125	1.43875
LPSFHSPLHTHDMYNILR	PBANKA_0401100	serine/threonine protein kinase, putative	SRPK1	0.646112	0.727515	0.138158
LQEEGKISDGNETEDVDNNFPK	PBANKA_0933800	conserved Plasmodium protein, unknown function	N/A	0.646112	0.011692	1.93211
LPNLENNNNHEANVVDIQLTNDMNNNEK	PBANKA_1115200	gamete egress protein GEP	GEP	0.643856	0.664016	0.177822
LPSFHSPLHTHDMYNILR	PBANKA_1214700	conserved Plasmodium protein, unknown function	N/A	0.643856	0.518203	0.2855
IPSAVGYQPTLATDLGALQER	PBANKA_1115200	gamete egress protein GEP	GEP	0.643856	0.278489	0.555192
LPSFHSPLHTHDMYNILR	PBANKA_0704700	conserved Plasmodium protein, unknown function	N/A	0.643856	0.238256	0.622956
IPNIPNIPNSSGNAQSPTVSGNSIEQTAETSNVATR	PBANKA_1019600	vacuolar protein sorting-associated protein 3, putative	VPS3	0.643856	0.0764258	1.11676
LPNGNVNNSDINNSDFNLTK	PBANKA_0109200	transcription elongation factor SPT5, putative	SPT5	0.641604	0.532679	0.273535
IPLYSQKSNESVK	PBANKA_0926600	protein GCN20, putative	GCN20	0.641604	0.408946	0.388334
IPSLNNVGANK	PBANKA_1130800	phosphoinositide phosphatase SAC1, putative	SAC1	0.641604	0.338684	0.470205
IPNASIDNPHNNNESLIHENGSINITK	PBANKA_0939000	mechanosensitive ion channel protein, putative	MSCS	0.641604	0.0920952	1.03576
LQEEVNEESTNTVTYKSGFIESVK	PBANKA_0936000	endonuclease/exonuclease/phosphatase family protein, putative	N/A	0.639355	0.216878	0.663785
IQENLLHQDSTSR	PBANKA_0719700	conserved Plasmodium protein, unknown function	N/A	0.639355	0.0763981	1.11692
LQYTESDDEGSDEYCPGGYHPVEINEIYNDR	PBANKA_0307100	conserved Plasmodium protein, unknown function	N/A	0.637109	0.874475	0.0582528
LRLNSQEDSASTEK	PBANKA_0613200	DNA polymerase alpha catalytic subunit A, putative	N/A	0.637109	0.824271	0.0839299
IRQDTIHSEVLENDK	PBANKA_1231600	AP2 domain transcription factor AP2-O2	AP2-O2	0.637109	0.75605	0.121449
IRHNSQNGELNR	PBANKA_1341700	conserved Plasmodium protein, unknown function	N/A	0.637109	0.715524	0.145376
IQSMNSTTFIDELNDVKSFNQK	PBANKA_1102900	cell division control protein 6, putative	CDC6	0.637109	0.376683	0.424024
IQENCDLSEVEDQIKDSIQK	PBANKA_1438300	phospholipid-transporting ATPase, putative	N/A	0.637109	0.364027	0.438867
LQVNISNSKAHLDILHK	PBANKA_0704700	conserved Plasmodium protein, unknown function	N/A	0.637109	0.358492	0.445521
LQTLKSFNDLNNSDYFENK	PBANKA_1210200	PRE-binding protein, putative	PREBP	0.637109	0.115396	0.93781
IQTCYTTIPLEIISPPGTYTNK	PBANKA_1109400	phosphatidylinositol 4-kinase beta, putative	PI4KB	0.637109	0.0616639	1.20997
LRGATFPETHDDR	PBANKA_1228500	sentrin-specific protease 2, putative	SENP2	0.637109	0.0175525	1.75566
IQQSETFTK	PBANKA_1457400	N-alpha-acetyltransferase 15, NatA auxiliary subunit, putative	N/A	0.634867	0.722393	0.141226
IQQQNSYNLNIIKK	PBANKA_1361200	conserved Plasmodium protein, unknown function	N/A	0.634867	0.556932	0.254198
IQQQNSYNLNIIK	PBANKA_0105300	WD repeat-containing protein, putative	N/A	0.634867	0.424265	0.372363
LQQVNSPNQK	PBANKA_1135800	conserved Plasmodium protein, unknown function	N/A	0.634867	0.121085	0.91691
IQSMNSTTFIDELNDVK	PBANKA_0606300	conserved Plasmodium protein, unknown function	N/A	0.634867	0.0464002	1.33348
LQNSYIVNQIK	PBANKA_1033800	conserved protein, unknown function	N/A	0.634867	0.032651	1.4861
LPLLPEMSHPNSFSISSPR	PBANKA_1300700	LCCL domain-containing protein	CCp1	0.632629	0.890171	0.0505265
LQHSIETNTTGLDNEATAESSNVK	PBANKA_1133100	aurora-related kinase ARK3, putative	ARK3	0.632629	0.582752	0.234516
LQSLNSVSYLYK	PBANKA_1033800	conserved protein, unknown function	N/A	0.632629	0.383613	0.416107
LQHSIETNTTGLDNEATAESSNVKTEK	PBANKA_0803000	origin recognition complex subunit 2, putative	ORC2	0.632629	0.331411	0.479633
LPIINFPSENNIDYNYK	PBANKA_1003100	pre-mRNA-processing-splicing factor 8, putative	PRPF8	0.632629	0.207505	0.682972
LPLLPEMSHPNSFSISSPR	PBANKA_0912100	casein kinase 1, putative	CK1	0.632629	0.0364889	1.43784
IQKEYSGVGLNNNEPASEK	PBANKA_0819800	gamma-glutamylcysteine synthetase	gammaGCS	0.632629	0.00340637	2.46771
LNSVHSNNTQK	PBANKA_1129100	DNA polymerase epsilon catalytic subunit A, putative	N/A	0.630394	0.986883	0.00573434
INSYDNDYSDHTR	PBANKA_0316000	replication factor C subunit 1, putative	RFC1	0.630394	0.176486	0.75329
LNSSQFLNDNCENTISR	PBANKA_1237100	conserved Plasmodium protein, unknown function	N/A	0.628162	0.422327	0.374351
INSNGIRSIELNK	PBANKA_1014400	acid phosphatase, putative	N/A	0.628162	0.360298	0.443338
INSNNNVSENISEGNR	PBANKA_1115200	gamete egress protein GEP	GEP	0.628162	0.327369	0.484963
INSMVHKYDLLCGNK	PBANKA_1315500	sortilin, putative	SORTLR	0.628162	0.305292	0.515285
INSNNFSDNKFEQANIGIVSK	PBANKA_1013300	mitogen-activated protein kinase 1	MAPK1	0.628162	0.132683	0.877184
LNSNGDNHLINLK	PBANKA_0712900	high mobility group protein B2	HMGB2	0.628162	0.118623	0.925831
LNSQEDSASTEK	PBANKA_0214000	dynein heavy chain, putative	DHC3	0.628162	0.0800544	1.09661
LNSSNQIYNPINNLCMSLK	PBANKA_1409000	ER membrane protein complex subunit 7, putative	EMC7	0.628162	0.0249334	1.60322
LNSLILNI	PBANKA_0408400	phosphoglycerate mutase, putative	N/A	0.625934	0.606095	0.217459
LNSLFNHGVNMSNK	PBANKA_1433500	PPPDE peptidase domain-containing protein, putative	N/A	0.625934	0.380267	0.419912
LNSISVIPNLLNENTK	PBANKA_0802300	HECT-type E3 ubiquitin ligase UT, putative	N/A	0.625934	0.0759948	1.11922
INTASSPHLEGEIYIRPESSK	PBANKA_0606300	conserved Plasmodium protein, unknown function	N/A	0.625934	0.0126282	1.89866
INSLENVDIK	PBANKA_1405000	MORN repeat protein, putative	N/A	0.625934	6.41618e-05	4.19272
LNSFSFNLLDEK	PBANKA_1428900	bromodomain protein 2, putative	BDP2	0.62371	0.872985	0.0589934
LNSIDSYSYSDSDSNFK	PBANKA_0942300	radial spoke head protein, putative	N/A	0.62371	0.328026	0.484091
INSKNNNNNNNK	PBANKA_1333300	conserved Plasmodium protein, unknown function	N/A	0.62371	0.267419	0.572807
IPLENVDEYFNIIETGSKK	PBANKA_1035200	LCCL domain-containing protein	CCp3	0.621488	0.852226	0.0694453
INSFNEENIFDNITQQMQR	PBANKA_1009500	glutamate synthase [NADH], putative	N/A	0.621488	0.592803	0.22709
INSEIADKDNSGK	PBANKA_1214700	conserved Plasmodium protein, unknown function	N/A	0.621488	0.578306	0.237843
INSDNNMSNK	PBANKA_1301300	trailer hitch homolog	CITH	0.621488	0.414989	0.381964
LNSFFAENSYFENYMLSGNDIK	PBANKA_0308000	ras-related protein Rab-5A, putative	RAB5a	0.621488	0.355625	0.449008
INTDEYQTSTK	PBANKA_1033800	conserved protein, unknown function	N/A	0.621488	0.248443	0.604773
LNSLSHNEAITNIYSENDFVR	PBANKA_1138200	RuvB-like helicase 3, putative	RUVB3	0.621488	0.00998705	2.00056
INTKHDSIFSK	PBANKA_1360800	conserved Plasmodium protein, unknown function	N/A	0.621488	0.0024595	2.60915
IPHSDGQDSENDFSPTKR	PBANKA_1315500	sortilin, putative	SORTLR	0.619271	0.933991	0.0296575
INYINSYSGVYK	PBANKA_1115200	gamete egress protein GEP	GEP	0.619271	0.559439	0.252247
IPDLIVSEENVQENKNNIIDTTSEVVDVPK	PBANKA_0403800	transporter, putative	N/A	0.619271	0.245973	0.609113
LNYLKPESLTPNNETTNYMDEVIR	PBANKA_1320100	conserved Plasmodium protein, unknown function	UIS25	0.619271	0.223064	0.651571
IPDLIVSEENVQENK	PBANKA_1105100	DNA mismatch repair protein MSH6, putative	MSH6	0.619271	0.136224	0.865747
IPEILLEKGSTEIDGK	PBANKA_0827600	conserved Plasmodium protein, unknown function	N/A	0.619271	0.0810522	1.09124
INYDSDVDEENSVSIDPSMFR	PBANKA_0203100	phosphatidylinositol-4-phosphate 5-kinase, putative	PIP5K	0.617056	0.567764	0.245832
INYETDSNNDIEKELNYLNIK	PBANKA_0202700	kinesin-8B	N/A	0.617056	0.48497	0.314285
INYDSDVDEENSVSIDPSMFR	PBANKA_0804700	conserved Plasmodium protein, unknown function	N/A	0.617056	0.350174	0.455716
INTVMAKESENENTEK	PBANKA_1434700	clathrin heavy chain, putative	CHC	0.617056	0.213983	0.669621
INYFLSDESSEDSLVNK	PBANKA_0912600	conserved Plasmodium protein, unknown function	N/A	0.617056	0.196029	0.707679
INTVENEESENYNEEER	PBANKA_1228300	lysine-specific histone demethylase, putative	LSD2	0.614845	0.641217	0.192995
INTLIADDVFKDNK	PBANKA_0210100	vacuolar protein sorting-associated protein VTA1, putative	N/A	0.614845	0.387568	0.411652
LNTLNNNSYINNLITNVDDDTFIHK	PBANKA_0910800	conserved Plasmodium protein, unknown function	N/A	0.614845	0.166041	0.779784
INTLDDNINNHR	PBANKA_1136700	guanylyl cyclase beta	GCbeta	0.614845	0.0995709	1.00187
INTTEQLKEYSTINNELLELHK	PBANKA_1456200	rab specific GDP dissociation inhibitor, putative	rabGDI	0.614845	0.0115201	1.93854
MADSDIQIQFQEYSNK	PBANKA_1460700	dipeptidyl aminopeptidase 2	DPAP2	0.612637	0.43601	0.360504
MADSDIQIQFQEYSNK	PBANKA_1407000	conserved Plasmodium protein, unknown function	N/A	0.612637	0.421282	0.375427
NKFEQQGISSQDIK	PBANKA_0716600	acylated pleckstrin-homology domain-containing protein, putative	APH	0.612637	0.388276	0.410859
NKFNHSDNCMDFPSFLDSK	PBANKA_1011500	PHD finger protein PHD2, putative	PHD2	0.612637	0.23971	0.620315
MADSDIQIQFQEYSNKIK	PBANKA_0414000	conserved Plasmodium protein, unknown function	N/A	0.612637	0.229136	0.639907
NKFNHSDNCMDFPSFLDSK	PBANKA_1215900	conserved Plasmodium protein, unknown function	N/A	0.612637	0.117663	0.92936
NKDSPIASPIVNFDSLNSYK	PBANKA_0704500	HECT-like E3 ubiquitin ligase, putative	HEUL	0.610433	0.884196	0.0534516
NKFENNVASGEVEK	PBANKA_0415000	Maf-like protein, putative	N/A	0.610433	0.754249	0.122485
NKENNYYDNYSNNNMDDYDNFSVPR	PBANKA_1123500	ISWI chromatin-remodeling complex ATPase, putative	ISWI	0.610433	0.309217	0.509737
NHSKDFSEFHYK	PBANKA_1362000	glutamate--tRNA ligase, putative	GluRS	0.610433	0.237293	0.624715
NKDIENSESR	PBANKA_1125600	pyruvate kinase, putative	N/A	0.610433	0.20658	0.684911
NHNLNYTDTSINPDDGLKGSLPSMQR	PBANKA_1029600	conserved Plasmodium protein, unknown function	N/A	0.610433	0.175094	0.756729
NHNLNYTDTSINPDDGLKGSLPSMQR	PBANKA_1423300	DNA/RNA-binding protein Alba 1, putative	ALBA1	0.610433	0.168353	0.773779
NKDSIVNEMPDEEYVLK	PBANKA_1120100	tetratricopeptide repeat protein, putative	N/A	0.610433	0.146173	0.835133
NKESLDTVINK	PBANKA_1453300	acyl-CoA synthetase, putative	ACS11	0.610433	0.0700717	1.15446
NHNTNHYYNYMSPYDR	PBANKA_0316000	replication factor C subunit 1, putative	RFC1	0.610433	0.0670584	1.17355
NKASGVYHMEPIR	PBANKA_1417900	conserved protein, unknown function	N/A	0.610433	0.0580345	1.23631
NHVDSFIDVVSEK	PBANKA_1024900	DNA replication licensing factor MCM2, putative	MCM2	0.610433	0.019519	1.70954
NKGSISSSSR	PBANKA_0307100	conserved Plasmodium protein, unknown function	N/A	0.610433	0.00269514	2.56942
NHLSKEDENNR	PBANKA_0307100	conserved Plasmodium protein, unknown function	N/A	0.608232	0.80928	0.0919012
NHNFDGDQSDSIINIECDLNKENK	PBANKA_0602300	TBCC domain-containing protein, putative	N/A	0.608232	0.385854	0.413577
NHKHSNNNINDSSSR	PBANKA_1033800	conserved protein, unknown function	N/A	0.608232	0.166414	0.778809
NHDDNNSGNINTGNSGGSSDISR	PBANKA_1359300	VPS13 domain-containing protein, putative	N/A	0.606035	0.649751	0.187253
NKSEESYDER	PBANKA_1443500	WD repeat-containing protein, putative	N/A	0.606035	0.591417	0.228106
NKIEHDNIDTNEDDINIQNIFK	PBANKA_1233500	mRNA-binding protein PUF1	PUF1	0.606035	0.581847	0.235191
NHTSNTFNNEQYSDHHLK	PBANKA_0804700	conserved Plasmodium protein, unknown function	N/A	0.606035	0.117632	0.929475
NKHSNELNTSLNDK	PBANKA_0931900	serine esterase, putative	N/A	0.606035	0.0420224	1.37652
NKSDEENEDNNSR	PBANKA_1015800	conserved Plasmodium protein, unknown function	N/A	0.603841	0.426842	0.369733
NKSDIELNNNQK	PBANKA_0912300	tudor staphylococcal nuclease, putative	TSN	0.603841	0.177943	0.749719
NKQNSEILFPENK	PBANKA_1301800	conserved Plasmodium protein, unknown function	N/A	0.603841	0.020378	1.69084
NKNSFVQNK	PBANKA_1316800	dynactin subunit 4, putative	N/A	0.60165	0.153579	0.813669
NKPASQQECAEDIFENYTDQR	PBANKA_1356800	VPS13 domain-containing protein, putative	N/A	0.60165	0.146347	0.834617
NKPTSSNHIETAQVDNTTNDGILENK	PBANKA_0905600	translation initiation factor eIF-1A, putative	N/A	0.60165	0.0308131	1.51126
NKNSLAHNNEQEIEELNK	PBANKA_0415200	vacuolar protein sorting-associated protein 46, putative	VPS46	0.60165	0.0287816	1.54089
NKNSNNYDEGCDEASEISNTIAK	PBANKA_0607400	protein phosphatase PPM11, putative	PPM11	0.60165	0.0119419	1.92293
NKNNEDDSIR	PBANKA_1306800	Sec7 domain-containing protein ARFGEF, putative	ARFGEF	0.599462	0.280729	0.551713
NKNNSNCIYATDFK	PBANKA_0201600	early transcribed membrane protein	ETRAMP	0.599462	0.0925099	1.03381
NKLDVDTQSETIENNNFEK	PBANKA_0820700	TLD domain-containing protein	N/A	0.599462	0.0349353	1.45674
NKNENSEGYSTDASNNEGQK	PBANKA_1009500	glutamate synthase [NADH], putative	N/A	0.597278	0.836827	0.0773642
NKNEEYDSSSNESEMK	PBANKA_1226100	conserved Plasmodium protein, unknown function	N/A	0.597278	0.553872	0.25659
NKNEEYDSSSNESEMK	PBANKA_1141500	SNARE associated Golgi protein, putative	N/A	0.597278	0.0254197	1.59483
NKINQSGTNSIENNSSK	PBANKA_0610800	eukaryotic translation initiation factor eIF2A, putative	N/A	0.595097	0.60595	0.217563
NKIEHNDSLHK	PBANKA_1208000	tubulin--tyrosine ligase, putative	N/A	0.595097	0.5394	0.268089
NKSFNNIYHSIYDSK	PBANKA_1134100	T-complex protein 1 subunit delta, putative	CCT4	0.595097	0.160801	0.793712
NKNEEEDNEQISESDNELQIEK	PBANKA_0214300	AP-4 complex subunit beta, putative	N/A	0.595097	0.150205	0.823316
NKNDNTFNNESNYGGLSSYQYNNER	PBANKA_0205800	eukaryotic translation initiation factor 2-alpha kinase 2	eIK2	0.595097	0.0514795	1.28837
NKNNNYNDESGSE	PBANKA_1448600	conserved Plasmodium protein, unknown function	N/A	0.595097	0.0164102	1.78489
NFDNTDLQISYIENEIQNK	PBANKA_0601200	dynein heavy chain, putative	N/A	0.592919	0.743995	0.12843
NFENSDLNDENR	PBANKA_1329200	dynein beta chain, putative	N/A	0.592919	0.68196	0.166241
NHASNSGSYAHNNK	PBANKA_0921600	alternative splicing factor SR-MG	SR-MG	0.592919	0.631777	0.199436
NEYGSNISNR	PBANKA_0105300	WD repeat-containing protein, putative	N/A	0.590745	0.59066	0.228662
NETVENIDMNELQK	PBANKA_1229300	conserved Plasmodium protein, unknown function	N/A	0.590745	0.507714	0.294381
NETFNSVNDQIDKESE	PBANKA_1204300	CCR4-NOT transcription complex subunit 5, putative	NOT5	0.590745	0.377283	0.423333
NEYLPSFSNILR	PBANKA_0933800	conserved Plasmodium protein, unknown function	N/A	0.590745	0.347394	0.459177
NFDMINSLSSVQK	PBANKA_1033800	conserved protein, unknown function	N/A	0.590745	0.261974	0.581742
NETNVSQNFDYLPFINK	PBANKA_0806300	P4-type ATPase ATP7, putative	ATPase7	0.590745	0.215142	0.667275
NETNVSQNFDYLPFINKK	PBANKA_1219300	heat shock protein 110, putative	HSP110c	0.590745	0.198765	0.701659
NFANSTNSKCEYINSNK	PBANKA_0816400	ATP-dependent 6-phosphofructokinase, putative	PFK9	0.590745	0.16597	0.77997
NESNHNNIHQNR	PBANKA_1228200	glutamate dehydrogenase, putative	GDH3	0.590745	0.156484	0.805531
NFDMINSLSSVQKK	PBANKA_0214000	dynein heavy chain, putative	DHC3	0.590745	0.132858	0.876613
NFESLSEQSLK	PBANKA_1435200	female development protein FD4	FD4	0.590745	0.0523782	1.28085
NESISSNTTHNSSDLEIDEEDQK	PBANKA_0507300	dynein heavy chain, putative	N/A	0.588574	0.621965	0.206234
NESINNDNMK	PBANKA_1131500	conserved Plasmodium protein, unknown function	N/A	0.588574	0.186152	0.730133
NESNDEDKFIDNLEISVAEK	PBANKA_1135400	riboflavin kinase, putative	N/A	0.588574	0.105936	0.974957
NGSGEGYTQETDQQSDAFYLQEAEDDVHLK	PBANKA_1142100	conserved Plasmodium protein, unknown function	N/A	0.586406	0.846208	0.0725228
NFGFVTFNSSADAENAMNK	PBANKA_1135900	conserved Plasmodium protein, unknown function	N/A	0.586406	0.433453	0.363058
NESIIIADDFEDSNAKPIELSNPDETKK	PBANKA_1234500	FoP domain-containing protein, putative	N/A	0.586406	0.318121	0.497408
NESLDFFNDNNSVSNSK	PBANKA_1453300	acyl-CoA synthetase, putative	ACS11	0.586406	0.260321	0.58449
NESDQNENNEAR	PBANKA_1225900	conserved Plasmodium protein, unknown function	N/A	0.586406	0.184921	0.733015
NGVNNSIKR	PBANKA_1007200	replication protein A1, large subunit, putative	RPA1	0.586406	0.106709	0.971797
NFHSNSLEGK	PBANKA_1361200	conserved Plasmodium protein, unknown function	N/A	0.586406	0.0151551	1.81944
NFNTNDNNYFCCDDESSPKR	PBANKA_0901100	serine/threonine protein kinase, putative	N/A	0.584241	0.897051	0.0471829
NFNTFFSMGHIDVLK	PBANKA_1223400	conserved Plasmodium protein, unknown function	N/A	0.584241	0.684617	0.164552
NFNSLNNIENVK	PBANKA_0704700	conserved Plasmodium protein, unknown function	N/A	0.584241	0.609873	0.214761
NGKSQVCTDPEEIK	PBANKA_1320700	signal peptide peptidase, putative	SPP	0.584241	0.562065	0.250213
NGEATNSITEFPILHK	PBANKA_1228400	mannose-6-phosphate isomerase, putative	N/A	0.584241	0.53123	0.274717
NGNTEDTNHNYSNSR	PBANKA_1454600	nucleoporin NUP269	NUP269	0.584241	0.451682	0.345167
NGILHVEAEDKGTGK	PBANKA_0303900	pantothenate transporter	PAT	0.584241	0.297696	0.526226
NGNSKDDNFLTTPLK	PBANKA_1462700	THO complex subunit 2, putative	THO2	0.584241	0.29316	0.532895
NGNSGEELTTK	PBANKA_1009500	glutamate synthase [NADH], putative	N/A	0.584241	0.068688	1.16312
NFSNHSSLSEKELR	PBANKA_0621500	Rab GTPase activator and protein kinase, putative	N/A	0.584241	0.0560808	1.25119
NGSAFGHLKFDNIK	PBANKA_0210400	DNA mismatch repair protein PMS1, putative	PMS1	0.584241	0.0293783	1.53197
NFGFVTFNSSADAENAMNK	PBANKA_1231600	AP2 domain transcription factor AP2-O2	AP2-O2	0.584241	0.000104744	3.97987
NFHSNSLEGKEIENFQK	PBANKA_1029600	conserved Plasmodium protein, unknown function	N/A	0.58208	0.738641	0.131567
NFVIQADSYDINQK	PBANKA_1300700	LCCL domain-containing protein	CCp1	0.58208	0.46235	0.335029
NFNSIKNNSPSIDNYSQR	PBANKA_0609700	conserved Plasmodium protein, unknown function	N/A	0.58208	0.402371	0.395373
NFNIGLGHSYSR	PBANKA_0606900	amino acid transporter, putative	N/A	0.58208	0.352097	0.453337
NFNIMNNSDNILNEK	PBANKA_1308900	histidine--tRNA ligase, putative	N/A	0.58208	0.180689	0.743069
NKSIELGEEEIPMVSK	PBANKA_1434800	phospholipid-transporting ATPase 2, putative	ATP2	0.58208	0.0251898	1.59877
NKSNSPSHGQDSR	PBANKA_0408400	phosphoglycerate mutase, putative	N/A	0.58208	0.00425337	2.37127
NILNSSGGK	PBANKA_0912300	tudor staphylococcal nuclease, putative	TSN	0.579922	0.00918437	2.03695
NIILGSVHENR	PBANKA_1135300	conserved Plasmodium protein, unknown function	N/A	0.577767	0.894864	0.0482431
NLLNQESNSYNINK	PBANKA_0707700	PhIL1-interacting candidate PIC2, putative	N/A	0.577767	0.837288	0.0771253
NILISPITKK	PBANKA_1319500	LCCL domain-containing protein	CCP2	0.577767	0.362076	0.441201
NIINITNLGSHTIK	PBANKA_0610100	lysine-specific histone demethylase 1, putative	LSD1	0.577767	0.208183	0.681555
NIINITNLGSHTIKK	PBANKA_0408400	phosphoglycerate mutase, putative	N/A	0.577767	0.0727653	1.13808
NLLGNSGSPSLVNISSNDEKGNNLTESIISK	PBANKA_1019700	NTF2-like domain-containing protein	N/A	0.575615	0.78721	0.103909
NIIDNDEDDTDYEKEPLINMK	PBANKA_1214700	conserved Plasmodium protein, unknown function	N/A	0.575615	0.76437	0.116696
NIIDTNIEEESEDNYIK	PBANKA_0203000	chromatin assembly factor 1 subunit C, putative	CAF1C	0.575615	0.160774	0.793784
NILESDNDTSFSNCLVLDAIDSFEKK	PBANKA_1226100	conserved Plasmodium protein, unknown function	N/A	0.575615	0.117877	0.928572
NIIPQVIHQYSNLEDENTGK	PBANKA_0214000	dynein heavy chain, putative	DHC3	0.575615	0.0323383	1.49028
NIIDETDLNKSDNDICFDDQEK	PBANKA_1115200	gamete egress protein GEP	GEP	0.573467	0.990057	0.00433961
NIKDEEAVQNQYYANNSITTTSISTSPISGPSK	PBANKA_1136700	guanylyl cyclase beta	GCbeta	0.573467	0.181825	0.740346
NIKGSGDGDNYNK	PBANKA_1123500	ISWI chromatin-remodeling complex ATPase, putative	ISWI	0.573467	0.00324159	2.48924
NLKSEEIDASVDTNNNR	PBANKA_0416100	dynein heavy chain, putative	MG1	0.573467	0.00315968	2.50036
NIKNSHSEVIYDDDNIFYK	PBANKA_1300700	LCCL domain-containing protein	CCp1	0.573467	0.000352367	3.453
NIHDDIVSEDSSGTVIKK	PBANKA_1320200	STAG domain-containing protein, putative	N/A	0.571322	0.993554	0.00280847
NIKDEEAVQNQYYANNSITTTSISTSPISGPSK	PBANKA_0414400	formate-nitrite transporter, putative	FNT	0.571322	0.907643	0.0420849
NIHHSNGTEK	PBANKA_1226100	conserved Plasmodium protein, unknown function	N/A	0.571322	0.482493	0.316509
NIIDKSNSEDETLNSQNITK	PBANKA_1364100	conserved Plasmodium protein, unknown function	N/A	0.571322	0.41133	0.38581
NILSNDVIQTPDKHYALSDVNDVLAK	PBANKA_1237100	conserved Plasmodium protein, unknown function	N/A	0.571322	0.380006	0.420209
NIHDHIYNLEFDSGHTNTK	PBANKA_1429200	kelch domain-containing protein, putative	S20	0.571322	0.233085	0.632486
NIHNLGTNEK	PBANKA_1015300	rRNA (adenosine-2'-O-)-methyltransferase, putative	N/A	0.571322	0.194333	0.711453
NLLSKEDISLYNAYYEQHIK	PBANKA_1336500	CKK domain-containing protein, putative	N/A	0.571322	0.107667	0.967916
NLNSNKFPHEYIEQEMIR	PBANKA_0410500	major facilitator superfamily-related transporter, putative	MFR3	0.56918	0.663012	0.178479
NLNSNTDEINTKEDNTGK	PBANKA_0709000	protein transport protein SEC61 subunit beta, putative	SEC61B	0.56918	0.544013	0.264391
NLNSNKFPHEYIEQEMIR	PBANKA_0811300	exportin-7, putative	N/A	0.56918	0.513879	0.289139
NLNSNTDEINTK	PBANKA_0514000	transcription elongation factor SPT4, putative	SPT4	0.56918	0.48164	0.317277
NINSDEIIEPK	PBANKA_1203700	regulator of nonsense transcripts 1, putative	UPF1	0.567041	0.79272	0.10088
NLNSLGIDQIFNDEHGGYAFLAK	PBANKA_0310500	conserved Plasmodium protein, unknown function	N/A	0.567041	0.0803385	1.09508
NINQSNSKENNNTCDLK	PBANKA_0509700	dynein, putative	N/A	0.564905	0.314533	0.502333
NINNSPTSEIPYHDNDEDMHKGDNK	PBANKA_1423100	phospholipase PLA1	PLA1	0.564905	0.20995	0.677883
NLNNSDRYSK	PBANKA_0507300	dynein heavy chain, putative	N/A	0.564905	0.041082	1.38635
NILSNDVIQTPDK	PBANKA_1129900	conserved Plasmodium protein, unknown function	N/A	0.562772	0.824177	0.0839797
NINNIENSPKFHPYIR	PBANKA_1118600	cell division cycle protein 48 homologue, putative	N/A	0.562772	0.179183	0.746704
NINNIENSPK	PBANKA_1308000	conserved Plasmodium protein, unknown function	N/A	0.560643	0.599283	0.222368
NINLHHSFCNK	PBANKA_0709400	conserved Plasmodium protein, unknown function	N/A	0.560643	0.532678	0.273535
NLNKSNIFCR	PBANKA_0942500	thioredoxin-like mero protein, putative	Trx-mero	0.560643	0.360951	0.442551
NINHYYYYDNEQNDEIHNLFNSYNEESEYEYTR	PBANKA_1020000	conserved Plasmodium protein, unknown function	N/A	0.560643	0.320762	0.493818
NINEQILFSNNISQQNSDNEIK	PBANKA_1135700	CUGBP Elav-like family member 1, putative	CELF1	0.560643	0.146787	0.833313
NLNDTNDAINSFK	PBANKA_0316000	replication factor C subunit 1, putative	RFC1	0.558517	0.954049	0.0204292
NLNELKISNDDIDNNEYMTK	PBANKA_1138900	conserved Plasmodium protein, unknown function	N/A	0.558517	0.509551	0.292812
NLISNIFSTR	PBANKA_1101600	chromatin assembly factor 1 subunit A, putative	CAF1A	0.558517	0.428809	0.367736
NILTSMKSQDSISYETEK	PBANKA_0210000	vacuolar protein sorting-associated protein 51, putative	VPS51	0.558517	0.252563	0.597631
NILSNDVIQTPDKHYALSDVNDVLAK	PBANKA_0508600	conserved Plasmodium protein, unknown function	N/A	0.558517	0.0147345	1.83166
NIDSNDCIYFDQYNLR	PBANKA_1329200	dynein beta chain, putative	N/A	0.556393	0.545869	0.262912
NLGSNLVSGSHFNTEGNISFEADQNK	PBANKA_0917500	structural maintenance of chromosomes protein 1, putative	SMC1	0.556393	0.25935	0.586114
NIHDDIVSEDSSGTVIKK	PBANKA_0601200	dynein heavy chain, putative	N/A	0.556393	0.118573	0.926014
NIDSIHFR	PBANKA_1225900	conserved Plasmodium protein, unknown function	N/A	0.556393	0.099759	1.00105
NLNLSYLHTEK	PBANKA_0210600	ubiquitin carboxyl-terminal hydrolase, putative	N/A	0.556393	0.0187213	1.72766
NLHCSLSNNIYDAGK	PBANKA_1454600	nucleoporin NUP269	NUP269	0.556393	0.00375038	2.42592
NIASDAEKDDILFEK	PBANKA_1202700	RNA-binding protein, putative	N/A	0.554273	0.996824	0.00138147
NIDRLSNEQIEYSINR	PBANKA_1444900	vacuolar transporter chaperone, putative	N/A	0.554273	0.623827	0.204936
NLDKNQGQSLDGVSVLYTK	PBANKA_1329700	26S proteasome regulatory subunit RPN2, putative	RPN2	0.554273	0.368007	0.434144
NIDANETLNNEPSLEPEQSINLEDMR	PBANKA_1311600	calponin homology domain-containing protein, putative	N/A	0.554273	0.312678	0.504903
NIDNNSDDGENKESHIR	PBANKA_0807500	conserved Plasmodium protein, unknown function	N/A	0.554273	0.106302	0.97346
NIDNDSNHGR	PBANKA_1312800	CLASP domain-containing protein, putative	N/A	0.554273	0.0849301	1.07094
NIDANETLNNEPSLEPEQSINLEDMR	PBANKA_0610900	HSP40, subfamily A, putative	HSP40	0.554273	0.00484989	2.31427
NLAHNSSRHSR	PBANKA_1437300	endoplasmin, putative	GRP94	0.552156	0.730062	0.13664
NIADNNLSSSDTINIK	PBANKA_1458800	kinesin-15	N/A	0.552156	0.638277	0.194991
NKSTNEVSSYLSK	PBANKA_1038700	tetratricopeptide repeat protein, putative	N/A	0.552156	0.484223	0.314954
NKYTIMNDHTYQSDHNIICK	PBANKA_1417900	conserved protein, unknown function	N/A	0.552156	0.262064	0.581592
NKTLEATNK	PBANKA_0716900	armadillo-domain containing rhoptry protein, putative	ARO	0.552156	0.127028	0.896101
NLAHNSSRHSR	PBANKA_1362100	tyrosine kinase-like protein, putative	TKL3	0.552156	0.11587	0.936028
NIADNNLSSSDTINIKK	PBANKA_0611600	ribonucleoside-diphosphate reductase large subunit, putative	N/A	0.552156	0.0885102	1.05301
NLASINNISSEK	PBANKA_0711000	tetratricopeptide repeat protein, putative	N/A	0.550043	0.750409	0.124702
NIEFESDEEFEK	PBANKA_1118600	cell division cycle protein 48 homologue, putative	N/A	0.550043	0.742396	0.129364
NIGSCNNLINEIK	PBANKA_1331900	eukaryotic initiation factor 4a, putative	eIF4A	0.550043	0.530424	0.275377
NKSSFPGFYNSYK	PBANKA_1226700	AAA family ATPase, putative	N/A	0.550043	0.420959	0.37576
NIGNNIMMSSDDLTISRR	PBANKA_1313400	exosome complex exonuclease RRP6, putative	RRP6	0.550043	0.269745	0.569046
NIEKINTDEVLVYK	PBANKA_1402600	DNA ligase I, putative	N/A	0.550043	0.0875714	1.05764
NLDVSDYEDPSIGISGSK	PBANKA_1138200	RuvB-like helicase 3, putative	RUVB3	0.550043	0.037688	1.4238
NIGNSKANIYYQSNR	PBANKA_0417300	AP-4 complex subunit epsilon, putative	N/A	0.550043	0.00755163	2.12196
NKSNSPSHGQDSR	PBANKA_1033800	conserved protein, unknown function	N/A	0.550043	0.00628242	2.20187
NIGNNIMMSSDDLTISR	PBANKA_0916600	oxysterol-binding protein, putative	N/A	0.547932	0.876501	0.0572477
NIGNNIMMSSDDLTISR	PBANKA_0804400	conserved Plasmodium protein, unknown function	N/A	0.547932	0.653531	0.184734
NIGNNIMMSSDDLTISRR	PBANKA_0202700	kinesin-8B	N/A	0.547932	0.579741	0.236766
NIGNNIMMSSDDLTISR	PBANKA_0405200	T-complex protein 1 subunit beta, putative	CCT2	0.547932	0.532582	0.273614
NIFNFSQINKDNK	PBANKA_1419100	dihydrolipoyllysine-residue succinyltransferase component of 2-oxoglutarate dehydrogenase complex, putative	N/A	0.545824	0.803431	0.0950514
NIFDTNVEPTNFADQTSVEIKK	PBANKA_1324800	conserved Plasmodium protein, unknown function	N/A	0.545824	0.777085	0.109531
NLFENNDLSPLRK	PBANKA_1305700	vacuolar protein sorting-associated protein 60, putative	VPS60	0.545824	0.552465	0.257695
NLGENTESGLFKSLK	PBANKA_0610100	lysine-specific histone demethylase 1, putative	LSD1	0.545824	0.16121	0.792607
NLFHSHAQHHK	PBANKA_1212700	SPRY domain-containing protein, putative	N/A	0.545824	0.120543	0.918859
NIFNFSQINK	PBANKA_1118200	FPL domain-containing protein, putative	N/A	0.545824	0.0564918	1.24801
NLENMNSIR	PBANKA_0605600	conserved Plasmodium protein, unknown function	N/A	0.54372	0.989012	0.00479832
NLETLNSIEKYNHFVVDNYNSYK	PBANKA_0202700	kinesin-8B	N/A	0.54372	0.828531	0.0816911
NIEILSNSKENNNK	PBANKA_1321100	conserved Plasmodium protein, unknown function	N/A	0.54372	0.826368	0.0828268
NERSNDYTHK	PBANKA_0826600	regulator of nonsense transcripts 2, putative	UPF2	0.54372	0.701214	0.15415
NIESGKYEFDVDSK	PBANKA_1035700	WD repeat-containing protein 65, putative	WDR65	0.54372	0.670756	0.173435
NLESTCSPENNENNIYCFEIPNKK	PBANKA_1243000	palmitoyltransferase DHHC7	DHHC7	0.54372	0.450997	0.345827
NLESALKPLIENKSFDK	PBANKA_0607400	protein phosphatase PPM11, putative	PPM11	0.54372	0.270961	0.567093
NIFDTNVEPTNFADQTSVEIK	PBANKA_1234500	FoP domain-containing protein, putative	N/A	0.54372	0.227656	0.642721
NIEQSNNNNSR	PBANKA_1306800	Sec7 domain-containing protein ARFGEF, putative	ARFGEF	0.54372	0.16334	0.786907
NENYSQHQISR	PBANKA_0204500	LCCL domain-containing protein, putative	CCp5	0.541618	0.796255	0.0989481
NEQSANYNTFNNDASLYCSNDKIDR	PBANKA_1413600	serine/threonine protein kinase PK9	PK9	0.541618	0.759975	0.119201
MSIFSNVPEICSK	PBANKA_1308000	conserved Plasmodium protein, unknown function	N/A	0.541618	0.6797	0.167683
MREELIQSNSITSEK	PBANKA_1403800	translational activator GCN1, putative	GCN1	0.541618	0.673747	0.171503
MRDDGDHGDAGYYSGDNNR	PBANKA_0408400	phosphoglycerate mutase, putative	N/A	0.541618	0.348357	0.457976
MSIFSNVPEICSK	PBANKA_1327900	conserved Plasmodium protein, unknown function	N/A	0.541618	0.109079	0.962257
MRDDGDHGDAGYYSGDNNR	PBANKA_1229300	conserved Plasmodium protein, unknown function	N/A	0.541618	0.040661	1.39082
MQEQNQSQK	PBANKA_1320100	conserved Plasmodium protein, unknown function	UIS25	0.53952	0.837432	0.0770505
MNSTNVNTIK	PBANKA_0212200	anaphase-promoting complex subunit 1, putative	N/A	0.53952	0.692565	0.159539
MQEQNQSQKK	PBANKA_1237100	conserved Plasmodium protein, unknown function	N/A	0.53952	0.571202	0.243211
MQQQNSLSSAFTK	PBANKA_0408400	phosphoglycerate mutase, putative	N/A	0.53952	0.211026	0.675663
MSNLGDSNNAYSSSIQTYNNNISTNSIDSANYK	PBANKA_1233500	mRNA-binding protein PUF1	PUF1	0.53952	0.136019	0.866399
MQEQNQSQK	PBANKA_0607900	cGMP-specific 3',5'-cyclic phosphodiesterase alpha, putative	PDEalpha	0.53952	0.114556	0.940981
MNSNAYEENDSFVGEHNNK	PBANKA_0931600	guanine nucleotide-exchange factor SEC12, putative	SEC12	0.537424	0.755764	0.121614
MNSNILNNDNLLK	PBANKA_1341700	conserved Plasmodium protein, unknown function	N/A	0.537424	0.754699	0.122226
MNSNNMSDGNMNR	PBANKA_1008200	cGMP-dependent protein kinase	PKG	0.537424	0.459026	0.338163
MNSNNMSDGNMNR	PBANKA_1225900	conserved Plasmodium protein, unknown function	N/A	0.537424	0.21793	0.661684
MNSIYIEEIKR	PBANKA_1422100	drug/metabolite transporter DMT1, putative	DMT1	0.535332	0.966761	0.0146807
MNSDDFNTPSSK	PBANKA_1340400	lactate dehydrogenase, putative	N/A	0.535332	0.684058	0.164907
MNSDDFNTPSSK	PBANKA_1226100	conserved Plasmodium protein, unknown function	N/A	0.535332	0.665211	0.177041
MNSNAYEENDSFVGEHNNK	PBANKA_0105400	coatomer alpha subunit, putative	N/A	0.535332	0.491088	0.30884
MNRLSNENISNEHDDMLK	PBANKA_1426900	ATP-dependent RNA helicase DBP1, putative	DBP1	0.535332	0.472719	0.325397
MNSLTYYEK	PBANKA_1407000	conserved Plasmodium protein, unknown function	N/A	0.535332	0.0322273	1.49178
MVSFSNHTSQENISIDESR	PBANKA_0601600	nuclear export mediator factor NEMF, putative	NEMF	0.533242	0.911067	0.0404496
MNRLSNENISNEHDDMLK	PBANKA_1102900	cell division control protein 6, putative	CDC6	0.533242	0.822547	0.0848395
MSSHHDMR	PBANKA_1361600	E1-E2 ATPase, putative	N/A	0.533242	0.337889	0.471226
MNSSEHKLYEQNIMNEIANR	PBANKA_0610200	DNA replication licensing factor MCM5, putative	MCM5	0.533242	0.18208	0.739737
MSSIILEMSK	PBANKA_0901500	conserved Plasmodium protein, unknown function	N/A	0.533242	0.17902	0.747099
MYDSENEHDILNGTK	PBANKA_1133300	elongation factor 1-alpha	EF-1alpha	0.533242	0.0624146	1.20471
MVSFSNHTSQENISIDESR	PBANKA_0202700	kinesin-8B	N/A	0.531156	0.983283	0.00732164
MTELRPPTPPR	PBANKA_0414900	dynein intermediate light chain, putative	N/A	0.531156	0.9419	0.0259954
MTLSNDDNSLLKEDTIEEK	PBANKA_1458800	kinesin-15	N/A	0.531156	0.65353	0.184735
MSYSNSIGYFK	PBANKA_0507300	dynein heavy chain, putative	N/A	0.531156	0.571151	0.243249
MVSFSNHTSQENISIDESR	PBANKA_1306800	Sec7 domain-containing protein ARFGEF, putative	ARFGEF	0.531156	0.414671	0.382296
MVSAENFPENR	PBANKA_0720900	CRONE protein	CRONE	0.531156	0.0472045	1.32602
MVSFSNHTSQENISIDESR	PBANKA_1308400	eukaryotic translation initiation factor 2-alpha kinase 1, putative	eIK1	0.531156	0.00283647	2.54722
MTPNNSMNANPK	PBANKA_1214700	conserved Plasmodium protein, unknown function	N/A	0.531156	0.00274784	2.56101
MSSITLSQNEIINEINKR	PBANKA_1233500	mRNA-binding protein PUF1	PUF1	0.529073	0.925318	0.0337091
MSYSNSIGYFK	PBANKA_0310500	conserved Plasmodium protein, unknown function	N/A	0.529073	0.778904	0.108516
MSTKEVDEQMLNVQNK	PBANKA_1202100	MKT1 domain-containing protein, putative	N/A	0.529073	0.283371	0.547645
MSSITLSQNEIINEINKR	PBANKA_0620300	conserved protein, unknown function	N/A	0.529073	0.143765	0.842346
MSSKFLGNSLNSFDLSGK	PBANKA_0601200	dynein heavy chain, putative	N/A	0.529073	0.0899234	1.04613
MSTKEVDEQMLNVQNK	PBANKA_1145000	conserved Plasmodium protein, unknown function	N/A	0.529073	0.0697988	1.15615
MDSSKIDNIDIDENIFLNR	PBANKA_1341700	conserved Plasmodium protein, unknown function	N/A	0.526992	0.877867	0.0565714
MNLTSNNACGTR	PBANKA_0208400	major facilitator superfamily-related transporter, putative	MFR2	0.526992	0.459934	0.337305
MENNEDSESTANDAVMKPMVNK	PBANKA_0415500	coatomer subunit beta, putative	SEC27	0.526992	0.36744	0.434814
MFIGSTAEDNTLQFWQLK	PBANKA_1356800	VPS13 domain-containing protein, putative	N/A	0.526992	0.111786	0.951611
MSSITLSQNEIINEINK	PBANKA_1110800	MORN repeat protein, putative	N/A	0.526992	0.0899883	1.04581
MENNEDSESTANDAVMKPMVNK	PBANKA_0931900	serine esterase, putative	N/A	0.526992	0.0382904	1.41691
MFTGNEEKNPFDEVIITGLGSATK	PBANKA_1105300	conserved Plasmodium protein, unknown function	N/A	0.524915	0.970372	0.0130617
MDSINVSNLLHNYHK	PBANKA_0516300	DER1-like protein, putative	N/A	0.524915	0.744022	0.128414
MDILSRGGTQEIEHR	PBANKA_1115200	gamete egress protein GEP	GEP	0.524915	0.702492	0.153359
MDSINVSNLLHNYHK	PBANKA_1009500	glutamate synthase [NADH], putative	N/A	0.524915	0.666187	0.176404
MDILSRGGTQEIEHR	PBANKA_1311700	multidrug resistance protein 2, putative	MDR2	0.524915	0.637406	0.195584
MDDDPATPNAYENITNAK	PBANKA_1135400	riboflavin kinase, putative	N/A	0.524915	0.310414	0.508059
MDILSRGGTQEIEHR	PBANKA_1241300	Suf domain-containing protein, putative	N/A	0.524915	0.17414	0.759101
MCLTPEKNEEIEVAK	PBANKA_0409100	pre-mRNA splicing factor, putative	N/A	0.524915	0.0660432	1.18017
MCLTPEKNEEIEVAK	PBANKA_0408400	phosphoglycerate mutase, putative	N/A	0.522841	0.773376	0.111609
MASKDDSASSEVPTEDHK	PBANKA_0817000	major facilitator superfamily domain-containing protein, putative	MFS2	0.522841	0.364956	0.43776
MADSDIQIQFQEYSNKIK	PBANKA_0312700	SNF2-like chromatin remodeling ATPase	gSNF2	0.522841	0.364549	0.438244
MASKDDSASSEVPTEDHK	PBANKA_1450700	clustered-asparagine-rich protein, putative	CARP	0.522841	0.276973	0.557562
MGMGDENVNSGTEEDKLANK	PBANKA_1441600	ataxin-3, putative	ATX3	0.522841	0.228605	0.640914
MASKEFQNNNSENK	PBANKA_1011700	conserved Plasmodium protein, unknown function	N/A	0.522841	0.143464	0.843258
MDILSRGGTQEIEHR	PBANKA_0621300	apicomplexan kinetochore protein 1	AKIT1	0.522841	0.0892076	1.0496
MASKEFQNNNSENK	PBANKA_0823000	ubiquitin-like protein, putative	N/A	0.522841	0.024687	1.60753
MLDVDTFGIAAAHYR	PBANKA_0210500	conserved Plasmodium protein, unknown function	N/A	0.520769	0.863148	0.0639149
MLNMDSMDLLGIDPK	PBANKA_1331300	WD repeat-containing protein, putative	N/A	0.520769	0.787661	0.103661
MGMGDENVNSGTEEDKLANK	PBANKA_0408400	phosphoglycerate mutase, putative	N/A	0.520769	0.554828	0.255842
MKSNNISLISNDNDYDNMEK	PBANKA_0942400	WD repeat-containing protein, putative	N/A	0.520769	0.393286	0.405292
MNKYEYSYDNYGEYR	PBANKA_0933800	conserved Plasmodium protein, unknown function	N/A	0.520769	0.294786	0.530493
MKYEHFISSNEK	PBANKA_1132800	conserved Plasmodium protein, unknown function	N/A	0.520769	0.0921456	1.03553
MLNIENINENSFENDNKINEDSK	PBANKA_1222000	histone deacetylase complex subunit SAP18, putative	SAP18	0.520769	0.0479325	1.31937
MKSDINSLEK	PBANKA_1201100	conserved Plasmodium protein, unknown function	N/A	0.520769	0.0268465	1.57111
NADDNSSSGCSSHTK	PBANKA_0309400	nucleoporin NUP434	NUP434	0.518701	0.778902	0.108517
MYHLDTLLVSK	PBANKA_0807500	conserved Plasmodium protein, unknown function	N/A	0.518701	0.661748	0.179307
MKPLDSIENSNAYEYQSSIENLSK	PBANKA_1208700	succinate dehydrogenase subunit 4, putative	SDH4	0.518701	0.48379	0.315343
MYHLDTLLVSK	PBANKA_1358900	dynactin subunit 2, putative	N/A	0.518701	0.441578	0.354992
MGSNDIDSMR	PBANKA_1356400	DNA repair protein RAD5, putative	RAD5	0.518701	0.439285	0.357254
MKDVIGSSSSLGMYVEGMK	PBANKA_1361600	E1-E2 ATPase, putative	N/A	0.518701	0.395127	0.403264
MGSYIETTK	PBANKA_0408400	phosphoglycerate mutase, putative	N/A	0.518701	0.353152	0.452038
MGMGDENVNSGTEEDKLANK	PBANKA_0819800	gamma-glutamylcysteine synthetase	gammaGCS	0.518701	0.223953	0.649843
MKDVIGSSSSLGMYVEGMK	PBANKA_1439200	polyadenylate-binding protein 1, putative	PABP1	0.518701	0.189362	0.722707
NINSSNIK	PBANKA_1344100	myosin F	MyoF	0.518701	0.0819348	1.08653
MGSYIETTK	PBANKA_1305700	vacuolar protein sorting-associated protein 60, putative	VPS60	0.518701	0.0312089	1.50572
NDNLINDLDKSDNSINLIGTK	PBANKA_0408400	phosphoglycerate mutase, putative	N/A	0.516636	0.750433	0.124688
NDNLINDLDKSDNSINLIGTK	PBANKA_1208200	kinesin-4, putative	KIN4	0.516636	0.719779	0.142801
NDSIYPPFCK	PBANKA_0406200	conserved Plasmodium protein, unknown function	N/A	0.516636	0.634081	0.197856
NDNNIDSDDERDVTNSDEIGDITNSNIEEK	PBANKA_1121000	conserved Plasmodium protein, unknown function	N/A	0.516636	0.544257	0.264196
NDIYSNAFDYVIINSQK	PBANKA_1413900	zinc finger (CCCH type) protein, putative	N/A	0.516636	0.295385	0.529611
NDNNAEESDNEVKR	PBANKA_0714000	meiotic recombination protein DMC1	DMC1	0.516636	0.261481	0.582559
NDNIEDRGNSK	PBANKA_0510200	conserved Plasmodium protein, unknown function	N/A	0.516636	0.132261	0.878567
NDNNIKNSSEGSR	PBANKA_0208800	ubiquitin carboxyl-terminal hydrolase 1, putative	UBP1	0.516636	0.0365462	1.43716
NDNNIDSDDER	PBANKA_1144900	glycosylphosphatidylinositol anchor attachment 1 protein, putative	GPAA1	0.516636	0.0322269	1.49178
NDSGNENNDKIR	PBANKA_0204800	secreted ookinete protein, putative	PSOP24	0.516636	0.0318866	1.49639
NDMTTILHSESNLTEQNALKNENVSK	PBANKA_1454600	nucleoporin NUP269	NUP269	0.516636	0.0183128	1.73724
NDIIETTKDTLINSGSWITEK	PBANKA_0416100	dynein heavy chain, putative	MG1	0.514573	0.608311	0.215875
NDISDNDNDELKPK	PBANKA_0312700	SNF2-like chromatin remodeling ATPase	gSNF2	0.514573	0.541124	0.266703
NDIISEEIDFTKEDNELSGSTK	PBANKA_1457200	double C2-like domain-containing protein, putative	DOC2	0.514573	0.322442	0.491548
NDLYGYLQNSNDNSVLDFKSEEIR	PBANKA_1320100	conserved Plasmodium protein, unknown function	UIS25	0.514573	0.163343	0.7869
NDLYGYLQNSNDNSVLDFK	PBANKA_0105400	coatomer alpha subunit, putative	N/A	0.514573	0.143767	0.842341
NDIHNETVNHTISNEHINEKK	PBANKA_0716500	male development protein MD5	MD5	0.514573	0.0331492	1.47953
NENSLVSQGLTGIK	PBANKA_1404400	conserved Plasmodium protein, unknown function	N/A	0.512514	0.998875	0.000488781
NDNENTNNNINNIKDNLNSDEQNNEK	PBANKA_1145000	conserved Plasmodium protein, unknown function	N/A	0.512514	0.564779	0.248121
NDKTYNIEEILNLDSE	PBANKA_1115200	gamete egress protein GEP	GEP	0.512514	0.552098	0.257984
NDLDFCEEENILNKYSGDEK	PBANKA_0207500	cyclin-dependent kinases regulatory subunit, putative	N/A	0.512514	0.454333	0.342625
NDYANIIPFSDVEIVR	PBANKA_1024900	DNA replication licensing factor MCM2, putative	MCM2	0.512514	0.0847555	1.07183
NDIHNETVNHTISNEHINEK	PBANKA_1303700	vesicle-associated membrane protein, putative	N/A	0.512514	0.0343227	1.46442
NDTYIDNTVNIINSEDTCDNAEINEFLLK	PBANKA_0712800	U4/U6.U5 small nuclear ribonucleoprotein, putative	SNRNP27	0.512514	0.00383076	2.41671
NENNLAESDDEEDNDLYINSYVK	PBANKA_0504800	conserved Plasmodium protein, unknown function	N/A	0.510457	0.712522	0.147202
NENMLHQNSIQCK	PBANKA_1419300	conserved Plasmodium protein, unknown function	REC8	0.510457	0.514427	0.288676
NENITDSPVSCNMINEFK	PBANKA_1345400	ER lumen protein retaining receptor 1, putative	N/A	0.510457	0.170195	0.769054
NENINNIASMNDDCTKESISIK	PBANKA_1000700	regulator of chromosome condensation, putative	N/A	0.510457	0.0650108	1.18701
NEINKTPSPQDEVINLK	PBANKA_0719700	conserved Plasmodium protein, unknown function	N/A	0.508403	0.973448	0.0116873
NENIANESSETDEKK	PBANKA_1231000	40S ribosomal protein S11, putative	RPS11	0.508403	0.813505	0.0896398
NENINNIASMNDDCTK	PBANKA_1301500	protein kinase, putative	N/A	0.508403	0.667456	0.175577
NENFEHIESLEK	PBANKA_1434700	clathrin heavy chain, putative	CHC	0.508403	0.597209	0.223873
NDVQVLRHSVGSK	PBANKA_1337600	BRCT domain-containing protein, putative	N/A	0.508403	0.493707	0.306531
NEHYNSDNDEK	PBANKA_1356800	VPS13 domain-containing protein, putative	N/A	0.508403	0.394801	0.403622
NENINNIASMNDDCTK	PBANKA_0408400	phosphoglycerate mutase, putative	N/A	0.508403	0.392424	0.406245
NENIANESSETDEK	PBANKA_1335400	histone deacetylase, putative	HDA1	0.508403	0.334967	0.474998
NENFDNFQHESSQNTYVNSNNMR	PBANKA_0315400	pre-mRNA-processing protein 45, putative	PRP45	0.508403	0.153261	0.814568
NEHLLSIPNNIIVR	PBANKA_0831200	diacylglycerol kinase, putative	N/A	0.506353	0.909929	0.0409925
NEENQPSEESEQTENNDNEEKPDNSDK	PBANKA_0105300	WD repeat-containing protein, putative	N/A	0.506353	0.644386	0.190854
NEDVNDSQSNSTTK	PBANKA_1309200	serine/threonine kinase-1, putative	CLK1	0.506353	0.63419	0.19778
NEENQPSEESEQTENNDNEEKPDNSDK	PBANKA_0401800	lipin, putative	N/A	0.506353	0.421465	0.375238
NEESYNSQYEK	PBANKA_1202100	MKT1 domain-containing protein, putative	N/A	0.506353	0.14245	0.846338
NEMINNESIDLENNNNEHTLSNER	PBANKA_1427800	peptidase family C50, putative	N/A	0.504305	0.692458	0.159607
NDKNEHNSNSDNNTK	PBANKA_0607900	cGMP-specific 3',5'-cyclic phosphodiesterase alpha, putative	PDEalpha	0.504305	0.534198	0.272298
NDYKSPGLVEK	PBANKA_0909500	AAA family ATPase, putative	N/A	0.504305	0.10607	0.974408
NDYYHNKHSGR	PBANKA_1204400	DNA/RNA-binding protein Alba 3, putative	ALBA3	0.504305	0.0735222	1.13358
NAQNYNNKNDNSR	PBANKA_1132400	conserved Plasmodium protein, unknown function	N/A	0.50226	0.749887	0.125004
NAQENIQSNPNEEESSNK	PBANKA_1446300	pre-mRNA-splicing factor ATP-dependent RNA helicase PRP2, putative	PRP2	0.50226	0.678886	0.168203
NAPYQLPYLVGHYDSR	PBANKA_0103900	KH domain-containing protein, putative	N/A	0.50226	0.635716	0.196737
NDERSDYGHPNK	PBANKA_0906900	DnaJ domain-containing protein, putative	N/A	0.50226	0.634209	0.197767
NAQGHLSAHK	PBANKA_1463000	osmiophilic body protein G377	G377	0.50226	0.592385	0.227396
NAQDCTLSNENNNNISVK	PBANKA_1351700	LMBR1 domain-containing protein, putative	N/A	0.50226	0.481084	0.317779
YYSQSKDNFLNIDTLK	PBANKA_0908800	conserved Plasmodium protein, unknown function	N/A	0.50226	0.227306	0.64339
NDKEEADYSDNYDDPEVNIK	PBANKA_0611600	ribonucleoside-diphosphate reductase large subunit, putative	N/A	0.50226	0.113098	0.946544
NANADNTTPEQTPATSEQR	PBANKA_1114900	phosphatidylinositol 3-kinase, putative	PI3K	0.500218	0.644178	0.190994
NANSQINNENAQK	PBANKA_0704700	conserved Plasmodium protein, unknown function	N/A	0.500218	0.368414	0.433664
NALYSSLSIYGSNNNK	PBANKA_1357900	RING zinc finger protein, putative	N/A	0.500218	0.225084	0.647655
NANNNNNNHQDSK	PBANKA_1320200	STAG domain-containing protein, putative	N/A	0.500218	0.0289737	1.538
NAGNKESYIGNLSDVR	PBANKA_0407400	aurora-related kinase ARK2	ARK2	0.498179	0.968819	0.0137575
NALLTITKSENENVMEK	PBANKA_1326100	conserved Plasmodium protein, unknown function	N/A	0.498179	0.899423	0.0460358
NASTHLNASK	PBANKA_0509700	dynein, putative	N/A	0.498179	0.879543	0.055743
NASKDQAYNK	PBANKA_1003400	amino acid decarboxylase AAD, putative	AAD	0.498179	0.788498	0.103199
NATPDPEHSKDQLEINSITSTPFNELVK	PBANKA_0520900	antigen UB05, putative	N/A	0.498179	0.769924	0.113552
NAEGATITR	PBANKA_1426900	ATP-dependent RNA helicase DBP1, putative	DBP1	0.498179	0.688101	0.162348
NATEEPQSDDASISSNETNVVNNSVIKPR	PBANKA_1348800	origin recognition complex subunit 4, putative	ORC4	0.498179	0.385716	0.413732
NAEIENLNEQILSDNTNENLKNNSNDTDCENENIK	PBANKA_0510200	conserved Plasmodium protein, unknown function	N/A	0.498179	0.24026	0.619318
NAGTVAKPGSVVHTQPK	PBANKA_1123500	ISWI chromatin-remodeling complex ATPase, putative	ISWI	0.498179	0.169874	0.769874
NAIISPNSSK	PBANKA_1358900	dynactin subunit 2, putative	N/A	0.498179	0.12524	0.902256
NAEIENLNEQILSDNTNENLK	PBANKA_1317500	glucose-6-phosphate dehydrogenase-6-phosphogluconolactonase, putative	GluPho	0.498179	0.0141404	1.84954
NALTDQNYVVETGSEDAGKIENK	PBANKA_1321500	conserved Plasmodium protein, unknown function	N/A	0.498179	0.00384937	2.41461
NDEDGHSLSKIIEPFDDEENNNTLDPNK	PBANKA_0823000	ubiquitin-like protein, putative	N/A	0.496142	0.187819	0.726261
NDDFMEEQFNEPSENEDEEKK	PBANKA_1342500	subpellicular microtubule protein 3	SPM3	0.494109	0.999972	1.21354e-05
NDDGGIESDENKK	PBANKA_0706400	conserved Plasmodium protein, unknown function	N/A	0.494109	0.843659	0.0738332
NCSYASNHSK	PBANKA_0414900	dynein intermediate light chain, putative	N/A	0.494109	0.694494	0.158332
NDDGGIESDENK	PBANKA_1321000	MA3 domain-containing protein, putative	N/A	0.494109	0.661753	0.179304
NDDGPYGNSSSR	PBANKA_1417900	conserved protein, unknown function	N/A	0.494109	0.533409	0.27294
NDDTNDKNSEHDR	PBANKA_1008200	cGMP-dependent protein kinase	PKG	0.494109	0.409312	0.387946
NDEDGHSLSK	PBANKA_1329500	protein phosphatase containing kelch-like domains	PPKL	0.494109	0.0177584	1.7506
NCLCGVMITASHNPK	PBANKA_0908000	conserved Plasmodium protein, unknown function	N/A	0.492079	0.636281	0.196351
NCLCGVMITASHNPKLDNGYK	PBANKA_1115200	gamete egress protein GEP	GEP	0.492079	0.568195	0.245502
NCLCGVMITASHNPK	PBANKA_1118600	cell division cycle protein 48 homologue, putative	N/A	0.492079	0.55324	0.257086
NCLCGVMITASHNPKLDNGYK	PBANKA_0802300	HECT-type E3 ubiquitin ligase UT, putative	N/A	0.492079	0.368716	0.433308
NCSEKDEAFQNK	PBANKA_0611600	ribonucleoside-diphosphate reductase large subunit, putative	N/A	0.492079	0.0859837	1.06558
NAYYDISSYFKPVSK	PBANKA_0202700	kinesin-8B	N/A	0.490051	0.658787	0.181255
NCGSENSGSEHVSILEK	PBANKA_0513900	ORC3 domain-containing protein, putative	N/A	0.490051	0.478767	0.319875
NCDANSMGSLENIVDNINSTEDKTNLK	PBANKA_0719500	conserved Plasmodium protein, unknown function	N/A	0.490051	0.388287	0.410847
NAYYDISSYFKPVSKNTPK	PBANKA_1136700	guanylyl cyclase beta	GCbeta	0.490051	0.324154	0.489249
NCGSNDELNDMLQK	PBANKA_1356400	DNA repair protein RAD5, putative	RAD5	0.490051	0.113341	0.945612
TNYHNQSYSK	PBANKA_0207000	calcium-transporting ATPase, putative	SERCA	0.488026	0.941767	0.0260567
LLTDLEDVEEHK	PBANKA_0104400	nucleoside diphosphate kinase, putative	N/A	0.488026	0.830888	0.0804577
MYSLESINNEIDQLNIINK	PBANKA_0607400	protein phosphatase PPM11, putative	PPM11	0.488026	0.71137	0.147904
RNESNPLNISK	PBANKA_0918900	conserved Plasmodium protein, unknown function	N/A	0.488026	0.478929	0.319729
RNESSISPSK	PBANKA_0925400	dynein heavy chain, putative	N/A	0.488026	0.0263999	1.5784
TNYDDKVGSIEDK	PBANKA_1426200	CCR4-associated factor 1, putative	CAF1	0.486004	0.761611	0.118267
TNTLPLFLSSK	PBANKA_1306900	serine/threonine protein kinase, putative	SRPK2	0.486004	0.618586	0.2086
TNTNILCSEHSQTDNKSTSTINK	PBANKA_1336500	CKK domain-containing protein, putative	N/A	0.486004	0.0652862	1.18518
TNTPFDKIDSFHVK	PBANKA_0607400	protein phosphatase PPM11, putative	PPM11	0.486004	0.0379804	1.42044
TNTIYDIYK	PBANKA_0404000	protein dopey homolog, putative	N/A	0.486004	0.0208225	1.68147
TNSRGTLSQGGEELSENNLIDEHMR	PBANKA_1009100	ataxin-2 like protein, putative	N/A	0.483985	0.758831	0.119855
TNYHNQSYSKFYNK	PBANKA_0909200	conserved Plasmodium protein, unknown function	N/A	0.483985	0.697341	0.156555
TNSRGTLSQGGEELSENNLIDEHMR	PBANKA_1201100	conserved Plasmodium protein, unknown function	N/A	0.483985	0.679055	0.168095
TNSSLFFSNNDNMSNNNESK	PBANKA_1463700	DNA repair protein rhp16, putative	N/A	0.483985	0.322332	0.491697
TNTKTSTIDNAPSTYR	PBANKA_1201100	conserved Plasmodium protein, unknown function	N/A	0.483985	0.212795	0.672039
TNSSLFFSNNDNMSNNNESK	PBANKA_0912200	signal recognition particle subunit SRP72, putative	SRP72	0.483985	0.0842553	1.0744
TNSNLELRR	PBANKA_0202700	kinesin-8B	N/A	0.481969	0.899129	0.0461779
TNSNNTIFSDKEK	PBANKA_0212200	anaphase-promoting complex subunit 1, putative	N/A	0.481969	0.798942	0.0974846
TNSGLLYDFVCR	PBANKA_1133800	DNA helicase, putative	N/A	0.481969	0.795237	0.0995032
TNSGISQVVINEK	PBANKA_1337500	protein STU2, putative	STU2	0.481969	0.733969	0.134323
TNSPNESFEQNATEQNKYNQADVENK	PBANKA_1360300	DNA/RNA-binding protein Alba 4, putative	ALBA4	0.481969	0.158958	0.798717
TQILEDENNSIQNEMHKDNK	PBANKA_0100800	zinc finger protein, putative	N/A	0.479955	0.780766	0.107479
TQLSICNNLNKK	PBANKA_1457200	double C2-like domain-containing protein, putative	DOC2	0.479955	0.708572	0.149616
TQKSNESVCSEYR	PBANKA_0921600	alternative splicing factor SR-MG	SR-MG	0.479955	0.701436	0.154012
TQGFLALFSGDTGEIKNEIR	PBANKA_1214700	conserved Plasmodium protein, unknown function	N/A	0.479955	0.357471	0.446759
TQKYGSLENAEK	PBANKA_1234800	40S ribosomal protein S9, putative	RPS9	0.479955	0.289813	0.537882
TNSESGNIKNENVK	PBANKA_0302500	hexose transporter	HT1	0.479955	0.27938	0.553805
TPENNGNGDDSEKGEEK	PBANKA_1038300	translocation associated membrane protein, putative	TRAM	0.479955	0.24104	0.61791
TNSRGTLSQGGEELSENNLIDEHMR	PBANKA_1133800	DNA helicase, putative	N/A	0.479955	0.201806	0.695066
TQEQNFLDDIKYNSDEYNTTSIHQNVSNNGR	PBANKA_1214700	conserved Plasmodium protein, unknown function	N/A	0.479955	0.198939	0.701279
TNSGDNIEENVIK	PBANKA_0508600	conserved Plasmodium protein, unknown function	N/A	0.479955	0.150343	0.822916
TPTTEIEKTPTTEIK	PBANKA_1339800	conserved Plasmodium protein, unknown function	N/A	0.477944	0.731239	0.135941
TQDTSNMYKHEVLSSDMNTK	PBANKA_0823000	ubiquitin-like protein, putative	N/A	0.477944	0.516473	0.286952
TQDTSNMYKHEVLSSDMNTK	PBANKA_1458300	kinesin-13	N/A	0.477944	0.421581	0.375118
TPSTTFNENSK	PBANKA_1357900	RING zinc finger protein, putative	N/A	0.477944	0.345908	0.461039
TQDTSNMYKHEVLSSDMNTK	PBANKA_1360300	DNA/RNA-binding protein Alba 4, putative	ALBA4	0.477944	0.223608	0.650512
TPEVDTDIIDRAPLSILSSDNNSK	PBANKA_1301300	trailer hitch homolog	CITH	0.477944	0.0584625	1.23312
TQATPPNGGLYDEHSLNEYTSTK	PBANKA_1024900	DNA replication licensing factor MCM2, putative	MCM2	0.477944	0.0571104	1.24328
TPITIDDVSQSYEGSSEEL	PBANKA_1320700	signal peptide peptidase, putative	SPP	0.475936	0.411341	0.385798
TPSGKPIQTMYVLNR	PBANKA_0941900	histone H4, putative	H4	0.475936	0.276063	0.558991
TPSASDNDSVPPS	PBANKA_0611800	N-acetyltransferase, GNAT family, putative	NAT8	0.475936	0.118294	0.927038
TPGYYASQSSFIQR	PBANKA_1316800	dynactin subunit 4, putative	N/A	0.475936	0.0778104	1.10896
TPSGKPIQTMYVLNR	PBANKA_1115200	gamete egress protein GEP	GEP	0.475936	0.0632872	1.19868
TPQESNADDFIVIQDSPIK	PBANKA_0941100	conserved Apicomplexan protein, unknown function	N/A	0.475936	0.0561204	1.25088
TQNEIDTKNSLR	PBANKA_1422200	cation diffusion facilitator family protein, putative	CDF	0.475936	0.0420979	1.37574
TNFHENKNEGNINDNEQCGESPNNNLDTNGK	PBANKA_0937100	vacuolar protein sorting-associated protein 35, putative	VPS35	0.473931	0.672853	0.17208
TNEHERPPSCVSR	PBANKA_1018900	vacuolar ER assembly factor VMA12, putative	N/A	0.473931	0.457741	0.33938
TNDVVVNNPFQNIQKGSLEEK	PBANKA_0801500	conserved Plasmodium protein, unknown function	N/A	0.473931	0.349305	0.456795
TNFDDNSICNYHSDGAIKK	PBANKA_1442000	potassium channel K1	K1	0.473931	0.346591	0.460183
TNELGQVEEEVSDDIRK	PBANKA_1138800	conserved Plasmodium protein, unknown function	N/A	0.473931	0.345188	0.461945
TNENSEKGENENHDIK	PBANKA_0610200	DNA replication licensing factor MCM5, putative	MCM5	0.473931	0.288989	0.539119
TNSEDLSKEGVVDETK	PBANKA_1407000	conserved Plasmodium protein, unknown function	N/A	0.473931	0.067701	1.1694
TNSESGNIK	PBANKA_1417900	conserved protein, unknown function	N/A	0.473931	0.0106057	1.97446
TNFSHLLFEELHR	PBANKA_1105100	DNA mismatch repair protein MSH6, putative	MSH6	0.471929	0.780405	0.10768
TMSTNISDPISK	PBANKA_1210700	cytochrome b-c1 complex subunit 7, putative	QCR7	0.471929	0.449795	0.346986
TNAINEANQINSFANLPNEYK	PBANKA_1436200	histone-lysine N-methyltransferase, H3 lysine-4 specific, putative	SET10	0.471929	0.335718	0.474026
TNCVASNANTNALNNSNNLNK	PBANKA_0617000	cell division control protein CDC50A, putative	CDC50A	0.471929	0.3353	0.474567
TNAINEANQINSFANLPNEYKENK	PBANKA_1359300	VPS13 domain-containing protein, putative	N/A	0.471929	0.244662	0.611433
TMSTNISDPISKDNSTSNSFIK	PBANKA_1329700	26S proteasome regulatory subunit RPN2, putative	RPN2	0.471929	0.128292	0.891799
TNDGNINDER	PBANKA_1363700	AP2 domain transcription factor AP2-O4	AP2-O4	0.471929	0.0366975	1.43536
TNCSNRSSENK	PBANKA_1033800	conserved protein, unknown function	N/A	0.471929	0.0273749	1.56265
TITPSKVQFTK	PBANKA_0719700	conserved Plasmodium protein, unknown function	N/A	0.469929	0.979257	0.00910346
TMQVITLDSAQEYYDNLFSDDQNNFK	PBANKA_0401100	serine/threonine protein kinase, putative	SRPK1	0.469929	0.616224	0.210262
TMSMDFSDVK	PBANKA_1453300	acyl-CoA synthetase, putative	ACS11	0.469929	0.606829	0.216934
TMSTNISDPISK	PBANKA_0802300	HECT-type E3 ubiquitin ligase UT, putative	N/A	0.469929	0.328106	0.483986
TLVPQVSRDALSQVSLK	PBANKA_0804700	conserved Plasmodium protein, unknown function	N/A	0.469929	0.248327	0.604976
TMSMDFSDVK	PBANKA_1209400	inner membrane complex sub-compartment protein 1	ISP1	0.469929	0.245728	0.609545
TNADNKQNDNSFEIK	PBANKA_1026300	conserved protein, unknown function	N/A	0.467932	0.515341	0.287906
TNRSSNSTNNYR	PBANKA_0943100	CCR4-NOT transcription complex subunit NOT1-G, putative	NOT1-G	0.467932	0.505637	0.296161
TNLLGEQTENNNVIENDKQSYSNSR	PBANKA_1357900	RING zinc finger protein, putative	N/A	0.467932	0.39549	0.402864
TNQVESPSAINK	PBANKA_1320200	STAG domain-containing protein, putative	N/A	0.467932	0.349783	0.456202
TNSEGQDNIADDLINK	PBANKA_0621600	conserved Plasmodium protein, unknown function	N/A	0.467932	0.253603	0.595846
TNRNDSTNNTR	PBANKA_0927200	conserved protein, unknown function	N/A	0.467932	0.116736	0.932797
TNNSMKENLYDITTGK	PBANKA_1011500	PHD finger protein PHD2, putative	PHD2	0.465938	0.808262	0.0924479
TNQGPLNTSHIFNQINEEASK	PBANKA_1402900	PUB domain-containing protein, putative	N/A	0.465938	0.335841	0.473866
TNNSNEQNDNANNEENK	PBANKA_0704500	HECT-like E3 ubiquitin ligase, putative	HEUL	0.465938	0.305913	0.514402
TNNVESILNNLNEYQLINENKECSDDNSTNVSR	PBANKA_1036700	COBW domain-containing protein 1, putative	CBWD1	0.465938	0.236984	0.625281
TNGYESEQSK	PBANKA_0520900	antigen UB05, putative	N/A	0.465938	0.181827	0.740342
TNNVSIKK	PBANKA_1332100	zinc finger protein, putative	N/A	0.465938	0.0660406	1.18019
TNQSFILPLSR	PBANKA_0711000	tetratricopeptide repeat protein, putative	N/A	0.465938	0.0318137	1.49739
TNNSMKENLYDITTGK	PBANKA_0924100	thioredoxin-like protein, putative	N/A	0.463947	0.950661	0.0219742
TNNQTPTTNMGSR	PBANKA_0301800	condensin-2 complex subunit H2, putative	CAPH2	0.463947	0.857233	0.0669012
TNNDEKSVENK	PBANKA_1430900	SUN domain-containing protein, putative	N/A	0.463947	0.579419	0.237007
TNNQTPTTNMGSR	PBANKA_0103900	KH domain-containing protein, putative	N/A	0.463947	0.533205	0.273106
TNLSLSEYDHVISK	PBANKA_0602700	nucleosome assembly protein, putative	NAPL	0.463947	0.497908	0.302851
TNNQTPTTNMGSRR	PBANKA_0704100	ubiquitin conjugation factor E4 B, putative	UBE4B	0.463947	0.497751	0.302988
TNNNQNIESCDNLNYTHENSNIEKK	PBANKA_0417600	LCCL domain-containing protein	CCp4	0.463947	0.489066	0.310632
TNNLDDNIFSQDNYITHYR	PBANKA_0605500	conserved Plasmodium protein, unknown function	N/A	0.463947	0.285177	0.544886
TNNQTPTTNMGSRR	PBANKA_0401800	lipin, putative	N/A	0.463947	0.138259	0.859307
TTELAYSDYEEMDKK	PBANKA_0408400	phosphoglycerate mutase, putative	N/A	0.461959	0.752661	0.1234
TQNESPSNFEDIHSHENPNLSSK	PBANKA_0938300	heat shock protein HspJ62	HSPJ62	0.461959	0.645522	0.190089
TTELAYSDYEEMDKK	PBANKA_0929100	acyl-CoA-binding protein, putative	N/A	0.461959	0.460283	0.336975
TNNSDDDDSLKNR	PBANKA_0210700	conserved Plasmodium protein, unknown function	N/A	0.461959	0.377245	0.423377
TTDSESATNKDATPGEDQTSANGTTTTVTSTTDAK	PBANKA_0831200	diacylglycerol kinase, putative	N/A	0.461959	0.336308	0.473263
TNLSHSLSLTSQFTK	PBANKA_1418900	ras-related protein Rab-11A	Rab11a	0.461959	0.177236	0.751448
TNLNNSPSLISNSTAADTGSMFSNFPSFTNQNR	PBANKA_1202100	MKT1 domain-containing protein, putative	N/A	0.461959	0.137336	0.862216
TQSFQNLDKEHYILDPNIVQILK	PBANKA_1013900	PhIL1 interacting protein PIP3, putative	PIP3	0.461959	0.00696838	2.15687
TSVQEIFINSVDYIKK	PBANKA_0407600	asparagine synthetase [glutamine-hydrolyzing]	AS	0.459973	0.860142	0.0654297
TTENESDKNEDK	PBANKA_1126500	acetyl-CoA synthetase, putative	ACAS	0.459973	0.843459	0.0739359
TTDSESATNK	PBANKA_0620800	conserved protein, unknown function	N/A	0.459973	0.682914	0.165634
TTCSDIHER	PBANKA_0314200	calcium-dependent protein kinase 1	CDPK1	0.459973	0.38016	0.420033
TTCSDIHEREK	PBANKA_1208200	kinesin-4, putative	KIN4	0.459973	0.301046	0.521367
TSTEDISQER	PBANKA_0936500	replication factor C subunit 5, putative	RFC5	0.45799	0.948052	0.0231676
TSTEDISQERAENSIQVSMTK	PBANKA_0203000	chromatin assembly factor 1 subunit C, putative	CAF1C	0.45799	0.546268	0.262594
TSTNNISSQKSSQTYK	PBANKA_1301300	trailer hitch homolog	CITH	0.45799	0.403721	0.393919
TSTEDISQER	PBANKA_0615300	inner membrane complex protein, putative	IMC32	0.45799	0.348543	0.457744
TSTEDISQERAENSIQVSMTK	PBANKA_0831200	diacylglycerol kinase, putative	N/A	0.45799	0.214422	0.668731
TSTEDISQERAENSIQVSMTK	PBANKA_1347700	isoleucine--tRNA ligase, putative	N/A	0.45799	0.18835	0.725035
TSTKPSIIETNTK	PBANKA_1357800	conserved Plasmodium protein, unknown function	N/A	0.45799	0.0160949	1.79331
TTGSIYGININDTK	PBANKA_1115200	gamete egress protein GEP	GEP	0.456009	0.975731	0.01067
TSSIQTNSDK	PBANKA_0203100	phosphatidylinositol-4-phosphate 5-kinase, putative	PIP5K	0.456009	0.878184	0.0564143
TSSNSSISK	PBANKA_0406200	conserved Plasmodium protein, unknown function	N/A	0.456009	0.64835	0.18819
TSSGCVPLPSYK	PBANKA_0107200	conserved Plasmodium protein, unknown function	N/A	0.456009	0.646575	0.189381
TSSIQTNSDKVYNTR	PBANKA_1115200	gamete egress protein GEP	GEP	0.456009	0.457054	0.340032
TSTNNISSQK	PBANKA_0417700	alpha tubulin 1	N/A	0.456009	0.429651	0.366884
TTSSSDPIQTESK	PBANKA_0514600	tRNA N6-adenosine threonylcarbamoyltransferase, putative	KAE1	0.456009	0.172235	0.763878
TYEDNCYTNSLSTTK	PBANKA_0939600	polyadenylate-binding protein-interacting protein 1, putative	PAIP1	0.454032	0.793881	0.100245
TYDPYSNSPK	PBANKA_0908800	conserved Plasmodium protein, unknown function	N/A	0.454032	0.793853	0.10026
TYENINENDDINYNNANSYIQSK	PBANKA_0408400	phosphoglycerate mutase, putative	N/A	0.454032	0.260292	0.584539
TYEDVEEELETSPLSSPR	PBANKA_1428900	bromodomain protein 2, putative	BDP2	0.454032	0.192356	0.715895
TVTEKEEDGR	PBANKA_1141600	conserved Plasmodium protein, unknown function	N/A	0.454032	0.102672	0.988549
TYDSKEYNSSDDR	PBANKA_0606300	conserved Plasmodium protein, unknown function	N/A	0.454032	0.0803328	1.09511
TVTAMDIVYSLKR	PBANKA_0102700	conserved Plasmodium protein, unknown function	N/A	0.454032	0.0303084	1.51844
TTTNNKSPTPNK	PBANKA_0916100	nucleic acid binding protein, putative	N/A	0.452057	0.630027	0.200641
TTSYINSVEDVKK	PBANKA_1219300	heat shock protein 110, putative	HSP110c	0.452057	0.450029	0.34676
TVSINLDKK	PBANKA_1422100	drug/metabolite transporter DMT1, putative	DMT1	0.452057	0.424949	0.371663
TVLDNHEHSENYNNK	PBANKA_1336500	CKK domain-containing protein, putative	N/A	0.452057	0.3607	0.442853
TTSSSVNHDK	PBANKA_1319200	AP-1 complex subunit gamma, putative	N/A	0.452057	0.236263	0.626604
TVNIPSTGITNINVSGSTTFSNFSR	PBANKA_0604300	tetratricopeptide repeat protein, putative	TRP1	0.452057	0.104611	0.980422
TVNNNLINLNSEK	PBANKA_1307000	apicomplexan kinetochore protein 9	AKIT9	0.452057	0.103521	0.98497
TVNNNLINLNSEKQQK	PBANKA_0103300	GYF domain-containing protein, putative	N/A	0.452057	0.0201208	1.69635
TSQYFHKLSNEFK	PBANKA_0406000	apicomplexan kinetochore protein 10	AKIT10	0.450084	0.311289	0.506837
TRSEEFYK	PBANKA_1346700	60S ribosomal protein L23, putative	N/A	0.450084	0.281694	0.550223
TSQHEQISPK	PBANKA_0904100	ras-related protein Rab-6	RAB6	0.450084	0.258329	0.587827
TRTPNIR	PBANKA_1219300	heat shock protein 110, putative	HSP110c	0.450084	0.240048	0.619702
TSSENDENIDSK	PBANKA_0519900	conserved Plasmodium protein, unknown function	N/A	0.450084	0.191061	0.718827
TRNSLDQTNR	PBANKA_0908800	conserved Plasmodium protein, unknown function	N/A	0.450084	0.190406	0.72032
TRSFELDITNIELEK	PBANKA_1102900	cell division control protein 6, putative	CDC6	0.450084	0.15292	0.815534
TSDGITYNNEQGNK	PBANKA_0405600	end-binding protein 1	EB1	0.448115	0.827007	0.0824908
TQSISQLAEHAQNR	PBANKA_0911100	conserved Plasmodium protein, unknown function	N/A	0.448115	0.808404	0.0923714
TQSYEDSSTENASTSYMSTLK	PBANKA_0601200	dynein heavy chain, putative	N/A	0.448115	0.772462	0.112123
TQSYEDSSTENASTSYMSTLK	PBANKA_0801600	conserved Plasmodium protein, unknown function	N/A	0.448115	0.73397	0.134322
TQSYEDSSTENASTSYMSTLKTDEESNTAGEDR	PBANKA_1219500	chloroquine resistance transporter, putative	CRT	0.448115	0.622976	0.205529
TRLTPDFVDTK	PBANKA_1309200	serine/threonine kinase-1, putative	CLK1	0.448115	0.568396	0.245349
TQYINIKSFMDEK	PBANKA_1365300	intron-binding protein aquarius, putative	AQR	0.448115	0.5211	0.283079
TQSNDYGAISDSYIDEEVK	PBANKA_0508100	chromodomain-helicase-DNA-binding protein 1, putative	CHD1	0.448115	0.3744	0.426665
TRISLIDTEIK	PBANKA_0507800	conserved protein, unknown function	N/A	0.448115	0.268669	0.570783
TQTEKVDAGR	PBANKA_1226700	AAA family ATPase, putative	N/A	0.448115	0.133583	0.874248
TQSYEDSSTENASTSYMSTLK	PBANKA_1236600	conserved Plasmodium protein, unknown function	N/A	0.448115	0.0668896	1.17464
TQYYDENKLSPLYK	PBANKA_1329200	dynein beta chain, putative	N/A	0.446148	0.956032	0.0195276
TSEDATTGEATPR	PBANKA_0506100	PHAX domain-containing protein, putative	N/A	0.446148	0.633853	0.198012
TSNNSDNLANLNNSDENISFEMK	PBANKA_1123800	GAS8-like protein, putative	N/A	0.446148	0.628802	0.201486
TSNNSDNLANLNNSDENISFEMK	PBANKA_1123500	ISWI chromatin-remodeling complex ATPase, putative	ISWI	0.446148	0.581049	0.235787
TSNSFENSLR	PBANKA_0801200	erythrocyte membrane-associated antigen, putative	N/A	0.446148	0.472067	0.325996
TSEKQTTSR	PBANKA_0807500	conserved Plasmodium protein, unknown function	N/A	0.446148	0.303159	0.51833
TSNSNKYIFNNEK	PBANKA_1427800	peptidase family C50, putative	N/A	0.446148	0.295651	0.529221
TSNSSDASSTDNSSSDTR	PBANKA_1014900	coatomer subunit beta, putative	N/A	0.446148	0.110954	0.954859
TSGNSKGSNPNVR	PBANKA_0408400	phosphoglycerate mutase, putative	N/A	0.444184	0.980583	0.00851564
TSNDAEQNSDGSK	PBANKA_0417900	nucleoporin NUP138	NUP138	0.444184	0.831167	0.0803117
TSIQNLNSIGITYK	PBANKA_1108000	CFA20 domain-containing protein, putative	N/A	0.444184	0.685073	0.164263
TSISNNEDSKNTENEENNAK	PBANKA_0207000	calcium-transporting ATPase, putative	SERCA	0.444184	0.62033	0.207377
TSIYNDTDNAQLTDFYVTSASNTTFNK	PBANKA_0409300	phosphatidylinositol 3- and 4-kinase, putative	N/A	0.444184	0.592079	0.227621
TSLIELNESDIQSHKK	PBANKA_0805700	heat shock protein 90	HSP90	0.444184	0.538166	0.269084
TSLIELNESDIQSHK	PBANKA_0703500	conserved Plasmodium protein, unknown function	N/A	0.444184	0.203115	0.692258
TSGNSKGSNPNVR	PBANKA_0510800	conserved Plasmodium protein, unknown function	N/A	0.444184	0.0113541	1.94485
TLSVYSMHSSIINK	PBANKA_1032700	CUGBP Elav-like family member 2, putative	CELF2	0.442222	0.997376	0.00114091
TSELNNLNLCSSFGDR	PBANKA_0109200	transcription elongation factor SPT5, putative	SPT5	0.442222	0.985123	0.00650947
TSFNKPDDDDAYIR	PBANKA_1361600	E1-E2 ATPase, putative	N/A	0.442222	0.972619	0.0120571
TLSQDLFVEPDEKK	PBANKA_0314600	thioesterase/thiol ester dehydrase-isomerase, putative	N/A	0.442222	0.72569	0.139249
TSEQSSDIEK	PBANKA_1210200	PRE-binding protein, putative	PREBP	0.442222	0.632595	0.198874
TSENEDSEDLKINDSDNDEMFNHDPIAPEIYLVGK	PBANKA_0620800	conserved protein, unknown function	N/A	0.442222	0.625573	0.203722
TSFYNFLNK	PBANKA_1312000	condensin-2 complex subunit G2, putative	CAPG2	0.442222	0.198657	0.701896
TLSVYSMHSSIINK	PBANKA_1228300	lysine-specific histone demethylase, putative	LSD2	0.442222	0.132627	0.877368
TSESGTPIR	PBANKA_1450700	clustered-asparagine-rich protein, putative	CARP	0.442222	0.00619738	2.20779
TSESDHSQNEYSPLGNKK	PBANKA_0924900	eukaryotic peptide chain release factor GTP-binding subunit, putative	ERF3	0.442222	0.00293402	2.53254
TDQHCDIDNLNKVSEEEATLK	PBANKA_0401100	serine/threonine protein kinase, putative	SRPK1	0.440263	0.999102	0.000390107
TDSNTSLVFSFEDK	PBANKA_1457800	ADP-ribosylation factor GTPase-activating protein 1, putative	ARFGAP1	0.440263	0.998559	0.000626083
TDSVMNIEK	PBANKA_1340400	lactate dehydrogenase, putative	N/A	0.440263	0.94025	0.0267567
TDSGKIFDDGIK	PBANKA_1127700	nicotinate phosphoribosyltransferase, putative	NAPRT	0.440263	0.873819	0.0585787
TDNTQNMDYSDENVDKK	PBANKA_0610800	eukaryotic translation initiation factor eIF2A, putative	N/A	0.440263	0.675533	0.170353
TDTHRSCIYENNIK	PBANKA_0817000	major facilitator superfamily domain-containing protein, putative	MFS2	0.440263	0.317842	0.497788
TDVSENDSNMGGR	PBANKA_0314200	calcium-dependent protein kinase 1	CDPK1	0.440263	0.135595	0.867757
TDEESNTAGEDR	PBANKA_1359300	VPS13 domain-containing protein, putative	N/A	0.438307	0.745561	0.127517
TAYTTKGSIQNNSK	PBANKA_1225900	conserved Plasmodium protein, unknown function	N/A	0.438307	0.694204	0.158513
TDENIISPQKK	PBANKA_1405000	MORN repeat protein, putative	N/A	0.438307	0.676158	0.169952
TDGQSSESVSGR	PBANKA_0105300	WD repeat-containing protein, putative	N/A	0.438307	0.631474	0.199644
TDADTSDDEKK	PBANKA_1417900	conserved protein, unknown function	N/A	0.438307	0.586302	0.231878
TDALHTIMSIMK	PBANKA_1126300	conserved Plasmodium protein, unknown function	N/A	0.438307	0.579285	0.237108
TDEPSHDEQIDSETANNPIDINPVKDI	PBANKA_0507300	dynein heavy chain, putative	N/A	0.438307	0.476652	0.321798
TDESDNNIEEYR	PBANKA_1202500	WD repeat-containing protein, putative	N/A	0.438307	0.406837	0.39058
TDGNINTHSNSIKK	PBANKA_0910300	guanylyl cyclase alpha, putative	GCalpha	0.438307	0.315113	0.501533
TDGKSSVDASGNTITPYDR	PBANKA_1220500	hydrolase, putative	N/A	0.438307	0.0248357	1.60492
TESFSNIENIQIK	PBANKA_1009400	ER membrane protein complex subunit 4, putative	EMC4	0.436354	0.660001	0.180455
TESIESDGSELKEYIK	PBANKA_0927200	conserved protein, unknown function	N/A	0.436354	0.595673	0.224992
TENVKPSALTYDNLKSLGEMTEPEDK	PBANKA_1357900	RING zinc finger protein, putative	N/A	0.436354	0.556397	0.254616
TEDSSKTVENSELIQK	PBANKA_0707100	inner membrane complex protein 1i	IMC1i	0.436354	0.538144	0.269101
TDYNSLNNNGK	PBANKA_1403300	NLI interacting factor-like phosphatase	NIF1	0.436354	0.284702	0.54561
TENVKPSALTYDNLKSLGEMTEPEDK	PBANKA_0401800	lipin, putative	N/A	0.436354	0.250522	0.601155
TENTSIRR	PBANKA_0605600	conserved Plasmodium protein, unknown function	N/A	0.434403	0.862328	0.0643275
TEISNVRSIEEGEAK	PBANKA_0604600	conserved protein, unknown function	N/A	0.434403	0.836047	0.0777696
TENSMSENK	PBANKA_0307100	conserved Plasmodium protein, unknown function	N/A	0.434403	0.0892369	1.04946
TELLDEENTVSTSNTDVE	PBANKA_0503900	conserved Plasmodium protein, unknown function	N/A	0.432455	0.82556	0.0832513
TEEEMIVETGSNTESEFDEQAELLEKK	PBANKA_0401100	serine/threonine protein kinase, putative	SRPK1	0.432455	0.595071	0.225431
TEETPNDNTANAGINASITEK	PBANKA_0418200	ras-related protein RAB7, putative	RAB7	0.432455	0.538688	0.268663
TELLDEENTVSTSNTDVE	PBANKA_1344100	myosin F	MyoF	0.432455	0.475186	0.323137
TEEEMIVETGSNTESEFDEQAELLEKK	PBANKA_1136700	guanylyl cyclase beta	GCbeta	0.432455	0.460872	0.33642
TEIHEGSKNCQNANPNYTEISEK	PBANKA_1330900	conserved Plasmodium protein, unknown function	N/A	0.432455	0.320208	0.494568
TEACSFSEYR	PBANKA_1141600	conserved Plasmodium protein, unknown function	N/A	0.432455	0.266083	0.574983
TEHISNDEMLDSPK	PBANKA_1201100	conserved Plasmodium protein, unknown function	N/A	0.432455	0.24514	0.610586
TEFTNISNNHPNSLNNAVDQAQHDDTSK	PBANKA_1357800	conserved Plasmodium protein, unknown function	N/A	0.432455	0.228338	0.641422
TELNNGGNSEGPHR	PBANKA_1131400	metacaspase-1	MCA1	0.432455	0.227761	0.64252
TEEEMIVETGSNTESEFDEQAELLEK	PBANKA_1442200	protein SOC2	SOC2	0.430509	0.599823	0.221977
TEEEMIVETGSNTESEFDEQAELLEK	PBANKA_0210500	conserved Plasmodium protein, unknown function	N/A	0.430509	0.524714	0.280078
TEEEMIVETGSNTESEFDEQAELLEKK	PBANKA_1129100	DNA polymerase epsilon catalytic subunit A, putative	N/A	0.430509	0.370352	0.431385
TEEEMIVETGSNTESEFDEQAELLEK	PBANKA_0910200	protein phosphatase PPM2	PPM2	0.428566	0.868151	0.061405
SYSSNNDDNLIDCNVK	PBANKA_0925100	leucine-rich repeat protein	LRR11	0.428566	0.853524	0.0687841
TASQNNDEKNIQNK	PBANKA_1202100	MKT1 domain-containing protein, putative	N/A	0.428566	0.782245	0.106657
TASQEIPMNHQNQIK	PBANKA_0806700	conserved Plasmodium protein, unknown function	0806700	0.428566	0.652777	0.185235
SYSSEIGQEHDGK	PBANKA_0408000	conserved Plasmodium protein, unknown function	N/A	0.428566	0.608233	0.21593
TEIEKTPTTEIEK	PBANKA_1434700	clathrin heavy chain, putative	CHC	0.428566	0.511451	0.291196
SYSSEIGQEHDGK	PBANKA_0213200	apicomplexan kinetochore protein 8	AKIT8	0.428566	0.321366	0.493
TESTKYGR	PBANKA_1019700	NTF2-like domain-containing protein	N/A	0.428566	0.00913064	2.0395
SYSKHNDTSSLLQNEHSR	PBANKA_1102900	cell division control protein 6, putative	CDC6	0.426625	0.987947	0.00526625
SYSHRNTGTNIEPNTTEEDASNNDR	PBANKA_0828000	gametocyte development protein GD1	GD1	0.426625	0.740949	0.130211
SYSNSNNKK	PBANKA_1444900	vacuolar transporter chaperone, putative	N/A	0.426625	0.604188	0.218828
SYSLNDNQENVEPYNLK	PBANKA_0909200	conserved Plasmodium protein, unknown function	N/A	0.426625	0.577	0.238824
SYSHRNTGTNIEPNTTEEDASNNDR	PBANKA_1356800	VPS13 domain-containing protein, putative	N/A	0.426625	0.211427	0.674839
SYSINTVNFK	PBANKA_0315300	patatin-like phospholipase 4, putative	N/A	0.426625	0.151289	0.820193
SYTLVGTPHYMAPEVILGK	PBANKA_1141600	conserved Plasmodium protein, unknown function	N/A	0.424688	0.985481	0.00635176
SYSHMENDEGVDPNNNSEGEVSFKR	PBANKA_0926600	protein GCN20, putative	GCN20	0.424688	0.612065	0.213203
SYSHMENDEGVDPNNNSEGEVSFK	PBANKA_1237100	conserved Plasmodium protein, unknown function	N/A	0.424688	0.503018	0.298417
SYRYSEPINHEYLR	PBANKA_0823000	ubiquitin-like protein, putative	N/A	0.424688	0.209238	0.67936
SYSHMENDEGVDPNNNSEGEVSFKR	PBANKA_0925400	dynein heavy chain, putative	N/A	0.424688	0.0627366	1.20248
TASQEIPMNHQNQIK	PBANKA_1031500	conserved Plasmodium protein, unknown function	N/A	0.422752	0.865409	0.0627786
SYSHMENDEGVDPNNNSEGEVSFK	PBANKA_1349400	DNA replication complex GINS protein, putative	N/A	0.422752	0.360236	0.443413
SYQGSQDYDDKESINSSSNQYSTHK	PBANKA_0807900	nucleoporin NUP335	NUP335	0.422752	0.276598	0.55815
SYHSDNYAK	PBANKA_0925500	calcium-dependent protein kinase 6	CDPK6	0.422752	0.194645	0.710757
SYNEYSPNDSNINDNNDDNINNDEVDLLNK	PBANKA_1319500	LCCL domain-containing protein	CCP2	0.422752	0.130615	0.884006
SYLSKQANSFGINISGK	PBANKA_1036700	COBW domain-containing protein 1, putative	CBWD1	0.422752	0.117213	0.931024
SYIYKEQASNENIDTK	PBANKA_0417900	nucleoporin NUP138	NUP138	0.422752	0.0798705	1.09761
TASNSGSKTELAFDEK	PBANKA_0706400	conserved Plasmodium protein, unknown function	N/A	0.42082	0.993801	0.00270059
SYTLVGTPHYMAPEVILGK	PBANKA_1235200	single-stranded DNA-binding protein, putative	N/A	0.42082	0.688451	0.162127
TAFNSGSKTASNSGSK	PBANKA_0933000	cyclin-dependent-like kinase CLK3, putative	CLK3	0.42082	0.0763293	1.11731
TASNGFSNSISNPTNNTSSFK	PBANKA_1356800	VPS13 domain-containing protein, putative	N/A	0.41889	0.882548	0.0542616
TASNSGSKTELAFDEK	PBANKA_1327700	conserved Plasmodium protein, unknown function	N/A	0.41889	0.881117	0.0549666
TASGPLVDISNTYK	PBANKA_1305700	vacuolar protein sorting-associated protein 60, putative	VPS60	0.41889	0.851012	0.0700645
TASGPLVDISNTYKK	PBANKA_1351300	conserved Plasmodium protein, unknown function	N/A	0.41889	0.407403	0.389976
TAEINSDIVVK	PBANKA_0205200	conserved Plasmodium protein, unknown function	N/A	0.416962	0.855844	0.0676055
TAISVNTTNKSNDINK	PBANKA_1114300	MORN repeat protein, putative	N/A	0.416962	0.819456	0.0864746
TALLQESEMEIISNEGESK	PBANKA_1453300	acyl-CoA synthetase, putative	ACS11	0.416962	0.515102	0.288107
TALRLSMEEYIK	PBANKA_1115000	conserved protein, unknown function	N/A	0.416962	0.487793	0.311765
TALSLSESFFK	PBANKA_1103000	serine/arginine-rich splicing factor 12, putative	SRSF12	0.416962	0.455628	0.34139
TALPKSDDEYFDGYYDNSEYVAK	PBANKA_1330900	conserved Plasmodium protein, unknown function	N/A	0.416962	0.356366	0.448104
TAQNEEDLLEAITSAENAGLHFEAK	PBANKA_0720000	conserved Plasmodium protein, unknown function	N/A	0.416962	0.346784	0.459941
TAQELFDMGNLEFKESK	PBANKA_1407600	60S ribosomal protein L24, putative	N/A	0.416962	0.332337	0.478421
TASDSDITK	PBANKA_1200800	transformer-2 protein homolog beta, putative	TRA2B	0.416962	0.192901	0.714665
TAQELFDMGNLEFKESK	PBANKA_0925800	protein KIC10, putative	N/A	0.416962	0.125476	0.901438
TASDSGSKTASDSGSK	PBANKA_0819800	gamma-glutamylcysteine synthetase	gammaGCS	0.416962	0.0753082	1.12316
TETPNEMETENNADDTEK	PBANKA_1231600	AP2 domain transcription factor AP2-O2	AP2-O2	0.415037	0.965682	0.015166
TFDVCNSFNSAFENDKSEELETHHDK	PBANKA_1241800	DNA replication licensing factor MCM3, putative	MCM3	0.415037	0.916761	0.037744
TIHDSESCDENEPRK	PBANKA_0609900	heat shock protein DNAJ homologue Pfj4, putative	N/A	0.415037	0.819547	0.0864261
TIHENDIVTSASGVIALLNEEDASLK	PBANKA_0401100	serine/threonine protein kinase, putative	SRPK1	0.415037	0.679318	0.167927
TIKSAISSDLETEK	PBANKA_0103900	KH domain-containing protein, putative	N/A	0.415037	0.439569	0.356972
TIHEDNIDENNLMNNSEEDASLSTHIMR	PBANKA_0207000	calcium-transporting ATPase, putative	SERCA	0.415037	0.365573	0.437026
TIHEDNIDENNLMNNSEEDASLSTHIMR	PBANKA_0825500	conserved Plasmodium protein, unknown function	N/A	0.415037	0.165315	0.781689
TAKDSGRPPASDPEGK	PBANKA_0523900	glideosome associated protein with multiple membrane spans 2, putative	GAPM2	0.415037	0.019879	1.70161
TIGTDTNDQIYENR	PBANKA_1300700	LCCL domain-containing protein	CCp1	0.413115	0.761704	0.118214
TIFTNESQNLLK	PBANKA_0408400	phosphoglycerate mutase, putative	N/A	0.413115	0.639843	0.193927
TLLEGSDKLLTESTYKPSHENK	PBANKA_1210900	phosphoglucomutase, putative	N/A	0.413115	0.377524	0.423056
TIGTDTNDQIYENRTSEDATTGEATPR	PBANKA_0212200	anaphase-promoting complex subunit 1, putative	N/A	0.413115	0.342498	0.465342
TIHDSESCDENEPR	PBANKA_0507900	conserved Plasmodium protein, unknown function	N/A	0.413115	0.175002	0.756958
TLGSGYSNSAENLNKK	PBANKA_1234300	CCR4 domain-containing protein 1, putative	CCR4-1	0.413115	0.103183	0.986393
TLHDDSFYKK	PBANKA_1126500	acetyl-CoA synthetase, putative	ACAS	0.413115	0.0317576	1.49815
TIEFTPISSLTLSR	PBANKA_1306900	serine/threonine protein kinase, putative	SRPK2	0.411195	0.728008	0.137864
TIEFTPISSLTLSRNQYDDYNNAVFADK	PBANKA_1406700	carbamoyl phosphate synthetase, putative	CPSII	0.411195	0.444437	0.352189
TIEEYDNFSKNLDDIK	PBANKA_0401700	CLP1 P-loop domain-containing protein, putative	N/A	0.411195	0.439013	0.357522
TIFSKDATFPTFENYNTAK	PBANKA_0925400	dynein heavy chain, putative	N/A	0.411195	0.424093	0.372538
TIESEEFHINR	PBANKA_0416500	copper-transporting ATPase	CuTP	0.411195	0.315323	0.501244
TLESQSDFTFQAHDNPPQSFQR	PBANKA_1361200	conserved Plasmodium protein, unknown function	N/A	0.411195	0.163478	0.786541
TLEPGPSAPYLSLIGIENNSQTPENQK	PBANKA_0802100	phosphoinositide-binding protein, putative	N/A	0.411195	0.0210818	1.67609
TLININHINNHDNISNITSAHSGK	PBANKA_0903900	coatomer subunit gamma, putative	SEC21	0.409278	0.764898	0.116396
TLSPNSSFIK	PBANKA_1337600	BRCT domain-containing protein, putative	N/A	0.409278	0.715403	0.145449
TLGNNAYASNDLPTDTIIANR	PBANKA_1407000	conserved Plasmodium protein, unknown function	N/A	0.409278	0.0939176	1.02725
TIEADQNSEAGTKPK	PBANKA_1005400	protein CINCH, putative	CINCH	0.409278	0.0836651	1.07746
TLSEYLTNK	PBANKA_0704500	HECT-like E3 ubiquitin ligase, putative	HEUL	0.407364	0.959901	0.0177736
TLSLDSEHTK	PBANKA_1431400	conserved Plasmodium protein, unknown function	N/A	0.407364	0.830631	0.080592
TISNDNNYTK	PBANKA_0615700	dynein heavy chain, putative	N/A	0.407364	0.70969	0.148931
TLSDSYFDEK	PBANKA_1313300	conserved protein, unknown function	N/A	0.407364	0.273316	0.563334
TLSISSNSYIR	PBANKA_1329200	dynein beta chain, putative	N/A	0.407364	0.241873	0.616413
TLSDSYFDEKR	PBANKA_0703500	conserved Plasmodium protein, unknown function	N/A	0.407364	0.0248459	1.60475
TIQETLNMDTFINIKSIDNHVK	PBANKA_1322400	exonuclease V, mitochondrial, putative	N/A	0.405451	0.928103	0.032404
TLSDMAEFSKETEDSTSVNQCYK	PBANKA_0311600	conserved Plasmodium protein, unknown function	N/A	0.405451	0.887595	0.0517849
TIQETLNMDTFINIKSIDNHVK	PBANKA_0908500	myosin K	MyoK	0.405451	0.733471	0.134617
TLSDMAEFSK	PBANKA_1203500	conserved Plasmodium protein, unknown function	N/A	0.405451	0.6795	0.167811
TLIQHQSDNKESDIK	PBANKA_1013300	mitogen-activated protein kinase 1	MAPK1	0.405451	0.207388	0.683216
TISCNLNNTISK	PBANKA_1455300	tetratricopeptide repeat protein, putative	N/A	0.405451	0.0414566	1.38241
TILTSSQTALSK	PBANKA_1237300	magnesium transporter NIPA, putative	N/A	0.403542	0.990949	0.00394869
TIDTYDSNSNIQINYQNK	PBANKA_1308000	conserved Plasmodium protein, unknown function	N/A	0.403542	0.894374	0.0484807
TLNDSDQNHHK	PBANKA_1403800	translational activator GCN1, putative	GCN1	0.403542	0.868717	0.0611219
TINSNNNFKDNIK	PBANKA_1128900	alpha/beta hydrolase, putative	N/A	0.403542	0.462618	0.334778
TIDSLDEEREHIEINK	PBANKA_0207000	calcium-transporting ATPase, putative	SERCA	0.403542	0.316747	0.499288
TLQNNTISYDKLEIFK	PBANKA_0205200	conserved Plasmodium protein, unknown function	N/A	0.403542	0.278995	0.554403
TLNEIKPDNDQSISFNSIPEQYINNIDDFSVNK	PBANKA_0604300	tetratricopeptide repeat protein, putative	TRP1	0.403542	0.192406	0.715781
TGSLNTQISSEK	PBANKA_0901100	serine/threonine protein kinase, putative	N/A	0.403542	0.066079	1.17994
TLNSTLIDNFSEININDK	PBANKA_0316000	replication factor C subunit 1, putative	RFC1	0.403542	0.0362878	1.44024
TGLPSILPDNISVLEPK	PBANKA_1434800	phospholipid-transporting ATPase 2, putative	ATP2	0.401635	0.735939	0.133158
TGSDEEFEIGDILDVK	PBANKA_1009500	glutamate synthase [NADH], putative	N/A	0.401635	0.68444	0.164665
TGSDYEQTNK	PBANKA_0928100	phosphoglycerate mutase, putative	PGM1	0.401635	0.607704	0.216308
TGSDEEFEIGDILDVKR	PBANKA_1129100	DNA polymerase epsilon catalytic subunit A, putative	N/A	0.401635	0.226846	0.644269
TGSIAASTK	PBANKA_1429100	conserved Plasmodium protein, unknown function	N/A	0.401635	0.0908208	1.04181
TGNTEFENKNSFNEEPQNK	PBANKA_1221700	conserved protein, unknown function	N/A	0.401635	0.0609757	1.21484
TFSTLPPHMENLMSLK	PBANKA_1358300	conserved Plasmodium protein, unknown function	N/A	0.39973	0.994129	0.0025571
TFTNIKSNLQK	PBANKA_1426500	cullin-1	CUL1	0.39973	0.825911	0.0830669
TGLNESTSILK	PBANKA_0211900	cation transporting ATPase, putative	N/A	0.39973	0.601173	0.221001
TFSTLPPHMENLMSLK	PBANKA_0720200	protein SOC1	SOC1	0.39973	0.500491	0.300604
TFTSEFTEFEEK	PBANKA_0408400	phosphoglycerate mutase, putative	N/A	0.39973	0.242394	0.615477
TGEEEDSGSDFVYEPINVR	PBANKA_1403300	NLI interacting factor-like phosphatase	NIF1	0.39973	0.198245	0.702799
TIDNLDVSIFHDNGGGAGDITPSK	PBANKA_1359000	protein transport protein SEC61 subunit alpha, putative	SEC61A	0.397828	0.847267	0.0719797
TLDKTNLNNSPSLISNSTAADTGSMFSNFPSFTNQNR	PBANKA_0915300	conserved Plasmodium protein, unknown function	N/A	0.397828	0.809538	0.0917626
TLDSFIKEK	PBANKA_0811600	selenide water dikinase, putative	N/A	0.397828	0.803941	0.0947756
TFNNELINVVHKSFTEINPK	PBANKA_1224000	conserved Plasmodium protein, unknown function	N/A	0.397828	0.741467	0.129908
TFHETPNFESNHFPK	PBANKA_1121000	conserved Plasmodium protein, unknown function	N/A	0.397828	0.674004	0.171338
TGSVNYDLEILK	PBANKA_0711900	heat shock protein 70	HSP70	0.397828	0.574743	0.240526
TIDNANEDSIANR	PBANKA_0910300	guanylyl cyclase alpha, putative	GCalpha	0.397828	0.414266	0.38272
TGYKSLDDESVHYMQIK	PBANKA_0809700	conserved protein, unknown function	N/A	0.397828	0.407343	0.390039
TLDNNYSNGDVNNPK	PBANKA_0827100	protein kinase, putative	N/A	0.397828	0.36091	0.442601
TGDSQGEEKEK	PBANKA_1431400	conserved Plasmodium protein, unknown function	N/A	0.397828	0.2162	0.665143
TFIESPEQK	PBANKA_0942400	WD repeat-containing protein, putative	N/A	0.397828	0.0277249	1.55713
TFSSAPDPVSVITK	PBANKA_0718800	small GTP-binding protein sar1, putative	SAR1	0.397828	0.013696	1.86341
TLANINLFYKSDDHK	PBANKA_0406000	apicomplexan kinetochore protein 10	AKIT10	0.395929	0.974367	0.0112774
TKISNTYNNAK	PBANKA_1115300	glideosome-associated protein 40, putative	GAP40	0.395929	0.706288	0.151018
TLCISCHQK	PBANKA_0314200	calcium-dependent protein kinase 1	CDPK1	0.395929	0.629033	0.201327
TKNYENDDIETDSIIIGSFDPR	PBANKA_0815500	conserved Plasmodium protein, unknown function	N/A	0.395929	0.443919	0.352697
TIDDEPVSPLGLLANK	PBANKA_1438300	phospholipid-transporting ATPase, putative	N/A	0.395929	0.213563	0.670474
TLDEAYGSLEQSVKSIDGNIDR	PBANKA_0807500	conserved Plasmodium protein, unknown function	N/A	0.395929	0.0633208	1.19845
TKSIEDSEQNDSELHK	PBANKA_0207500	cyclin-dependent kinases regulatory subunit, putative	N/A	0.395929	0.0504126	1.29746
TLDEAYGSLEQSVK	PBANKA_0940100	pseudo-tyrosine kinase-like protein	pTKL	0.395929	0.00408489	2.38882
THASVDDIGFK	PBANKA_1233500	mRNA-binding protein PUF1	PUF1	0.394032	0.994344	0.0024634
THTESCRNFTDQK	PBANKA_1003400	amino acid decarboxylase AAD, putative	AAD	0.394032	0.860064	0.065469
THSNSSENNDTR	PBANKA_1212300	translation initiation factor eIF-2B subunit delta, putative	N/A	0.394032	0.466011	0.331604
TKIESIENNDIIASGK	PBANKA_1104700	trafficking protein particle complex subunit 8, putative	TRS85	0.394032	0.463582	0.333874
THSGIFNK	PBANKA_0807500	conserved Plasmodium protein, unknown function	N/A	0.394032	0.0601841	1.22052
THEPVEYTNLGSFSNLINDMNVK	PBANKA_1145000	conserved Plasmodium protein, unknown function	N/A	0.394032	0.0302918	1.51867
TLSSLIFSAK	PBANKA_1440500	conserved Plasmodium protein, unknown function	N/A	0.392137	0.9567	0.0192242
TGYKSLDDESVHYMQIK	PBANKA_1034100	FANCJ-like helicase, putative	FANCJ	0.392137	0.766807	0.115314
TYITTGNSDHDRINK	PBANKA_0607900	cGMP-specific 3',5'-cyclic phosphodiesterase alpha, putative	PDEalpha	0.392137	0.622694	0.205725
TYITHISDDIK	PBANKA_1219500	chloroquine resistance transporter, putative	CRT	0.392137	0.599962	0.221877
YINDDEILETFSSAEINEFKK	PBANKA_0311600	conserved Plasmodium protein, unknown function	N/A	0.392137	0.342197	0.465724
YLNQSNTGSQFLR	PBANKA_0617200	40S ribosomal protein S10, putative	RPS10	0.392137	0.245356	0.610204
YLLTYSFNSSHEK	PBANKA_1029400	conserved Plasmodium protein, unknown function	N/A	0.390245	0.969719	0.013354
YINDDEILETFSSAEINEFK	PBANKA_0813600	conserved Plasmodium protein, unknown function	N/A	0.390245	0.83915	0.0761604
YINVSSLSQK	PBANKA_0710300	protein transport protein YIF1, putative	YIF1	0.390245	0.812684	0.0900785
YIITASDFEQGYR	PBANKA_0607900	cGMP-specific 3',5'-cyclic phosphodiesterase alpha, putative	PDEalpha	0.390245	0.612876	0.212628
YLITSLNSSNLQK	PBANKA_0607900	cGMP-specific 3',5'-cyclic phosphodiesterase alpha, putative	PDEalpha	0.390245	0.4185	0.378304
YILDVASQIKVEPFSPK	PBANKA_1226800	DNA repair and recombination protein RAD54, putative	RAD54	0.390245	0.398151	0.399952
YIKEEESGIFEK	PBANKA_0703800	conserved Plasmodium protein, unknown function	N/A	0.390245	0.113075	0.946633
YLKFSTYESWK	PBANKA_1403500	MCL1 domain-containing protein, putative	N/A	0.390245	0.0564432	1.24839
YLLSDSNMFNDNGEIIPINK	PBANKA_0805900	kinesin-8X	N/A	0.390245	0.0510515	1.29199
YLHGNTSNTNNK	PBANKA_0707700	PhIL1-interacting candidate PIC2, putative	N/A	0.388355	0.995984	0.00174761
YKTPCEMDMINPDESLIGNK	PBANKA_0911700	subtilisin-like protease 2	SUB2	0.388355	0.949647	0.0224379
YIANESSATFSYLK	PBANKA_0704100	ubiquitin conjugation factor E4 B, putative	UBE4B	0.388355	0.907182	0.0423055
YIHTESKYEEK	PBANKA_1449800	inorganic pyrophosphatase, putative	VP2	0.388355	0.817895	0.0873025
YIANESSATFSYLKK	PBANKA_0214000	dynein heavy chain, putative	DHC3	0.388355	0.788482	0.103208
YLHTTTEKYANQDDIFNNLR	PBANKA_0213200	apicomplexan kinetochore protein 8	AKIT8	0.388355	0.778364	0.108817
YIAMNPNEPSILETDKYYSNNYFHHFNK	PBANKA_0601600	nuclear export mediator factor NEMF, putative	NEMF	0.388355	0.654168	0.184311
YLESPHSNQIFMK	PBANKA_0714000	meiotic recombination protein DMC1	DMC1	0.388355	0.386244	0.413138
YIFENSNINEDIVDTDNNKNK	PBANKA_0818000	merozoite organizing protein, putative	MOP	0.388355	0.352552	0.452777
YIDKPQSNIHTNNNYLHLDSKDPLNNIR	PBANKA_0605700	pre-rRNA-processing protein ESF1, putative	N/A	0.388355	0.18912	0.723262
YKSVNLEDNDEK	PBANKA_1402600	DNA ligase I, putative	N/A	0.386468	0.876994	0.0570035
YMSEHNINITEK	PBANKA_1328700	ribonuclease Z, putative	N/A	0.386468	0.849019	0.0710828
YNDNNSISSNNNINNNLSSSR	PBANKA_0303900	pantothenate transporter	PAT	0.386468	0.613051	0.212503
YNDSDIDINENNR	PBANKA_1119700	cleavage stimulation factor subunit 1, putative	N/A	0.386468	0.603767	0.219131
YNENIYHSFSK	PBANKA_1454600	nucleoporin NUP269	NUP269	0.386468	0.591192	0.228271
YNEDIDPGYRTPPYEMNYNDNK	PBANKA_0832500	PIH1 domain-containing protein, putative	N/A	0.386468	0.265321	0.576228
YNDHINSDDENESFPHSNNK	PBANKA_0943100	CCR4-NOT transcription complex subunit NOT1-G, putative	NOT1-G	0.386468	0.232426	0.633715
YLSCKSLENYTNLENYK	PBANKA_0909200	conserved Plasmodium protein, unknown function	N/A	0.386468	0.183236	0.736988
YNDTENESPDKSK	PBANKA_0823000	ubiquitin-like protein, putative	N/A	0.386468	0.146133	0.835251
YLTIHNTTLK	PBANKA_1227000	filament assembling protein, putative	N/A	0.384584	0.950706	0.0219539
YMNLNLDNSDKNIK	PBANKA_0611800	N-acetyltransferase, GNAT family, putative	NAT8	0.384584	0.85488	0.0680949
YLYSTGSFESLSNELVFDDNKK	PBANKA_0212200	anaphase-promoting complex subunit 1, putative	N/A	0.384584	0.652909	0.185147
YMNVNKEHSNILR	PBANKA_1438000	cAMP-dependent protein kinase regulatory subunit, putative	PKAr	0.384584	0.484554	0.314658
YMGTTPEIENLRPKSPPR	PBANKA_1357900	RING zinc finger protein, putative	N/A	0.384584	0.334831	0.475175
YIQSDEDNDKGLSCENAK	PBANKA_0935200	nucleic acid binding protein, putative	N/A	0.384584	0.0936217	1.02862
YMGTTPEIENLRPKSPPR	PBANKA_0203000	chromatin assembly factor 1 subunit C, putative	CAF1C	0.384584	0.0296974	1.52728
YKQESYDQNILHNPDIQHALSMIPSDSIIK	PBANKA_1231600	AP2 domain transcription factor AP2-O2	AP2-O2	0.382702	0.951063	0.0217906
YKSSIVQTMI	PBANKA_0601200	dynein heavy chain, putative	N/A	0.382702	0.932146	0.0305162
YISINSNNNR	PBANKA_0706400	conserved Plasmodium protein, unknown function	N/A	0.382702	0.822068	0.0850923
YLSHNAGYDSTDILNK	PBANKA_1433500	PPPDE peptidase domain-containing protein, putative	N/A	0.382702	0.657266	0.182259
YISKSNSR	PBANKA_1442200	protein SOC2	SOC2	0.382702	0.468655	0.329146
YLYSTGSFESLSNELVFDDNKK	PBANKA_0801500	conserved Plasmodium protein, unknown function	N/A	0.382702	0.419122	0.37766
YNEYFSEGSNAEPSKK	PBANKA_0517300	WD repeat-containing protein 70, putative	WDR70	0.382702	0.386358	0.41301
YLSNPIDLK	PBANKA_1320100	conserved Plasmodium protein, unknown function	UIS25	0.382702	0.190164	0.720871
YGSLENAEK	PBANKA_0912200	signal recognition particle subunit SRP72, putative	SRP72	0.380822	0.971262	0.0126635
YGSLDSISSK	PBANKA_1231600	AP2 domain transcription factor AP2-O2	AP2-O2	0.380822	0.824991	0.0835509
YGTETFESENR	PBANKA_0607400	protein phosphatase PPM11, putative	PPM11	0.380822	0.750471	0.124666
YGSNISQVNETDENTR	PBANKA_1306800	Sec7 domain-containing protein ARFGEF, putative	ARFGEF	0.380822	0.66712	0.175796
YGGSHPFEEEYYEDIYK	PBANKA_0928200	conserved protein, unknown function	N/A	0.380822	0.478798	0.319848
YGNVVQVYYVPATAQSPR	PBANKA_1135400	riboflavin kinase, putative	N/A	0.380822	0.408993	0.388284
YGGSHPFEEEYYEDIYKNEVLK	PBANKA_1306900	serine/threonine protein kinase, putative	SRPK2	0.380822	0.363462	0.439541
YGSSNGRYSER	PBANKA_0927700	DDRGK domain-containing protein, putative	N/A	0.380822	0.0278767	1.55476
YGYSVDINMFK	PBANKA_1232200	FACT complex subunit SPT16	FACT-L	0.378944	0.989371	0.00464078
YFSKIEAEELAK	PBANKA_1211300	autophagy-related protein 18, putative	ATG18	0.378944	0.880784	0.0551307
YFSNNSTYK	PBANKA_1458300	kinesin-13	N/A	0.378944	0.73131	0.135898
YFVSDVVDSSKDLTYSK	PBANKA_0304500	conserved Plasmodium protein, unknown function	N/A	0.378944	0.670228	0.173777
YGAEVYHTLKSEIK	PBANKA_0617000	cell division control protein CDC50A, putative	CDC50A	0.378944	0.639545	0.194129
YFSNNYNSMR	PBANKA_1306900	serine/threonine protein kinase, putative	SRPK2	0.378944	0.55681	0.254293
YFSNNYNSMR	PBANKA_0834100	conserved Plasmodium protein, unknown function	N/A	0.378944	0.470823	0.327143
YGGNSNINPASPLGIDNSGSK	PBANKA_0102700	conserved Plasmodium protein, unknown function	N/A	0.378944	0.169252	0.771467
YKSEQLSDDNILEFSDFVK	PBANKA_0831800	elongation factor Tu, putative	N/A	0.37707	0.996062	0.00171379
YFNDDFDDINSPKEINNTNDTNTNHNNGDIILK	PBANKA_1412200	conserved Plasmodium protein, unknown function	N/A	0.37707	0.901958	0.0448136
YFSEIANNSFDQINNIGNCENIK	PBANKA_1304400	allantoicase, putative	N/A	0.37707	0.190217	0.72075
YHENNGDHYRDASEK	PBANKA_0507300	dynein heavy chain, putative	N/A	0.375197	0.955108	0.0199475
YKQESYDQNILHNPDIQHALSMIPSDSIIK	PBANKA_0904800	conserved Plasmodium protein, unknown function	N/A	0.375197	0.910298	0.0408163
YKGGAGGSTAGASLYEK	PBANKA_1339300	cyclin-like protein, putative	N/A	0.375197	0.882968	0.0540552
YKEQQSGSLTLSEK	PBANKA_1109800	peptidyl-prolyl cis-trans isomerase, putative	CYP87	0.375197	0.69644	0.157116
YKQESYDQNILHNPDIQHALSMIPSDSIIK	PBANKA_1018100	ABC transporter G family member 2	ABCG2	0.375197	0.428229	0.368324
YKNSPEFYHIHNEK	PBANKA_1329500	protein phosphatase containing kelch-like domains	PPKL	0.375197	0.104156	0.982318
YKHQNTNTK	PBANKA_0207600	asparagine-rich antigen, putative	N/A	0.375197	0.0844242	1.07353
YKHCGMELNICDMK	PBANKA_0939000	mechanosensitive ion channel protein, putative	MSCS	0.375197	0.0831077	1.08036
YKIPSNESLTYNSHFNEVGISR	PBANKA_0103900	KH domain-containing protein, putative	N/A	0.375197	0.0446577	1.3501
YHSNNVMPR	PBANKA_1460500	serine/threonine protein kinase, putative	N/A	0.373327	0.995714	0.00186558
YKEQIGNINSNNNDLLINNQTHINSR	PBANKA_1437600	glideosome-associated protein 45, putative	GAP45	0.373327	0.977218	0.0100087
YKEIEQGNTSN	PBANKA_1455300	tetratricopeptide repeat protein, putative	N/A	0.373327	0.890204	0.0505103
YKELDSLITNGSEIGNNSGR	PBANKA_1458800	kinesin-15	N/A	0.373327	0.637261	0.195683
YHSSVLHQTEVTCNGCR	PBANKA_0918300	major facilitator superfamily-related transporter, putative	MFR5	0.373327	0.377542	0.423035
YHSHNNHIDEYIDGMGIHDKEYER	PBANKA_1130400	proteasome subunit alpha type-4, putative	N/A	0.373327	0.0471123	1.32687
YNHNLGHDEYNNKDELNEEISTSYNSNDISNISR	PBANKA_0811900	cytosolic Fe-S cluster assembly factor NBP35, putative	NBP35	0.37146	0.978258	0.00954645
YNKPLNDSYYGR	PBANKA_0504500	cytoplasmic dynein intermediate chain, putative	N/A	0.37146	0.934181	0.0295689
YHSEIDIK	PBANKA_0932800	filamin domain-containing protein, putative	N/A	0.37146	0.798157	0.0979114
YHSDSEIAK	PBANKA_0401100	serine/threonine protein kinase, putative	SRPK1	0.37146	0.70293	0.153088
YHIQGSHSNYR	PBANKA_1442200	protein SOC2	SOC2	0.37146	0.656432	0.18281
YHSHNNHIDEYIDGMGIHDK	PBANKA_0109200	transcription elongation factor SPT5, putative	SPT5	0.37146	0.382153	0.417763
YHSHNNHIDEYIDGMGIHDKEYER	PBANKA_1223800	V-type proton ATPase subunit a, putative	N/A	0.37146	0.277003	0.557516
YNFSPGKLESPSK	PBANKA_0715300	conserved Plasmodium protein, unknown function	N/A	0.37146	0.146888	0.833015
YKDQIFNQDDFDHTPK	PBANKA_1123500	ISWI chromatin-remodeling complex ATPase, putative	ISWI	0.37146	0.0529217	1.27637
YTHTNSNQIEEK	PBANKA_1038700	tetratricopeptide repeat protein, putative	N/A	0.369595	0.990067	0.00433534
YTIMNDHTYQSDHNIICK	PBANKA_1214700	conserved Plasmodium protein, unknown function	N/A	0.369595	0.876034	0.0574791
YTIMNDHTYQSDHNIICKK	PBANKA_1306900	serine/threonine protein kinase, putative	SRPK2	0.369595	0.613017	0.212527
YTIMNDHTYQSDHNIICK	PBANKA_1329500	protein phosphatase containing kelch-like domains	PPKL	0.369595	0.584241	0.233408
YTEKYSEENINIKPTK	PBANKA_0607400	protein phosphatase PPM11, putative	PPM11	0.369595	0.569151	0.244773
YTIGGDSGIQK	PBANKA_0906700	conserved Plasmodium protein, unknown function	N/A	0.369595	0.383797	0.415898
YTDSSVSSFYK	PBANKA_1227200	peptidyl-prolyl cis-trans isomerase, putative	CYP81	0.369595	0.159173	0.79813
YSNYHSQQYYPTQYK	PBANKA_0823000	ubiquitin-like protein, putative	N/A	0.367732	0.986773	0.00578275
YSSFESDVQASK	PBANKA_1442200	protein SOC2	SOC2	0.367732	0.767148	0.115121
YTIMNDHTYQSDHNIICKK	PBANKA_0806700	conserved Plasmodium protein, unknown function	0806700	0.367732	0.522541	0.281879
YSYNSSLVQTFINNESMK	PBANKA_1233400	WD repeat-containing protein 26, putative	WDR26	0.367732	0.406802	0.390617
YSTFTSLINKK	PBANKA_1320700	signal peptide peptidase, putative	SPP	0.367732	0.371771	0.429724
YSSNNFSSHQEDSSVILENLLSR	PBANKA_1009500	glutamate synthase [NADH], putative	N/A	0.367732	0.357331	0.446929
YSVFDTDLSDEENRDK	PBANKA_0102700	conserved Plasmodium protein, unknown function	N/A	0.367732	0.225702	0.646464
YSNSIDEEYKK	PBANKA_1349000	MSP7-like protein	MSRP2	0.365871	0.993937	0.00264114
YTDLVEFKSEGEVK	PBANKA_1329200	dynein beta chain, putative	N/A	0.365871	0.898992	0.0462441
YYIDNSIFNSPKR	PBANKA_0717200	conserved Plasmodium protein, unknown function	N/A	0.365871	0.794951	0.0996597
YYSNIQDNDSSFNTDNKTDLK	PBANKA_0916100	nucleic acid binding protein, putative	N/A	0.365871	0.733189	0.134784
YYNDKEPQINLNFHNSLSR	PBANKA_0610200	DNA replication licensing factor MCM5, putative	MCM5	0.365871	0.704128	0.152348
YYHNNSDNLK	PBANKA_0804400	conserved Plasmodium protein, unknown function	N/A	0.365871	0.572798	0.241999
YSLISPNSLEAVENGFDFRGNSDSSLNR	PBANKA_1454200	conserved Plasmodium protein, unknown function	N/A	0.365871	0.534528	0.272029
YSNTIQEVETATNSEAGTEK	PBANKA_0207200	V-type proton ATPase subunit C, putative	N/A	0.365871	0.313582	0.503649
YYLSFSELNK	PBANKA_1116800	BFR1 domain-containing protein, putative	N/A	0.365871	0.246692	0.607845
YTNIHSIVTINKR	PBANKA_1009500	glutamate synthase [NADH], putative	N/A	0.365871	0.198451	0.702348
YSNTIQEVETATNSEAGTEKSYETK	PBANKA_0823000	ubiquitin-like protein, putative	N/A	0.365871	0.125298	0.902055
YYNKLSNHEYDTK	PBANKA_1132400	conserved Plasmodium protein, unknown function	N/A	0.365871	0.0945155	1.0245
YYNSCSGDNAISNKPEDR	PBANKA_0507300	dynein heavy chain, putative	N/A	0.365871	0.000270987	3.56705
YVNTPIIEAGK	PBANKA_1458300	kinesin-13	N/A	0.364013	0.998821	0.00051223
YYGNNHNSNNNLSPSVNAHNNNTSR	PBANKA_1329500	protein phosphatase containing kelch-like domains	PPKL	0.364013	0.506559	0.29537
YTNSIEHQNMMNAHNEDLSTYQK	PBANKA_1463700	DNA repair protein rhp16, putative	N/A	0.364013	0.297582	0.526393
YVSNNNNFR	PBANKA_1214700	conserved Plasmodium protein, unknown function	N/A	0.364013	0.18949	0.722414
YYEPYHSDNENSEENYNGEK	PBANKA_0517800	Sec1 family protein, putative	SLY1	0.364013	0.0215853	1.66584
YTYSQMGSSNK	PBANKA_0604600	conserved protein, unknown function	N/A	0.362158	0.727833	0.137968
YTSYDFENFKHDAIQK	PBANKA_1432500	DNA-binding chaperone, putative	N/A	0.362158	0.348293	0.458056
YTSKDFGNEK	PBANKA_1232100	serine/arginine-rich splicing factor 1, putative	SR1	0.362158	0.231129	0.636146
YTSGNYFSSITNDSLAK	PBANKA_0921600	alternative splicing factor SR-MG	SR-MG	0.362158	0.0721369	1.14184
YTYSQMGSSNK	PBANKA_1418500	TBC domain protein, putative	N/A	0.362158	0.0167809	1.77518
YTPPINSFGNEIK	PBANKA_1457800	ADP-ribosylation factor GTPase-activating protein 1, putative	ARFGAP1	0.360305	0.963281	0.0162469
YVPENEQDDDSDDD	PBANKA_0207000	calcium-transporting ATPase, putative	SERCA	0.360305	0.81694	0.0878101
YTNSIEHQNMMNAHNEDLSTYQK	PBANKA_0924900	eukaryotic peptide chain release factor GTP-binding subunit, putative	ERF3	0.360305	0.422009	0.374679
YSHENTNAFNFHTK	PBANKA_1403300	NLI interacting factor-like phosphatase	NIF1	0.360305	0.321803	0.49241
YTSASSSVGSDTSSR	PBANKA_0937200	RNA-binding protein, putative	N/A	0.360305	0.303147	0.518347
YNSESSGMFDSLR	PBANKA_0816200	ribonuclease H2 subunit C, putative	N/A	0.358454	0.990157	0.00429615
YNSGFSGNLVMEAMK	PBANKA_1434800	phospholipid-transporting ATPase 2, putative	ATP2	0.358454	0.912681	0.0396809
YNSNNDTNIDVAR	PBANKA_0108800	histone H3	H3	0.358454	0.884347	0.0533773
YNSILNISLKR	PBANKA_0620800	conserved protein, unknown function	N/A	0.358454	0.775249	0.110559
YSFNNATPK	PBANKA_1115200	gamete egress protein GEP	GEP	0.358454	0.715796	0.145211
YNSLSNDFLQNVEDVDKLK	PBANKA_0210500	conserved Plasmodium protein, unknown function	N/A	0.358454	0.569668	0.244378
YNSIDKSINQLQIYEK	PBANKA_0922500	kelch domain-containing protein, putative	N/A	0.358454	0.234277	0.63027
YNSISQNSQKR	PBANKA_1411200	protein AAP2, putative	N/A	0.358454	0.22594	0.646007
YNSNIFLNFNSNANIIR	PBANKA_0707700	PhIL1-interacting candidate PIC2, putative	N/A	0.358454	0.121572	0.915166
YSFNHMNSTGNNAMGVKPK	PBANKA_0208800	ubiquitin carboxyl-terminal hydrolase 1, putative	UBP1	0.358454	0.0938115	1.02774
YNSDDENPLNDNNPNDEEVLIEK	PBANKA_1443500	WD repeat-containing protein, putative	N/A	0.358454	0.0679961	1.16752
YNSNIFLNFNSNANIIR	PBANKA_0716600	acylated pleckstrin-homology domain-containing protein, putative	APH	0.358454	0.0520377	1.28368
YNPNQSNSMQNNK	PBANKA_1105100	DNA mismatch repair protein MSH6, putative	MSH6	0.356606	0.754198	0.122514
YNNTPPTNYSQR	PBANKA_0505300	conserved Plasmodium protein, unknown function	N/A	0.356606	0.559193	0.252439
YNNTGSNNNISNNNSGVIANHEGSEIYSR	PBANKA_1463700	DNA repair protein rhp16, putative	N/A	0.356606	0.285629	0.544198
YNPLKSLNFNVNK	PBANKA_0806700	conserved Plasmodium protein, unknown function	0806700	0.356606	0.238845	0.621883
YNNTGSNNNISNNNSGVIANHEGSEIYSR	PBANKA_0903400	TMEM65 domain-containing protein, putative	N/A	0.356606	0.231476	0.635494
YNLNSADEENKSPYAK	PBANKA_1230200	cdc2-related protein kinase 5	CRK5	0.354759	0.442234	0.354348
YNIANASGELIK	PBANKA_1320100	conserved Plasmodium protein, unknown function	UIS25	0.354759	0.35111	0.454557
YNNNDSDYLVGSFVKR	PBANKA_1446100	membrane protein ICM1	ICM1	0.354759	0.146573	0.833946
YNNIYSINCELDEIQNVEK	PBANKA_1312100	conserved protein, unknown function	N/A	0.354759	0.0767797	1.11475
YNSANASYSCISSK	PBANKA_0416100	dynein heavy chain, putative	MG1	0.352916	0.969334	0.0135267
YRSITSAHYR	PBANKA_1115200	gamete egress protein GEP	GEP	0.352916	0.560984	0.25105
YQQNSFNSSHDNMNISQNNATGQSK	PBANKA_1317500	glucose-6-phosphate dehydrogenase-6-phosphogluconolactonase, putative	GluPho	0.352916	0.55648	0.254551
YSAHSDHTNTK	PBANKA_0417600	LCCL domain-containing protein	CCp4	0.352916	0.524193	0.280509
YSECNSDNNNNNDELNNR	PBANKA_0513400	cell division control protein CDC50C, putative	CDC50C	0.352916	0.461146	0.336162
YQSSTASALIA	PBANKA_0621300	apicomplexan kinetochore protein 1	AKIT1	0.352916	0.416833	0.380038
YNSNNNLSK	PBANKA_1325300	splicing factor 3B subunit 2, putative	SF3B2	0.352916	0.367427	0.434829
YNSPEFGIGNNQQSPK	PBANKA_0809000	translation initiation factor SUI1, putative	N/A	0.352916	0.2733	0.56336
YNSNNKNSNEYSER	PBANKA_1241000	ADP-ribosylation factor GTPase-activating protein 2, putative	ARFGAP2	0.352916	0.212897	0.671831
YPQFTPSLSNPHAATFDR	PBANKA_0303900	pantothenate transporter	PAT	0.351074	0.917808	0.0372481
YQIEMPEFDKVVESYHSDPEVK	PBANKA_1301800	conserved Plasmodium protein, unknown function	N/A	0.351074	0.890314	0.050457
YNTSPGLLERSENINDK	PBANKA_1122400	superoxide dismutase [Fe], putative	SOD2	0.351074	0.856	0.0675262
YNTDYISSFEGK	PBANKA_0417600	LCCL domain-containing protein	CCp4	0.351074	0.827902	0.082021
YQQNSFNSSHDNMNISQNNATGQSK	PBANKA_1449800	inorganic pyrophosphatase, putative	VP2	0.351074	0.730926	0.136127
YNYNSVDESDEQKDVIYSNK	PBANKA_1133200	cdc2-related kinase 2	CRK2	0.351074	0.714432	0.146039
YNTSPGLLER	PBANKA_0601200	dynein heavy chain, putative	N/A	0.351074	0.69774	0.156307
YNSTENISECNTQDIDKHSEQSITQMELQNVK	PBANKA_1406500	conserved Plasmodium protein, unknown function	N/A	0.351074	0.532919	0.273339
YNYNSVDESDEQKDVIYSNK	PBANKA_0417700	alpha tubulin 1	N/A	0.351074	0.143078	0.844428
YQKSTDLLIR	PBANKA_1104600	MMS19-like protein, putative	N/A	0.351074	0.0499379	1.30157
YFFENTLNSNTTSSNTFNSDKSR	PBANKA_0711300	conserved protein, unknown function	N/A	0.349235	0.746465	0.12699
VLGVNLPSPK	PBANKA_1144900	glycosylphosphatidylinositol anchor attachment 1 protein, putative	GPAA1	0.349235	0.694538	0.158304
YNSTENISECNTQDIDKHSEQSITQMELQNVK	PBANKA_1022700	protein GPR89, putative	N/A	0.349235	0.666136	0.176437
YFIYHQGSLNTSSFFK	PBANKA_0607400	protein phosphatase PPM11, putative	PPM11	0.349235	0.650451	0.186785
VLHIDSMIQQTK	PBANKA_1206600	26S protease regulatory subunit 4, putative	N/A	0.349235	0.645013	0.190431
YNSRGTSNSGSILNSMK	PBANKA_1033300	conserved Plasmodium protein, unknown function	N/A	0.349235	0.594898	0.225558
YFFENTLNSNTTSSNTFNSDK	PBANKA_0806300	P4-type ATPase ATP7, putative	ATPase7	0.349235	0.0545393	1.26329
VKSYCNTQSTGR	PBANKA_1443000	NIMA related kinase 1, putative	NEK1	0.347399	0.994929	0.002208
VIDIQSINSNNVK	PBANKA_0415800	WD repeat-containing protein 66, putative	WDR66	0.347399	0.800983	0.0963769
VKVPQPETAIVSGPQPK	PBANKA_1019700	NTF2-like domain-containing protein	N/A	0.347399	0.60814	0.215997
VIELDLNTQEKELFDDSLK	PBANKA_1024900	DNA replication licensing factor MCM2, putative	MCM2	0.347399	0.470179	0.327737
VIEDEQSQEDLDGNEK	PBANKA_1201100	conserved Plasmodium protein, unknown function	N/A	0.347399	0.303312	0.51811
VKNSGNILNTNLISK	PBANKA_1310200	nucleoporin NUP313	NUP313	0.347399	0.300732	0.52182
VIDNISLENESDNNCENR	PBANKA_0942800	syntaxin, putative	N/A	0.347399	0.22431	0.649151
VKPLYSEPEDIDDNDNINTGK	PBANKA_0406200	conserved Plasmodium protein, unknown function	N/A	0.347399	0.0828487	1.08171
VHISPSSK	PBANKA_1234400	zinc finger protein, putative	N/A	0.345564	1	1.16658e-07
VKLEEENQLIESDVEK	PBANKA_0621600	conserved Plasmodium protein, unknown function	N/A	0.345564	0.999996	1.74648e-06
VGSISSIGNTNMVGCEINR	PBANKA_0601200	dynein heavy chain, putative	N/A	0.345564	0.994245	0.00250652
VKFDFDEEDFDCNSDNELVK	PBANKA_1108700	structural maintenance of chromosomes protein 4	SMC4	0.345564	0.976426	0.0103607
VIHSDDEDFMDAK	PBANKA_1003400	amino acid decarboxylase AAD, putative	AAD	0.345564	0.825897	0.0830739
VKEEGSEK	PBANKA_1445400	protein transport protein SEC13	SEC13	0.345564	0.782598	0.106461
VGSISSIGNTNMVGCEINR	PBANKA_1423300	DNA/RNA-binding protein Alba 1, putative	ALBA1	0.345564	0.694738	0.158179
VHFEEPETPLNR	PBANKA_0502200	26S proteasome regulatory subunit p55, putative	RPN5	0.345564	0.65327	0.184907
VHKNSMPNEK	PBANKA_1361200	conserved Plasmodium protein, unknown function	N/A	0.345564	0.541089	0.266731
VHDYNSSERPEK	PBANKA_0607400	protein phosphatase PPM11, putative	PPM11	0.345564	0.360317	0.443316
VIHSDDEDFMDAK	PBANKA_1302000	conserved Plasmodium protein, unknown function	N/A	0.343732	0.972685	0.0120278
VLSGEFFVVNPHLLK	PBANKA_1331300	WD repeat-containing protein, putative	N/A	0.343732	0.959337	0.0180289
VISSLESIKGNDSSLNK	PBANKA_0416600	replication protein A1, small fragment	N/A	0.343732	0.945211	0.0244714
VMENYSSLSGVDMVK	PBANKA_1232200	FACT complex subunit SPT16	FACT-L	0.343732	0.925771	0.0334965
VLNAIITRQSK	PBANKA_0504800	conserved Plasmodium protein, unknown function	N/A	0.343732	0.705162	0.151711
VMENYSSLSGVDMVK	PBANKA_1341800	conserved Plasmodium protein, unknown function	N/A	0.343732	0.646447	0.189467
VISNSSSLLFADNNTENFDYTHNK	PBANKA_1453500	HD superfamily phosphohydrolase protein, putative	N/A	0.343732	0.419987	0.376764
VLITLSDHK	PBANKA_0202700	kinesin-8B	N/A	0.341903	0.959507	0.0179519
VLPSDIYSEDIESIRTPISIIK	PBANKA_0807700	kinesin-5	EG5	0.341903	0.551079	0.258786
VLQDYANIPSHK	PBANKA_0922500	kelch domain-containing protein, putative	N/A	0.341903	0.396068	0.402231
VLNSMIFTNCK	PBANKA_0316000	replication factor C subunit 1, putative	RFC1	0.340075	0.999999	3.04351e-07
VINSGTYGNVIYNTPSFQK	PBANKA_0509700	dynein, putative	N/A	0.340075	0.942692	0.0256303
VINESDDNFENCFGVNK	PBANKA_1348300	U3 small nucleolar RNA-associated protein 4, putative	UTP4	0.340075	0.940604	0.026593
VINDSNSLENIHNNIER	PBANKA_0912200	signal recognition particle subunit SRP72, putative	SRP72	0.340075	0.724832	0.139763
VIPIGGNISNIDDNVLK	PBANKA_0408400	phosphoglycerate mutase, putative	N/A	0.340075	0.705024	0.151796
VIPINYENPSTQNSIK	PBANKA_1450700	clustered-asparagine-rich protein, putative	CARP	0.340075	0.447207	0.349491
VLNPSNQMSFHELR	PBANKA_1426900	ATP-dependent RNA helicase DBP1, putative	DBP1	0.340075	0.295877	0.528888
VLNSMIFTNCK	PBANKA_1129100	DNA polymerase epsilon catalytic subunit A, putative	N/A	0.340075	0.18512	0.732547
VDINSGSKQYDEDNITNER	PBANKA_1300700	LCCL domain-containing protein	CCp1	0.33825	0.952846	0.0209773
VAQHVPTLHPHSEELVVGK	PBANKA_1102900	cell division control protein 6, putative	CDC6	0.33825	0.949534	0.0224893
TYYNNISLR	PBANKA_0109200	transcription elongation factor SPT5, putative	SPT5	0.33825	0.927329	0.0327663
VAQISISMPKTPPEMK	PBANKA_0307100	conserved Plasmodium protein, unknown function	N/A	0.33825	0.918321	0.0370053
VCDLGSASDISENEITSYLVSR	PBANKA_0507300	dynein heavy chain, putative	N/A	0.33825	0.826384	0.0828183
VDDELESSKYDIDEEDLLDDEGR	PBANKA_1435200	female development protein FD4	FD4	0.33825	0.817004	0.087776
VADYQKSGVMAQR	PBANKA_0211900	cation transporting ATPase, putative	N/A	0.33825	0.789125	0.102854
VLQTMLSMMGGK	PBANKA_0707600	serine/threonine protein kinase VPS15, putative	VPS15	0.33825	0.727821	0.137975
TYNIEEILNLDSE	PBANKA_1244200	conserved Plasmodium protein, unknown function	N/A	0.33825	0.319976	0.494883
TYTLCGTPEYIAPEILLNAGHGK	PBANKA_1407600	60S ribosomal protein L24, putative	N/A	0.33825	0.306804	0.513139
VASNFENITYTYEK	PBANKA_1120800	signal recognition particle subunit SRP68, putative	SRP68	0.33825	0.305014	0.515681
VADADTDEIGGVNNEHIIEK	PBANKA_0523900	glideosome associated protein with multiple membrane spans 2, putative	GAPM2	0.33825	0.264778	0.577119
TYNIVSNCSDSEKCDHK	PBANKA_0823000	ubiquitin-like protein, putative	N/A	0.33825	0.186798	0.728629
VGSFQGTDNVLR	PBANKA_0204800	secreted ookinete protein, putative	PSOP24	0.33825	0.036173	1.44162
VAQISISMPKTPPEMK	PBANKA_0207600	asparagine-rich antigen, putative	N/A	0.33825	0.0256509	1.5909
VGPTNNNNTIISLGSMPFQASSSQK	PBANKA_0620800	conserved protein, unknown function	N/A	0.336428	0.995319	0.00203754
VAQISISMPKTPPEMK	PBANKA_1009500	glutamate synthase [NADH], putative	N/A	0.336428	0.958142	0.0185703
VFDRDGDGYISADELR	PBANKA_0907900	conserved Plasmodium protein, unknown function	N/A	0.336428	0.876539	0.0572288
VDLTYPSDTNISFGSSTIGSNLIR	PBANKA_0301300	conserved protein, unknown function	N/A	0.336428	0.866167	0.0623981
VGFTPPSGIK	PBANKA_1357800	conserved Plasmodium protein, unknown function	N/A	0.336428	0.832676	0.0795238
VGAGSDSDFHEEAIMEFHR	PBANKA_0919900	ATP-dependent 6-phosphofructokinase, putative	PFK11	0.336428	0.781891	0.106854
VGLSLDNFEVQK	PBANKA_0519900	conserved Plasmodium protein, unknown function	N/A	0.336428	0.769389	0.113854
VDSSPFTFYENSYSTIDPK	PBANKA_1233500	mRNA-binding protein PUF1	PUF1	0.336428	0.636838	0.195971
VFKYESDNNK	PBANKA_1309200	serine/threonine kinase-1, putative	CLK1	0.336428	0.587403	0.231064
VFSKQNIENEIMSSNR	PBANKA_0401800	lipin, putative	N/A	0.336428	0.0486884	1.31257
VEQPEQEEIEYYEEDEQEEIEHSEEDEQIEVK	PBANKA_1017900	phosphoenolpyruvate carboxylase	PEPC	0.334607	0.94254	0.0257003
VETSHNNIEQR	PBANKA_0917500	structural maintenance of chromosomes protein 1, putative	SMC1	0.334607	0.935463	0.0289732
VETNSNNPDIESQLNPEVSPK	PBANKA_1343900	PUB domain-containing protein, putative	N/A	0.334607	0.920567	0.0359447
VETGKYTFDLPQFK	PBANKA_1104700	trafficking protein particle complex subunit 8, putative	TRS85	0.334607	0.840396	0.0755161
YASNQCLTNTK	PBANKA_1243900	apicomplexan kinetochore protein 5	AKIT5	0.332789	0.90675	0.0425122
WEDIDADDDLESNKK	PBANKA_0104400	nucleoside diphosphate kinase, putative	N/A	0.332789	0.838959	0.0762595
WSPELHSRDINADVLPEIK	PBANKA_1024900	DNA replication licensing factor MCM2, putative	MCM2	0.332789	0.836422	0.0775748
WDDVQNTNTLNFQNSQNIDKGYLNK	PBANKA_1438300	phospholipid-transporting ATPase, putative	N/A	0.332789	0.732552	0.135162
VEQLYTTDSIRR	PBANKA_1315500	sortilin, putative	SORTLR	0.332789	0.703373	0.152814
VEFSGENKSFGK	PBANKA_1317200	NAD(P) transhydrogenase	NTH	0.332789	0.42222	0.374461
YALCNNNFQENLQSMNEEK	PBANKA_0711900	heat shock protein 70	HSP70	0.332789	0.297915	0.525907
VDVFYNEATGGR	PBANKA_1458300	kinesin-13	N/A	0.332789	0.255321	0.592913
VNDENVNSFSMFSLDK	PBANKA_1201100	conserved Plasmodium protein, unknown function	N/A	0.332789	0.177001	0.752025
VYSSFLESRESFGNVK	PBANKA_0704700	conserved Plasmodium protein, unknown function	N/A	0.332789	0.163529	0.786406
VYSHKFEFMIK	PBANKA_1011100	conserved Plasmodium protein, unknown function	N/A	0.332789	0.0303854	1.51734
VYENINTNHDDNPNSEKGGSK	PBANKA_0102200	trophozoite exported protein 1, putative	TEX1	0.330973	0.899421	0.0460368
YATASEGSSKR	PBANKA_1222000	histone deacetylase complex subunit SAP18, putative	SAP18	0.330973	0.879048	0.0559873
VTNAPGGNSSLSFGNYISEENER	PBANKA_0801200	erythrocyte membrane-associated antigen, putative	N/A	0.330973	0.752656	0.123403
VVTLTDADLEIIR	PBANKA_1115300	glideosome-associated protein 40, putative	GAP40	0.330973	0.609699	0.214885
VTNPYNQNLSQTIDIK	PBANKA_0207000	calcium-transporting ATPase, putative	SERCA	0.330973	0.389868	0.409082
YCEEKGDEYYLGEYTSDSEYLR	PBANKA_1428300	WD repeat-containing protein, putative	N/A	0.330973	0.375021	0.425945
VVNSNGISGK	PBANKA_1234800	40S ribosomal protein S9, putative	RPS9	0.330973	0.255999	0.591762
YECLDDGDESDK	PBANKA_1009500	glutamate synthase [NADH], putative	N/A	0.32916	0.923218	0.0346959
YDSLKTFAQNVNIPAPLLSR	PBANKA_1446000	conserved Plasmodium protein, unknown function	N/A	0.32916	0.901198	0.0451796
YDSSNNFYQSK	PBANKA_1207000	nucleolar protein 5, putative	NOP5	0.32916	0.838683	0.0764021
YESKLNPIAPEFKPQNSLYIYQK	PBANKA_1222900	26S proteasome regulatory subunit RPN10, putative	RPN10	0.32916	0.794846	0.0997167
YESKLNPIAPEFKPQNSLYIYQK	PBANKA_1417900	conserved protein, unknown function	N/A	0.32916	0.791891	0.101335
YESITDTQKLQAEPEFFIR	PBANKA_1321700	berghepain-1	BP1	0.32916	0.76185	0.118131
YDYFENKSLDEEDLELIAENTGIK	PBANKA_1003400	amino acid decarboxylase AAD, putative	AAD	0.32916	0.713917	0.146352
YDNNNNNNISSR	PBANKA_1033900	40S ribosomal protein S8e, putative	N/A	0.32916	0.646981	0.189108
YEEINKEETANASDFNYTEHINNMK	PBANKA_1105100	DNA mismatch repair protein MSH6, putative	MSH6	0.32916	0.606355	0.217273
[truncated: 4,325 more rows]
