# Supplementary material for: A divergent Plasmodium NEK4 acts as a key regulator driving the early events of meiosis
Source: Nat Commun. 2026 May 12;17:6343. doi: 10.1038/s41467-026-73169-y (PMC13376596; doi:10.1038/s41467-026-73169-y)
Supplement: Supplementary file 10 — Supplementary Data 8 [file 41467_2026_73169_MOESM10_ESM.xlsx]

## Sheet: Supplementary Data 8
Supplementary Data 8: Quantitative proteomics of WT 2 hpa versus WT 0 hpa parasites
Accession	Gene product	Gene symbol	Abundance Ratio (Log2)	Abundance Ratio P-Value	minus log10 p value
PBANKA_0514900	ookinete surface protein P28	P28	4.07	7e-05	4.15483
PBANKA_1134900	zinc finger protein	Pb103	3.55	0.000564078	3.24866
PBANKA_0515000	ookinete surface protein P25	P25	2.42	0.00042148	3.37522
PBANKA_0106300	conserved Plasmodium protein, unknown function	106300	2.39	0.000381465	3.41855
PBANKA_0902900	PH-like domain-containing protein, putative	902900	2.11	0.00017917	3.74674
PBANKA_0612400	AP2 domain transcription factor AP2-Z	AP2-Z	2.01	0.000440785	3.35577
PBANKA_0714000	meiotic recombination protein DMC1	DMC1	1.91	0.000191961	3.71679
PBANKA_1439100	BRO1 domain-containing protein, putative	1439100	1.85	0.000180998	3.74233
PBANKA_0823100	S-adenosylmethionine synthetase, putative	SAMS	1.09	0.480216	0.318563
PBANKA_1116800	BFR1 domain-containing protein, putative	N/A	1	0.243964	0.612674
PBANKA_1035400	glideosome associated protein with multiple membrane spans 3, putative	GAPM3	0.94	0.00195881	2.70801
PBANKA_1214700	conserved Plasmodium protein, unknown function	N/A	0.9	0.0261836	1.58197
PBANKA_0523900	glideosome associated protein with multiple membrane spans 2, putative	GAPM2	0.89	0.150696	0.821898
PBANKA_0207500	cyclin-dependent kinases regulatory subunit, putative	N/A	0.87	0.440853	0.355706
PBANKA_0938500	succinate--CoA ligase [ADP-forming] subunit alpha, putative	N/A	0.8	0.0207303	1.68339
PBANKA_1319500	LCCL domain-containing protein	CCP2	0.77	0.000879879	3.05558
PBANKA_0621600	conserved Plasmodium protein, unknown function	N/A	0.75	0.390042	0.408889
PBANKA_0712900	high mobility group protein B2	HMGB2	0.74	0.116872	0.93229
PBANKA_0405300	40S ribosomal protein S23, putative	N/A	0.74	0.150321	0.822979
PBANKA_0407700	60S acidic ribosomal protein P2, putative	N/A	0.71	0.0257932	1.5885
PBANKA_0620800	conserved protein, unknown function	N/A	0.69	0.359285	0.444561
PBANKA_0403000	60S ribosomal protein L44, putative	RPL44	0.68	0.0698684	1.15572
PBANKA_1013200	succinate--CoA ligase [ADP-forming] subunit beta, putative	N/A	0.68	0.0932386	1.0304
PBANKA_1341900	ubiquitin-activating enzyme, putative	N/A	0.68	0.870757	0.0601032
PBANKA_0511400	peroxiredoxin, putative	nPrx	0.67	0.284849	0.545385
PBANKA_0943600	60S acidic ribosomal protein P1, putative	N/A	0.67	0.321944	0.492219
PBANKA_1456800	vacuolar-sorting protein SNF7, putative	SNF7	0.67	0.339338	0.469368
PBANKA_1358900	dynactin subunit 2, putative	N/A	0.67	0.738216	0.131816
PBANKA_0204500	LCCL domain-containing protein, putative	CCp5	0.65	0.131022	0.882656
PBANKA_0808200	proteasome subunit alpha type-3, putative	N/A	0.65	0.167658	0.775576
PBANKA_0819000	glideosome-associated protein 50, putative	GAP50	0.64	0.0256037	1.5917
PBANKA_1244000	cell cycle regulator protein, putative	N/A	0.64	0.0782413	1.10656
PBANKA_0509300	glutamine--fructose-6-phosphate aminotransferase [isomerizing], putative	N/A	0.64	0.119328	0.923258
PBANKA_1105300	conserved Plasmodium protein, unknown function	N/A	0.64	0.361316	0.442113
PBANKA_0807600	40S ribosomal protein S11, putative	RPS11	0.63	0.082022	1.08607
PBANKA_1035200	LCCL domain-containing protein	CCp3	0.63	0.146773	0.833355
PBANKA_1305700	vacuolar protein sorting-associated protein 60, putative	VPS60	0.63	0.236691	0.625819
PBANKA_1018400	protein arginine N-methyltransferase 1, putative	PRMT1	0.62	0.184655	0.733639
PBANKA_1144800	conserved protein, unknown function	N/A	0.61	0.153179	0.8148
PBANKA_0803400	40S ribosomal protein S29, putative	N/A	0.61	0.477943	0.320624
PBANKA_0923600	GrpE protein homolog, mitochondrial, putative	MGE1	0.6	0.0896354	1.04752
PBANKA_0909500	AAA family ATPase, putative	N/A	0.6	0.167432	0.77616
PBANKA_1306000	replication factor A protein 3, putative	RPA3	0.6	0.183278	0.73689
PBANKA_1329500	protein phosphatase containing kelch-like domains	PPKL	0.6	0.310126	0.508462
PBANKA_1300700	LCCL domain-containing protein	CCp1	0.59	0.11084	0.955305
PBANKA_1218900	elongation factor 1-delta, putative	EF-1delta	0.58	0.00581078	2.23577
PBANKA_1110500	translationally-controlled tumor protein homolog	TCTP	0.58	0.00902377	2.04461
PBANKA_1431050	10 kDa chaperonin, putative	CPN10	0.58	0.0471935	1.32612
PBANKA_0928200	conserved protein, unknown function	N/A	0.58	0.862597	0.0641919
PBANKA_1226800	DNA repair and recombination protein RAD54, putative	RAD54	0.57	0.0238848	1.62188
PBANKA_0210100	vacuolar protein sorting-associated protein VTA1, putative	N/A	0.56	0.0168479	1.77345
PBANKA_0314500	40S ribosomal protein S26, putative	RPS26	0.56	0.151676	0.819084
PBANKA_0405500	60S ribosomal protein L7, putative	N/A	0.56	0.210781	0.676169
PBANKA_0521500	conserved Plasmodium protein, unknown function	N/A	0.56	0.213935	0.669719
PBANKA_0919900	ATP-dependent 6-phosphofructokinase, putative	PFK11	0.56	0.214124	0.669334
PBANKA_0902300	female development protein FD2	FD2	0.56	0.232369	0.633823
PBANKA_0315600	40S ribosomal protein S30, putative	N/A	0.56	0.858215	0.0664038
PBANKA_0301300	conserved protein, unknown function	N/A	0.55	0.0242722	1.61489
PBANKA_0206500	ras-related protein Rab-5C, putative	RAB5c	0.55	0.242876	0.614616
PBANKA_1450700	clustered-asparagine-rich protein, putative	CARP	0.54	0.0475783	1.32259
PBANKA_1113000	purine nucleoside phosphorylase, putative	PNP	0.54	0.0820791	1.08577
PBANKA_0931100	conserved protein, unknown function	N/A	0.54	0.133432	0.874741
PBANKA_0934200	ubiquitin domain-containing protein DSK2, putative	DSK2	0.53	0.0050882	2.29344
PBANKA_0209200	parasite-infected erythrocyte surface protein	PIESP15	0.53	0.0371575	1.42995
PBANKA_1228600	conserved protein, unknown function	N/A	0.53	0.0672135	1.17254
PBANKA_1407600	60S ribosomal protein L24, putative	N/A	0.53	0.186269	0.729859
PBANKA_1217700	ATP-dependent RNA helicase DDX6	DOZI	0.53	0.270319	0.568124
PBANKA_1359700	6-cysteine protein P47	P47	0.52	0.13079	0.883425
PBANKA_1112300	ras-related protein Rab-1B, putative	RAB1b	0.52	0.321975	0.492178
PBANKA_0307000	60S ribosomal protein L37ae, putative	N/A	0.51	0.0391243	1.40755
PBANKA_1434900	raf kinase inhibitor, putative	RKIP	0.51	0.150998	0.821029
PBANKA_0609900	heat shock protein DNAJ homologue Pfj4, putative	N/A	0.51	0.756095	0.121423
PBANKA_1463200	vacuolar protein sorting-associated protein 26, putative	VPS26	0.5	0.231054	0.636287
PBANKA_1426900	ATP-dependent RNA helicase DBP1, putative	DBP1	0.5	0.374001	0.427127
PBANKA_1210200	PRE-binding protein, putative	PREBP	0.5	0.999886	4.93e-05
PBANKA_1039400	ribosomal protein S27a, putative	N/A	0.49	0.0318816	1.49646
PBANKA_0906400	60S ribosomal protein L35ae, putative	N/A	0.49	0.126333	0.898483
PBANKA_1022300	mannose-1-phosphate guanyltransferase, putative	N/A	0.49	0.251439	0.599568
PBANKA_1019400	60S ribosomal protein L7-3, putative	N/A	0.49	0.25161	0.599273
PBANKA_1124900	oxidoreductase, putative	N/A	0.48	0.0912216	1.0399
PBANKA_0507100	cytochrome c oxidase subunit ApiCOX13, putative	N/A	0.48	0.21502	0.667521
PBANKA_0505800	deoxyribose-phosphate aldolase, putative	DPA	0.48	0.219762	0.658047
PBANKA_1210900	phosphoglucomutase, putative	N/A	0.48	0.312457	0.50521
PBANKA_1115200	gamete egress protein GEP	GEP	0.47	0.368581	0.433467
PBANKA_1413900	zinc finger (CCCH type) protein, putative	N/A	0.47	0.383263	0.416503
PBANKA_1325000	40S ribosomal protein S28e, putative	N/A	0.47	0.991016	0.00391941
PBANKA_0926600	protein GCN20, putative	GCN20	0.46	0.0820992	1.08566
PBANKA_1039700	cytochrome c oxidase subunit ApiCOX19, putative	N/A	0.46	0.1328	0.876803
PBANKA_0208000	cyclase-associated protein	C-CAP	0.46	0.16348	0.786535
PBANKA_0523100	eukaryotic initiation factor 4A-III, putative	EIF4A3	0.46	0.330511	0.480814
PBANKA_0828000	gametocyte development protein GD1	GD1	0.46	0.470433	0.327502
PBANKA_0914400	heat shock protein 70, putative	UIS24	0.46	0.999993	2.98e-06
PBANKA_0407300	OMD protein	OMD	0.45	0.137586	0.861426
PBANKA_0933900	glyoxalase I, putative	GLO1	0.45	0.138779	0.857675
PBANKA_1324400	60S ribosomal protein L27, putative	RPL27	0.45	0.2141	0.669383
PBANKA_0620200	respiratory chain complex 3 associated protein 1, putative	N/A	0.45	0.246747	0.607748
PBANKA_1439200	polyadenylate-binding protein 1, putative	PABP1	0.45	0.594296	0.225998
PBANKA_1364300	glycerol kinase, putative	N/A	0.44	0.254816	0.593773
PBANKA_0404700	glutaredoxin 1, putative	GRX1	0.44	0.310849	0.507451
PBANKA_1117500	ribosomal protein L27a, putative	N/A	0.44	0.339104	0.469668
PBANKA_1139900	reticulon-like protein, putative	RTN1	0.44	0.370049	0.431741
PBANKA_0924400	13 kDa ribonucleoprotein-associated protein, putative	SNU13	0.44	0.500264	0.3008
PBANKA_0904500	SUMO-activating enzyme subunit 1, putative	AOS1	0.43	0.0155096	1.8094
PBANKA_0501700	phosphomannomutase, putative	HAD5	0.43	0.0854659	1.06821
PBANKA_1359000	protein transport protein SEC61 subunit alpha, putative	SEC61A	0.43	0.1583	0.800519
PBANKA_0313600	conserved Plasmodium protein, unknown function	N/A	0.43	0.344004	0.463436
PBANKA_1448900	DNA polymerase epsilon subunit B, putative	N/A	0.43	0.682327	0.166007
PBANKA_0924900	eukaryotic peptide chain release factor GTP-binding subunit, putative	ERF3	0.42	0.356593	0.447827
PBANKA_1233500	mRNA-binding protein PUF1	PUF1	0.42	0.365205	0.437464
PBANKA_0711300	conserved protein, unknown function	N/A	0.42	0.367744	0.434455
PBANKA_1301300	trailer hitch homolog	CITH	0.42	0.446113	0.350555
PBANKA_1328400	cytochrome c oxidase subunit 6A, putative	COX6A	0.41	0.171392	0.76601
PBANKA_1138300	transmembrane and coiled-coil domain-containing protein 1, putative	TMCO1	0.41	0.17914	0.746807
PBANKA_1026300	conserved protein, unknown function	N/A	0.41	0.180852	0.742678
PBANKA_1222900	26S proteasome regulatory subunit RPN10, putative	RPN10	0.41	0.215939	0.665669
PBANKA_1354500	60S ribosomal protein L18-2, putative	N/A	0.41	0.34178	0.466254
PBANKA_1010800	CCR4-associated factor 16, putative	CAF16	0.41	0.540791	0.266971
PBANKA_1204400	DNA/RNA-binding protein Alba 3, putative	ALBA3	0.41	0.602906	0.21975
PBANKA_0715200	eukaryotic translation initiation factor 3 subunit G, putative	EIF3G	0.41	0.898926	0.0462762
PBANKA_1141700	ubiquitin-60S ribosomal protein L40, putative	N/A	0.4	0.00354693	2.45015
PBANKA_0214000	dynein heavy chain, putative	DHC3	0.4	0.0789941	1.10241
PBANKA_0404800	FAD-dependent glycerol-3-phosphate dehydrogenase, putative	N/A	0.4	0.205987	0.68616
PBANKA_0831800	elongation factor Tu, putative	N/A	0.4	0.381933	0.418013
PBANKA_1358600	isocitrate dehydrogenase [NADP], mitochondrial, putative	IDH	0.4	0.433088	0.363424
PBANKA_1221200	60S ribosomal protein L34, putative	RPL34	0.4	0.886143	0.0524963
PBANKA_0110200	lsm12, putative	N/A	0.39	0.00363033	2.44005
PBANKA_1210700	cytochrome b-c1 complex subunit 7, putative	QCR7	0.39	0.0762808	1.11758
PBANKA_1355200	aconitate hydratase, putative	IRP	0.39	0.170227	0.768971
PBANKA_0917900	26S protease regulatory subunit 6A, putative	RPT5	0.39	0.308524	0.510711
PBANKA_0707400	RNA-binding protein, putative	N/A	0.39	0.397791	0.400345
PBANKA_0943200	casein kinase II beta chain, putative	N/A	0.38	0.00259423	2.58599
PBANKA_1358200	cytochrome c oxidase subunit ApiCOX16, putative	N/A	0.38	0.0216295	1.66495
PBANKA_1445100	ATP-dependent protease subunit ClpQ, putative	ClpQ	0.38	0.0340132	1.46835
PBANKA_0804000	60S ribosomal protein L37, putative	RPL37	0.38	0.0486831	1.31262
PBANKA_1219200	cytochrome c oxidase subunit 4, putative	COX4	0.38	0.139779	0.854557
PBANKA_0514500	26S proteasome regulatory subunit RPN9, putative	RPN9	0.38	0.318911	0.49633
PBANKA_0520200	ADP,ATP carrier protein 1, putative	AAC1	0.38	0.322231	0.491833
PBANKA_1362000	glutamate--tRNA ligase, putative	GluRS	0.38	0.340979	0.467273
PBANKA_0911400	CLPTM1 domain-containing protein, putative	N/A	0.38	0.362494	0.440699
PBANKA_0714800	ribosome assembly protein RRB1, putative	RRB1	0.38	0.383761	0.415939
PBANKA_0503600	60S ribosomal protein L30e, putative	N/A	0.38	0.863958	0.0635075
PBANKA_1441900	DNA helicase 60, putative	DH60	0.38	0.999838	7.02e-05
PBANKA_1209800	proteasome subunit beta type-5, putative	N/A	0.37	0.0310594	1.50781
PBANKA_1018100	ABC transporter G family member 2	ABCG2	0.37	0.078231	1.10662
PBANKA_1237900	mitochondrial-processing peptidase subunit alpha, putative	QCR2	0.37	0.0957295	1.01895
PBANKA_1451500	conserved Plasmodium protein, unknown function	N/A	0.37	0.257408	0.589378
PBANKA_0715500	phosphoglucomutase-2	PGM2	0.37	0.294837	0.530418
PBANKA_1452300	conserved protein, unknown function	N/A	0.37	0.302236	0.519653
PBANKA_0938300	heat shock protein HspJ62	HSPJ62	0.37	0.325965	0.486829
PBANKA_0826300	thioredoxin-like protein 2, putative	TLP2	0.37	0.373296	0.427946
PBANKA_1413200	pinin/SDK/MemA domain-containing protein, putative	N/A	0.37	0.413277	0.383758
PBANKA_1023900	glutathione S-transferase, putative	GST	0.37	0.623779	0.204969
PBANKA_0407400	aurora-related kinase ARK2	ARK2	0.37	0.749055	0.125486
PBANKA_1003300	TMEM33 domain-containing protein	TMEM33	0.37	1	1.9e-07
PBANKA_0715700	lysine decarboxylase-like protein, putative	N/A	0.36	0.0411933	1.38517
PBANKA_1452900	dynactin subunit 3, putative	N/A	0.36	0.0525558	1.27938
PBANKA_1315500	sortilin, putative	SORTLR	0.36	0.152352	0.817152
PBANKA_0617900	apoptosis-inducing factor, putative	AIF	0.36	0.218172	0.661202
PBANKA_1236300	ATP-dependent RNA helicase DDX1, putative	DDX1	0.36	0.226141	0.64562
PBANKA_0806100	CCR4 domain-containing protein 4, putative	CCR4-4	0.36	0.278708	0.55485
PBANKA_1463900	HSP20-like chaperone, putative	N/A	0.36	0.317743	0.497924
PBANKA_1302800	thioredoxin peroxidase 1	TPx1	0.36	0.498107	0.302677
PBANKA_0905000	40S ribosomal protein S21, putative	RPS21	0.36	0.815063	0.0888087
PBANKA_1007000	chaperone protein DnaJ, putative	N/A	0.36	0.994047	0.00259307
PBANKA_0918100	60S ribosomal protein L38, putative	RPL38	0.35	0.119844	0.921384
PBANKA_1417300	translocation protein SEC63, putative	SEC63	0.35	0.126098	0.899292
PBANKA_0408400	phosphoglycerate mutase, putative	N/A	0.35	0.233546	0.631628
PBANKA_1419100	dihydrolipoyllysine-residue succinyltransferase component of 2-oxoglutarate dehydrogenase complex, putative	N/A	0.35	0.372056	0.429391
PBANKA_0932200	peptidyl-prolyl cis-trans isomerase, putative	N/A	0.35	0.419426	0.377345
PBANKA_0717800	60S ribosomal protein L15, putative	N/A	0.35	0.439954	0.356593
PBANKA_1333300	conserved Plasmodium protein, unknown function	N/A	0.35	0.468054	0.329704
PBANKA_1462700	THO complex subunit 2, putative	THO2	0.35	0.470383	0.327548
PBANKA_0605600	conserved Plasmodium protein, unknown function	N/A	0.35	0.584444	0.233257
PBANKA_1140600	DNA-directed RNA polymerases I, II, and III subunit RPABC1, putative	RPB5	0.35	0.80105	0.0963403
PBANKA_0923400	60S ribosomal protein L35, putative	RPL35	0.35	0.90695	0.0424165
PBANKA_1215500	translation machinery-associated protein 7, putative	TMA7	0.35	0.991886	0.00353839
PBANKA_0616700	NIMA related kinase 4	NEK4	0.34	0.135963	0.866579
PBANKA_1341100	respiratory chain complex 3 associated protein 2, putative	N/A	0.34	0.173064	0.761793
PBANKA_0506700	citrate synthase, mitochondrial, putative	CS	0.34	0.28017	0.552579
PBANKA_0906500	60S ribosomal protein L28, putative	N/A	0.34	0.329074	0.482707
PBANKA_1302200	translocation protein SEC62, putative	N/A	0.34	0.348718	0.457525
PBANKA_1113500	ras-related protein Rab-1A, putative	RAB1a	0.34	0.368187	0.433932
PBANKA_0806400	PAT complex subunit CCDC47, putative	N/A	0.34	0.386509	0.41284
PBANKA_1434400	secreted ookinete protein, putative	PSOP17	0.34	0.430368	0.36616
PBANKA_0941500	40S ribosomal protein S4, putative	RPS4	0.34	0.462111	0.335253
PBANKA_0410600	60S ribosomal protein L26, putative	N/A	0.34	0.596936	0.224072
PBANKA_0810200	conserved Plasmodium protein, unknown function	N/A	0.34	0.621959	0.206238
PBANKA_1421300	phosphoglycolate phosphatase	PGP	0.34	0.662253	0.178976
PBANKA_0937700	60S ribosomal protein L36, putative	RPL36	0.34	0.873865	0.0585557
PBANKA_1338600	60S ribosomal protein L23, putative	RPL23	0.34	0.993427	0.00286389
PBANKA_0506600	serine/arginine-rich splicing factor 4, putative	SRSF4	0.33	0.00998856	2.0005
PBANKA_1345000	PITH domain-containing protein, putative	N/A	0.33	0.0683065	1.16554
PBANKA_1202100	MKT1 domain-containing protein, putative	N/A	0.33	0.135503	0.868052
PBANKA_0601100	mitochondrial phosphate carrier protein, putative	PIC	0.33	0.277944	0.556042
PBANKA_1360300	DNA/RNA-binding protein Alba 4, putative	ALBA4	0.33	0.283276	0.547791
PBANKA_1435200	female development protein FD4	FD4	0.33	0.361903	0.441408
PBANKA_0415000	Maf-like protein, putative	N/A	0.33	0.698479	0.155847
PBANKA_0414100	inorganic pyrophosphatase, putative	PPase	0.33	0.763438	0.117226
PBANKA_0617100	60S ribosomal protein L11a, putative	N/A	0.33	0.833203	0.0792489
PBANKA_1200800	transformer-2 protein homolog beta, putative	TRA2B	0.33	0.960909	0.0173177
PBANKA_1301400	proteasome subunit alpha type-1, putative	N/A	0.32	0.0477054	1.32143
PBANKA_0813400	alkaline phosphatase, putative	N/A	0.32	0.0678366	1.16854
PBANKA_1303500	cytochrome c oxidase subunit NDUFA4, putative	NDUFA4	0.32	0.172949	0.762081
PBANKA_1453300	acyl-CoA synthetase, putative	ACS11	0.32	0.370681	0.431
PBANKA_0209300	actin-related protein ARP1	ARP1	0.32	0.407552	0.389817
PBANKA_1038800	EGF domain-containing protein, putative	N/A	0.32	0.709053	0.149322
PBANKA_1202400	60S ribosomal protein L13, putative	N/A	0.32	0.946984	0.0236573
PBANKA_0506100	PHAX domain-containing protein, putative	N/A	0.32	0.970502	0.0130035
PBANKA_1142800	conserved protein, unknown function	N/A	0.32	0.989266	0.00468711
PBANKA_1033200	DNA damage-inducible protein 1, putative	DDI1	0.32	0.999236	0.000331881
PBANKA_1321000	MA3 domain-containing protein, putative	N/A	0.31	0.109225	0.961678
PBANKA_1009500	glutamate synthase [NADH], putative	N/A	0.31	0.177729	0.750242
PBANKA_0522400	steroid dehydrogenase, putative	N/A	0.31	0.211967	0.673731
PBANKA_1303300	cytochrome b-c1 complex subunit Rieske, putative	N/A	0.31	0.217359	0.662822
PBANKA_0712600	14-3-3 protein	14-3-3I	0.31	0.262496	0.580878
PBANKA_1425400	proteasome activator complex subunit 4, putative	N/A	0.31	0.279131	0.554192
PBANKA_0520600	enhancer of rudimentary homolog, putative	ERH	0.31	0.402165	0.395595
PBANKA_1235600	adenosylhomocysteinase, putative	SAHH	0.31	0.579308	0.237091
PBANKA_1364200	60S ribosomal protein L17, putative	N/A	0.31	0.667604	0.175481
PBANKA_1104800	actin-like protein, putative	ALP2b	0.31	0.918215	0.0370557
PBANKA_0833100	M18 aspartyl aminopeptidase, putative	M18AAP	0.3	0.134858	0.870123
PBANKA_1035500	vacuolar protein sorting-associated protein 29, putative	VPS29	0.3	0.169596	0.770583
PBANKA_0929100	acyl-CoA-binding protein, putative	N/A	0.3	0.18862	0.724412
PBANKA_1120100	tetratricopeptide repeat protein, putative	N/A	0.3	0.245945	0.609162
PBANKA_0601600	nuclear export mediator factor NEMF, putative	NEMF	0.3	0.246873	0.607527
PBANKA_1028400	60S ribosomal protein L10, putative	N/A	0.3	0.287209	0.541802
PBANKA_1407000	conserved Plasmodium protein, unknown function	N/A	0.3	0.290233	0.537254
PBANKA_1423600	40S ribosomal protein S16, putative	N/A	0.3	0.305606	0.514839
PBANKA_0912300	tudor staphylococcal nuclease, putative	TSN	0.3	0.40372	0.39392
PBANKA_1306200	tRNA import protein tRIP	tRIP	0.3	0.404054	0.393561
PBANKA_1401300	40S ribosomal protein S7, putative	N/A	0.3	0.408066	0.38927
PBANKA_0401400	RNA-binding protein, putative	N/A	0.3	0.439389	0.35715
PBANKA_0505600	endomembrane protein 70, putative	N/A	0.3	0.452456	0.344423
PBANKA_0414900	dynein intermediate light chain, putative	N/A	0.3	0.502215	0.29911
PBANKA_0511900	60S ribosomal protein L3, putative	RPL3	0.3	0.536256	0.270628
PBANKA_1443900	PhIL1-interacting candidate PIC1, putative	N/A	0.3	0.550492	0.259249
PBANKA_1229200	60S ribosomal protein L19, putative	N/A	0.3	0.599187	0.222438
PBANKA_1018600	60S ribosomal protein L21, putative	RPL21	0.3	0.643123	0.191706
PBANKA_1001100	ubiquitin-specific protease, putative	N/A	0.3	0.739704	0.130942
PBANKA_1201900	40S ribosomal protein S20e, putative	N/A	0.3	0.9982	0.000782514
PBANKA_1116500	mitochondrial import receptor subunit TOM40, putative	TOM40	0.29	0.0953492	1.02068
PBANKA_0922800	small nuclear ribonucleoprotein Sm D1, putative	SNRPD1	0.29	0.107997	0.966588
PBANKA_1315300	LCCL domain-containing protein	LAP5	0.29	0.159808	0.796402
PBANKA_0418300	protein RER1, putative	RER1	0.29	0.248857	0.60405
PBANKA_1132400	conserved Plasmodium protein, unknown function	N/A	0.29	0.289209	0.538788
PBANKA_0918300	major facilitator superfamily-related transporter, putative	MFR5	0.29	0.462078	0.335284
PBANKA_0402300	lipoamide acyltransferase component of branched-chain alpha-keto acid dehydrogenase complex, putative	BCKDH-E2	0.29	0.48529	0.313999
PBANKA_0404600	activator of Hsp90 ATPase, putative	AHA1	0.29	0.559484	0.252212
PBANKA_0406000	apicomplexan kinetochore protein 10	AKIT10	0.29	0.588544	0.230221
PBANKA_1008200	cGMP-dependent protein kinase	PKG	0.29	0.611984	0.21326
PBANKA_1027900	small nuclear ribonucleoprotein-associated protein B, putative	SMB1	0.29	0.660596	0.180064
PBANKA_1307000	apicomplexan kinetochore protein 9	AKIT9	0.29	0.67102	0.173265
PBANKA_1032700	CUGBP Elav-like family member 2, putative	CELF2	0.29	0.830385	0.0807205
PBANKA_0818900	endoplasmic reticulum chaperone BiP, putative	BIP	0.29	0.843144	0.0740983
PBANKA_1235300	bis(5'-nucleosyl)-tetraphosphatase [asymmetrical], putative	N/A	0.29	0.894326	0.0485042
PBANKA_1409800	ATP synthase subunit gamma, mitochondrial, putative	N/A	0.28	0.0526829	1.27833
PBANKA_1228200	glutamate dehydrogenase, putative	GDH3	0.28	0.119358	0.923147
PBANKA_1028700	26S proteasome regulatory subunit RPN13, putative	RPN13	0.28	0.14759	0.830943
PBANKA_0710100	2-oxoglutarate dehydrogenase E1 component, putative	KDH	0.28	0.170455	0.768391
PBANKA_1429700	W2 domain-containing protein, putative	N/A	0.28	0.378203	0.422275
PBANKA_1107300	nuclear protein localization protein 4, putative	NPL4	0.28	0.557336	0.253883
PBANKA_1345600	elongation factor Tu, putative	N/A	0.28	0.60485	0.218352
PBANKA_0827500	glutamine-dependent NAD(+) synthetase, putative	NADSYN	0.28	0.644812	0.190567
PBANKA_1219500	chloroquine resistance transporter, putative	CRT	0.28	0.673825	0.171453
PBANKA_1134700	conserved Plasmodium protein, unknown function	N/A	0.28	0.688295	0.162225
PBANKA_1003400	amino acid decarboxylase AAD, putative	AAD	0.28	0.757425	0.12066
PBANKA_0507400	orotidine 5'-phosphate decarboxylase, putative	OMPDC	0.28	0.820745	0.0857918
PBANKA_1416300	40S ribosomal protein S19, putative	RPS19	0.28	0.993287	0.00292513
PBANKA_0943300	actin-like protein, putative	ALP2a	0.28	0.999351	0.000282072
PBANKA_1338300	60S ribosomal protein L6, putative	N/A	0.28	0.999709	0.000126313
PBANKA_0315200	small nuclear ribonucleoprotein Sm D2, putative	SNRPD2	0.27	0.0129411	1.88803
PBANKA_0518700	methionine--tRNA ligase, putative	N/A	0.27	0.114447	0.941397
PBANKA_1331900	eukaryotic initiation factor 4a, putative	eIF4A	0.27	0.131844	0.879939
PBANKA_1012800	voltage-dependent anion-selective channel protein, putative	N/A	0.27	0.1555	0.808269
PBANKA_0833000	profilin	PFN	0.27	0.161465	0.791922
PBANKA_1428800	succinate dehydrogenase [ubiquinone] iron-sulfur subunit, mitochondrial, putative	SDHB	0.27	0.221252	0.655113
PBANKA_1241900	ubiquitin-conjugating enzyme E2 13, putative	UBC13	0.27	0.228387	0.641328
PBANKA_1447000	cytochrome b5, putative	N/A	0.27	0.243586	0.613348
PBANKA_1359300	VPS13 domain-containing protein, putative	N/A	0.27	0.275736	0.559507
PBANKA_1409900	AP-1 complex subunit mu-1, putative	AP1M1	0.27	0.387343	0.411904
PBANKA_1347600	eukaryotic translation initiation factor 6, putative	N/A	0.27	0.409039	0.388235
PBANKA_1105400	small ubiquitin-related modifier, putative	SUMO	0.27	0.481899	0.317044
PBANKA_0402100	spindle pole body protein, putative	N/A	0.27	0.515053	0.288148
PBANKA_1445400	protein transport protein SEC13	SEC13	0.27	0.594472	0.225868
PBANKA_1457800	ADP-ribosylation factor GTPase-activating protein 1, putative	ARFGAP1	0.27	0.601437	0.22081
PBANKA_1351300	conserved Plasmodium protein, unknown function	N/A	0.27	0.613355	0.212288
PBANKA_1458800	kinesin-15	N/A	0.27	0.808888	0.0921116
PBANKA_1336900	conserved Plasmodium protein, unknown function	N/A	0.27	0.908504	0.0416733
PBANKA_0107100	proteasome subunit alpha type-2, putative	N/A	0.27	0.931054	0.0310249
PBANKA_1135700	CUGBP Elav-like family member 1, putative	CELF1	0.27	0.949487	0.0225108
PBANKA_0103300	GYF domain-containing protein, putative	N/A	0.27	0.998218	0.000774633
PBANKA_0916400	ubiquitin-like protein, putative	N/A	0.27	0.998501	0.000651515
PBANKA_0823500	glutamine synthetase	N/A	0.26	0.123131	0.909631
PBANKA_0917500	structural maintenance of chromosomes protein 1, putative	SMC1	0.26	0.319099	0.496075
PBANKA_1029800	glycylpeptide N-tetradecanoyltransferase, putative	NMT	0.26	0.398413	0.399666
PBANKA_0607800	cytosolic iron-sulfur protein assembly protein 1, putative	CIA1	0.26	0.46362	0.333837
PBANKA_0936100	acylphosphatase, putative	N/A	0.26	0.558643	0.252866
PBANKA_0823000	ubiquitin-like protein, putative	N/A	0.26	0.982121	0.00783487
PBANKA_1231700	60S ribosomal protein L2, putative	RPL2	0.26	0.999864	5.92e-05
PBANKA_1019700	NTF2-like domain-containing protein	N/A	0.26	0.999961	1.7e-05
PBANKA_1242700	AP-1/2 complex subunit beta, putative	N/A	0.25	0.0355703	1.44891
PBANKA_1437300	endoplasmin, putative	GRP94	0.25	0.0801849	1.09591
PBANKA_0719400	LETM1-like protein, putative	N/A	0.25	0.182214	0.739418
PBANKA_0919300	spermidine synthase, putative	SPDS	0.25	0.218194	0.661157
PBANKA_0109200	transcription elongation factor SPT5, putative	SPT5	0.25	0.357544	0.44667
PBANKA_1031900	eukaryotic translation initiation factor 2 subunit gamma, putative	eIF2gamma	0.25	0.371484	0.43006
PBANKA_1127800	DnaJ protein, putative	N/A	0.25	0.454221	0.342732
PBANKA_1320900	thioredoxin 1, putative	TRX1	0.25	0.528728	0.276768
PBANKA_0939700	vacuolar fusion protein CCZ1, putative	N/A	0.25	0.610857	0.214061
PBANKA_0820000	DnaJ protein, putative	N/A	0.25	0.698791	0.155652
PBANKA_1033800	conserved protein, unknown function	N/A	0.25	0.756363	0.121269
PBANKA_0415200	vacuolar protein sorting-associated protein 46, putative	VPS46	0.25	0.801708	0.0959838
PBANKA_0813500	SAP domain-containing protein, putative	N/A	0.25	0.815371	0.0886445
PBANKA_1037300	conserved Plasmodium protein, unknown function	N/A	0.25	0.866348	0.0623074
PBANKA_0405600	end-binding protein 1	EB1	0.25	0.993398	0.00287681
PBANKA_1215600	40S ribosomal protein S3A, putative	RPS3A	0.25	0.999796	8.87e-05
PBANKA_0828100	fumarate hydratase, putative	FH	0.24	0.119278	0.923441
PBANKA_1459300	actin I	ACT1	0.24	0.165953	0.780016
PBANKA_1450300	ATP synthase subunit beta, mitochondrial	ATPbeta	0.24	0.254181	0.594857
PBANKA_0518200	flavoprotein subunit of succinate dehydrogenase, putative	SDHA	0.24	0.256449	0.590999
PBANKA_0212100	eukaryotic translation initiation factor 2 subunit alpha	eIF2alpha	0.24	0.278245	0.555572
PBANKA_1352000	elongation factor 1-gamma, putative	EF-1gamma	0.24	0.341301	0.466863
PBANKA_1351900	60S ribosomal protein L6, putative	RPL6	0.24	0.360585	0.442992
PBANKA_0801200	erythrocyte membrane-associated antigen, putative	N/A	0.24	0.414553	0.38242
PBANKA_1430800	thioredoxin peroxidase 2, putative	Trx-Px2	0.24	0.453924	0.343016
PBANKA_1239900	acyl-CoA synthetase, putative	ACS10	0.24	0.463096	0.334329
PBANKA_0923200	ATP synthase F0 subunit b-like protein, putative	ICAP2	0.24	0.54495	0.263644
PBANKA_1130800	phosphoinositide phosphatase SAC1, putative	SAC1	0.24	0.57462	0.24062
PBANKA_1217000	peptidase, putative	N/A	0.24	0.577965	0.238098
PBANKA_0704100	ubiquitin conjugation factor E4 B, putative	UBE4B	0.24	0.683118	0.165504
PBANKA_0924300	endoplasmic reticulum oxidoreductin, putative	ERO1	0.24	0.70569	0.151386
PBANKA_0410400	glycogen synthase kinase-3 beta, putative	GSK3beta	0.24	0.70959	0.148992
PBANKA_1311700	multidrug resistance protein 2, putative	MDR2	0.24	0.742856	0.129095
PBANKA_0805900	kinesin-8X	N/A	0.24	0.921949	0.0352932
PBANKA_0801900	RNA cytosine C(5)-methyltransferase, putative	NSUN1	0.24	0.930142	0.0314505
PBANKA_1231800	60S ribosomal protein L12, putative	N/A	0.24	0.932044	0.0305635
PBANKA_1461800	26S protease regulatory subunit 8, putative	RPT6	0.24	0.947282	0.0235205
PBANKA_1135100	40S ribosomal protein S15, putative	RPS15	0.24	0.968347	0.0139689
PBANKA_1343900	PUB domain-containing protein, putative	N/A	0.24	0.998926	0.000466713
PBANKA_0404200	ubiquitin-conjugating enzyme MMS2, putative	N/A	0.23	0.0623983	1.20483
PBANKA_1357200	endoplasmic reticulum chaperone GRP170, putative	GRP170	0.23	0.097296	1.0119
PBANKA_1222100	regulator of chromosome condensation, putative	N/A	0.23	0.121747	0.914541
PBANKA_1103100	actin-depolymerizing factor 1	ADF1	0.23	0.196599	0.706418
PBANKA_0615600	thioredoxin-like protein	N/A	0.23	0.248366	0.604908
PBANKA_0934300	UDP-galactose transporter, putative	UGT	0.23	0.332857	0.477742
PBANKA_1351800	26S proteasome regulatory subunit RPN3, putative	RPN3	0.23	0.38632	0.413053
PBANKA_0520900	antigen UB05, putative	N/A	0.23	0.428028	0.368528
PBANKA_1209000	eukaryotic translation initiation factor 2 subunit beta, putative	eIF2beta	0.23	0.428345	0.368207
PBANKA_0303600	26S proteasome regulatory subunit RPN1, putative	RPN1	0.23	0.470745	0.327215
PBANKA_0604800	eukaryotic translation initiation factor 3 subunit C, putative	EIF3C	0.23	0.565401	0.247643
PBANKA_0103900	KH domain-containing protein, putative	N/A	0.23	0.667443	0.175586
PBANKA_1321700	berghepain-1	BP1	0.23	0.724109	0.140196
PBANKA_0409800	ATP synthase F0 subunit d-like protein, putative	N/A	0.23	0.830146	0.0808457
PBANKA_0510900	40S ribosomal protein S2, putative	RPS2	0.23	0.861889	0.0645485
PBANKA_1120700	nascent polypeptide-associated complex subunit alpha, putative	N/A	0.23	0.87757	0.056718
PBANKA_0105300	WD repeat-containing protein, putative	N/A	0.23	0.949442	0.0225317
PBANKA_1431400	conserved Plasmodium protein, unknown function	N/A	0.23	0.973861	0.011503
PBANKA_1354400	60S ribosomal protein L18, putative	N/A	0.23	0.991887	0.00353761
PBANKA_1231000	40S ribosomal protein S11, putative	RPS11	0.23	0.994021	0.00260456
PBANKA_0605300	eukaryotic translation initiation factor 5, putative	EIF5	0.23	0.999578	0.000183158
PBANKA_0828600	cytochrome c oxidase subunit 5B, putative	COX5B	0.22	0.119933	0.921061
PBANKA_1433500	PPPDE peptidase domain-containing protein, putative	N/A	0.22	0.155561	0.808099
PBANKA_0610800	eukaryotic translation initiation factor eIF2A, putative	N/A	0.22	0.31106	0.507156
PBANKA_1456200	rab specific GDP dissociation inhibitor, putative	rabGDI	0.22	0.32143	0.492914
PBANKA_1426300	ER membrane protein complex subunit 1, putative	EMC1	0.22	0.396404	0.401862
PBANKA_0407600	asparagine synthetase [glutamine-hydrolyzing]	AS	0.22	0.451645	0.345203
PBANKA_1033100	conserved protein, unknown function	N/A	0.22	0.462536	0.334854
PBANKA_1232500	eukaryotic translation initiation factor 3 subunit B, putative	EIF3B	0.22	0.517471	0.286114
PBANKA_0105400	coatomer alpha subunit, putative	N/A	0.22	0.541761	0.266192
PBANKA_1211700	Nicalin domain-containing protein	N/A	0.22	0.616012	0.210411
PBANKA_0807500	conserved Plasmodium protein, unknown function	N/A	0.22	0.641337	0.192914
PBANKA_1406800	40S ribosomal protein S27, putative	RPS27	0.22	0.739346	0.131152
PBANKA_1321200	vacuolar protein sorting-associated protein 4, putative	VPS4	0.22	0.788524	0.103185
PBANKA_0830000	RNA-binding protein, putative	N/A	0.22	0.8136	0.0895889
PBANKA_1131500	conserved Plasmodium protein, unknown function	N/A	0.22	0.897229	0.0470968
PBANKA_0939600	polyadenylate-binding protein-interacting protein 1, putative	PAIP1	0.22	0.985118	0.00651182
PBANKA_0619100	40S ribosomal protein S5, putative	N/A	0.22	0.992763	0.00315426
PBANKA_1022000	40S ribosomal protein S25, putative	N/A	0.22	0.993691	0.00274843
PBANKA_0807000	DNA-directed RNA polymerase II subunit RPB1, putative	RPB1	0.22	0.995251	0.00206724
PBANKA_1411300	eukaryotic translation initation factor 4 gamma, putative	EIF4G	0.22	0.998854	0.000497939
PBANKA_1454800	female development protein FD1	FD1	0.22	0.999627	0.000162228
PBANKA_0108700	RNA-binding protein 25, putative	RBM25	0.22	0.999698	0.00013108
PBANKA_0937100	vacuolar protein sorting-associated protein 35, putative	VPS35	0.21	0.107838	0.96723
PBANKA_1109000	RNA polymerase I, putative	N/A	0.21	0.119842	0.921391
PBANKA_1453500	HD superfamily phosphohydrolase protein, putative	N/A	0.21	0.233598	0.63153
PBANKA_1209100	dolichyl-phosphate-mannose--protein mannosyltransferase, putative	N/A	0.21	0.265444	0.576027
PBANKA_1218400	protein transport protein SEC22, putative	SEC22	0.21	0.320453	0.494235
PBANKA_0306500	ARMT1-like domain-containing protein, putative	N/A	0.21	0.40594	0.391538
PBANKA_1242000	ubiquitin carboxyl-terminal hydrolase 14, putative	USP14	0.21	0.430378	0.36615
PBANKA_0716000	structural maintenance of chromosomes protein 3, putative	SMC3	0.21	0.454538	0.34243
PBANKA_1354100	ras-related protein Rab-11B, putative	RAB11b	0.21	0.527908	0.277441
PBANKA_0940900	RuvB-like helicase 2, putative	RUVB2	0.21	0.639764	0.19398
PBANKA_1015100	conserved Plasmodium protein, unknown function	N/A	0.21	0.658654	0.181342
PBANKA_0820300	protein disulfide-isomerase PDI-Trans	PDI-Trans	0.21	0.684322	0.164739
PBANKA_1234500	FoP domain-containing protein, putative	N/A	0.21	0.759627	0.1194
PBANKA_1025500	CCR4-NOT transcription complex subunit NOT1, putative	NOT1	0.21	0.895985	0.0476994
PBANKA_0805200	cytoskeleton associated protein, putative	N/A	0.21	0.954637	0.0201617
PBANKA_1214000	heat shock protein 60, putative	HSP60	0.21	0.987708	0.00537144
PBANKA_0908800	conserved Plasmodium protein, unknown function	N/A	0.21	0.996304	0.00160831
PBANKA_0814200	elongation factor 1-beta, putative	N/A	0.21	0.999877	5.35e-05
PBANKA_0517900	conserved protein, unknown function	N/A	0.2	0.110316	0.957363
PBANKA_0417700	alpha tubulin 1	N/A	0.2	0.176239	0.753897
PBANKA_1204800	phosducin-like protein 3	PhLP3	0.2	0.258479	0.587576
PBANKA_1007200	replication protein A1, large subunit, putative	RPA1	0.2	0.310708	0.507647
PBANKA_1320200	STAG domain-containing protein, putative	N/A	0.2	0.365194	0.437476
PBANKA_1201100	conserved Plasmodium protein, unknown function	N/A	0.2	0.430125	0.366406
PBANKA_1213600	cysteine--tRNA ligase, putative	CysRS	0.2	0.459832	0.337401
PBANKA_0605400	conserved Plasmodium protein, unknown function	N/A	0.2	0.466813	0.330857
PBANKA_0308600	asparagine--tRNA ligase, putative	N/A	0.2	0.501506	0.299724
PBANKA_1142400	nucleoside diphosphate kinase b, putative	N/A	0.2	0.550211	0.259471
PBANKA_1337400	nucleoside-diphosphatase, putative	N/A	0.2	0.557695	0.253603
PBANKA_0716600	acylated pleckstrin-homology domain-containing protein, putative	APH	0.2	0.562089	0.250195
PBANKA_1013000	inner membrane complex suture component, putative	ISC3	0.2	0.574541	0.240679
PBANKA_1125600	pyruvate kinase, putative	N/A	0.2	0.602098	0.220333
PBANKA_0920800	CRAL/TRIO domain-containing protein, putative	N/A	0.2	0.614183	0.211702
PBANKA_1320400	conserved Plasmodium protein, unknown function	N/A	0.2	0.620126	0.20752
PBANKA_0409300	phosphatidylinositol 3- and 4-kinase, putative	N/A	0.2	0.709524	0.149033
PBANKA_1019500	60S ribosomal protein L5, putative	N/A	0.2	0.74109	0.130129
PBANKA_1337500	protein STU2, putative	STU2	0.2	0.759246	0.119617
PBANKA_0401100	serine/threonine protein kinase, putative	SRPK1	0.2	0.793942	0.100211
PBANKA_0614500	eukaryotic translation initiation factor 3 subunit I, putative	EIF3I	0.2	0.834222	0.0787185
PBANKA_0804300	DNA mismatch repair protein MSH2	MSH2-2	0.2	0.851618	0.0697552
PBANKA_0213200	apicomplexan kinetochore protein 8	AKIT8	0.2	0.903061	0.0442831
PBANKA_0928800	splicing factor U2AF small subunit, putative	U2AF1	0.2	0.952041	0.0213442
PBANKA_0105500	glutaredoxin-like protein	GLP2	0.2	0.957939	0.018662
PBANKA_1202700	RNA-binding protein, putative	N/A	0.2	0.987865	0.00530241
PBANKA_0619300	conserved Plasmodium protein, unknown function	N/A	0.2	0.991708	0.00361599
PBANKA_1106700	60S ribosomal protein L4, putative	RPL4	0.2	0.998444	0.000676171
PBANKA_1410000	26S protease regulatory subunit 7, putative	RPT1	0.2	0.999376	0.000270909
PBANKA_1116300	malate:quinone oxidoreductase, putative	MQO	0.19	0.380334	0.419834
PBANKA_1428700	eukaryotic translation initiation factor 3 subunit A, putative	EIF3A	0.19	0.507884	0.294235
PBANKA_1346600	glutamine--tRNA ligase, putative	N/A	0.19	0.53037	0.275421
PBANKA_0202500	P-loop containing nucleoside triphosphate hydrolase, putative	N/A	0.19	0.707671	0.150169
PBANKA_0309100	eukaryotic peptide chain release factor subunit 1, putative	ERF1	0.19	0.760906	0.118669
PBANKA_0613500	conserved Plasmodium protein, unknown function	N/A	0.19	0.836714	0.0774228
PBANKA_0942700	chromatin remodeling protein, putative	SNF2L	0.19	0.897386	0.0470209
PBANKA_0928700	ubiquitin-protein ligase, putative	N/A	0.19	0.906555	0.042606
PBANKA_1423900	translation initiation factor SUI1, putative	N/A	0.19	0.948719	0.0228626
PBANKA_1107200	protein CAF40, putative	CAF40	0.19	0.949987	0.0222823
PBANKA_1103400	60S ribosomal protein L31, putative	RPL31	0.19	0.975237	0.0108899
PBANKA_0408600	eukaryotic translation initiation factor 3 subunit K, putative	EIF3K	0.19	0.992399	0.00331375
PBANKA_0101900	RNA-binding protein, putative	N/A	0.19	0.993078	0.00301659
PBANKA_0522800	40S ribosomal protein S19, putative	RPS19	0.19	0.998858	0.000496462
PBANKA_0719100	conserved Plasmodium protein, unknown function	N/A	0.18	0.224609	0.648573
PBANKA_0617000	cell division control protein CDC50A, putative	CDC50A	0.18	0.424349	0.372277
PBANKA_1457400	N-alpha-acetyltransferase 15, NatA auxiliary subunit, putative	N/A	0.18	0.457703	0.339416
PBANKA_0505100	ADP-ribosylation factor 1, putative	ARF1	0.18	0.470344	0.327585
PBANKA_1127000	choline/ethanolaminephosphotransferase	CEPT	0.18	0.574886	0.240418
PBANKA_1211000	GMP synthase [glutamine-hydrolyzing], putative	GMPS	0.18	0.608668	0.215619
PBANKA_0415500	coatomer subunit beta, putative	SEC27	0.18	0.677255	0.169248
PBANKA_0100900	ATP-dependent RNA helicase MTR4, putative	MTR4	0.18	0.708674	0.149554
PBANKA_1118600	cell division cycle protein 48 homologue, putative	N/A	0.18	0.734246	0.134158
PBANKA_1035100	rRNA 2'-O-methyltransferase fibrillarin, putative	NOP1	0.18	0.915502	0.0383408
PBANKA_0417500	60S ribosomal protein L32, putative	RPL32	0.18	0.951616	0.0215382
PBANKA_1032300	CTP synthase, putative	CTPS	0.18	0.95542	0.0198058
PBANKA_0513600	adenosine deaminase, putative	ADA	0.18	0.964871	0.0155306
PBANKA_1329300	40S ribosomal protein S3, putative	N/A	0.18	0.965241	0.0153645
PBANKA_1033900	40S ribosomal protein S8e, putative	N/A	0.18	0.966697	0.0147096
PBANKA_1423500	60S ribosomal protein L13-2, putative	N/A	0.18	0.988573	0.00499135
PBANKA_1013100	60S ribosomal protein L14, putative	N/A	0.18	0.995014	0.00217089
PBANKA_1456900	translation initiation factor SUI1, putative	N/A	0.18	0.997544	0.00106802
PBANKA_0311000	protein transport protein SEC31, putative	SEC31	0.18	0.998746	0.000545122
PBANKA_1310800	40S ribosomal protein S5, putative	N/A	0.18	0.999217	0.000340188
PBANKA_1030000	deoxyhypusine synthase	DHS	0.18	0.999996	1.63e-06
PBANKA_0100800	zinc finger protein, putative	N/A	0.18	0.999997	1.12e-06
PBANKA_1459900	signal recognition particle receptor subunit beta, putative	SRPRB	0.17	0.0151057	1.82086
PBANKA_1226500	proteasome subunit beta type-4, putative	N/A	0.17	0.279353	0.553847
PBANKA_0404400	cytochrome b-c1 complex subunit 8, putative	QCR8	0.17	0.319026	0.496174
PBANKA_1429300	integral membrane protein GPR180	GPR180	0.17	0.435784	0.360729
PBANKA_0919000	26S proteasome regulatory subunit RPN7, putative	RPN7	0.17	0.444612	0.352018
PBANKA_0207000	calcium-transporting ATPase, putative	SERCA	0.17	0.457881	0.339247
PBANKA_0401800	lipin, putative	N/A	0.17	0.505019	0.296692
PBANKA_1434700	clathrin heavy chain, putative	CHC	0.17	0.513555	0.289413
PBANKA_0506900	phospholipid scramblase, putative	PLSCR	0.17	0.609681	0.214897
PBANKA_0708000	protein transport protein SEC23, putative	SEC23	0.17	0.651627	0.186001
PBANKA_1441400	proliferating cell nuclear antigen 2	PCNA2	0.17	0.658646	0.181348
PBANKA_0916600	oxysterol-binding protein, putative	N/A	0.17	0.68063	0.167089
PBANKA_0834400	mitochondrial-processing peptidase subunit beta, putative	QCR1	0.17	0.691697	0.160084
PBANKA_1452000	hydrolase, putative	N/A	0.17	0.692598	0.159519
PBANKA_1429500	DNA-directed RNA polymerases I, II, and III subunit RPABC3, putative	RPB8	0.17	0.716533	0.144764
PBANKA_1023000	myosin-specific chaperone UNC, putative	UNC	0.17	0.731342	0.135879
PBANKA_1406700	carbamoyl phosphate synthetase, putative	CPSII	0.17	0.822626	0.0847975
PBANKA_0702800	protein disulfide-isomerase, putative	N/A	0.17	0.845126	0.0730785
PBANKA_1014400	acid phosphatase, putative	N/A	0.17	0.863569	0.063703
PBANKA_0720000	conserved Plasmodium protein, unknown function	N/A	0.17	0.947572	0.0233876
PBANKA_0937200	RNA-binding protein, putative	N/A	0.17	0.952975	0.0209186
PBANKA_1322400	exonuclease V, mitochondrial, putative	N/A	0.17	0.977606	0.00983608
PBANKA_1130500	proteasome subunit alpha type-7, putative	N/A	0.17	0.989806	0.00444984
PBANKA_1417800	tRNA (guanine(26)-N(2))-dimethyltransferase, putative	TRM1	0.17	0.99158	0.00367236
PBANKA_1207200	adenylate kinase, putative	AK1	0.17	0.997842	0.000938235
PBANKA_1348500	Voldacs domain-containing protein, putative	N/A	0.17	0.998364	0.000710939
PBANKA_0824800	polyadenylate-binding protein 2, putative	PABP2	0.17	1	1.62e-08
PBANKA_0904400	transcription initiation factor IIF subunit beta, putative	TFG2	0.16	0.0610656	1.2142
PBANKA_1310400	centrin-2, putative	CEN2	0.16	0.25327	0.596416
PBANKA_1317500	glucose-6-phosphate dehydrogenase-6-phosphogluconolactonase, putative	GluPho	0.16	0.456973	0.340109
PBANKA_1209900	conserved protein, unknown function	N/A	0.16	0.626324	0.203201
PBANKA_1230200	cdc2-related protein kinase 5	CRK5	0.16	0.742355	0.129388
PBANKA_1202200	U5 small nuclear ribonucleoprotein component, putative	EFTUD2	0.16	0.767018	0.115194
PBANKA_0208100	heptatricopeptide repeat and RAP domain-containing protein, putative	N/A	0.16	0.80811	0.0925295
PBANKA_1223800	V-type proton ATPase subunit a, putative	N/A	0.16	0.820777	0.0857751
PBANKA_0305900	protein P22	Pb22	0.16	0.846549	0.072348
PBANKA_1424400	CS domain protein, putative	N/A	0.16	0.908371	0.0417367
PBANKA_0203000	chromatin assembly factor 1 subunit C, putative	CAF1C	0.16	0.924757	0.0339724
PBANKA_1442200	protein SOC2	SOC2	0.16	0.955722	0.0196683
PBANKA_0918000	60S acidic ribosomal protein P0, putative	N/A	0.16	0.968277	0.0140005
PBANKA_1456100	40S ribosomal protein S17, putative	N/A	0.16	0.968574	0.0138673
PBANKA_0701500	prohibitin 1	PHB1	0.16	0.976198	0.0104621
PBANKA_1346700	60S ribosomal protein L23, putative	N/A	0.16	0.992664	0.00319788
PBANKA_1331400	MORC family protein, putative	MORC	0.16	0.994046	0.00259349
PBANKA_1355500	casein kinase II beta chain, putative	CK2beta2	0.16	0.997506	0.00108446
PBANKA_1234800	40S ribosomal protein S9, putative	RPS9	0.16	0.998397	0.000696789
PBANKA_1226100	conserved Plasmodium protein, unknown function	N/A	0.16	0.998762	0.000538155
PBANKA_1450600	vesicle transport v-SNARE protein VTI1, putative	N/A	0.16	0.999379	0.000269595
PBANKA_1309500	conserved Plasmodium protein, unknown function	N/A	0.16	0.999409	0.000256877
PBANKA_0709000	protein transport protein SEC61 subunit beta, putative	SEC61B	0.16	0.999884	5.04e-05
PBANKA_0412800	eukaryotic translation initiation factor 4E, putative	eIF4E	0.15	0.260066	0.584916
PBANKA_1039600	26S proteasome regulatory subunit RPN6, putative	RPN6	0.15	0.461529	0.335801
PBANKA_1445800	ras-related protein Rab-2, putative	RAB2	0.15	0.461565	0.335767
PBANKA_1303700	vesicle-associated membrane protein, putative	N/A	0.15	0.554153	0.25637
PBANKA_0105600	translation initiation factor IF-2, putative	N/A	0.15	0.57724	0.238643
PBANKA_0604200	zinc finger protein, putative	N/A	0.15	0.622451	0.205895
PBANKA_1003100	pre-mRNA-processing-splicing factor 8, putative	PRPF8	0.15	0.631618	0.199546
PBANKA_1434800	phospholipid-transporting ATPase 2, putative	ATP2	0.15	0.701034	0.154261
PBANKA_1441100	haloacid dehalogenase-like hydrolase, putative	HAD2	0.15	0.831707	0.0800294
PBANKA_0938600	casein kinase 2, alpha subunit	CK2alpha	0.15	0.8847	0.0532038
PBANKA_0109600	ATP synthase-associated protein, putative	N/A	0.15	0.896602	0.0474002
PBANKA_0101000	MYND-type zinc finger protein, putative	N/A	0.15	0.900859	0.045343
PBANKA_0921500	small nuclear ribonucleoprotein F, putative	SNRPF	0.15	0.929851	0.0315865
PBANKA_1408000	H/ACA ribonucleoprotein complex subunit 1, putative	GAR1	0.15	0.962891	0.0164227
PBANKA_1030400	MORN repeat protein, putative	MORN (1030400)	0.15	0.970944	0.0128058
PBANKA_1305100	60S ribosomal protein L1, putative	N/A	0.15	0.972603	0.0120645
PBANKA_1242300	Hsc70-interacting protein, putative	HIP	0.15	0.972886	0.0119381
PBANKA_0819300	eukaryotic translation initiation factor 3 subunit F, putative	EIF3F	0.15	0.977248	0.00999525
PBANKA_0502200	26S proteasome regulatory subunit p55, putative	RPN5	0.15	0.992999	0.00305127
PBANKA_0618900	rhoptry protein, putative	N/A	0.15	0.99591	0.0017798
PBANKA_0929900	heat shock protein 90, putative	N/A	0.15	0.998277	0.000749072
PBANKA_1102900	cell division control protein 6, putative	CDC6	0.15	0.999952	2.07e-05
PBANKA_1431900	glycerol-3-phosphate dehydrogenase [NAD(+)], putative	N/A	0.14	0.617914	0.209072
PBANKA_0610400	non-SERCA-type Ca2+ -transporting P-ATPase, putative	ATP4	0.14	0.784028	0.105668
PBANKA_1345800	RNA-binding protein, putative	N/A	0.14	0.84555	0.072861
PBANKA_0720200	protein SOC1	SOC1	0.14	0.846219	0.0725171
PBANKA_0501300	DNA polymerase delta catalytic subunit, putative	N/A	0.14	0.888504	0.0513408
PBANKA_1207000	nucleolar protein 5, putative	NOP5	0.14	0.913624	0.0392324
PBANKA_1222800	tyrosine--tRNA ligase, putative	TyrRS	0.14	0.91721	0.0375314
PBANKA_0411300	conserved Plasmodium protein, unknown function	N/A	0.14	0.927741	0.0325733
PBANKA_0607900	cGMP-specific 3',5'-cyclic phosphodiesterase alpha, putative	PDEalpha	0.14	0.929134	0.0319216
PBANKA_0711900	heat shock protein 70	HSP70	0.14	0.936589	0.0284511
PBANKA_1430900	SUN domain-containing protein, putative	N/A	0.14	0.943692	0.0251699
PBANKA_0901200	peroxisome assembly protein 22, putative	PEX22	0.14	0.955068	0.0199657
PBANKA_1122000	nuclear polyadenylated RNA-binding protein NAB2	NAB2	0.14	0.996123	0.00168702
PBANKA_1223000	conserved Plasmodium protein, unknown function	N/A	0.14	0.996566	0.00149411
PBANKA_1144000	26S proteasome regulatory subunit RPN11, putative	RPN11	0.14	0.999927	3.15e-05
PBANKA_1231200	phosducin-like protein 1, putative	PhLP1	0.14	1	1.07e-08
PBANKA_0418200	ras-related protein RAB7, putative	RAB7	0.13	0.358379	0.445657
PBANKA_0206000	ATP synthase-associated protein, putative	N/A	0.13	0.368374	0.433711
PBANKA_0402000	palmitoyltransferase DHHC1, putative	DHHC1	0.13	0.442076	0.354503
PBANKA_0110400	eukaryotic translation initiation factor 3 subunit L, putative	EIF3L	0.13	0.479478	0.319232
PBANKA_0211500	proteasome subunit alpha type-5, putative	N/A	0.13	0.548721	0.260649
PBANKA_1324100	ubiquitin carboxyl-terminal hydrolase isozyme L3, putative	UCHL3	0.13	0.59696	0.224054
PBANKA_1428500	glycerol-3-phosphate 1-O-acyltransferase, putative	N/A	0.13	0.743188	0.128901
PBANKA_1408500	ATP synthase subunit O, mitochondrial, putative	OSCP	0.13	0.785267	0.104983
PBANKA_1317400	HSP90 co-chaperone p23, putative	P23	0.13	0.78665	0.104218
PBANKA_1008800	glucose-6-phosphate isomerase, putative	N/A	0.13	0.844665	0.0733155
PBANKA_0519900	conserved Plasmodium protein, unknown function	N/A	0.13	0.88148	0.0547877
PBANKA_0313800	ATP synthase subunit alpha, mitochondrial, putative	N/A	0.13	0.887753	0.0517079
PBANKA_0602800	ubiquitin-conjugating enzyme E2, putative	UBC	0.13	0.950637	0.0219851
PBANKA_1017900	phosphoenolpyruvate carboxylase	PEPC	0.13	0.960816	0.0173598
PBANKA_0922100	40S ribosomal protein S18, putative	RPS18	0.13	0.984887	0.00661342
PBANKA_1458300	kinesin-13	N/A	0.13	0.996276	0.00162012
PBANKA_1323200	AP-4 complex accessory subunit Tepsin, putative	N/A	0.13	0.999826	7.56e-05
PBANKA_1010000	mitochondrial acidic protein MAM33, putative	N/A	0.13	0.99997	1.32e-05
PBANKA_1117100	histone H3 variant	H3.3	0.13	1	1.54e-07
PBANKA_0706800	DnaJ protein, putative	N/A	0.12	0.321927	0.492242
PBANKA_1326300	cytochrome c1, heme protein, mitochondrial, putative	CYT1	0.12	0.505594	0.296199
PBANKA_1320700	signal peptide peptidase, putative	SPP	0.12	0.6406	0.193413
PBANKA_1104200	2-oxoisovalerate dehydrogenase subunit beta, mitochondrial, putative	BCKDHB	0.12	0.64251	0.19212
PBANKA_1329700	26S proteasome regulatory subunit RPN2, putative	RPN2	0.12	0.721338	0.141861
PBANKA_0314600	thioesterase/thiol ester dehydrase-isomerase, putative	N/A	0.12	0.738526	0.131634
PBANKA_1232100	serine/arginine-rich splicing factor 1, putative	SR1	0.12	0.941116	0.0263568
PBANKA_1224500	Dpy-19-like C-mannosyltransferase	DPY19	0.12	0.946181	0.0240259
PBANKA_0414600	40S ribosomal protein S15A, putative	N/A	0.12	0.983292	0.00731742
PBANKA_0917400	armadillo repeat protein PF16	PF16	0.12	0.99025	0.00425507
PBANKA_1037900	conserved Plasmodium protein, unknown function	N/A	0.12	0.995611	0.00191043
PBANKA_0909100	ER membrane protein complex subunit 8, putative	EMC8	0.12	0.996578	0.00148856
PBANKA_1432000	signal recognition particle subunit SRP19, putative	SRP19	0.12	0.997579	0.00105277
PBANKA_1437400	diphthine--ammonia ligase, putative	DPH6	0.12	0.998109	0.00082219
PBANKA_0720300	eukaryotic translation initiation factor 3 subunit M, putative	EIF3M	0.12	0.998911	0.000473374
PBANKA_1406600	CCAAT-binding transcription factor, putative	N/A	0.12	0.999581	0.000181844
PBANKA_1244500	SNARE protein, putative	N/A	0.12	0.99974	0.000113134
PBANKA_1314800	elongation factor 2, putative	eEF2	0.12	0.999991	3.77e-06
PBANKA_0202300	UMP-CMP kinase, putative	N/A	0.11	0.29372	0.532067
PBANKA_1208500	PI31 domain-containing protein, putative	N/A	0.11	0.306209	0.513983
PBANKA_1411100	2-oxoisovalerate dehydrogenase subunit alpha, mitochondrial	BCKDHA	0.11	0.312241	0.50551
PBANKA_1014900	coatomer subunit beta, putative	N/A	0.11	0.458749	0.338425
PBANKA_0210200	aspartate--tRNA ligase, putative	N/A	0.11	0.556694	0.254384
PBANKA_1120800	signal recognition particle subunit SRP68, putative	SRP68	0.11	0.561239	0.250852
PBANKA_0903900	coatomer subunit gamma, putative	SEC21	0.11	0.596913	0.224089
PBANKA_1446800	60 kDa chaperonin, putative	CPN60	0.11	0.739118	0.131286
PBANKA_0811600	selenide water dikinase, putative	N/A	0.11	0.79613	0.0990159
PBANKA_0613200	DNA polymerase alpha catalytic subunit A, putative	N/A	0.11	0.814653	0.0890275
PBANKA_0704500	HECT-like E3 ubiquitin ligase, putative	HEUL	0.11	0.834175	0.0787428
PBANKA_1306800	Sec7 domain-containing protein ARFGEF, putative	ARFGEF	0.11	0.835646	0.0779775
PBANKA_0913700	coatomer subunit delta, putative	N/A	0.11	0.839909	0.0757677
PBANKA_1334100	proteasome subunit beta type-2, putative	N/A	0.11	0.869555	0.0607028
PBANKA_0618300	Ham1-like protein, putative	N/A	0.11	0.873728	0.0586237
PBANKA_1409000	ER membrane protein complex subunit 7, putative	EMC7	0.11	0.887502	0.0518306
PBANKA_1438300	phospholipid-transporting ATPase, putative	N/A	0.11	0.901532	0.0450187
PBANKA_1355100	40S ribosomal protein S6, putative	N/A	0.11	0.906691	0.0425407
PBANKA_1137900	proliferating cell nuclear antigen 1, putative	PCNA1	0.11	0.910369	0.0407825
PBANKA_1213100	prohibitin 2	PHB2	0.11	0.919707	0.0363504
PBANKA_0707500	RWD domain-containing protein, putative	N/A	0.11	0.937623	0.0279718
PBANKA_1349400	DNA replication complex GINS protein, putative	N/A	0.11	0.949722	0.0224034
PBANKA_1434200	arginine--tRNA ligase, putative	RRS	0.11	0.957774	0.0187371
PBANKA_0823900	DNA-directed RNA polymerase II subunit RPB3, putative	RPB3	0.11	0.987137	0.00562236
PBANKA_0411700	HSP20-like chaperone, putative	N/A	0.11	0.996137	0.00168079
PBANKA_0904100	ras-related protein Rab-6	RAB6	0.11	0.999158	0.000365948
PBANKA_1413100	lipoate-protein ligase 1	LipL1	0.11	0.999504	0.000215448
PBANKA_1137800	glideosome-associated connector	GAC	0.11	0.999556	0.000192802
PBANKA_1143600	alanine--tRNA ligase, putative	AlaRS	0.11	0.99989	4.78e-05
PBANKA_1010200	methionine aminopeptidase 2, putative	METAP2	0.11	0.999984	6.91e-06
PBANKA_1446900	dihydrolipoyl dehydrogenase, mitochondrial, putative	LPD1	0.1	0.476535	0.321905
PBANKA_0211300	cysteine desulfurase IscS, putative	NFS1	0.1	0.612917	0.212598
PBANKA_1145500	nuclear cap-binding protein subunit 1, putative	N/A	0.1	0.74274	0.129163
PBANKA_0912100	casein kinase 1, putative	CK1	0.1	0.762364	0.117837
PBANKA_1133300	elongation factor 1-alpha	EF-1alpha	0.1	0.772947	0.11185
PBANKA_0109100	transketolase, putative	TK	0.1	0.799183	0.097354
PBANKA_1023400	glutathione reductase, putative	GR	0.1	0.802144	0.0957477
PBANKA_1144100	ABC transporter E family member 1, putative	ABCE1	0.1	0.822292	0.084974
PBANKA_0805500	conserved Plasmodium protein, unknown function	N/A	0.1	0.824148	0.0839946
PBANKA_1333800	RAP protein RAP21, putative	N/A	0.1	0.837309	0.0771141
PBANKA_1308200	1-acyl-sn-glycerol-3-phosphate acyltransferase, putative	LPAAT	0.1	0.841768	0.0748074
PBANKA_0832600	proteasome subunit beta type-6, putative	N/A	0.1	0.846254	0.0724995
PBANKA_1134200	pyrroline-5-carboxylate reductase, putative	N/A	0.1	0.865831	0.0625667
PBANKA_0209900	nucleoside transporter 4, putative	NT4	0.1	0.898448	0.0465072
PBANKA_1028300	serine/threonine protein phosphatase PP1	PP1	0.1	0.954155	0.0203809
PBANKA_1325300	splicing factor 3B subunit 2, putative	SF3B2	0.1	0.954425	0.0202581
PBANKA_1343300	proteasome subunit beta type-7, putative	N/A	0.1	0.967966	0.0141398
PBANKA_0939900	U6 snRNA-associated Sm-like protein LSm4, putative	LSM4	0.1	0.973048	0.0118657
PBANKA_0712100	DNA helicase, putative	N/A	0.1	0.978634	0.0093799
PBANKA_1432500	DNA-binding chaperone, putative	N/A	0.1	0.986898	0.0057277
PBANKA_1423300	DNA/RNA-binding protein Alba 1, putative	ALBA1	0.1	0.990424	0.00417878
PBANKA_0905600	translation initiation factor eIF-1A, putative	N/A	0.1	0.991423	0.00374102
PBANKA_0919800	bifunctional farnesyl/geranylgeranyl diphosphate synthase, putative	FPPS/GGPPS	0.1	0.996564	0.00149465
PBANKA_0618400	tetratricopeptide repeat protein, putative	N/A	0.1	0.996597	0.00148035
PBANKA_0611800	N-acetyltransferase, GNAT family, putative	NAT8	0.1	0.997249	0.00119646
PBANKA_1348100	AMMECR1 domain-containing protein, putative	N/A	0.1	0.997283	0.00118139
PBANKA_0607400	protein phosphatase PPM11, putative	PPM11	0.1	0.999903	4.2e-05
PBANKA_0717900	RNA-binding protein, putative	N/A	0.1	0.999999	5.45e-07
PBANKA_0828900	conserved Plasmodium protein, unknown function	N/A	0.1	1	9.24e-08
PBANKA_1222400	ubiquitin regulatory protein, putative	N/A	0.1	1	1.24e-08
PBANKA_1025200	H/ACA ribonucleoprotein complex subunit 4, putative	CBF5	0.09	0.709113	0.149285
PBANKA_1323000	conserved protein, unknown function	N/A	0.09	0.760868	0.118691
PBANKA_1211300	autophagy-related protein 18, putative	ATG18	0.09	0.780638	0.10755
PBANKA_0943100	CCR4-NOT transcription complex subunit NOT1-G, putative	NOT1-G	0.09	0.794526	0.099892
PBANKA_0302000	translocation protein SEC66, putative	SEC66	0.09	0.798382	0.0977891
PBANKA_1415000	pre-mRNA-processing factor 40, putative	PRP40	0.09	0.819374	0.0865178
PBANKA_0912600	conserved Plasmodium protein, unknown function	N/A	0.09	0.836398	0.0775869
PBANKA_0806700	conserved Plasmodium protein, unknown function	0806700	0.09	0.909129	0.0413746
PBANKA_1205000	G-strand-binding protein 2	GBP2	0.09	0.917518	0.0373856
PBANKA_1425000	RNA-binding protein, putative	N/A	0.09	0.939158	0.0272611
PBANKA_1425100	karyopherin alpha, putative	KARalpha	0.09	0.959424	0.0179893
PBANKA_0205200	conserved Plasmodium protein, unknown function	N/A	0.09	0.971649	0.0124904
PBANKA_1437200	conserved Plasmodium protein, unknown function	N/A	0.09	0.979725	0.00889561
PBANKA_0717000	ATPase GET3, putative	GET3	0.09	0.993702	0.00274401
PBANKA_0922300	threonine--tRNA ligase, putative	ThrRS	0.09	0.996978	0.00131438
PBANKA_1343200	conserved Plasmodium protein, unknown function	N/A	0.09	0.999737	0.000114285
PBANKA_0615200	calcium-dependent protein kinase 4	CDPK4	0.09	0.999988	5.36e-06
PBANKA_1420300	conserved Plasmodium protein, unknown function	N/A	0.09	1	1.82e-07
PBANKA_1347700	isoleucine--tRNA ligase, putative	N/A	0.08	0.666029	0.176507
PBANKA_0418000	ATP-dependent RNA helicase DDX60, putative	DDX60	0.08	0.722223	0.141329
PBANKA_0603200	eukaryotic translation initiation factor 5A, putative	EIF5A	0.08	0.746916	0.126728
PBANKA_0911800	DnaJ protein, putative	N/A	0.08	0.756792	0.121023
PBANKA_1121700	leucine--tRNA ligase, putative	N/A	0.08	0.760176	0.119086
PBANKA_1436200	histone-lysine N-methyltransferase, H3 lysine-4 specific, putative	SET10	0.08	0.801268	0.0962225
PBANKA_1210100	DNA repair protein RAD23, putative	RAD23	0.08	0.819227	0.0865957
PBANKA_0804600	ATPase family AAA domain-containing protein 3A, putative	N/A	0.08	0.874829	0.0580769
PBANKA_1009300	clathrin light chain, putative	CLC	0.08	0.88125	0.0549009
PBANKA_0938900	IWS1-like protein, putative	N/A	0.08	0.897977	0.0467349
PBANKA_0914300	protein disulfide-isomerase, putative	N/A	0.08	0.900177	0.0456719
PBANKA_1038200	nuclear formin-like protein MISFIT	MISFIT	0.08	0.901926	0.0448292
PBANKA_1105100	DNA mismatch repair protein MSH6, putative	MSH6	0.08	0.909574	0.0411618
PBANKA_1205900	AP2 domain transcription factor AP2-I, putative	ApiAP2	0.08	0.925852	0.0334587
PBANKA_0804900	E3 ubiquitin-protein ligase, putative	N/A	0.08	0.962664	0.0165253
PBANKA_1335200	pre-mRNA-splicing factor ISY1, putative	ISY1	0.08	0.96301	0.0163692
PBANKA_1222000	histone deacetylase complex subunit SAP18, putative	SAP18	0.08	0.979451	0.00901719
PBANKA_1434100	dynamin-like protein, putative	DRPC	0.08	0.989871	0.0044212
PBANKA_1242800	eukaryotic translation initiation factor 3 subunit E, putative	EIF3E	0.08	0.993337	0.00290354
PBANKA_0819900	nucleosome assembly protein	NAPS	0.08	0.99395	0.00263552
PBANKA_1404900	26S protease regulatory subunit 10B, putative	RPT4	0.08	0.997525	0.00107641
PBANKA_0928500	ATP-dependent zinc metalloprotease FTSH, putative	N/A	0.08	0.999901	4.29e-05
PBANKA_0108800	histone H3	H3	0.08	0.999949	2.22e-05
PBANKA_0818600	pre-mRNA-splicing factor ATP-dependent RNA helicase PRP43, putative	PRP43	0.07	0.569965	0.244152
PBANKA_1124800	conserved Plasmodium protein, unknown function	N/A	0.07	0.687829	0.162519
PBANKA_0401900	DNA-directed RNA polymerases I, II, and III subunit RPABC2, putative	RPB6	0.07	0.756248	0.121336
PBANKA_1460400	peptidyl-prolyl cis-trans isomerase FKBP35, putative	FKBP35	0.07	0.823745	0.084207
PBANKA_1433000	conserved protein, unknown function	N/A	0.07	0.886855	0.0521473
PBANKA_1217800	signal peptidase complex subunit 2, putative	SPC25	0.07	0.886951	0.0521004
PBANKA_1444100	T-complex protein 1 subunit gamma, putative	CCT3	0.07	0.909583	0.0411575
PBANKA_1359200	DNA/RNA-binding protein Alba 2, putative	ALBA2	0.07	0.919264	0.0365597
PBANKA_1213000	transcriptional coactivator ADA2, putative	ADA2	0.07	0.922846	0.0348705
PBANKA_1455300	tetratricopeptide repeat protein, putative	N/A	0.07	0.930796	0.0311455
PBANKA_0604700	shewanella-like protein phosphatase 2, putative	SHLP2	0.07	0.932482	0.0303594
PBANKA_0920000	multiprotein-bridging factor 1, putative	MBF1	0.07	0.933156	0.0300457
PBANKA_0602000	origin recognition complex subunit 1, putative	ORC1	0.07	0.961355	0.017116
PBANKA_1421900	GTP-binding translation elongation factor, putative	N/A	0.07	0.974812	0.0110791
PBANKA_0303300	conserved Plasmodium protein, unknown function	N/A	0.07	0.986381	0.00595528
PBANKA_1326000	GTP-binding protein, putative	N/A	0.07	0.989077	0.00477001
PBANKA_0307800	conserved Plasmodium protein, unknown function	N/A	0.07	0.989955	0.00438442
PBANKA_1230500	THO complex subunit 4, putative	ALYREF	0.07	0.990709	0.00405385
PBANKA_0203800	phenylalanine--tRNA ligase alpha subunit, putative	N/A	0.07	0.994975	0.00218796
PBANKA_0942500	thioredoxin-like mero protein, putative	Trx-mero	0.07	0.997305	0.00117216
PBANKA_1115800	conserved Plasmodium protein, unknown function	N/A	0.07	0.998768	0.000535177
PBANKA_0942900	phenylalanine--tRNA ligase beta subunit, putative	N/A	0.07	0.999063	0.000407052
PBANKA_0921600	alternative splicing factor SR-MG	SR-MG	0.07	0.999989	4.72e-06
PBANKA_1117700	malate dehydrogenase, putative	MDH	0.06	0.56301	0.249484
PBANKA_1016300	proliferation-associated protein 2g4, putative	N/A	0.06	0.695797	0.157517
PBANKA_1138700	conserved Plasmodium protein, unknown function	N/A	0.06	0.751186	0.124253
PBANKA_1139400	polyubiquitin binding protein, putative	DOA1	0.06	0.765833	0.115866
PBANKA_1359600	6-cysteine protein P48/45	P48/45	0.06	0.842808	0.0742714
PBANKA_1111800	glutathione synthetase	GS	0.06	0.878356	0.0563294
PBANKA_0619900	Obg-like ATPase 1, putative	OLA1	0.06	0.897968	0.046739
PBANKA_0315800	ribosome associated membrane protein RAMP4, putative	N/A	0.06	0.90598	0.0428815
PBANKA_1344300	chromatin assembly factor 1 subunit B, putative	CAF1B	0.06	0.915997	0.0381059
PBANKA_0617200	40S ribosomal protein S10, putative	RPS10	0.06	0.919193	0.0365935
PBANKA_0401500	exportin-1, putative	N/A	0.06	0.950515	0.0220411
PBANKA_0505300	conserved Plasmodium protein, unknown function	N/A	0.06	0.962002	0.0168242
PBANKA_1138200	RuvB-like helicase 3, putative	RUVB3	0.06	0.966396	0.014845
PBANKA_1348900	chaperone binding protein, putative	N/A	0.06	0.972947	0.0119108
PBANKA_1431100	conserved Plasmodium protein, unknown function	N/A	0.06	0.983044	0.00742711
PBANKA_0920100	prefoldin subunit 5	PCS5	0.06	0.985683	0.00626288
PBANKA_1002000	Ran-binding protein, putative	N/A	0.06	0.998486	0.000657997
PBANKA_1313800	signal recognition particle subunit SRP54, putative	SRP54	0.06	0.999567	0.000188073
PBANKA_1340400	lactate dehydrogenase, putative	N/A	0.06	0.999611	0.000168897
PBANKA_0803100	DNA replication licensing factor MCM7, putative	MCM7	0.06	0.999833	7.23e-05
PBANKA_0202700	kinesin-8B	N/A	0.06	0.999912	3.82e-05
PBANKA_0312400	DNA-directed RNA polymerase II subunit RPB2, putative	RPB2	0.06	0.999922	3.39e-05
PBANKA_1341500	RNA-binding protein, putative	N/A	0.06	0.999951	2.14e-05
PBANKA_1310500	apicomplexan kinetochore protein 4	AKIT4	0.06	1	3.96e-08
PBANKA_0206300	centrin-1, putative	CEN1	0.05	0.430314	0.366215
PBANKA_1424200	conserved protein, unknown function	N/A	0.05	0.807266	0.0929831
PBANKA_1426700	hydroxymethyldihydropterin pyrophosphokinase-dihydropteroate synthase, putative	PPPK-DHPS	0.05	0.815282	0.0886921
PBANKA_0820600	pyridoxal phosphate homeostasis protein, putative	N/A	0.05	0.816278	0.088162
PBANKA_0715900	ubiquitin carboxyl-terminal hydrolase 13, putative	USP13	0.05	0.831234	0.0802765
PBANKA_0938400	endoplasmic reticulum-resident calcium binding protein, putative	ERC	0.05	0.846474	0.0723862
PBANKA_1403800	translational activator GCN1, putative	GCN1	0.05	0.857808	0.0666101
PBANKA_1410300	M1-family alanyl aminopeptidase, putative	M1AAP	0.05	0.882448	0.0543109
PBANKA_0936500	replication factor C subunit 5, putative	RFC5	0.05	0.88686	0.052145
PBANKA_1220300	prodrug activation and resistance esterase, putative	PARE	0.05	0.895856	0.047762
PBANKA_1223300	ras-related protein Rab-18, putative	RAB18	0.05	0.897236	0.0470932
PBANKA_1340000	dihydrofolate synthase/folylpolyglutamate synthase, putative	DHFS-FPGS	0.05	0.903426	0.0441074
PBANKA_0610900	HSP40, subfamily A, putative	HSP40	0.05	0.9618	0.0169153
PBANKA_0813900	26S proteasome regulatory subunit RPN8, putative	RPN8	0.05	0.962847	0.0164427
PBANKA_0417800	protein hook, putative	N/A	0.05	0.964971	0.0154859
PBANKA_0910200	protein phosphatase PPM2	PPM2	0.05	0.977076	0.0100716
PBANKA_1322700	ATP-dependent RNA helicase DBP5, putative	DBP5	0.05	0.984143	0.00694185
PBANKA_0210600	ubiquitin carboxyl-terminal hydrolase, putative	N/A	0.05	0.984225	0.00690581
PBANKA_0906900	DnaJ domain-containing protein, putative	N/A	0.05	0.9864	0.00594712
PBANKA_0711200	ubiquitin-like protein, putative	N/A	0.05	0.99197	0.00350156
PBANKA_1418900	ras-related protein Rab-11A	Rab11a	0.05	0.995617	0.00190755
PBANKA_0522700	alpha tubulin 2	N/A	0.05	0.996306	0.00160722
PBANKA_0826700	lipocalin, parasitophorous vacuolar protein 5	PV5	0.05	0.998868	0.000491695
PBANKA_0301900	Sel1 repeat-containing protein, putative	N/A	0.05	0.999993	3.16e-06
PBANKA_0941100	conserved Apicomplexan protein, unknown function	N/A	0.05	1	1.6e-07
PBANKA_1332100	zinc finger protein, putative	N/A	0.04	0.493817	0.306434
PBANKA_1350700	tryptophan--tRNA ligase, putative	cTrpRS	0.04	0.741054	0.13015
PBANKA_0920900	protein disulfide-isomerase, putative	N/A	0.04	0.806554	0.0933663
PBANKA_1018500	transcription factor BTF3, putative	BTF3	0.04	0.823668	0.0842478
PBANKA_0817700	RNA-binding protein musashi, putative	HoMu	0.04	0.87938	0.0558236
PBANKA_1022800	glycine--tRNA ligase, putative	GlyRS	0.04	0.889166	0.051017
PBANKA_0921300	deoxyuridine 5'-triphosphate nucleotidohydrolase, putative	N/A	0.04	0.89996	0.0457766
PBANKA_0615400	serine--tRNA ligase, putative	N/A	0.04	0.907229	0.0422832
PBANKA_0919600	CCR4-NOT transcription complex subunit 2, putative	NOT2	0.04	0.925902	0.0334348
PBANKA_1219300	heat shock protein 110, putative	HSP110c	0.04	0.929257	0.031864
PBANKA_1439400	histone chaperone ASF1, putative	ASF1	0.04	0.958091	0.0185934
PBANKA_0824700	thioredoxin reductase, putative	TRXR	0.04	0.975806	0.0106366
PBANKA_0401600	N-ethylmaleimide-sensitive fusion protein, putative	NSF	0.04	0.983183	0.00736572
PBANKA_0924800	golgi protein 2	GP2	0.04	0.988386	0.00507336
PBANKA_1420100	conserved Plasmodium protein, unknown function	N/A	0.04	0.990005	0.00436264
PBANKA_0509700	dynein, putative	N/A	0.04	0.99128	0.00380382
PBANKA_0910800	conserved Plasmodium protein, unknown function	N/A	0.04	0.996956	0.00132391
PBANKA_1438000	cAMP-dependent protein kinase regulatory subunit, putative	PKAr	0.04	0.998745	0.000545347
PBANKA_1131600	DNA replication licensing factor MCM6, putative	MCM6	0.04	0.998863	0.000493894
PBANKA_1034400	plasmepsin IV	PM4	0.04	0.999988	5.23e-06
PBANKA_1339900	SNARE protein, putative	N/A	0.03	0.835151	0.0782351
PBANKA_0104700	elongation of fatty acids protein, putative	ELO-B	0.03	0.85131	0.0699122
PBANKA_0107300	T-complex protein 1 subunit zeta, putative	CCT6	0.03	0.875438	0.0577744
PBANKA_1231500	ubiquitin carboxyl-terminal hydrolase 2, putative	N/A	0.03	0.93981	0.0269599
PBANKA_1450400	peptidase, putative	N/A	0.03	0.948797	0.0228266
PBANKA_1111400	inositol-3-phosphate synthase, putative	INO1	0.03	0.95426	0.0203331
PBANKA_1405000	MORN repeat protein, putative	N/A	0.03	0.963705	0.016056
PBANKA_1428900	bromodomain protein 2, putative	BDP2	0.03	0.972098	0.0122898
PBANKA_1206600	26S protease regulatory subunit 4, putative	N/A	0.03	0.972343	0.0121803
PBANKA_1125300	centrosomal protein CEP135, putative	CEP135	0.03	0.981856	0.00795225
PBANKA_1108600	alpha-soluble NSF attachment protein, putative	N/A	0.03	0.988155	0.00517501
PBANKA_0929700	haloacid dehalogenase-like hydrolase, putative	N/A	0.03	0.994335	0.00246743
PBANKA_1415600	DNA replication licensing factor MCM4, putative	MCM4	0.03	0.99607	0.00171018
PBANKA_1029600	conserved Plasmodium protein, unknown function	N/A	0.03	0.996862	0.00136504
PBANKA_0314200	calcium-dependent protein kinase 1	CDPK1	0.03	0.996898	0.00134927
PBANKA_1227400	serine/threonine protein phosphatase 2B catalytic subunit A	CNA	0.03	0.999969	1.36e-05
PBANKA_0416400	ATP synthase-associated protein, putative	N/A	0.02	0.561832	0.250393
PBANKA_1316400	U1 snRNP-associated protein, putative	N/A	0.02	0.734231	0.134168
PBANKA_0207200	V-type proton ATPase subunit C, putative	N/A	0.02	0.782526	0.106501
PBANKA_1454600	nucleoporin NUP269	NUP269	0.02	0.819961	0.086207
PBANKA_1336100	dihydroorotase, putative	DHOase	0.02	0.832282	0.0797295
PBANKA_0809100	proteasome activator 28, putative	PA28	0.02	0.846755	0.0722421
PBANKA_1137200	protein transport protein Sec24A, putative	SEC24A	0.02	0.887225	0.0519665
PBANKA_1306300	protein KIC9, putative	N/A	0.02	0.898163	0.0466447
PBANKA_0703900	receptor for activated c kinase, putative	RACK1	0.02	0.925533	0.0336081
PBANKA_1028100	mRNA-capping enzyme subunit alpha, putative	N/A	0.02	0.932097	0.030539
PBANKA_1213700	methionine aminopeptidase 1b, putative	METAP1b	0.02	0.96081	0.0173625
PBANKA_1130400	proteasome subunit alpha type-4, putative	N/A	0.02	0.965961	0.0150405
PBANKA_1223100	proteasome subunit alpha type-6, putative	N/A	0.02	0.974213	0.0113462
PBANKA_1137500	actin-depolymerizing factor 2	ADF2	0.02	0.980503	0.00855122
PBANKA_1135000	YOP1-like protein, putative	YOP1L	0.02	0.982049	0.00786691
PBANKA_0516600	leucine-rich repeat protein 1	LRR1	0.02	0.982487	0.00767314
PBANKA_0316000	replication factor C subunit 1, putative	RFC1	0.02	0.98954	0.00456658
PBANKA_1129600	TPH domain-containing protein, putative	N/A	0.02	0.998758	0.000539596
PBANKA_0404300	P-loop containing nucleoside triphosphate hydrolase, putative	N/A	0.02	0.999878	5.29e-05
PBANKA_1123800	GAS8-like protein, putative	N/A	0.02	0.999906	4.08e-05
PBANKA_1131900	serine/threonine protein phosphatase 5	PP5	0.02	0.999998	8.14e-07
PBANKA_0509800	cytochrome c oxidase copper chaperone, putative	COX17	0.02	1	2.19e-08
PBANKA_0825600	splicing factor 3A subunit 3, putative	SF3A3	0.01	0.623523	0.205148
PBANKA_1356700	kelch protein K13, putative	Kelch13	0.01	0.685157	0.16421
PBANKA_0834300	gamma-tubulin complex component, putative	N/A	0.01	0.689537	0.161443
PBANKA_0414800	arginase	N/A	0.01	0.776434	0.109896
PBANKA_0304300	adenylosuccinate lyase, putative	ADSL	0.01	0.809072	0.092013
PBANKA_1127700	nicotinate phosphoribosyltransferase, putative	NAPRT	0.01	0.880107	0.0554646
PBANKA_0927200	conserved protein, unknown function	N/A	0.01	0.903764	0.0439449
PBANKA_0414500	protein YOP1	YOP1	0.01	0.914391	0.0388682
PBANKA_1410400	V-type proton ATPase catalytic subunit A, putative	N/A	0.01	0.95982	0.01781
PBANKA_1003800	V-type proton ATPase subunit B, putative	N/A	0.01	0.970027	0.0132162
PBANKA_1358700	conserved Plasmodium protein, unknown function	N/A	0.01	0.972327	0.0121875
PBANKA_0706700	dicarboxylate/tricarboxylate carrier, putative	DTC	0.01	0.972559	0.0120841
PBANKA_1014600	serine/threonine protein phosphatase 2A activator, putative	PTPA	0.01	0.984287	0.00687823
PBANKA_0520400	dynamin-like protein, putative	DYN2	0.01	0.987974	0.00525442
PBANKA_1312000	condensin-2 complex subunit G2, putative	CAPG2	0.01	0.99063	0.00408834
PBANKA_1233100	proteasome subunit beta type-1, putative	N/A	0.01	0.992148	0.00342351
PBANKA_0836300	cytoadherence linked asexual protein 9	CLAG9	0.01	0.994325	0.0024718
PBANKA_0801500	conserved Plasmodium protein, unknown function	N/A	0.01	0.995051	0.00215455
PBANKA_1417900	conserved protein, unknown function	N/A	0.01	0.996031	0.0017271
PBANKA_1429600	proline--tRNA ligase	PRS	0	0.709741	0.1489
PBANKA_1462000	THUMP domain-containing protein, putative	N/A	0	0.762382	0.117827
PBANKA_1309700	ATP-dependent RNA helicase DDX17, putative	DDX17	0	0.809703	0.091674
PBANKA_0306800	ATP-dependent RNA helicase UAP56, putative	UAP56	0	0.870706	0.0601284
PBANKA_0602200	signal recognition particle subunit SRP14, putative	SRP14	0	0.892776	0.0492576
PBANKA_1217600	histone H2A.Z, putative	H2A.Z	0	0.894765	0.0482911
PBANKA_1452500	conserved Plasmodium protein, unknown function	N/A	0	0.898898	0.0462897
PBANKA_0929800	insulinase, putative	N/A	0	0.912107	0.0399541
PBANKA_1350600	nuclear movement protein, putative	NUDC	0	0.93985	0.0269413
PBANKA_1129100	DNA polymerase epsilon catalytic subunit A, putative	N/A	0	0.959136	0.0181198
PBANKA_1414400	exportin-T, putative	N/A	0	0.959578	0.0179199
PBANKA_0517800	Sec1 family protein, putative	SLY1	0	0.964426	0.015731
PBANKA_0809400	plasma membrane protein 1	PMP1	0	0.97624	0.0104436
PBANKA_1135200	GTP-binding protein, putative	N/A	0	0.986368	0.00596116
PBANKA_0510200	conserved Plasmodium protein, unknown function	N/A	0	0.986608	0.00585515
PBANKA_1415500	U4/U6.U5 tri-snRNP-associated protein 2, putative	USP39	0	0.988713	0.00492964
PBANKA_1302600	DNA primase small subunit, putative	N/A	0	0.990614	0.00409532
PBANKA_1206100	eukaryotic translation initiation factor 3 subunit D, putative	EIF3D	0	0.994004	0.00261182
PBANKA_1331300	WD repeat-containing protein, putative	N/A	0	0.994069	0.00258348
PBANKA_0303900	pantothenate transporter	PAT	0	0.99624	0.00163603
PBANKA_0818500	conserved protein, unknown function	N/A	0	0.999514	0.000211062
PBANKA_1005800	conserved Plasmodium protein, unknown function	N/A	0	0.999686	0.0001363
PBANKA_0916100	nucleic acid binding protein, putative	N/A	0	0.999935	2.84e-05
PBANKA_1218500	protein phosphatase inhibitor 2, putative	N/A	0	0.999944	2.43e-05
PBANKA_0820700	TLD domain-containing protein	N/A	0	0.999988	5.05e-06
PBANKA_1337600	BRCT domain-containing protein, putative	N/A	0	0.999995	1.99e-06
PBANKA_0714200	chaperone protein ClpB1, putative	ClpB1	-0.01	0.75646	0.121214
PBANKA_1103000	serine/arginine-rich splicing factor 12, putative	SRSF12	-0.01	0.758382	0.120112
PBANKA_0923700	ethanolamine kinase, putative	EK	-0.01	0.783069	0.1062
PBANKA_1023500	eukaryotic translation initiation factor 3 subunit H, putative	EIF3H	-0.01	0.858595	0.0662116
PBANKA_1237800	multidrug resistance protein 1, putative	MDR1	-0.01	0.898088	0.046681
PBANKA_1362900	lysine--tRNA ligase, putative	KRS1	-0.01	0.912612	0.039714
PBANKA_1208700	succinate dehydrogenase subunit 4, putative	SDH4	-0.01	0.960376	0.0175589
PBANKA_0622700	mago nashi protein homologue, putative	N/A	-0.01	0.965212	0.0153773
PBANKA_1402600	DNA ligase I, putative	N/A	-0.01	0.978362	0.00950044
PBANKA_1356300	CDT1-like protein, putative	N/A	-0.01	0.979989	0.0087787
PBANKA_0406800	pre-mRNA-processing factor 19, putative	PRPF19	-0.01	0.982624	0.00761244
PBANKA_1330000	enkurin domain-containing protein, putative	N/A	-0.01	0.995589	0.00191975
PBANKA_0922500	kelch domain-containing protein, putative	N/A	-0.01	0.997631	0.00103005
PBANKA_0415800	WD repeat-containing protein 66, putative	WDR66	-0.01	0.998257	0.000757772
PBANKA_0924100	thioredoxin-like protein, putative	N/A	-0.01	0.9999	4.36e-05
PBANKA_0933700	mitogen-activated protein kinase 2	MAPK2	-0.01	0.999944	2.44e-05
PBANKA_1360500	ethanolamine-phosphate cytidylyltransferase	ECT	-0.01	0.999968	1.39e-05
PBANKA_0613700	RNA-binding protein, putative	N/A	-0.01	0.999981	8.1e-06
PBANKA_1323700	FYVE and coiled-coil domain-containing protein, putative	FCP	-0.02	0.669901	0.173989
PBANKA_1405500	exosome complex component RRP40, putative	RRP40	-0.02	0.672787	0.172122
PBANKA_1216500	peptidyl-prolyl cis-trans isomerase, putative	CYP19A	-0.02	0.680566	0.16713
PBANKA_1120200	pyridoxine biosynthesis protein PDX1, putative	PDX1	-0.02	0.716488	0.144791
PBANKA_1424300	NPL domain-containing protein, putative	N/A	-0.02	0.733264	0.13474
PBANKA_1326800	replication factor C subunit 3, putative	RFC3	-0.02	0.808637	0.0922465
PBANKA_1024900	DNA replication licensing factor MCM2, putative	MCM2	-0.02	0.824731	0.0836876
PBANKA_0600500	GPN-loop GTPase, putative	N/A	-0.02	0.861599	0.0646946
PBANKA_0508100	chromodomain-helicase-DNA-binding protein 1, putative	CHD1	-0.02	0.872109	0.0594293
PBANKA_1218200	T-complex protein 1 subunit epsilon, putative	CCT5	-0.02	0.89491	0.0482206
PBANKA_0933800	conserved Plasmodium protein, unknown function	N/A	-0.02	0.922481	0.0350424
PBANKA_1455100	replication factor C subunit 4, putative	RFC4	-0.02	0.936	0.0287239
PBANKA_1308600	fructose-bisphosphate aldolase 2	ALDO2	-0.02	0.940283	0.0267415
PBANKA_0930900	ubiquitin carboxyl-terminal hydrolase UCH54, putative	UCH54	-0.02	0.974473	0.0112304
PBANKA_1336300	GTPase-activating protein, putative	N/A	-0.02	0.975809	0.010635
PBANKA_0610200	DNA replication licensing factor MCM5, putative	MCM5	-0.02	0.981114	0.00828055
PBANKA_0807900	nucleoporin NUP335	NUP335	-0.02	0.98772	0.00536629
PBANKA_0605500	conserved Plasmodium protein, unknown function	N/A	-0.02	0.998601	0.00060806
PBANKA_0942400	WD repeat-containing protein, putative	N/A	-0.02	0.998808	0.000518203
PBANKA_1122800	ribonuclease H2 subunit A, putative	N/A	-0.02	0.999889	4.84e-05
PBANKA_1133200	cdc2-related kinase 2	CRK2	-0.02	0.999973	1.18e-05
PBANKA_0803600	importin-7, putative	N/A	-0.03	0.631503	0.199624
PBANKA_0504800	conserved Plasmodium protein, unknown function	N/A	-0.03	0.723799	0.140382
PBANKA_1126400	transportin, putative	N/A	-0.03	0.801148	0.0962872
PBANKA_1331100	conserved Plasmodium protein, unknown function	N/A	-0.03	0.806762	0.0932543
PBANKA_1420600	histone H2B variant, putative	H2B.Z	-0.03	0.808656	0.0922362
PBANKA_0715600	26S protease regulatory subunit 6B, putative	RPT3	-0.03	0.899178	0.0461541
PBANKA_1226600	tubulin gamma chain, putative	N/A	-0.03	0.936139	0.0286597
PBANKA_0821700	inosine-5'-monophosphate dehydrogenase, putative	N/A	-0.03	0.971184	0.0126987
PBANKA_0706400	conserved Plasmodium protein, unknown function	N/A	-0.03	0.977914	0.00969941
PBANKA_1238200	DnaJ protein, putative	N/A	-0.03	0.987123	0.00562895
PBANKA_1207700	zinc finger protein, putative	ZNF2	-0.03	0.991779	0.00358524
PBANKA_1206900	tubulin beta chain, putative	N/A	-0.03	0.997982	0.000877165
PBANKA_0807100	stomatin-like protein	STOML	-0.03	0.998805	0.000519468
PBANKA_0912200	signal recognition particle subunit SRP72, putative	SRP72	-0.03	0.999458	0.000235296
PBANKA_1029400	conserved Plasmodium protein, unknown function	N/A	-0.03	0.999877	5.35e-05
PBANKA_0406300	DNA polymerase delta small subunit, putative	N/A	-0.03	0.999991	3.95e-06
PBANKA_0602500	threonylcarbamoyl-AMP synthase, putative	SUA5	-0.03	0.999992	3.51e-06
PBANKA_1112400	orotate phosphoribosyltransferase, putative	OPRT	-0.04	0.581038	0.235795
PBANKA_0502600	peptidase, putative	N/A	-0.04	0.62948	0.201018
PBANKA_1347400	DNA-(apurinic or apyrimidinic site) lyase 1	APN1	-0.04	0.660425	0.180177
PBANKA_1238800	karyopherin beta, putative	N/A	-0.04	0.760198	0.119073
PBANKA_0721700	ran-specific GTPase-activating protein 1, putative	RANBP1	-0.04	0.834123	0.0787698
PBANKA_1422400	importin subunit beta, putative	N/A	-0.04	0.834786	0.078425
PBANKA_0701600	coiled-coil domain-containing protein 124, putative	CCDC124	-0.04	0.853755	0.0686669
PBANKA_0926900	WD repeat-containing protein, putative	N/A	-0.04	0.855316	0.0678732
PBANKA_0810600	exoribonuclease, putative	N/A	-0.04	0.874414	0.0582829
PBANKA_0903600	dynamin-like protein, putative	DYN1	-0.04	0.908838	0.0415135
PBANKA_0604300	tetratricopeptide repeat protein, putative	TRP1	-0.04	0.940755	0.0265237
PBANKA_1405100	V-type proton ATPase subunit H, putative	N/A	-0.04	0.94377	0.0251339
PBANKA_0833600	importin alpha re-exporter, putative	CSE1	-0.04	0.948282	0.0230625
PBANKA_1208800	MORN repeat protein, putative	N/A	-0.04	0.998395	0.000697398
PBANKA_1320500	V-type H(+)-translocating pyrophosphatase, putative	VP1	-0.04	0.999449	0.000239223
PBANKA_1036000	transcription elongation factor SPT6, putative	SPT6	-0.04	0.99978	9.56e-05
PBANKA_1443000	NIMA related kinase 1, putative	NEK1	-0.04	0.999993	2.96e-06
PBANKA_1222300	coatomer subunit epsilon, putative	SEC28	-0.05	0.628607	0.201621
PBANKA_1126200	protein DJ-1, putative	DJ1	-0.05	0.705237	0.151665
PBANKA_1122400	superoxide dismutase [Fe], putative	SOD2	-0.05	0.798899	0.0975081
PBANKA_0204800	secreted ookinete protein, putative	PSOP24	-0.05	0.863518	0.0637285
PBANKA_1426100	conserved protein, unknown function	N/A	-0.05	0.871626	0.0596697
PBANKA_0602700	nucleosome assembly protein, putative	NAPL	-0.05	0.941935	0.0259791
PBANKA_1406500	conserved Plasmodium protein, unknown function	N/A	-0.05	0.978501	0.00943856
PBANKA_1427200	protein phosphatase PPM5	PPM5	-0.05	0.989633	0.00452596
PBANKA_1040100	choline kinase	CK	-0.05	0.992519	0.00326129
PBANKA_0205400	proteasome subunit beta type-3, putative	N/A	-0.05	0.999885	5.01e-05
PBANKA_1030100	actin II	ACT2	-0.05	0.999936	2.8e-05
PBANKA_0717500	nuclear cap-binding protein subunit 2, putative	CBP20	-0.05	0.999972	1.23e-05
PBANKA_1318100	aminopeptidase P, putative	APP	-0.06	0.616503	0.210065
PBANKA_0930300	GTP-binding nuclear protein RAN/TC4, putative	N/A	-0.06	0.653982	0.184434
PBANKA_1439800	splicing factor 3B subunit 6, putative	SF3B6	-0.06	0.679426	0.167858
PBANKA_0819800	gamma-glutamylcysteine synthetase	gammaGCS	-0.06	0.818904	0.0867669
PBANKA_1323300	pyridoxal 5'-phosphate synthase, putative	N/A	-0.06	0.941937	0.0259779
PBANKA_1108700	structural maintenance of chromosomes protein 4	SMC4	-0.06	0.960805	0.0173647
PBANKA_0816400	ATP-dependent 6-phosphofructokinase, putative	PFK9	-0.06	0.962458	0.0166184
PBANKA_0517500	bromodomain protein 1, putative	BDP1	-0.06	0.972181	0.0122527
PBANKA_1450200	serine hydroxymethyltransferase, putative	SHMT	-0.06	0.985499	0.00634389
PBANKA_1331600	leucine-rich repeat protein	LRR14.1	-0.06	0.997798	0.000957401
PBANKA_1361600	E1-E2 ATPase, putative	N/A	-0.06	0.999188	0.000352673
PBANKA_0822900	dynein intermediate chain, putative	N/A	-0.06	0.999536	0.000201538
PBANKA_1418300	golgi protein 1, putative	PRP2	-0.06	0.999948	2.27e-05
PBANKA_1126500	acetyl-CoA synthetase, putative	ACAS	-0.07	0.621837	0.206323
PBANKA_1326900	DNA polymerase alpha subunit B, putative	N/A	-0.07	0.775838	0.110229
PBANKA_0416800	ubiquitin specific protease, putative	N/A	-0.07	0.777977	0.109033
PBANKA_0806800	coiled-coil domain-containing protein CCDC148/CCDC112, putative	N/A	-0.07	0.805287	0.0940495
PBANKA_0104100	aurora-related kinase ARK1, putative	ARK1	-0.07	0.920333	0.036055
PBANKA_1241800	DNA replication licensing factor MCM3, putative	MCM3	-0.07	0.940921	0.0264468
PBANKA_1026600	protein SEY1, putative	SEY1	-0.07	0.945183	0.0244841
PBANKA_1006100	flap endonuclease 1, putative	FEN1	-0.07	0.95164	0.0215275
PBANKA_0713900	adenylate kinase 2, putative	AK2	-0.07	0.96188	0.0168792
PBANKA_1030300	nuclear transport factor 2, putative	NTF2	-0.07	0.963912	0.0159626
PBANKA_1440700	ubiquitin-activating enzyme E1, putative	UBA1	-0.07	0.990624	0.00409132
PBANKA_0601200	dynein heavy chain, putative	N/A	-0.07	0.991037	0.00391
PBANKA_0611600	ribonucleoside-diphosphate reductase large subunit, putative	N/A	-0.07	0.993404	0.00287415
PBANKA_0708100	dynein light chain 1	DLC1	-0.07	0.994671	0.0023206
PBANKA_0302300	aspartate aminotransferase, putative	AspAT	-0.07	0.995303	0.00204469
PBANKA_0816200	ribonuclease H2 subunit C, putative	N/A	-0.07	0.997707	0.000997145
PBANKA_0405400	40S ribosomal protein S12, putative	RPS12	-0.07	0.999713	0.00012465
PBANKA_1356400	DNA repair protein RAD5, putative	RAD5	-0.07	0.999756	0.000105813
PBANKA_1343000	ribose-phosphate pyrophosphokinase, putative	N/A	-0.08	0.551461	0.258486
PBANKA_1356900	U4/U6 small nuclear ribonucleoprotein PRP4, putative	PRPF4	-0.08	0.598237	0.223127
PBANKA_1308900	histidine--tRNA ligase, putative	N/A	-0.08	0.614218	0.211677
PBANKA_1321500	conserved Plasmodium protein, unknown function	N/A	-0.08	0.677343	0.169191
PBANKA_0937900	conserved Plasmodium protein, unknown function	N/A	-0.08	0.786927	0.104066
PBANKA_1318400	6-phosphogluconate dehydrogenase, decarboxylating, putative	6PGD	-0.08	0.821972	0.0851428
PBANKA_0823400	phosphoglycerate kinase, putative	PGK	-0.08	0.848363	0.0714181
PBANKA_1310200	nucleoporin NUP313	NUP313	-0.08	0.86493	0.0630191
PBANKA_0829700	guanylate kinase, putative	GK	-0.08	0.866951	0.0620055
PBANKA_1309900	M17 leucyl aminopeptidase, putative	LAP	-0.08	0.873495	0.0587395
PBANKA_1451600	SUMO-activating enzyme subunit 2, putative	UBA2	-0.08	0.929846	0.031589
PBANKA_1201500	respiratory chain complex 4 associated protein 3, putative	N/A	-0.08	0.944791	0.0246642
PBANKA_0507800	conserved protein, unknown function	N/A	-0.08	0.954643	0.0201589
PBANKA_0811300	exportin-7, putative	N/A	-0.08	0.989028	0.00479142
PBANKA_1038900	condensin complex subunit 1, putative	CAPD2	-0.08	0.99527	0.00205915
PBANKA_1232200	FACT complex subunit SPT16	FACT-L	-0.08	0.997952	0.000890396
PBANKA_0908500	myosin K	MyoK	-0.08	0.999929	3.08e-05
PBANKA_1427000	protein phosphatase PPM7	PPM7	-0.08	0.99998	8.58e-06
PBANKA_0813000	inhibitor of cysteine proteases	ICP	-0.09	0.293746	0.532027
PBANKA_1137000	bergheilysin	BLN	-0.09	0.569754	0.244313
PBANKA_0107400	ornithine aminotransferase, putative	OAT	-0.09	0.662801	0.178617
PBANKA_0719600	memo-like protein	N/A	-0.09	0.682326	0.166008
PBANKA_0830900	leucine-rich repeat protein	LRR8	-0.09	0.853774	0.0686569
PBANKA_1365200	thioredoxin-related protein, putative	N/A	-0.09	0.901101	0.0452263
PBANKA_0406500	T-complex protein 1 subunit eta, putative	CCT7	-0.09	0.905067	0.0433191
PBANKA_0416600	replication protein A1, small fragment	N/A	-0.09	0.948324	0.0230434
PBANKA_0307100	conserved Plasmodium protein, unknown function	N/A	-0.09	0.949495	0.0225073
PBANKA_0615700	dynein heavy chain, putative	N/A	-0.09	0.99399	0.0026178
PBANKA_1426500	cullin-1	CUL1	-0.09	0.996009	0.00173685
PBANKA_0719300	bifunctional dihydrofolate reductase-thymidylate synthase, putative	DHFR-TS	-0.09	0.997121	0.001252
PBANKA_0403800	transporter, putative	N/A	-0.09	0.999192	0.000351062
PBANKA_0835300	V-type proton ATPase subunit E, putative	N/A	-0.09	0.999527	0.000205317
PBANKA_0612300	apicomplexan kinetochore protein 7	AKIT7	-0.09	0.999855	6.3e-05
PBANKA_1234400	zinc finger protein, putative	N/A	-0.1	0.424082	0.372551
PBANKA_1452600	calcyclin binding protein, putative	N/A	-0.1	0.667385	0.175624
PBANKA_1344400	AMP deaminase	AMPD	-0.1	0.698288	0.155965
PBANKA_0503200	eukaryotic translation initiation factor subunit eIF2A, putative	N/A	-0.1	0.918226	0.0370506
PBANKA_1305300	FACT complex subunit SSRP1, putative	FACT-S	-0.1	0.993886	0.00266335
PBANKA_0310500	conserved Plasmodium protein, unknown function	N/A	-0.1	0.995675	0.00188241
PBANKA_0104400	nucleoside diphosphate kinase, putative	N/A	-0.1	0.998544	0.00063263
PBANKA_1034100	FANCJ-like helicase, putative	FANCJ	-0.1	0.999978	9.54e-06
PBANKA_0835600	cAMP-dependent protein kinase catalytic subunit, putative	PKAc	-0.1	0.999991	3.92e-06
PBANKA_0802300	HECT-type E3 ubiquitin ligase UT, putative	N/A	-0.11	0.0043517	2.36134
PBANKA_1340300	phosphoribosylpyrophosphate synthetase, putative	N/A	-0.11	0.591076	0.228356
PBANKA_1318900	methyltransferase AAMT, putative	N/A	-0.11	0.630276	0.200469
PBANKA_1210800	hypoxanthine-guanine phosphoribosyltransferase, putative	HGPRT	-0.11	0.662965	0.178509
PBANKA_0407500	N2227-like protein, putative	N/A	-0.11	0.683984	0.164954
PBANKA_0314700	replication factor C subunit 2, putative	RFC2	-0.11	0.694708	0.158198
PBANKA_1341600	translation initiation factor eIF-2B subunit gamma, putative	N/A	-0.11	0.739041	0.131332
PBANKA_1134100	T-complex protein 1 subunit delta, putative	CCT4	-0.11	0.743066	0.128972
PBANKA_0913000	condensin-2 complex subunit D3, putative	CAPD3	-0.11	0.867103	0.0619295
PBANKA_1319200	AP-1 complex subunit gamma, putative	N/A	-0.11	0.896838	0.0472862
PBANKA_1355000	V-type proton ATPase subunit D, putative	N/A	-0.11	0.991333	0.0037804
PBANKA_0835100	ATP synthase-associated protein, putative	N/A	-0.11	0.997979	0.000878551
PBANKA_1346200	signal peptidase complex catalytic subunit SEC11, putative	SEC11	-0.11	0.999555	0.000193263
PBANKA_0312500	origin recognition complex subunit 5, putative	ORC5	-0.11	0.999583	0.00018117
PBANKA_1112700	conserved protein, unknown function	N/A	-0.11	0.999701	0.000129763
PBANKA_0905800	DnaJ protein, putative	N/A	-0.12	0.41467	0.382298
PBANKA_0932400	berghepain-2	BP2	-0.12	0.557968	0.253391
PBANKA_1010500	Hsp70/Hsp90 organizing protein, putative	HOP	-0.12	0.602105	0.220328
PBANKA_1415100	choline-phosphate cytidylyltransferase	CCT	-0.12	0.653481	0.184767
PBANKA_0310900	T-complex protein 1 subunit theta, putative	CCT8	-0.12	0.659272	0.180935
PBANKA_0805700	heat shock protein 90	HSP90	-0.12	0.696294	0.157207
PBANKA_1011400	DNA topoisomerase 2, putative	TOP2	-0.12	0.77155	0.112636
PBANKA_0505400	conserved Plasmodium protein, unknown function	N/A	-0.12	0.798109	0.097938
PBANKA_0410300	26S proteasome regulatory subunit RPN12, putative	RPN12	-0.12	0.812216	0.0903285
PBANKA_0520700	WD repeat-containing protein, putative	N/A	-0.12	0.941567	0.0261486
PBANKA_0934700	conserved protein, unknown function	N/A	-0.12	0.973531	0.0116503
PBANKA_0702400	conserved protein, unknown function	N/A	-0.13	0.188528	0.724623
PBANKA_0941200	tRNA-splicing ligase RtcB, putative	RTCB	-0.13	0.56973	0.244331
PBANKA_0402800	EH domain-containing protein, putative	EHD	-0.13	0.582175	0.234946
PBANKA_0916200	T-complex protein 1 subunit alpha, putative	TCP1	-0.13	0.607087	0.216749
PBANKA_1444000	macrophage migration inhibitory factor	MIF	-0.13	0.680702	0.167043
PBANKA_0517200	haloacid dehalogenase-like hydrolase, putative	HAD1	-0.13	0.778542	0.108718
PBANKA_0412100	serine/threonine protein phosphatase 6	PPP6	-0.13	0.918402	0.0369671
PBANKA_1228400	mannose-6-phosphate isomerase, putative	N/A	-0.13	0.947693	0.0233324
PBANKA_0702000	coiled-coil domain-containing protein 39, putative	N/A	-0.13	0.983268	0.00732823
PBANKA_1429400	dynein light chain 1, putative	N/A	-0.13	0.990159	0.00429521
PBANKA_0102100	dihydroorotate dehydrogenase, putative	DHODH	-0.14	0.244094	0.612443
PBANKA_1325600	valine--tRNA ligase, putative	N/A	-0.14	0.435259	0.361253
PBANKA_1458000	translation machinery-associated protein 46, putative	N/A	-0.14	0.44307	0.353528
PBANKA_1117400	conserved protein, unknown function	N/A	-0.14	0.498921	0.301968
PBANKA_1119300	ATP synthase-associated protein, putative	N/A	-0.14	0.512345	0.290437
PBANKA_0416500	copper-transporting ATPase	CuTP	-0.14	0.810923	0.0910202
PBANKA_0905700	DNA-directed RNA polymerases I and III subunit RPAC1, putative	RPC40	-0.14	0.974649	0.0111519
PBANKA_0522900	pre-mRNA-splicing helicase BRR2, putative	BRR2	-0.14	0.991356	0.00377035
PBANKA_1109600	conserved Plasmodium protein, unknown function	N/A	-0.14	0.992347	0.00333647
PBANKA_0610500	glutathione peroxidase-like thioredoxin peroxidase	TPx(Gl)	-0.15	0.232051	0.634417
PBANKA_0720600	trafficking protein particle complex subunit 3, putative	BET3	-0.15	0.45019	0.346604
PBANKA_1026200	NADP-specific glutamate dehydrogenase, putative	GDH1	-0.15	0.521142	0.283044
PBANKA_0929600	nucleolar protein 56, putative	NOP56	-0.15	0.587747	0.23081
PBANKA_1115700	kinetochore protein NDC80	NDC80	-0.15	0.743727	0.128586
PBANKA_0310000	protein SIS1, putative	SIS1	-0.15	0.797229	0.0984167
PBANKA_1442300	kinetochore protein SPC24, putative	SPC24	-0.15	0.867949	0.0615058
PBANKA_1304500	protein SOC3	SOC3	-0.15	0.986282	0.00599893
PBANKA_1004000	cytosolic glyoxalase II, putative	cGLO2	-0.15	0.987708	0.00537123
PBANKA_1209400	inner membrane complex sub-compartment protein 1	ISP1	-0.15	0.992921	0.00308551
PBANKA_1337100	splicing factor 1, putative	SF1	-0.15	0.994163	0.0025426
PBANKA_0803000	origin recognition complex subunit 2, putative	ORC2	-0.15	0.999957	1.88e-05
PBANKA_1445500	pre-mRNA-splicing regulator WTAP, putative	WTAP	-0.16	0.243882	0.61282
PBANKA_1036600	ribonucleoside-diphosphate reductase small chain, putative	N/A	-0.16	0.36088	0.442637
PBANKA_1239200	ribosome-interacting GTPase 1, putative	RBG1	-0.16	0.498896	0.30199
PBANKA_1131100	adenylosuccinate synthetase, putative	ADSS	-0.16	0.907191	0.0423014
PBANKA_1361500	WD repeat-containing protein 16, putative	WDR16	-0.16	0.937544	0.0280084
PBANKA_0927700	DDRGK domain-containing protein, putative	N/A	-0.16	0.968872	0.0137334
PBANKA_0917000	conserved Plasmodium protein, unknown function	N/A	-0.16	0.995083	0.00214059
PBANKA_1406200	TOM1-like protein, putative	N/A	-0.17	0.0207351	1.68329
PBANKA_1336400	DnaJ protein, putative	N/A	-0.17	0.297044	0.52718
PBANKA_0509200	Eps15-like protein, putative	N/A	-0.17	0.349015	0.457156
PBANKA_1038000	cytochrome c, putative	N/A	-0.17	0.581513	0.23544
PBANKA_1008000	armadillo-type repeat protein ATRP, putative	ATRP	-0.17	0.605344	0.217998
PBANKA_1357700	aspartate carbamoyltransferase, putative	ATCase	-0.17	0.609214	0.21523
PBANKA_0804100	conserved Plasmodium protein, unknown function	N/A	-0.17	0.706052	0.151163
PBANKA_0719700	conserved Plasmodium protein, unknown function	N/A	-0.17	0.706665	0.150786
PBANKA_0902400	kinesin-X4	N/A	-0.17	0.777499	0.1093
PBANKA_0201800	TatD-like deoxyribonuclease	TatD	-0.17	0.804967	0.0942219
PBANKA_0913600	conserved Plasmodium protein, unknown function	N/A	-0.17	0.929882	0.031572
PBANKA_0302500	hexose transporter	HT1	-0.17	0.975073	0.0109629
PBANKA_0812000	DNA primase large subunit, putative	N/A	-0.18	0.204488	0.689332
PBANKA_1307800	heat shock protein 90, putative	N/A	-0.18	0.44931	0.347454
PBANKA_1205400	rho GTPase-activating protein, putative	N/A	-0.18	0.598388	0.223017
PBANKA_1358300	conserved Plasmodium protein, unknown function	N/A	-0.18	0.808224	0.092468
PBANKA_1416900	structural maintenance of chromosomes protein 2	SMC2	-0.18	0.832482	0.0796252
PBANKA_1314100	E3 ubiquitin-protein ligase ZNF598, putative	N/A	-0.18	0.993236	0.00294767
PBANKA_0513900	ORC3 domain-containing protein, putative	N/A	-0.19	0.340354	0.468069
PBANKA_0405200	T-complex protein 1 subunit beta, putative	CCT2	-0.19	0.426769	0.369807
PBANKA_1328300	ATP-dependent zinc metalloprotease FTSH, putative	N/A	-0.19	0.598814	0.222708
PBANKA_1123500	ISWI chromatin-remodeling complex ATPase, putative	ISWI	-0.19	0.690894	0.160589
PBANKA_0709100	60S ribosomal protein L22, putative	N/A	-0.19	0.732545	0.135165
PBANKA_1405200	conserved Plasmodium protein, unknown function	N/A	-0.19	0.858071	0.066477
PBANKA_0718800	small GTP-binding protein sar1, putative	SAR1	-0.19	0.979149	0.00915134
PBANKA_0406200	conserved Plasmodium protein, unknown function	N/A	-0.19	0.993445	0.00285602
PBANKA_1035700	WD repeat-containing protein 65, putative	WDR65	-0.19	0.999936	2.76e-05
PBANKA_0928100	phosphoglycerate mutase, putative	PGM1	-0.2	0.345749	0.461239
PBANKA_1206300	PHD finger protein PHD1, putative	PHD1	-0.2	0.42448	0.372143
PBANKA_0941800	histone H2B, putative	H2B	-0.2	0.49944	0.301517
PBANKA_1243900	apicomplexan kinetochore protein 5	AKIT5	-0.2	0.808611	0.0922602
PBANKA_1236600	conserved Plasmodium protein, unknown function	N/A	-0.2	0.811286	0.0908261
PBANKA_0417400	GTPase-activating protein, putative	N/A	-0.2	0.939967	0.0268876
PBANKA_1431500	radial spoke protein 9	RSP9	-0.2	0.991696	0.00362163
PBANKA_1326400	glyceraldehyde-3-phosphate dehydrogenase	GAPDH	-0.21	0.657865	0.181863
PBANKA_1125500	ATPase, putative	N/A	-0.21	0.788768	0.103051
PBANKA_1409600	meiosis-specific nuclear structural protein 1, putative	N/A	-0.21	0.886169	0.0524834
PBANKA_0102700	conserved Plasmodium protein, unknown function	N/A	-0.21	0.927951	0.0324751
PBANKA_1427700	RuvB-like helicase 1, putative	RUVB1	-0.21	0.99984	6.96e-05
PBANKA_0925400	dynein heavy chain, putative	N/A	-0.21	0.999878	5.3e-05
PBANKA_0507300	dynein heavy chain, putative	N/A	-0.21	1	1.37e-09
PBANKA_1246161	fam-a protein	N/A	-0.22	0.205307	0.687597
PBANKA_1328100	ATP synthase (C/AC39) subunit, putative	N/A	-0.22	0.3406	0.467755
PBANKA_0941900	histone H4, putative	H4	-0.22	0.557676	0.253618
PBANKA_1214300	enolase, putative	ENO	-0.22	0.578117	0.237984
PBANKA_1228000	1-cys peroxiredoxin, putative	1-CysPxn	-0.22	0.61063	0.214222
PBANKA_1363900	CXXC motif containing zinc binding protein, putative	N/A	-0.22	0.656086	0.18304
PBANKA_0208600	conserved protein, unknown function	N/A	-0.22	0.665942	0.176563
PBANKA_1135500	high mobility group protein B4, putative	HMGB4	-0.22	0.778413	0.10879
PBANKA_0416100	dynein heavy chain, putative	MG1	-0.22	0.999906	4.06e-05
PBANKA_1009700	ribonuclease H2 subunit B, putative	N/A	-0.22	0.999998	1.08e-06
PBANKA_0622000	conserved Plasmodium protein, unknown function	N/A	-0.23	0.192856	0.714767
PBANKA_1122900	hexokinase, putative	HK	-0.23	0.434953	0.361558
PBANKA_0204200	tubulin-specific chaperone a, putative	N/A	-0.23	0.772412	0.112151
PBANKA_1402900	PUB domain-containing protein, putative	N/A	-0.23	0.981724	0.00801047
PBANKA_1129200	conserved Plasmodium protein, unknown function	N/A	-0.23	0.987817	0.00532348
PBANKA_1117000	histone H2A, putative	H2A	-0.23	0.99324	0.00294585
PBANKA_1223400	conserved Plasmodium protein, unknown function	N/A	-0.23	0.9985	0.00065204
PBANKA_1420700	MAATS1 domain-containing protein, putative	N/A	-0.24	0.0280651	1.55183
PBANKA_1237500	pre-mRNA-splicing factor BUD31, putative	BUD31	-0.24	0.371755	0.429743
PBANKA_1010600	calmodulin, putative	CAM	-0.24	0.459588	0.337631
PBANKA_0709400	conserved Plasmodium protein, unknown function	N/A	-0.24	0.505013	0.296697
PBANKA_1102200	merozoite surface protein 8	MSP8	-0.24	0.642013	0.192456
PBANKA_0808900	ATP-dependent protease ATPase subunit ClpY, putative	ClpY	-0.25	0.0945799	1.0242
PBANKA_1446500	asparagine-rich protein, putative	N/A	-0.25	0.558044	0.253332
PBANKA_1320100	conserved Plasmodium protein, unknown function	UIS25	-0.25	0.791201	0.101713
PBANKA_1101600	chromatin assembly factor 1 subunit A, putative	CAF1A	-0.25	0.984911	0.00660307
PBANKA_1033700	conserved Plasmodium protein, unknown function	N/A	-0.26	0.980055	0.00874953
PBANKA_0306100	6-cysteine protein P230	P230	-0.26	0.999992	3.42e-06
PBANKA_1329200	dynein beta chain, putative	N/A	-0.27	0.206022	0.686086
PBANKA_1348000	transmembrane emp24 domain-containing protein, putative	N/A	-0.27	0.547726	0.261436
PBANKA_0107200	conserved Plasmodium protein, unknown function	N/A	-0.27	0.829206	0.0813378
PBANKA_1035900	glycerophosphodiester phosphodiesterase, putative	GDPD	-0.28	0.233423	0.631856
PBANKA_1303800	triosephosphate isomerase, putative	TIM	-0.28	0.384611	0.414979
PBANKA_1016700	leucine-rich repeat protein	N/A	-0.28	0.51604	0.287316
PBANKA_0519200	conserved Plasmodium protein, unknown function	N/A	-0.28	0.976378	0.0103822
PBANKA_1327300	fam-a protein	N/A	-0.29	0.173652	0.760321
PBANKA_0612200	apicomplexan kinetochore protein 3	AKIT3	-0.29	0.346853	0.459855
PBANKA_0830200	high molecular weight rhoptry protein 2	RhopH2	-0.29	0.369227	0.432706
PBANKA_0205000	ELM2 domain-containing protein, putative	N/A	-0.29	0.686115	0.163603
PBANKA_1105500	mediator of RNA polymerase II transcription subunit 11, putative	MED11	-0.29	0.808241	0.0924591
PBANKA_1030600	phospholipase PL39, putative	N/A	-0.3	0.314099	0.502934
PBANKA_0108100	conserved Plasmodium protein, unknown function	N/A	-0.3	0.628384	0.201775
PBANKA_1421100	transcription elongation factor s-II, putative	N/A	-0.31	0.199886	0.699217
PBANKA_0408500	parasite-infected erythrocyte surface protein	PIESP1	-0.31	0.831381	0.0801997
PBANKA_1340100	L-lactate dehydrogenase	LDH	-0.32	0.345692	0.461311
PBANKA_1308000	conserved Plasmodium protein, unknown function	N/A	-0.32	0.993075	0.00301801
PBANKA_1422700	superoxide dismutase [Fe], putative	FeSOD	-0.32	0.998618	0.000600752
PBANKA_1214200	ribonucleoside-diphosphate reductase small chain, putative	N/A	-0.33	0.182737	0.738172
PBANKA_1234200	40S ribosomal protein S24, putative	RPS24	-0.34	0.402571	0.395157
PBANKA_1305000	conserved Plasmodium protein, unknown function	N/A	-0.34	0.566715	0.246635
PBANKA_1333100	protein MGET, putative	N/A	-0.34	0.672067	0.172588
PBANKA_0942300	radial spoke head protein, putative	N/A	-0.35	0.998089	0.0008307
PBANKA_1300096	fam-b protein	N/A	-0.37	0.458768	0.338407
PBANKA_0939300	coiled-coil domain-containing protein 40, putative	N/A	-0.38	0.50112	0.300058
PBANKA_0810800	conserved protein, unknown function	N/A	-0.38	0.629252	0.201176
PBANKA_1348800	origin recognition complex subunit 4, putative	ORC4	-0.38	0.74562	0.127483
PBANKA_0601900	high mobility group protein B1, putative	HMGB1	-0.39	0.325386	0.487601
PBANKA_1428300	WD repeat-containing protein, putative	N/A	-0.39	0.616135	0.210324
PBANKA_1018300	dynein intermediate chain, putative	N/A	-0.41	0.944644	0.0247318
PBANKA_1108000	CFA20 domain-containing protein, putative	N/A	-0.43	0.919458	0.0364681
PBANKA_1449000	microgamete surface protein MiGS, putative	MiGS	-0.46	0.764022	0.116894
PBANKA_0416000	high molecular weight rhoptry protein 3, putative	RhopH3	-0.47	0.185594	0.731437
PBANKA_0834000	calcyclin-binding protein, putative	N/A	-0.47	0.603222	0.219523
PBANKA_0200600	fam-a protein	N/A	-0.48	0.051208	1.29066
PBANKA_1432400	perforin-like protein 2	PLP2	-0.48	0.921161	0.0356646
PBANKA_0919100	parasitophorous vacuolar protein 1	PV1	-0.52	0.0249925	1.60219
PBANKA_0931300	dipeptidyl aminopeptidase 1, putative	DPAP1	-0.53	0.0223887	1.64997
PBANKA_0931200	heat shock protein 101	HSP101	-0.54	0.00566025	2.24716
PBANKA_0913400	protein phosphatase PPM8	PPM8	-0.55	0.0422566	1.37411
PBANKA_1357800	conserved Plasmodium protein, unknown function	N/A	-0.56	0.0866806	1.06208
PBANKA_0911700	subtilisin-like protease 2	SUB2	-0.57	0.218764	0.660024
PBANKA_0316200	Plasmodium exported protein, unknown function	N/A	-0.59	0.0863447	1.06376
PBANKA_0100700	Plasmodium exported protein, unknown function	N/A	-0.6	0.141118	0.850416
PBANKA_0932000	rhoptry neck protein 4	RON4	-0.6	0.702022	0.15365
PBANKA_1222500	plasmepsin X, putative	PMX	-0.62	0.00031086	3.50744
PBANKA_0316800	erythrocyte membrane associated protein 2	EMAP2	-0.63	0.0375436	1.42546
PBANKA_1107100	subtilisin-like protease 1	SUB1	-0.63	0.0941928	1.02598
PBANKA_1237600	zinc finger protein, putative	N/A	-0.64	0.0320872	1.49367
PBANKA_0524300	tryptophan-rich protein IPIS2	IPIS2	-0.65	0.0358501	1.44551
PBANKA_1334300	exported protein 2	EXP2	-0.67	0.106848	0.971234
PBANKA_1146000	tryptophan-rich protein	N/A	-0.68	0.0342573	1.46525
PBANKA_1008500	translocon component PTEX150	PTEX150	-0.69	0.0517798	1.28584
PBANKA_0524200	early transcribed membrane protein	37500	-0.7	0.020983	1.67813
PBANKA_1400600	cytoadherence linked asexual protein, putative	RhopH1A	-0.71	0.146763	0.833383
PBANKA_1224200	DnaJ protein, putative	N/A	-0.72	0.0892224	1.04953
PBANKA_1200600	Plasmodium exported protein, unknown function	N/A	-0.72	0.402452	0.395286
PBANKA_0100200	Plasmodium exported protein, unknown function	N/A	-0.73	0.0422318	1.37436
PBANKA_1465000	fam-c protein	N/A	-0.74	0.322331	0.491698
PBANKA_0305100	serine repeat antigen 1	SERA1	-0.77	0.636878	0.195944
PBANKA_0836800	erythrocyte membrane associated protein 1	EMAP1	-0.78	0.0115646	1.93687
PBANKA_1221600	cell division cycle ATPase, putative	N/A	-0.83	0.0291564	1.53527
PBANKA_1349000	MSP7-like protein	MSRP2	-0.83	0.881837	0.0546116
PBANKA_1032100	rhoptry-associated protein 1	RAP1	-0.84	0.464996	0.332551
PBANKA_0831000	merozoite surface protein 1	MSP1	-0.84	0.702606	0.153288
PBANKA_0305000	serine repeat antigen 2	SERA2	-0.84	0.752871	0.123279
PBANKA_0614000	conserved protein, unknown function	N/A	-0.86	0.00263976	2.57844
PBANKA_1443300	merozoite surface protein 9, putative	N/A	-0.87	0.713164	0.14681
PBANKA_1101400	rhoptry-associated protein 2/3	RAP2/3	-0.89	0.370933	0.430705
PBANKA_0618600	conserved protein, unknown function	N/A	-0.92	0.0205869	1.68641
PBANKA_0926700	exported protein 1	EXP1	-0.93	0.014181	1.84829
PBANKA_0201600	early transcribed membrane protein	ETRAMP	-0.96	0.0139846	1.85435
PBANKA_1000600	erythrocyte membrane antigen 1	N/A	-1.03	0.00231388	2.63566
PBANKA_0623100	tryptophan-rich protein IPIS3	IPIS3	-1.03	0.0118846	1.92502
PBANKA_0300600	Plasmodium exported protein, unknown function	N/A	-1.05	0.0203667	1.69108
PBANKA_1220200	lysophospholipase, putative	N/A	-1.07	0.0118502	1.92627
PBANKA_0311800	acyl-CoA synthetase, putative	ACS9	-1.14	0.00239737	2.62026
PBANKA_0304900	serine repeat antigen 3	SERA3	-1.14	0.0390056	1.40887
PBANKA_1327021	fam-a protein	N/A	-1.15	0.0290108	1.53744
PBANKA_0704700	conserved Plasmodium protein, unknown function	N/A	-1.16	0.0142915	1.84492
PBANKA_0519300	conserved Plasmodium protein, unknown function	N/A	-1.2	0.885929	0.052601
PBANKA_0517000	early transcribed membrane protein	ETRAMP10.2	-1.22	0.00434965	2.36155
PBANKA_0623300	tryptophan-rich protein	N/A	-1.28	0.00963236	2.01627
PBANKA_0501100	early transcribed membrane protein	37865	-1.28	0.0442566	1.35402
PBANKA_1365500	exported protein IBIS1	IBIS1	-1.3	0.00546722	2.26223
PBANKA_0519100	merozoite surface protein, putative	N/A	-1.3	0.486197	0.313188
PBANKA_1229000	Plasmodium exported protein (PHIST), unknown function	N/A	-1.33	0.00780993	2.10735
PBANKA_0512800	merozoite TRAP-like protein	MTRAP	-1.35	0.0096294	2.0164
PBANKA_1312700	gamete egress and sporozoite traversal protein	GEST	-1.38	0.0233299	1.63209
PBANKA_1113400	secreted ookinete protein	PSOP12	-1.39	0.564179	0.248583
PBANKA_0519400	conserved Plasmodium protein, unknown function	N/A	-1.39	0.714356	0.146085
PBANKA_1145900	membrane associated histidine-rich protein 1b	MAHRP1b	-1.4	0.0066094	2.17984
PBANKA_1145800	membrane associated histidine-rich protein 1a	MAHRP1a	-1.44	0.00170739	2.76767
PBANKA_0836200	conserved Plasmodium protein, unknown function	N/A	-1.44	0.0181184	1.74188
PBANKA_1349200	MSP7-like protein	MSRP1	-1.51	0.00967241	2.01447
PBANKA_0519000	S-antigen, putative	N/A	-1.52	0.782774	0.106364
PBANKA_1400700	Plasmodium exported protein, unknown function	N/A	-1.58	0.00150109	2.82359
PBANKA_1101300	skeleton-binding protein 1	SBP1	-1.61	0.00192648	2.71523
PBANKA_1463000	osmiophilic body protein G377	G377	-1.61	0.0198485	1.70227
PBANKA_1432200	male development gene 1	MDV1	-1.7	0.0103626	1.98453
PBANKA_0619200	secreted ookinete protein, putative	PSOP1	-1.7	0.0632841	1.19871
PBANKA_1349300	conserved Plasmodium protein, unknown function	N/A	-1.83	0.00772974	2.11184
