# Supplementary material for: A divergent Plasmodium NEK4 acts as a key regulator driving the early events of meiosis
Source: Nat Commun. 2026 May 12;17:6343. doi: 10.1038/s41467-026-73169-y (PMC13376596; doi:10.1038/s41467-026-73169-y)
Supplement: Supplementary file 11 — Supplementary Data 9 [file 41467_2026_73169_MOESM11_ESM.xlsx]

## Sheet: Supplementary Data 9
Supplementary Data 9: Quantitative proteomics of Pbnek4-ko 2 hpa versus WT 2 hpa parasites
Accession	Gene product	Gene symbol	Abundance Ratio (Log2)	Abundance Ratio P-Value	minus log10 p value
PBANKA_0616700	NIMA related kinase 4	NEK4	-2.21	8.33e-05	4.07942
PBANKA_0514900	ookinete surface protein P28	P28	-2.12	0.00441244	2.35532
PBANKA_1134900	zinc finger protein	Pb103	-1.92	0.00838599	2.07645
PBANKA_0515000	ookinete surface protein P25	P25	-1.64	0.00689854	2.16124
PBANKA_0106300	conserved Plasmodium protein, unknown function	106300	-1.52	0.00296609	2.52782
PBANKA_0714000	meiotic recombination protein DMC1	DMC1	-1.25	0.00205946	2.68625
PBANKA_0902900	PH-like domain-containing protein, putative	902900	-1.11	0.00888694	2.05125
PBANKA_1439100	BRO1 domain-containing protein, putative	1439100	-0.99	0.00819305	2.08655
PBANKA_0612400	AP2 domain transcription factor AP2-Z	AP2-Z	-0.9	0.0303236	1.51822
PBANKA_0404600	activator of Hsp90 ATPase, putative	AHA1	-0.71	0.643247	0.191622
PBANKA_0523900	glideosome associated protein with multiple membrane spans 2, putative	GAPM2	-0.67	0.303503	0.517837
PBANKA_0823100	S-adenosylmethionine synthetase, putative	SAMS	-0.63	0.452137	0.34473
PBANKA_0511400	peroxiredoxin, putative	nPrx	-0.62	0.387636	0.411576
PBANKA_1105300	conserved Plasmodium protein, unknown function	N/A	-0.59	0.794701	0.0997962
PBANKA_1035400	glideosome associated protein with multiple membrane spans 3, putative	GAPM3	-0.58	0.0344712	1.46254
PBANKA_1116800	BFR1 domain-containing protein, putative	N/A	-0.58	0.471338	0.326667
PBANKA_1319500	LCCL domain-containing protein	CCP2	-0.54	0.00616195	2.21028
PBANKA_0207500	cyclin-dependent kinases regulatory subunit, putative	N/A	-0.5	0.72072	0.142233
PBANKA_1110500	translationally-controlled tumor protein homolog	TCTP	-0.48	0.115036	0.939168
PBANKA_0943600	60S acidic ribosomal protein P1, putative	N/A	-0.48	0.573668	0.241339
PBANKA_1124900	oxidoreductase, putative	N/A	-0.47	0.480645	0.318175
PBANKA_0934200	ubiquitin domain-containing protein DSK2, putative	DSK2	-0.43	0.0148801	1.82739
PBANKA_1027900	small nuclear ribonucleoprotein-associated protein B, putative	SMB1	-0.43	0.868258	0.061351
PBANKA_0836800	erythrocyte membrane associated protein 1	EMAP1	-0.41	0.220854	0.655894
PBANKA_0923600	GrpE protein homolog, mitochondrial, putative	MGE1	-0.41	0.235646	0.62774
PBANKA_1244000	cell cycle regulator protein, putative	N/A	-0.41	0.351702	0.453825
PBANKA_0206500	ras-related protein Rab-5C, putative	RAB5c	-0.4	0.387947	0.411228
PBANKA_1214700	conserved Plasmodium protein, unknown function	N/A	-0.4	0.587273	0.23116
PBANKA_1218900	elongation factor 1-delta, putative	EF-1delta	-0.39	0.0389033	1.41001
PBANKA_1450700	clustered-asparagine-rich protein, putative	CARP	-0.39	0.320558	0.494093
PBANKA_1113500	ras-related protein Rab-1A, putative	RAB1a	-0.39	0.60634	0.217284
PBANKA_0808200	proteasome subunit alpha type-3, putative	N/A	-0.38	0.571825	0.242737
PBANKA_0807600	40S ribosomal protein S11, putative	RPS11	-0.37	0.319483	0.495552
PBANKA_0917900	26S protease regulatory subunit 6A, putative	RPT5	-0.37	0.527799	0.277531
PBANKA_1307000	apicomplexan kinetochore protein 9	AKIT9	-0.37	0.767441	0.114955
PBANKA_0314500	40S ribosomal protein S26, putative	RPS26	-0.36	0.454457	0.342508
PBANKA_1035100	rRNA 2'-O-methyltransferase fibrillarin, putative	NOP1	-0.36	0.992112	0.00343937
PBANKA_0715700	lysine decarboxylase-like protein, putative	N/A	-0.35	0.12294	0.910307
PBANKA_0928200	conserved protein, unknown function	N/A	-0.35	0.873848	0.0585639
PBANKA_0407700	60S acidic ribosomal protein P2, putative	N/A	-0.34	0.316883	0.4991
PBANKA_0926600	protein GCN20, putative	GCN20	-0.34	0.562156	0.250143
PBANKA_0209900	nucleoside transporter 4, putative	NT4	-0.34	0.842005	0.0746854
PBANKA_1019400	60S ribosomal protein L7-3, putative	N/A	-0.33	0.680921	0.166903
PBANKA_1235600	adenosylhomocysteinase, putative	SAHH	-0.33	0.771655	0.112577
PBANKA_1229200	60S ribosomal protein L19, putative	N/A	-0.33	0.886356	0.052392
PBANKA_1113000	purine nucleoside phosphorylase, putative	PNP	-0.32	0.275029	0.560621
PBANKA_0204500	LCCL domain-containing protein, putative	CCp5	-0.32	0.795126	0.0995641
PBANKA_0819000	glideosome-associated protein 50, putative	GAP50	-0.31	0.262794	0.580384
PBANKA_1324400	60S ribosomal protein L27, putative	RPL27	-0.31	0.842462	0.0744499
PBANKA_0926900	WD repeat-containing protein, putative	N/A	-0.31	0.969817	0.0133102
PBANKA_1445400	protein transport protein SEC13	SEC13	-0.31	0.997444	0.00111162
PBANKA_1019700	NTF2-like domain-containing protein	N/A	-0.3	0.926423	0.0331906
PBANKA_1351300	conserved Plasmodium protein, unknown function	N/A	-0.3	0.999772	9.89e-05
PBANKA_1003300	TMEM33 domain-containing protein	TMEM33	-0.3	0.999901	4.3e-05
PBANKA_0520600	enhancer of rudimentary homolog, putative	ERH	-0.29	0.679295	0.167941
PBANKA_1312000	condensin-2 complex subunit G2, putative	CAPG2	-0.29	0.747913	0.126149
PBANKA_0918300	major facilitator superfamily-related transporter, putative	MFR5	-0.29	0.800772	0.0964909
PBANKA_1144800	conserved protein, unknown function	N/A	-0.29	0.822641	0.0847896
PBANKA_0202500	P-loop containing nucleoside triphosphate hydrolase, putative	N/A	-0.29	0.854006	0.0685391
PBANKA_1105400	small ubiquitin-related modifier, putative	SUMO	-0.28	0.590379	0.228869
PBANKA_1457800	ADP-ribosylation factor GTPase-activating protein 1, putative	ARFGAP1	-0.28	0.643547	0.19142
PBANKA_1112300	ras-related protein Rab-1B, putative	RAB1b	-0.28	0.727256	0.138313
PBANKA_1209800	proteasome subunit beta type-5, putative	N/A	-0.27	0.214473	0.668628
PBANKA_0307000	60S ribosomal protein L37ae, putative	N/A	-0.27	0.341935	0.466056
PBANKA_0418300	protein RER1, putative	RER1	-0.27	0.409005	0.388272
PBANKA_1018100	ABC transporter G family member 2	ABCG2	-0.27	0.494892	0.30549
PBANKA_1236300	ATP-dependent RNA helicase DDX1, putative	DDX1	-0.27	0.552337	0.257796
PBANKA_0826700	lipocalin, parasitophorous vacuolar protein 5	PV5	-0.27	0.828172	0.0818795
PBANKA_1120100	tetratricopeptide repeat protein, putative	N/A	-0.27	0.927771	0.032559
PBANKA_1103100	actin-depolymerizing factor 1	ADF1	-0.26	0.519	0.284833
PBANKA_1322700	ATP-dependent RNA helicase DBP5, putative	DBP5	-0.26	0.636676	0.196081
PBANKA_1354500	60S ribosomal protein L18-2, putative	N/A	-0.26	0.672258	0.172464
PBANKA_1228600	conserved protein, unknown function	N/A	-0.26	0.92069	0.0358864
PBANKA_1317400	HSP90 co-chaperone p23, putative	P23	-0.26	0.932296	0.0304462
PBANKA_0522400	steroid dehydrogenase, putative	N/A	-0.25	0.396884	0.401337
PBANKA_0805200	cytoskeleton associated protein, putative	N/A	-0.25	0.425258	0.371348
PBANKA_0405500	60S ribosomal protein L7, putative	N/A	-0.25	0.526831	0.278329
PBANKA_1431900	glycerol-3-phosphate dehydrogenase [NAD(+)], putative	N/A	-0.25	0.558673	0.252842
PBANKA_0313600	conserved Plasmodium protein, unknown function	N/A	-0.25	0.669367	0.174336
PBANKA_0906500	60S ribosomal protein L28, putative	N/A	-0.25	0.750457	0.124674
PBANKA_0521500	conserved Plasmodium protein, unknown function	N/A	-0.25	0.902353	0.0446237
PBANKA_1215500	translation machinery-associated protein 7, putative	TMA7	-0.25	0.964348	0.0157662
PBANKA_0403000	60S ribosomal protein L44, putative	RPL44	-0.24	0.523163	0.281363
PBANKA_0208000	cyclase-associated protein	C-CAP	-0.24	0.616124	0.210332
PBANKA_1407600	60S ribosomal protein L24, putative	N/A	-0.24	0.65139	0.186159
PBANKA_0918100	60S ribosomal protein L38, putative	RPL38	-0.24	0.690681	0.160722
PBANKA_0924400	13 kDa ribonucleoprotein-associated protein, putative	SNU13	-0.24	0.695234	0.157869
PBANKA_1321000	MA3 domain-containing protein, putative	N/A	-0.24	0.837992	0.0767603
PBANKA_0620200	respiratory chain complex 3 associated protein 1, putative	N/A	-0.24	0.881348	0.0548523
PBANKA_0410600	60S ribosomal protein L26, putative	N/A	-0.24	0.885077	0.0530189
PBANKA_1434800	phospholipid-transporting ATPase 2, putative	ATP2	-0.24	0.907534	0.0421369
PBANKA_1038900	condensin complex subunit 1, putative	CAPD2	-0.24	0.946145	0.0240421
PBANKA_0609900	heat shock protein DNAJ homologue Pfj4, putative	N/A	-0.24	0.982574	0.00763456
PBANKA_0937700	60S ribosomal protein L36, putative	RPL36	-0.24	0.996283	0.00161728
PBANKA_1242700	AP-1/2 complex subunit beta, putative	N/A	-0.23	0.102953	0.987361
PBANKA_0301300	conserved protein, unknown function	N/A	-0.23	0.388405	0.410716
PBANKA_1235300	bis(5'-nucleosyl)-tetraphosphatase [asymmetrical], putative	N/A	-0.23	0.756776	0.121033
PBANKA_1333300	conserved Plasmodium protein, unknown function	N/A	-0.23	0.792472	0.101016
PBANKA_1351800	26S proteasome regulatory subunit RPN3, putative	RPN3	-0.23	0.79851	0.0977194
PBANKA_1217800	signal peptidase complex subunit 2, putative	SPC25	-0.23	0.818187	0.0871472
PBANKA_1306000	replication factor A protein 3, putative	RPA3	-0.23	0.846202	0.0725262
PBANKA_1311700	multidrug resistance protein 2, putative	MDR2	-0.23	0.873135	0.0589187
PBANKA_1117500	ribosomal protein L27a, putative	N/A	-0.23	0.903779	0.0439379
PBANKA_0411300	conserved Plasmodium protein, unknown function	N/A	-0.23	0.935784	0.0288246
PBANKA_1224500	Dpy-19-like C-mannosyltransferase	DPY19	-0.23	0.938568	0.0275342
PBANKA_1413900	zinc finger (CCCH type) protein, putative	N/A	-0.23	0.942344	0.0257905
PBANKA_0511900	60S ribosomal protein L3, putative	RPL3	-0.23	0.948783	0.0228333
PBANKA_1449000	microgamete surface protein MiGS, putative	MiGS	-0.23	0.993767	0.00271563
PBANKA_1141700	ubiquitin-60S ribosomal protein L40, putative	N/A	-0.22	0.158413	0.80021
PBANKA_0209200	parasite-infected erythrocyte surface protein	PIESP15	-0.22	0.265512	0.575916
PBANKA_1008200	cGMP-dependent protein kinase	PKG	-0.22	0.552254	0.257861
PBANKA_1328400	cytochrome c oxidase subunit 6A, putative	COX6A	-0.22	0.752848	0.123293
PBANKA_0941500	40S ribosomal protein S4, putative	RPS4	-0.22	0.849557	0.0708075
PBANKA_1323700	FYVE and coiled-coil domain-containing protein, putative	FCP	-0.21	0.33104	0.48012
PBANKA_1301400	proteasome subunit alpha type-1, putative	N/A	-0.21	0.685024	0.164294
PBANKA_1425400	proteasome activator complex subunit 4, putative	N/A	-0.21	0.709976	0.148756
PBANKA_1222900	26S proteasome regulatory subunit RPN10, putative	RPN10	-0.21	0.711671	0.147721
PBANKA_0403800	transporter, putative	N/A	-0.21	0.719516	0.14296
PBANKA_1320200	STAG domain-containing protein, putative	N/A	-0.21	0.777361	0.109377
PBANKA_0501300	DNA polymerase delta catalytic subunit, putative	N/A	-0.21	0.848389	0.0714052
PBANKA_1010800	CCR4-associated factor 16, putative	CAF16	-0.21	0.865157	0.0629049
PBANKA_1204400	DNA/RNA-binding protein Alba 3, putative	ALBA3	-0.21	0.980161	0.00870276
PBANKA_1325000	40S ribosomal protein S28e, putative	N/A	-0.21	0.999999	6.46e-07
PBANKA_0943200	casein kinase II beta chain, putative	N/A	-0.2	0.137127	0.862877
PBANKA_1310400	centrin-2, putative	CEN2	-0.2	0.505897	0.295938
PBANKA_1120700	nascent polypeptide-associated complex subunit alpha, putative	N/A	-0.2	0.656014	0.183087
PBANKA_0924900	eukaryotic peptide chain release factor GTP-binding subunit, putative	ERF3	-0.2	0.725824	0.139168
PBANKA_0933900	glyoxalase I, putative	GLO1	-0.2	0.73423	0.134168
PBANKA_1033800	conserved protein, unknown function	N/A	-0.2	0.772126	0.112312
PBANKA_0919000	26S proteasome regulatory subunit RPN7, putative	RPN7	-0.2	0.814895	0.0888986
PBANKA_0813500	SAP domain-containing protein, putative	N/A	-0.2	0.865467	0.0627495
PBANKA_0717800	60S ribosomal protein L15, putative	N/A	-0.2	0.894826	0.0482613
PBANKA_1438300	phospholipid-transporting ATPase, putative	N/A	-0.2	0.922064	0.0352389
PBANKA_0107100	proteasome subunit alpha type-2, putative	N/A	-0.2	0.988218	0.00514714
PBANKA_0814200	elongation factor 1-beta, putative	N/A	-0.2	0.993398	0.00287674
PBANKA_1420100	conserved Plasmodium protein, unknown function	N/A	-0.2	0.994009	0.00260956
PBANKA_0109200	transcription elongation factor SPT5, putative	SPT5	-0.2	0.996708	0.00143213
PBANKA_0914400	heat shock protein 70, putative	UIS24	-0.2	0.998213	0.000776884
PBANKA_0315200	small nuclear ribonucleoprotein Sm D2, putative	SNRPD2	-0.19	0.0488677	1.31098
PBANKA_0506600	serine/arginine-rich splicing factor 4, putative	SRSF4	-0.19	0.22353	0.650663
PBANKA_0206300	centrin-1, putative	CEN1	-0.19	0.558021	0.25335
PBANKA_1359300	VPS13 domain-containing protein, putative	N/A	-0.19	0.584229	0.233417
PBANKA_0827500	glutamine-dependent NAD(+) synthetase, putative	NADSYN	-0.19	0.68185	0.166311
PBANKA_1139900	reticulon-like protein, putative	RTN1	-0.19	0.733586	0.134549
PBANKA_1423600	40S ribosomal protein S16, putative	N/A	-0.19	0.734481	0.13402
PBANKA_0832600	proteasome subunit beta type-6, putative	N/A	-0.19	0.758272	0.120175
PBANKA_0514500	26S proteasome regulatory subunit RPN9, putative	RPN9	-0.19	0.791255	0.101684
PBANKA_1135700	CUGBP Elav-like family member 1, putative	CELF1	-0.19	0.796859	0.0986187
PBANKA_0505100	ADP-ribosylation factor 1, putative	ARF1	-0.19	0.802619	0.0954908
PBANKA_0919900	ATP-dependent 6-phosphofructokinase, putative	PFK11	-0.19	0.8114	0.0907648
PBANKA_0407300	OMD protein	OMD	-0.19	0.847973	0.0716179
PBANKA_1211700	Nicalin domain-containing protein	N/A	-0.19	0.892866	0.0492136
PBANKA_1323000	conserved protein, unknown function	N/A	-0.19	0.91529	0.0384413
PBANKA_1135000	YOP1-like protein, putative	YOP1L	-0.19	0.91804	0.0371385
PBANKA_0923400	60S ribosomal protein L35, putative	RPL35	-0.19	0.930481	0.0312924
PBANKA_0712600	14-3-3 protein	14-3-3I	-0.19	0.934916	0.0292274
PBANKA_0911800	DnaJ protein, putative	N/A	-0.19	0.969224	0.0135757
PBANKA_0109100	transketolase, putative	TK	-0.19	0.985375	0.00639833
PBANKA_0908500	myosin K	MyoK	-0.19	0.999684	0.000137253
PBANKA_1434400	secreted ookinete protein, putative	PSOP17	-0.18	0.443012	0.353585
PBANKA_0704500	HECT-like E3 ubiquitin ligase, putative	HEUL	-0.18	0.53971	0.26784
PBANKA_0939900	U6 snRNA-associated Sm-like protein LSm4, putative	LSM4	-0.18	0.568371	0.245368
PBANKA_1223300	ras-related protein Rab-18, putative	RAB18	-0.18	0.601729	0.220599
PBANKA_1211300	autophagy-related protein 18, putative	ATG18	-0.18	0.669025	0.174558
PBANKA_1452300	conserved protein, unknown function	N/A	-0.18	0.698143	0.156056
PBANKA_0402100	spindle pole body protein, putative	N/A	-0.18	0.74229	0.129427
PBANKA_1421300	phosphoglycolate phosphatase	PGP	-0.18	0.806657	0.0933113
PBANKA_0415000	Maf-like protein, putative	N/A	-0.18	0.887236	0.0519611
PBANKA_0604800	eukaryotic translation initiation factor 3 subunit C, putative	EIF3C	-0.18	0.907352	0.0422244
PBANKA_0828000	gametocyte development protein GD1	GD1	-0.18	0.920752	0.0358574
PBANKA_1426900	ATP-dependent RNA helicase DBP1, putative	DBP1	-0.18	0.93415	0.0295836
PBANKA_1137900	proliferating cell nuclear antigen 1, putative	PCNA1	-0.18	0.93774	0.0279173
PBANKA_1228400	mannose-6-phosphate isomerase, putative	N/A	-0.18	0.955504	0.0197676
PBANKA_1360300	DNA/RNA-binding protein Alba 4, putative	ALBA4	-0.18	0.987885	0.0052936
PBANKA_1210100	DNA repair protein RAD23, putative	RAD23	-0.18	0.999907	4.04e-05
PBANKA_1456800	vacuolar-sorting protein SNF7, putative	SNF7	-0.18	0.999916	3.67e-05
PBANKA_0932200	peptidyl-prolyl cis-trans isomerase, putative	N/A	-0.18	0.999941	2.54e-05
PBANKA_1350600	nuclear movement protein, putative	NUDC	-0.17	0.395825	0.402496
PBANKA_1209100	dolichyl-phosphate-mannose--protein mannosyltransferase, putative	N/A	-0.17	0.435466	0.361045
PBANKA_0610400	non-SERCA-type Ca2+ -transporting P-ATPase, putative	ATP4	-0.17	0.514894	0.288282
PBANKA_1018400	protein arginine N-methyltransferase 1, putative	PRMT1	-0.17	0.578934	0.237371
PBANKA_0806400	PAT complex subunit CCDC47, putative	N/A	-0.17	0.782591	0.106465
PBANKA_0938500	succinate--CoA ligase [ADP-forming] subunit alpha, putative	N/A	-0.17	0.815095	0.0887918
PBANKA_0407600	asparagine synthetase [glutamine-hydrolyzing]	AS	-0.17	0.909871	0.0410202
PBANKA_1202200	U5 small nuclear ribonucleoprotein component, putative	EFTUD2	-0.17	0.918785	0.0367862
PBANKA_0703900	receptor for activated c kinase, putative	RACK1	-0.17	0.959226	0.018079
PBANKA_0520400	dynamin-like protein, putative	DYN2	-0.17	0.984666	0.00671093
PBANKA_1142800	conserved protein, unknown function	N/A	-0.17	0.98752	0.00545402
PBANKA_1137500	actin-depolymerizing factor 2	ADF2	-0.17	0.990738	0.00404123
PBANKA_1019500	60S ribosomal protein L5, putative	N/A	-0.17	0.997024	0.00129421
PBANKA_1305700	vacuolar protein sorting-associated protein 60, putative	VPS60	-0.17	0.999027	0.000422939
PBANKA_0417500	60S ribosomal protein L32, putative	RPL32	-0.17	0.999726	0.0001188
PBANKA_1040100	choline kinase	CK	-0.16	0.377939	0.422579
PBANKA_1401300	40S ribosomal protein S7, putative	N/A	-0.16	0.677016	0.169401
PBANKA_1204800	phosducin-like protein 3	PhLP3	-0.16	0.677788	0.168906
PBANKA_0211500	proteasome subunit alpha type-5, putative	N/A	-0.16	0.690948	0.160555
PBANKA_0306500	ARMT1-like domain-containing protein, putative	N/A	-0.16	0.871282	0.0598411
PBANKA_1232500	eukaryotic translation initiation factor 3 subunit B, putative	EIF3B	-0.16	0.910086	0.0409175
PBANKA_0617900	apoptosis-inducing factor, putative	AIF	-0.16	0.940836	0.0264862
PBANKA_0924800	golgi protein 2	GP2	-0.16	0.944622	0.024742
PBANKA_0306100	6-cysteine protein P230	P230	-0.16	0.960798	0.0173678
PBANKA_0104100	aurora-related kinase ARK1, putative	ARK1	-0.16	0.96238	0.0166534
PBANKA_1003400	amino acid decarboxylase AAD, putative	AAD	-0.16	0.991066	0.00389749
PBANKA_0614500	eukaryotic translation initiation factor 3 subunit I, putative	EIF3I	-0.16	0.999186	0.000353478
PBANKA_0414100	inorganic pyrophosphatase, putative	PPase	-0.16	0.999981	8.47e-06
PBANKA_0906400	60S ribosomal protein L35ae, putative	N/A	-0.15	0.476381	0.322045
PBANKA_1359000	protein transport protein SEC61 subunit alpha, putative	SEC61A	-0.15	0.592564	0.227265
PBANKA_0110400	eukaryotic translation initiation factor 3 subunit L, putative	EIF3L	-0.15	0.639451	0.194193
PBANKA_0810200	conserved Plasmodium protein, unknown function	N/A	-0.15	0.766506	0.115484
PBANKA_1453300	acyl-CoA synthetase, putative	ACS11	-0.15	0.807315	0.0929569
PBANKA_0913000	condensin-2 complex subunit D3, putative	CAPD3	-0.15	0.842531	0.0744144
PBANKA_0801200	erythrocyte membrane-associated antigen, putative	N/A	-0.15	0.86655	0.0622064
PBANKA_1210900	phosphoglucomutase, putative	N/A	-0.15	0.900762	0.04539
PBANKA_0203000	chromatin assembly factor 1 subunit C, putative	CAF1C	-0.15	0.90472	0.043486
PBANKA_0303600	26S proteasome regulatory subunit RPN1, putative	RPN1	-0.15	0.908203	0.0418173
PBANKA_1013000	inner membrane complex suture component, putative	ISC3	-0.15	0.927779	0.0325554
PBANKA_1306200	tRNA import protein tRIP	tRIP	-0.15	0.943683	0.0251738
PBANKA_0836300	cytoadherence linked asexual protein 9	CLAG9	-0.15	0.948967	0.0227489
PBANKA_0936500	replication factor C subunit 5, putative	RFC5	-0.15	0.954266	0.0203303
PBANKA_1219300	heat shock protein 110, putative	HSP110c	-0.15	0.958754	0.0182929
PBANKA_1451500	conserved Plasmodium protein, unknown function	N/A	-0.15	0.975591	0.0107324
PBANKA_1349400	DNA replication complex GINS protein, putative	N/A	-0.15	0.986594	0.00586136
PBANKA_1364200	60S ribosomal protein L17, putative	N/A	-0.15	0.986736	0.00579889
PBANKA_1437400	diphthine--ammonia ligase, putative	DPH6	-0.15	0.996238	0.00163679
PBANKA_0818900	endoplasmic reticulum chaperone BiP, putative	BIP	-0.15	0.999514	0.000211331
PBANKA_1431050	10 kDa chaperonin, putative	CPN10	-0.14	0.344303	0.463059
PBANKA_0210100	vacuolar protein sorting-associated protein VTA1, putative	N/A	-0.14	0.601122	0.221037
PBANKA_1239900	acyl-CoA synthetase, putative	ACS10	-0.14	0.781294	0.107186
PBANKA_0712900	high mobility group protein B2	HMGB2	-0.14	0.789541	0.102625
PBANKA_0100900	ATP-dependent RNA helicase MTR4, putative	MTR4	-0.14	0.796537	0.0987941
PBANKA_0938300	heat shock protein HspJ62	HSPJ62	-0.14	0.797923	0.098039
PBANKA_1351900	60S ribosomal protein L6, putative	RPL6	-0.14	0.857441	0.0667957
PBANKA_1359600	6-cysteine protein P48/45	P48/45	-0.14	0.879763	0.0556343
PBANKA_1448900	DNA polymerase epsilon subunit B, putative	N/A	-0.14	0.893263	0.0490205
PBANKA_1434700	clathrin heavy chain, putative	CHC	-0.14	0.895816	0.0477813
PBANKA_1039600	26S proteasome regulatory subunit RPN6, putative	RPN6	-0.14	0.915828	0.038186
PBANKA_1406700	carbamoyl phosphate synthetase, putative	CPSII	-0.14	0.919903	0.0362579
PBANKA_1124800	conserved Plasmodium protein, unknown function	N/A	-0.14	0.924977	0.0338689
PBANKA_1228200	glutamate dehydrogenase, putative	GDH3	-0.14	0.929688	0.0316626
PBANKA_0107300	T-complex protein 1 subunit zeta, putative	CCT6	-0.14	0.936414	0.0285322
PBANKA_1107300	nuclear protein localization protein 4, putative	NPL4	-0.14	0.937469	0.028043
PBANKA_0820300	protein disulfide-isomerase PDI-Trans	PDI-Trans	-0.14	0.960146	0.0176628
PBANKA_1441400	proliferating cell nuclear antigen 2	PCNA2	-0.14	0.96964	0.0133893
PBANKA_1409900	AP-1 complex subunit mu-1, putative	AP1M1	-0.14	0.973711	0.0115697
PBANKA_1413200	pinin/SDK/MemA domain-containing protein, putative	N/A	-0.14	0.998193	0.00078538
PBANKA_1447000	cytochrome b5, putative	N/A	-0.14	0.99936	0.00027787
PBANKA_0610800	eukaryotic translation initiation factor eIF2A, putative	N/A	-0.13	0.279841	0.553088
PBANKA_1331900	eukaryotic initiation factor 4a, putative	eIF4A	-0.13	0.448343	0.348389
PBANKA_1445100	ATP-dependent protease subunit ClpQ, putative	ClpQ	-0.13	0.561909	0.250334
PBANKA_1138300	transmembrane and coiled-coil domain-containing protein 1, putative	TMCO1	-0.13	0.618896	0.208383
PBANKA_1347600	eukaryotic translation initiation factor 6, putative	N/A	-0.13	0.704134	0.152344
PBANKA_0213200	apicomplexan kinetochore protein 8	AKIT8	-0.13	0.733284	0.134728
PBANKA_1337100	splicing factor 1, putative	SF1	-0.13	0.734663	0.133912
PBANKA_1362000	glutamate--tRNA ligase, putative	GluRS	-0.13	0.840061	0.0756894
PBANKA_1326000	GTP-binding protein, putative	N/A	-0.13	0.861426	0.0647822
PBANKA_1433500	PPPDE peptidase domain-containing protein, putative	N/A	-0.13	0.884259	0.0534203
PBANKA_1125600	pyruvate kinase, putative	N/A	-0.13	0.88521	0.0529536
PBANKA_0308600	asparagine--tRNA ligase, putative	N/A	-0.13	0.89968	0.0459118
PBANKA_0507100	cytochrome c oxidase subunit ApiCOX13, putative	N/A	-0.13	0.900329	0.0455989
PBANKA_1320500	V-type H(+)-translocating pyrophosphatase, putative	VP1	-0.13	0.920211	0.0361127
PBANKA_1118600	cell division cycle protein 48 homologue, putative	N/A	-0.13	0.948348	0.0230324
PBANKA_1403800	translational activator GCN1, putative	GCN1	-0.13	0.952722	0.021034
PBANKA_0921300	deoxyuridine 5'-triphosphate nucleotidohydrolase, putative	N/A	-0.13	0.957906	0.0186773
PBANKA_0813400	alkaline phosphatase, putative	N/A	-0.13	0.963759	0.0160316
PBANKA_1406500	conserved Plasmodium protein, unknown function	N/A	-0.13	0.99951	0.000212697
PBANKA_0401400	RNA-binding protein, putative	N/A	-0.13	0.999523	0.000207317
PBANKA_1109000	RNA polymerase I, putative	N/A	-0.12	0.290223	0.537268
PBANKA_0806100	CCR4 domain-containing protein 4, putative	CCR4-4	-0.12	0.514559	0.288565
PBANKA_1339900	SNARE protein, putative	N/A	-0.12	0.708623	0.149585
PBANKA_0715500	phosphoglucomutase-2	PGM2	-0.12	0.751058	0.124326
PBANKA_1364300	glycerol kinase, putative	N/A	-0.12	0.852301	0.069407
PBANKA_0621600	conserved Plasmodium protein, unknown function	N/A	-0.12	0.901755	0.0449113
PBANKA_0405400	40S ribosomal protein S12, putative	RPS12	-0.12	0.941712	0.026082
PBANKA_1428700	eukaryotic translation initiation factor 3 subunit A, putative	EIF3A	-0.12	0.955841	0.0196141
PBANKA_1039700	cytochrome c oxidase subunit ApiCOX19, putative	N/A	-0.12	0.974868	0.0110542
PBANKA_1137200	protein transport protein Sec24A, putative	SEC24A	-0.12	0.985099	0.00652
PBANKA_0931100	conserved protein, unknown function	N/A	-0.12	0.994289	0.00248726
PBANKA_1142400	nucleoside diphosphate kinase b, putative	N/A	-0.12	0.99991	3.89e-05
PBANKA_1459900	signal recognition particle receptor subunit beta, putative	SRPRB	-0.11	0.520486	0.283591
PBANKA_1463200	vacuolar protein sorting-associated protein 26, putative	VPS26	-0.11	0.668396	0.174966
PBANKA_0940900	RuvB-like helicase 2, putative	RUVB2	-0.11	0.720502	0.142365
PBANKA_0507400	orotidine 5'-phosphate decarboxylase, putative	OMPDC	-0.11	0.775926	0.11018
PBANKA_0919300	spermidine synthase, putative	SPDS	-0.11	0.786767	0.104154
PBANKA_1014600	serine/threonine protein phosphatase 2A activator, putative	PTPA	-0.11	0.814434	0.0891442
PBANKA_0911400	CLPTM1 domain-containing protein, putative	N/A	-0.11	0.821543	0.0853696
PBANKA_0912300	tudor staphylococcal nuclease, putative	TSN	-0.11	0.832143	0.0798018
PBANKA_1127000	choline/ethanolaminephosphotransferase	CEPT	-0.11	0.839711	0.07587
PBANKA_1439400	histone chaperone ASF1, putative	ASF1	-0.11	0.857741	0.066644
PBANKA_1003100	pre-mRNA-processing-splicing factor 8, putative	PRPF8	-0.11	0.866208	0.0623777
PBANKA_1217000	peptidase, putative	N/A	-0.11	0.866941	0.0620106
PBANKA_1208700	succinate dehydrogenase subunit 4, putative	SDH4	-0.11	0.86941	0.0607754
PBANKA_0613200	DNA polymerase alpha catalytic subunit A, putative	N/A	-0.11	0.888194	0.0514924
PBANKA_0912100	casein kinase 1, putative	CK1	-0.11	0.903095	0.0442664
PBANKA_1026300	conserved protein, unknown function	N/A	-0.11	0.911215	0.0403789
PBANKA_0503600	60S ribosomal protein L30e, putative	N/A	-0.11	0.924882	0.0339136
PBANKA_0105600	translation initiation factor IF-2, putative	N/A	-0.11	0.947195	0.0235604
PBANKA_1444100	T-complex protein 1 subunit gamma, putative	CCT3	-0.11	0.960529	0.0174893
PBANKA_0912200	signal recognition particle subunit SRP72, putative	SRP72	-0.11	0.977052	0.0100825
PBANKA_1008800	glucose-6-phosphate isomerase, putative	N/A	-0.11	0.983141	0.00738404
PBANKA_1202100	MKT1 domain-containing protein, putative	N/A	-0.11	0.985947	0.00614634
PBANKA_1104800	actin-like protein, putative	ALP2b	-0.11	0.997567	0.00105808
PBANKA_0929100	acyl-CoA-binding protein, putative	N/A	-0.11	0.998916	0.000471101
PBANKA_1456900	translation initiation factor SUI1, putative	N/A	-0.11	0.999448	0.000239812
PBANKA_0715200	eukaryotic translation initiation factor 3 subunit G, putative	EIF3G	-0.11	0.99999	4.56e-06
PBANKA_1344300	chromatin assembly factor 1 subunit B, putative	CAF1B	-0.11	0.999996	1.63e-06
PBANKA_0404200	ubiquitin-conjugating enzyme MMS2, putative	N/A	-0.1	0.527518	0.277763
PBANKA_0405300	40S ribosomal protein S23, putative	N/A	-0.1	0.74345	0.128748
PBANKA_1009300	clathrin light chain, putative	CLC	-0.1	0.841643	0.0748719
PBANKA_0211300	cysteine desulfurase IscS, putative	NFS1	-0.1	0.872421	0.0592741
PBANKA_0711300	conserved protein, unknown function	N/A	-0.1	0.89527	0.0480457
PBANKA_1217700	ATP-dependent RNA helicase DDX6	DOZI	-0.1	0.898254	0.0466006
PBANKA_0601100	mitochondrial phosphate carrier protein, putative	PIC	-0.1	0.931614	0.0307641
PBANKA_1030000	deoxyhypusine synthase	DHS	-0.1	0.935661	0.0288814
PBANKA_0920800	CRAL/TRIO domain-containing protein, putative	N/A	-0.1	0.946476	0.0238906
PBANKA_0913600	conserved Plasmodium protein, unknown function	N/A	-0.1	0.959239	0.0180731
PBANKA_1221200	60S ribosomal protein L34, putative	RPL34	-0.1	0.974923	0.0110296
PBANKA_0205200	conserved Plasmodium protein, unknown function	N/A	-0.1	0.976491	0.0103319
PBANKA_0414800	arginase	N/A	-0.1	0.982033	0.00787377
PBANKA_0930900	ubiquitin carboxyl-terminal hydrolase UCH54, putative	UCH54	-0.1	0.982291	0.00775978
PBANKA_1333800	RAP protein RAP21, putative	N/A	-0.1	0.998053	0.000846285
PBANKA_1459300	actin I	ACT1	-0.1	0.99997	1.3e-05
PBANKA_0513600	adenosine deaminase, putative	ADA	-0.1	1	1.16e-07
PBANKA_0804000	60S ribosomal protein L37, putative	RPL37	-0.09	0.625298	0.203913
PBANKA_1014900	coatomer subunit beta, putative	N/A	-0.09	0.69687	0.156848
PBANKA_0831800	elongation factor Tu, putative	N/A	-0.09	0.809974	0.091529
PBANKA_1303700	vesicle-associated membrane protein, putative	N/A	-0.09	0.870836	0.0600638
PBANKA_1337500	protein STU2, putative	STU2	-0.09	0.890767	0.0502357
PBANKA_1308200	1-acyl-sn-glycerol-3-phosphate acyltransferase, putative	LPAAT	-0.09	0.894795	0.0482765
PBANKA_1323300	pyridoxal 5'-phosphate synthase, putative	N/A	-0.09	0.911799	0.0401007
PBANKA_1230200	cdc2-related protein kinase 5	CRK5	-0.09	0.926369	0.0332158
PBANKA_1029800	glycylpeptide N-tetradecanoyltransferase, putative	NMT	-0.09	0.926876	0.0329784
PBANKA_1462700	THO complex subunit 2, putative	THO2	-0.09	0.949157	0.022662
PBANKA_1316400	U1 snRNP-associated protein, putative	N/A	-0.09	0.949549	0.0224828
PBANKA_1352000	elongation factor 1-gamma, putative	EF-1gamma	-0.09	0.977508	0.00987985
PBANKA_1028400	60S ribosomal protein L10, putative	N/A	-0.09	0.978019	0.00965287
PBANKA_1302800	thioredoxin peroxidase 1	TPx1	-0.09	0.981031	0.00831742
PBANKA_0618900	rhoptry protein, putative	N/A	-0.09	0.984939	0.00659048
PBANKA_1363900	CXXC motif containing zinc binding protein, putative	N/A	-0.09	0.987965	0.00525844
PBANKA_1218500	protein phosphatase inhibitor 2, putative	N/A	-0.09	0.989578	0.00455
PBANKA_0105500	glutaredoxin-like protein	GLP2	-0.09	0.995685	0.00187819
PBANKA_0702800	protein disulfide-isomerase, putative	N/A	-0.09	0.996697	0.00143665
PBANKA_0411700	HSP20-like chaperone, putative	N/A	-0.09	0.998038	0.000852971
PBANKA_1443900	PhIL1-interacting candidate PIC1, putative	N/A	-0.09	0.999265	0.000319162
PBANKA_1441100	haloacid dehalogenase-like hydrolase, putative	HAD2	-0.09	0.999678	0.000140017
PBANKA_0401500	exportin-1, putative	N/A	-0.08	0.499123	0.301792
PBANKA_1315300	LCCL domain-containing protein	LAP5	-0.08	0.734974	0.133728
PBANKA_1417300	translocation protein SEC63, putative	SEC63	-0.08	0.74378	0.128556
PBANKA_0601600	nuclear export mediator factor NEMF, putative	NEMF	-0.08	0.772858	0.1119
PBANKA_1306800	Sec7 domain-containing protein ARFGEF, putative	ARFGEF	-0.08	0.788154	0.103389
PBANKA_0505600	endomembrane protein 70, putative	N/A	-0.08	0.80197	0.0958418
PBANKA_1031900	eukaryotic translation initiation factor 2 subunit gamma, putative	eIF2gamma	-0.08	0.820762	0.0857825
PBANKA_0805500	conserved Plasmodium protein, unknown function	N/A	-0.08	0.829148	0.0813677
PBANKA_0706700	dicarboxylate/tricarboxylate carrier, putative	DTC	-0.08	0.83931	0.0760775
PBANKA_1144100	ABC transporter E family member 1, putative	ABCE1	-0.08	0.857086	0.0669757
PBANKA_1445800	ras-related protein Rab-2, putative	RAB2	-0.08	0.860915	0.0650397
PBANKA_0605600	conserved Plasmodium protein, unknown function	N/A	-0.08	0.882759	0.054158
PBANKA_1139400	polyubiquitin binding protein, putative	DOA1	-0.08	0.891351	0.0499511
PBANKA_1219500	chloroquine resistance transporter, putative	CRT	-0.08	0.892533	0.0493756
PBANKA_1013200	succinate--CoA ligase [ADP-forming] subunit beta, putative	N/A	-0.08	0.899911	0.0458004
PBANKA_1428500	glycerol-3-phosphate 1-O-acyltransferase, putative	N/A	-0.08	0.926281	0.0332573
PBANKA_1030300	nuclear transport factor 2, putative	NTF2	-0.08	0.952584	0.0210969
PBANKA_0903900	coatomer subunit gamma, putative	SEC21	-0.08	0.960506	0.0175001
PBANKA_0404800	FAD-dependent glycerol-3-phosphate dehydrogenase, putative	N/A	-0.08	0.962797	0.0164654
PBANKA_0820000	DnaJ protein, putative	N/A	-0.08	0.976559	0.0103014
PBANKA_1427700	RuvB-like helicase 1, putative	RUVB1	-0.08	0.97794	0.00968801
PBANKA_1022300	mannose-1-phosphate guanyltransferase, putative	N/A	-0.08	0.985268	0.00644583
PBANKA_1037300	conserved Plasmodium protein, unknown function	N/A	-0.08	0.986389	0.00595182
PBANKA_0905000	40S ribosomal protein S21, putative	RPS21	-0.08	0.987698	0.00537582
PBANKA_0803400	40S ribosomal protein S29, putative	N/A	-0.08	0.988284	0.00511823
PBANKA_1035200	LCCL domain-containing protein	CCp3	-0.08	0.988756	0.0049107
PBANKA_0214000	dynein heavy chain, putative	DHC3	-0.08	0.989907	0.00440558
PBANKA_0409300	phosphatidylinositol 3- and 4-kinase, putative	N/A	-0.08	0.990185	0.00428366
PBANKA_1428800	succinate dehydrogenase [ubiquinone] iron-sulfur subunit, mitochondrial, putative	SDHB	-0.08	0.990832	0.00400002
PBANKA_0407400	aurora-related kinase ARK2	ARK2	-0.08	0.993347	0.00289887
PBANKA_1300700	LCCL domain-containing protein	CCp1	-0.08	0.996036	0.00172505
PBANKA_0833600	importin alpha re-exporter, putative	CSE1	-0.08	0.997021	0.00129574
PBANKA_1310200	nucleoporin NUP313	NUP313	-0.08	0.997761	0.000973653
PBANKA_0910800	conserved Plasmodium protein, unknown function	N/A	-0.08	0.999847	6.65e-05
PBANKA_1405100	V-type proton ATPase subunit H, putative	N/A	-0.08	0.999904	4.17e-05
PBANKA_1120800	signal recognition particle subunit SRP68, putative	SRP68	-0.07	0.599783	0.222006
PBANKA_1345000	PITH domain-containing protein, putative	N/A	-0.07	0.601828	0.220528
PBANKA_0523100	eukaryotic initiation factor 4A-III, putative	EIF4A3	-0.07	0.660993	0.179803
PBANKA_1358200	cytochrome c oxidase subunit ApiCOX16, putative	N/A	-0.07	0.673289	0.171798
PBANKA_0921500	small nuclear ribonucleoprotein F, putative	SNRPF	-0.07	0.885528	0.0527976
PBANKA_1361500	WD repeat-containing protein 16, putative	WDR16	-0.07	0.920045	0.0361911
PBANKA_1226800	DNA repair and recombination protein RAD54, putative	RAD54	-0.07	0.923066	0.0347672
PBANKA_1222800	tyrosine--tRNA ligase, putative	TyrRS	-0.07	0.931137	0.0309865
PBANKA_0708000	protein transport protein SEC23, putative	SEC23	-0.07	0.943757	0.0251399
PBANKA_1231500	ubiquitin carboxyl-terminal hydrolase 2, putative	N/A	-0.07	0.981857	0.00795187
PBANKA_0210200	aspartate--tRNA ligase, putative	N/A	-0.07	0.983527	0.00721384
PBANKA_1301300	trailer hitch homolog	CITH	-0.07	0.983616	0.00717455
PBANKA_1129100	DNA polymerase epsilon catalytic subunit A, putative	N/A	-0.07	0.986618	0.00585076
PBANKA_1209000	eukaryotic translation initiation factor 2 subunit beta, putative	eIF2beta	-0.07	0.996377	0.00157629
PBANKA_1208800	MORN repeat protein, putative	N/A	-0.07	0.996976	0.00131537
PBANKA_1305000	conserved Plasmodium protein, unknown function	N/A	-0.07	0.997052	0.00128218
PBANKA_1117400	conserved protein, unknown function	N/A	-0.07	0.997351	0.00115196
PBANKA_0908800	conserved Plasmodium protein, unknown function	N/A	-0.07	0.997755	0.000976147
PBANKA_1140600	DNA-directed RNA polymerases I, II, and III subunit RPABC1, putative	RPB5	-0.07	0.998357	0.000713951
PBANKA_1458800	kinesin-15	N/A	-0.07	0.998653	0.000585406
PBANKA_0208100	heptatricopeptide repeat and RAP domain-containing protein, putative	N/A	-0.07	0.999112	0.000385645
PBANKA_0823000	ubiquitin-like protein, putative	N/A	-0.07	0.999292	0.000307474
PBANKA_0822900	dynein intermediate chain, putative	N/A	-0.07	0.999612	0.000168612
PBANKA_0406000	apicomplexan kinetochore protein 10	AKIT10	-0.07	0.999646	0.000153557
PBANKA_0704100	ubiquitin conjugation factor E4 B, putative	UBE4B	-0.07	0.999683	0.000137825
PBANKA_0402000	palmitoyltransferase DHHC1, putative	DHHC1	-0.06	0.338646	0.470255
PBANKA_1429700	W2 domain-containing protein, putative	N/A	-0.06	0.647882	0.188504
PBANKA_0520900	antigen UB05, putative	N/A	-0.06	0.673037	0.171961
PBANKA_0922800	small nuclear ribonucleoprotein Sm D1, putative	SNRPD1	-0.06	0.759124	0.119687
PBANKA_0212100	eukaryotic translation initiation factor 2 subunit alpha	eIF2alpha	-0.06	0.765447	0.116085
PBANKA_0934300	UDP-galactose transporter, putative	UGT	-0.06	0.853941	0.0685719
PBANKA_1334100	proteasome subunit beta type-2, putative	N/A	-0.06	0.914396	0.0388655
PBANKA_1341900	ubiquitin-activating enzyme, putative	N/A	-0.06	0.918186	0.0370691
PBANKA_0103900	KH domain-containing protein, putative	N/A	-0.06	0.918769	0.0367939
PBANKA_0518200	flavoprotein subunit of succinate dehydrogenase, putative	SDHA	-0.06	0.925322	0.0337073
PBANKA_1452000	hydrolase, putative	N/A	-0.06	0.942402	0.0257639
PBANKA_1121700	leucine--tRNA ligase, putative	N/A	-0.06	0.951012	0.0218139
PBANKA_1410400	V-type proton ATPase catalytic subunit A, putative	N/A	-0.06	0.957028	0.0190755
PBANKA_1030400	MORN repeat protein, putative	MORN (1030400)	-0.06	0.960945	0.0173013
PBANKA_0404400	cytochrome b-c1 complex subunit 8, putative	QCR8	-0.06	0.962162	0.0167518
PBANKA_0103300	GYF domain-containing protein, putative	N/A	-0.06	0.971656	0.0124873
PBANKA_1317500	glucose-6-phosphate dehydrogenase-6-phosphogluconolactonase, putative	GluPho	-0.06	0.97401	0.0114366
PBANKA_0706400	conserved Plasmodium protein, unknown function	N/A	-0.06	0.977229	0.0100038
PBANKA_1420300	conserved Plasmodium protein, unknown function	N/A	-0.06	0.97958	0.0089601
PBANKA_1355000	V-type proton ATPase subunit D, putative	N/A	-0.06	0.984358	0.00684694
PBANKA_0807500	conserved Plasmodium protein, unknown function	N/A	-0.06	0.984989	0.00656853
PBANKA_0620800	conserved protein, unknown function	N/A	-0.06	0.987126	0.00562736
PBANKA_0924300	endoplasmic reticulum oxidoreductin, putative	ERO1	-0.06	0.988097	0.00520039
PBANKA_1305300	FACT complex subunit SSRP1, putative	FACT-S	-0.06	0.991188	0.00384397
PBANKA_1442300	kinetochore protein SPC24, putative	SPC24	-0.06	0.991752	0.00359679
PBANKA_1409000	ER membrane protein complex subunit 7, putative	EMC7	-0.06	0.992867	0.00310896
PBANKA_1222100	regulator of chromosome condensation, putative	N/A	-0.06	0.993779	0.00271021
PBANKA_0401100	serine/threonine protein kinase, putative	SRPK1	-0.06	0.994173	0.00253789
PBANKA_1238200	DnaJ protein, putative	N/A	-0.06	0.998865	0.000493257
PBANKA_1220300	prodrug activation and resistance esterase, putative	PARE	-0.06	0.999767	0.000101329
PBANKA_1130800	phosphoinositide phosphatase SAC1, putative	SAC1	-0.06	0.999832	7.3e-05
PBANKA_1302200	translocation protein SEC62, putative	N/A	-0.06	0.999962	1.64e-05
PBANKA_1242000	ubiquitin carboxyl-terminal hydrolase 14, putative	USP14	-0.06	0.99998	8.77e-06
PBANKA_0833000	profilin	PFN	-0.06	0.999985	6.41e-06
PBANKA_1415600	DNA replication licensing factor MCM4, putative	MCM4	-0.06	0.999999	2.19e-07
PBANKA_0808900	ATP-dependent protease ATPase subunit ClpY, putative	ClpY	-0.05	0.802531	0.095538
PBANKA_0105400	coatomer alpha subunit, putative	N/A	-0.05	0.839819	0.0758144
PBANKA_0520200	ADP,ATP carrier protein 1, putative	AAC1	-0.05	0.858625	0.0661966
PBANKA_0834300	gamma-tubulin complex component, putative	N/A	-0.05	0.910486	0.0407265
PBANKA_0412800	eukaryotic translation initiation factor 4E, putative	eIF4E	-0.05	0.916251	0.0379854
PBANKA_1237900	mitochondrial-processing peptidase subunit alpha, putative	QCR2	-0.05	0.927233	0.0328112
PBANKA_0207200	V-type proton ATPase subunit C, putative	N/A	-0.05	0.931492	0.0308207
PBANKA_1210200	PRE-binding protein, putative	PREBP	-0.05	0.937205	0.0281656
PBANKA_0714800	ribosome assembly protein RRB1, putative	RRB1	-0.05	0.942505	0.0257165
PBANKA_0707400	RNA-binding protein, putative	N/A	-0.05	0.956928	0.0191206
PBANKA_0303300	conserved Plasmodium protein, unknown function	N/A	-0.05	0.970467	0.0130191
PBANKA_0309100	eukaryotic peptide chain release factor subunit 1, putative	ERF1	-0.05	0.976353	0.0103931
PBANKA_0612200	apicomplexan kinetochore protein 3	AKIT3	-0.05	0.97891	0.00925705
PBANKA_0914300	protein disulfide-isomerase, putative	N/A	-0.05	0.983489	0.00723028
PBANKA_1130500	proteasome subunit alpha type-7, putative	N/A	-0.05	0.988444	0.00504777
PBANKA_0806700	conserved Plasmodium protein, unknown function	0806700	-0.05	0.989641	0.0045225
PBANKA_0708100	dynein light chain 1	DLC1	-0.05	0.990104	0.00431919
PBANKA_0817700	RNA-binding protein musashi, putative	HoMu	-0.05	0.99072	0.00404898
PBANKA_1426500	cullin-1	CUL1	-0.05	0.995183	0.00209685
PBANKA_0811300	exportin-7, putative	N/A	-0.05	0.995656	0.00189088
PBANKA_0804600	ATPase family AAA domain-containing protein 3A, putative	N/A	-0.05	0.997615	0.00103706
PBANKA_1456200	rab specific GDP dissociation inhibitor, putative	rabGDI	-0.05	0.997943	0.00089405
PBANKA_1341100	respiratory chain complex 3 associated protein 2, putative	N/A	-0.05	0.998671	0.00057773
PBANKA_0929600	nucleolar protein 56, putative	NOP56	-0.05	0.999281	0.000312391
PBANKA_0311000	protein transport protein SEC31, putative	SEC31	-0.05	0.999785	9.32e-05
PBANKA_1200800	transformer-2 protein homolog beta, putative	TRA2B	-0.05	0.999919	3.51e-05
PBANKA_1336300	GTPase-activating protein, putative	N/A	-0.05	0.999971	1.25e-05
PBANKA_1101600	chromatin assembly factor 1 subunit A, putative	CAF1A	-0.05	0.999999	4.73e-07
PBANKA_1406600	CCAAT-binding transcription factor, putative	N/A	-0.05	1	4.95e-08
PBANKA_1320900	thioredoxin 1, putative	TRX1	-0.04	0.619267	0.208122
PBANKA_1426300	ER membrane protein complex subunit 1, putative	EMC1	-0.04	0.708872	0.149432
PBANKA_0207000	calcium-transporting ATPase, putative	SERCA	-0.04	0.836149	0.0777163
PBANKA_0418000	ATP-dependent RNA helicase DDX60, putative	DDX60	-0.04	0.906675	0.0425486
PBANKA_0506700	citrate synthase, mitochondrial, putative	CS	-0.04	0.913714	0.0391897
PBANKA_1358600	isocitrate dehydrogenase [NADP], mitochondrial, putative	IDH	-0.04	0.915619	0.0382851
PBANKA_1416300	40S ribosomal protein S19, putative	RPS19	-0.04	0.933428	0.0299193
PBANKA_1331300	WD repeat-containing protein, putative	N/A	-0.04	0.93783	0.0278758
PBANKA_1357200	endoplasmic reticulum chaperone GRP170, putative	GRP170	-0.04	0.941891	0.0259994
PBANKA_0314600	thioesterase/thiol ester dehydrase-isomerase, putative	N/A	-0.04	0.943727	0.0251536
PBANKA_0713900	adenylate kinase 2, putative	AK2	-0.04	0.955031	0.0199825
PBANKA_1111800	glutathione synthetase	GS	-0.04	0.95678	0.0191881
PBANKA_1116500	mitochondrial import receptor subunit TOM40, putative	TOM40	-0.04	0.957009	0.0190841
PBANKA_1429500	DNA-directed RNA polymerases I, II, and III subunit RPABC3, putative	RPB8	-0.04	0.95904	0.0181633
PBANKA_1429300	integral membrane protein GPR180	GPR180	-0.04	0.96047	0.0175161
PBANKA_1123800	GAS8-like protein, putative	N/A	-0.04	0.969625	0.0133962
PBANKA_0617000	cell division control protein CDC50A, putative	CDC50A	-0.04	0.969764	0.0133341
PBANKA_0108700	RNA-binding protein 25, putative	RBM25	-0.04	0.974496	0.0112198
PBANKA_1023000	myosin-specific chaperone UNC, putative	UNC	-0.04	0.978786	0.00931231
PBANKA_1326900	DNA polymerase alpha subunit B, putative	N/A	-0.04	0.985338	0.00641474
PBANKA_0941100	conserved Apicomplexan protein, unknown function	N/A	-0.04	0.985385	0.00639393
PBANKA_0830900	leucine-rich repeat protein	LRR8	-0.04	0.988061	0.00521608
PBANKA_0619300	conserved Plasmodium protein, unknown function	N/A	-0.04	0.993927	0.00264548
PBANKA_1434100	dynamin-like protein, putative	DRPC	-0.04	0.997412	0.00112561
PBANKA_1337400	nucleoside-diphosphatase, putative	N/A	-0.04	0.997438	0.00111418
PBANKA_0505800	deoxyribose-phosphate aldolase, putative	DPA	-0.04	0.998517	0.000644549
PBANKA_1025200	H/ACA ribonucleoprotein complex subunit 4, putative	CBF5	-0.04	0.998728	0.000552842
PBANKA_0603200	eukaryotic translation initiation factor 5A, putative	EIF5A	-0.04	0.99881	0.000517161
PBANKA_1343300	proteasome subunit beta type-7, putative	N/A	-0.04	0.998961	0.000451358
PBANKA_0939700	vacuolar fusion protein CCZ1, putative	N/A	-0.04	0.999027	0.000422789
PBANKA_0613500	conserved Plasmodium protein, unknown function	N/A	-0.04	0.999639	0.000156886
PBANKA_1414400	exportin-T, putative	N/A	-0.04	0.999687	0.000135877
PBANKA_1431100	conserved Plasmodium protein, unknown function	N/A	-0.04	1	1.25e-07
PBANKA_0706800	DnaJ protein, putative	N/A	-0.03	0.808721	0.092201
PBANKA_0418200	ras-related protein RAB7, putative	RAB7	-0.03	0.81036	0.0913219
PBANKA_1332100	zinc finger protein, putative	N/A	-0.03	0.904009	0.0438273
PBANKA_0415500	coatomer subunit beta, putative	SEC27	-0.03	0.919016	0.036677
PBANKA_0607800	cytosolic iron-sulfur protein assembly protein 1, putative	CIA1	-0.03	0.951058	0.021793
PBANKA_1009500	glutamate synthase [NADH], putative	N/A	-0.03	0.952023	0.0213526
PBANKA_1033100	conserved protein, unknown function	N/A	-0.03	0.952187	0.0212779
PBANKA_0307800	conserved Plasmodium protein, unknown function	N/A	-0.03	0.955037	0.0199798
PBANKA_0605400	conserved Plasmodium protein, unknown function	N/A	-0.03	0.960579	0.017467
PBANKA_1213600	cysteine--tRNA ligase, putative	CysRS	-0.03	0.964466	0.0157132
PBANKA_1207200	adenylate kinase, putative	AK1	-0.03	0.967334	0.0144236
PBANKA_1329200	dynein beta chain, putative	N/A	-0.03	0.976123	0.0104955
PBANKA_1111400	inositol-3-phosphate synthase, putative	INO1	-0.03	0.983678	0.00714726
PBANKA_1205900	AP2 domain transcription factor AP2-I, putative	ApiAP2	-0.03	0.988188	0.00516045
PBANKA_1411300	eukaryotic translation initation factor 4 gamma, putative	EIF4G	-0.03	0.991935	0.00351672
PBANKA_1331600	leucine-rich repeat protein	LRR14.1	-0.03	0.992143	0.00342575
PBANKA_1234500	FoP domain-containing protein, putative	N/A	-0.03	0.992453	0.00329
PBANKA_1109600	conserved Plasmodium protein, unknown function	N/A	-0.03	0.993048	0.00302981
PBANKA_0720200	protein SOC1	SOC1	-0.03	0.993746	0.00272442
PBANKA_1115200	gamete egress protein GEP	GEP	-0.03	0.994891	0.00222445
PBANKA_1242300	Hsc70-interacting protein, putative	HIP	-0.03	0.997495	0.00108939
PBANKA_0510200	conserved Plasmodium protein, unknown function	N/A	-0.03	0.999908	4.01e-05
PBANKA_1036000	transcription elongation factor SPT6, putative	SPT6	-0.02	0.795542	0.0993368
PBANKA_1419100	dihydrolipoyllysine-residue succinyltransferase component of 2-oxoglutarate dehydrogenase complex, putative	N/A	-0.02	0.914961	0.0385974
PBANKA_0410400	glycogen synthase kinase-3 beta, putative	GSK3beta	-0.02	0.952139	0.0212998
PBANKA_1232200	FACT complex subunit SPT16	FACT-L	-0.02	0.953006	0.0209044
PBANKA_1017900	phosphoenolpyruvate carboxylase	PEPC	-0.02	0.953752	0.0205643
PBANKA_1126200	protein DJ-1, putative	DJ1	-0.02	0.96489	0.0155221
PBANKA_1438000	cAMP-dependent protein kinase regulatory subunit, putative	PKAr	-0.02	0.965846	0.015092
PBANKA_1105100	DNA mismatch repair protein MSH6, putative	MSH6	-0.02	0.969755	0.0133381
PBANKA_0610900	HSP40, subfamily A, putative	HSP40	-0.02	0.97214	0.0122712
PBANKA_1145500	nuclear cap-binding protein subunit 1, putative	N/A	-0.02	0.975292	0.0108654
PBANKA_0109600	ATP synthase-associated protein, putative	N/A	-0.02	0.976215	0.0104544
PBANKA_1033200	DNA damage-inducible protein 1, putative	DDI1	-0.02	0.979724	0.00889611
PBANKA_1420700	MAATS1 domain-containing protein, putative	N/A	-0.02	0.987318	0.00554305
PBANKA_1126400	transportin, putative	N/A	-0.02	0.990171	0.00428991
PBANKA_0803000	origin recognition complex subunit 2, putative	ORC2	-0.02	0.990853	0.00399064
PBANKA_1322400	exonuclease V, mitochondrial, putative	N/A	-0.02	0.993139	0.00298986
PBANKA_1410000	26S protease regulatory subunit 7, putative	RPT1	-0.02	0.993321	0.00291031
PBANKA_0939600	polyadenylate-binding protein-interacting protein 1, putative	PAIP1	-0.02	0.994295	0.0024848
PBANKA_1346600	glutamine--tRNA ligase, putative	N/A	-0.02	0.99452	0.00238655
PBANKA_1431400	conserved Plasmodium protein, unknown function	N/A	-0.02	0.997421	0.00112166
PBANKA_0622000	conserved Plasmodium protein, unknown function	N/A	-0.02	0.997467	0.00110137
PBANKA_0917500	structural maintenance of chromosomes protein 1, putative	SMC1	-0.02	0.997793	0.000959341
PBANKA_1138200	RuvB-like helicase 3, putative	RUVB3	-0.02	0.998484	0.0006591
PBANKA_0506900	phospholipid scramblase, putative	PLSCR	-0.02	0.998997	0.000435963
PBANKA_1439200	polyadenylate-binding protein 1, putative	PABP1	-0.02	0.999357	0.000279535
PBANKA_1443000	NIMA related kinase 1, putative	NEK1	-0.02	0.999429	0.000248214
PBANKA_0401800	lipin, putative	N/A	-0.02	0.999534	0.000202421
PBANKA_0942900	phenylalanine--tRNA ligase beta subunit, putative	N/A	-0.02	0.999777	9.68e-05
PBANKA_1435200	female development protein FD4	FD4	-0.02	0.999781	9.52e-05
PBANKA_0522700	alpha tubulin 2	N/A	-0.02	0.99982	7.8e-05
PBANKA_1461800	26S protease regulatory subunit 8, putative	RPT6	-0.02	0.999921	3.41e-05
PBANKA_0943300	actin-like protein, putative	ALP2a	-0.02	0.999992	3.43e-06
PBANKA_1405500	exosome complex component RRP40, putative	RRP40	-0.02	0.999993	3.14e-06
PBANKA_0711200	ubiquitin-like protein, putative	N/A	-0.02	0.999997	1.49e-06
PBANKA_1338600	60S ribosomal protein L23, putative	RPL23	-0.02	1	9.08e-08
PBANKA_0206000	ATP synthase-associated protein, putative	N/A	-0.01	0.897429	0.0469999
PBANKA_0938900	IWS1-like protein, putative	N/A	-0.01	0.928572	0.0321844
PBANKA_0408600	eukaryotic translation initiation factor 3 subunit K, putative	EIF3K	-0.01	0.958259	0.0185172
PBANKA_1226500	proteasome subunit beta type-4, putative	N/A	-0.01	0.960644	0.0174377
PBANKA_1226600	tubulin gamma chain, putative	N/A	-0.01	0.963032	0.0163591
PBANKA_1345600	elongation factor Tu, putative	N/A	-0.01	0.967094	0.0145315
PBANKA_0414500	protein YOP1	YOP1	-0.01	0.970499	0.0130049
PBANKA_0401600	N-ethylmaleimide-sensitive fusion protein, putative	NSF	-0.01	0.973308	0.0117499
PBANKA_0922300	threonine--tRNA ligase, putative	ThrRS	-0.01	0.985452	0.00636441
PBANKA_1415500	U4/U6.U5 tri-snRNP-associated protein 2, putative	USP39	-0.01	0.988686	0.00494181
PBANKA_0937100	vacuolar protein sorting-associated protein 35, putative	VPS35	-0.01	0.991392	0.00375448
PBANKA_0928800	splicing factor U2AF small subunit, putative	U2AF1	-0.01	0.991601	0.00366321
PBANKA_1214000	heat shock protein 60, putative	HSP60	-0.01	0.993554	0.00280856
PBANKA_1131100	adenylosuccinate synthetase, putative	ADSS	-0.01	0.99516	0.00210699
PBANKA_1460400	peptidyl-prolyl cis-trans isomerase FKBP35, putative	FKBP35	-0.01	0.99697	0.00131794
PBANKA_0906900	DnaJ domain-containing protein, putative	N/A	-0.01	0.997593	0.00104642
PBANKA_0617100	60S ribosomal protein L11a, putative	N/A	-0.01	0.998598	0.000609508
PBANKA_1026600	protein SEY1, putative	SEY1	-0.01	0.999184	0.000354391
PBANKA_0801500	conserved Plasmodium protein, unknown function	N/A	-0.01	0.999887	4.9e-05
PBANKA_1028300	serine/threonine protein phosphatase PP1	PP1	-0.01	0.999929	3.08e-05
PBANKA_1029600	conserved Plasmodium protein, unknown function	N/A	-0.01	0.999933	2.89e-05
PBANKA_1144000	26S proteasome regulatory subunit RPN11, putative	RPN11	-0.01	0.99995	2.16e-05
PBANKA_1315500	sortilin, putative	SORTLR	-0.01	0.999978	9.39e-06
PBANKA_1213100	prohibitin 2	PHB2	-0.01	0.999996	1.88e-06
PBANKA_0518700	methionine--tRNA ligase, putative	N/A	-0.01	1	1.13e-07
PBANKA_0404300	P-loop containing nucleoside triphosphate hydrolase, putative	N/A	-0.01	1	5.85e-08
PBANKA_1133200	cdc2-related kinase 2	CRK2	0	0.843521	0.0739041
PBANKA_0313800	ATP synthase subunit alpha, mitochondrial, putative	N/A	0	0.883966	0.0535646
PBANKA_1320400	conserved Plasmodium protein, unknown function	N/A	0	0.916412	0.0379092
PBANKA_1015100	conserved Plasmodium protein, unknown function	N/A	0	0.954505	0.0202218
PBANKA_0101900	RNA-binding protein, putative	N/A	0	0.955015	0.0199896
PBANKA_0602200	signal recognition particle subunit SRP14, putative	SRP14	0	0.978779	0.00931537
PBANKA_0828900	conserved Plasmodium protein, unknown function	N/A	0	0.981765	0.00799231
PBANKA_1450400	peptidase, putative	N/A	0	0.982526	0.00765594
PBANKA_1340000	dihydrofolate synthase/folylpolyglutamate synthase, putative	DHFS-FPGS	0	0.992323	0.00334711
PBANKA_0615700	dynein heavy chain, putative	N/A	0	0.994364	0.0024548
PBANKA_0612300	apicomplexan kinetochore protein 7	AKIT7	0	0.994755	0.00228367
PBANKA_1321700	berghepain-1	BP1	0	0.995312	0.00204071
PBANKA_0502200	26S proteasome regulatory subunit p55, putative	RPN5	0	0.997505	0.00108511
PBANKA_0923700	ethanolamine kinase, putative	EK	0	0.997509	0.00108328
PBANKA_0922500	kelch domain-containing protein, putative	N/A	0	0.998022	0.000859764
PBANKA_1356300	CDT1-like protein, putative	N/A	0	0.998251	0.00076044
PBANKA_1422400	importin subunit beta, putative	N/A	0	0.998424	0.000684964
PBANKA_0819900	nucleosome assembly protein	NAPS	0	0.998664	0.000580399
PBANKA_1032700	CUGBP Elav-like family member 2, putative	CELF2	0	0.998814	0.000515287
PBANKA_0929900	heat shock protein 90, putative	N/A	0	0.999679	0.000139407
PBANKA_0517500	bromodomain protein 1, putative	BDP1	0	0.999839	6.97e-05
PBANKA_1012800	voltage-dependent anion-selective channel protein, putative	N/A	0	0.999902	4.25e-05
PBANKA_1107200	protein CAF40, putative	CAF40	0	0.999903	4.22e-05
PBANKA_0923200	ATP synthase F0 subunit b-like protein, putative	ICAP2	0	0.999946	2.33e-05
PBANKA_0701500	prohibitin 1	PHB1	0	0.999965	1.5e-05
PBANKA_1018600	60S ribosomal protein L21, putative	RPL21	0	0.999999	5.1e-07
PBANKA_1211000	GMP synthase [glutamine-hydrolyzing], putative	GMPS	0	1	2.35e-08
PBANKA_0315600	40S ribosomal protein S30, putative	N/A	0	1	3.97e-09
PBANKA_1450600	vesicle transport v-SNARE protein VTI1, putative	N/A	0.01	0.847793	0.07171
PBANKA_1437300	endoplasmin, putative	GRP94	0.01	0.87517	0.0579074
PBANKA_1454600	nucleoporin NUP269	NUP269	0.01	0.87847	0.0562732
PBANKA_1445500	pre-mRNA-splicing regulator WTAP, putative	WTAP	0.01	0.89303	0.0491339
PBANKA_1218400	protein transport protein SEC22, putative	SEC22	0.01	0.925404	0.0336685
PBANKA_1205400	rho GTPase-activating protein, putative	N/A	0.01	0.931997	0.0305856
PBANKA_0942500	thioredoxin-like mero protein, putative	Trx-mero	0.01	0.936322	0.0285748
PBANKA_1303300	cytochrome b-c1 complex subunit Rieske, putative	N/A	0.01	0.938716	0.027466
PBANKA_0710100	2-oxoglutarate dehydrogenase E1 component, putative	KDH	0.01	0.952997	0.0209086
PBANKA_1223800	V-type proton ATPase subunit a, putative	N/A	0.01	0.956559	0.0192882
PBANKA_1450300	ATP synthase subunit beta, mitochondrial	ATPbeta	0.01	0.959126	0.0181242
PBANKA_0104400	nucleoside diphosphate kinase, putative	N/A	0.01	0.965053	0.0154487
PBANKA_0604700	shewanella-like protein phosphatase 2, putative	SHLP2	0.01	0.965333	0.015323
PBANKA_1320700	signal peptide peptidase, putative	SPP	0.01	0.966421	0.0148338
PBANKA_0408400	phosphoglycerate mutase, putative	N/A	0.01	0.970485	0.0130111
PBANKA_0415200	vacuolar protein sorting-associated protein 46, putative	VPS46	0.01	0.970687	0.0129209
PBANKA_0509700	dynein, putative	N/A	0.01	0.972771	0.0119893
PBANKA_1039400	ribosomal protein S27a, putative	N/A	0.01	0.973085	0.0118494
PBANKA_0716600	acylated pleckstrin-homology domain-containing protein, putative	APH	0.01	0.974586	0.0111798
PBANKA_1035500	vacuolar protein sorting-associated protein 29, putative	VPS29	0.01	0.977555	0.00985888
PBANKA_1457400	N-alpha-acetyltransferase 15, NatA auxiliary subunit, putative	N/A	0.01	0.978383	0.00949089
PBANKA_0611800	N-acetyltransferase, GNAT family, putative	NAT8	0.01	0.97881	0.00930176
PBANKA_0314200	calcium-dependent protein kinase 1	CDPK1	0.01	0.978947	0.00924098
PBANKA_1209900	conserved protein, unknown function	N/A	0.01	0.984179	0.00692585
PBANKA_0905600	translation initiation factor eIF-1A, putative	N/A	0.01	0.986495	0.00590524
PBANKA_1328100	ATP synthase (C/AC39) subunit, putative	N/A	0.01	0.987364	0.00552268
PBANKA_0409800	ATP synthase F0 subunit d-like protein, putative	N/A	0.01	0.988079	0.00520813
PBANKA_1336100	dihydroorotase, putative	DHOase	0.01	0.988381	0.0050754
PBANKA_0913700	coatomer subunit delta, putative	N/A	0.01	0.988945	0.00482793
PBANKA_0302000	translocation protein SEC66, putative	SEC66	0.01	0.989877	0.00441896
PBANKA_0938600	casein kinase 2, alpha subunit	CK2alpha	0.01	0.990804	0.00401214
PBANKA_1343900	PUB domain-containing protein, putative	N/A	0.01	0.99349	0.0028364
PBANKA_0416400	ATP synthase-associated protein, putative	N/A	0.01	0.994796	0.00226597
PBANKA_0828100	fumarate hydratase, putative	FH	0.01	0.995141	0.00211528
PBANKA_0916400	ubiquitin-like protein, putative	N/A	0.01	0.995192	0.00209325
PBANKA_1355200	aconitate hydratase, putative	IRP	0.01	0.995501	0.0019582
PBANKA_1237800	multidrug resistance protein 1, putative	MDR1	0.01	0.997008	0.00130117
PBANKA_0920000	multiprotein-bridging factor 1, putative	MBF1	0.01	0.998242	0.00076401
PBANKA_0414900	dynein intermediate light chain, putative	N/A	0.01	0.998925	0.000466906
PBANKA_0406300	DNA polymerase delta small subunit, putative	N/A	0.01	0.999135	0.000375865
PBANKA_0801900	RNA cytosine C(5)-methyltransferase, putative	NSUN1	0.01	0.99943	0.000247455
PBANKA_1310500	apicomplexan kinetochore protein 4	AKIT4	0.01	0.999989	4.99e-06
PBANKA_0607900	cGMP-specific 3',5'-cyclic phosphodiesterase alpha, putative	PDEalpha	0.01	0.999996	1.86e-06
PBANKA_1223100	proteasome subunit alpha type-6, putative	N/A	0.01	0.999999	2.42e-07
PBANKA_1407000	conserved Plasmodium protein, unknown function	N/A	0.01	1	1.31e-07
PBANKA_0803600	importin-7, putative	N/A	0.01	1	5.77e-08
PBANKA_0719400	LETM1-like protein, putative	N/A	0.02	0.575906	0.239648
PBANKA_0201800	TatD-like deoxyribonuclease	TatD	0.02	0.904732	0.0434801
PBANKA_1355500	casein kinase II beta chain, putative	CK2beta2	0.02	0.949128	0.022675
PBANKA_1410300	M1-family alanyl aminopeptidase, putative	M1AAP	0.02	0.958696	0.0183189
PBANKA_1143600	alanine--tRNA ligase, putative	AlaRS	0.02	0.960835	0.0173512
PBANKA_1440700	ubiquitin-activating enzyme E1, putative	UBA1	0.02	0.966699	0.0147088
PBANKA_1116300	malate:quinone oxidoreductase, putative	MQO	0.02	0.969225	0.0135753
PBANKA_1117700	malate dehydrogenase, putative	MDH	0.02	0.973945	0.0114655
PBANKA_1036600	ribonucleoside-diphosphate reductase small chain, putative	N/A	0.02	0.974974	0.0110068
PBANKA_0203800	phenylalanine--tRNA ligase alpha subunit, putative	N/A	0.02	0.978193	0.00957551
PBANKA_1434200	arginine--tRNA ligase, putative	RRS	0.02	0.979474	0.00900706
PBANKA_1103400	60S ribosomal protein L31, putative	RPL31	0.02	0.985899	0.00616772
PBANKA_1336900	conserved Plasmodium protein, unknown function	N/A	0.02	0.985922	0.00615766
PBANKA_1112400	orotate phosphoribosyltransferase, putative	OPRT	0.02	0.987688	0.00538038
PBANKA_1415100	choline-phosphate cytidylyltransferase	CCT	0.02	0.988106	0.00519639
PBANKA_1226100	conserved Plasmodium protein, unknown function	N/A	0.02	0.988928	0.00483552
PBANKA_1034400	plasmepsin IV	PM4	0.02	0.994883	0.00222819
PBANKA_0605300	eukaryotic translation initiation factor 5, putative	EIF5	0.02	0.995299	0.00204658
PBANKA_1413100	lipoate-protein ligase 1	LipL1	0.02	0.997126	0.00124996
PBANKA_1424200	conserved protein, unknown function	N/A	0.02	0.998061	0.000842869
PBANKA_1032300	CTP synthase, putative	CTPS	0.02	0.998474	0.000663184
PBANKA_1441900	DNA helicase 60, putative	DH60	0.02	0.999113	0.000385313
PBANKA_0719300	bifunctional dihydrofolate reductase-thymidylate synthase, putative	DHFR-TS	0.02	0.999304	0.000302296
PBANKA_1034100	FANCJ-like helicase, putative	FANCJ	0.02	0.999319	0.000295966
PBANKA_1347700	isoleucine--tRNA ligase, putative	N/A	0.02	0.999394	0.000263066
PBANKA_1122800	ribonuclease H2 subunit A, putative	N/A	0.02	0.999713	0.000124777
PBANKA_1418300	golgi protein 1, putative	PRP2	0.02	0.999775	9.77e-05
PBANKA_0513900	ORC3 domain-containing protein, putative	N/A	0.02	0.99989	4.77e-05
PBANKA_1239200	ribosome-interacting GTPase 1, putative	RBG1	0.02	0.99993	3.03e-05
PBANKA_0516600	leucine-rich repeat protein 1	LRR1	0.02	0.999952	2.07e-05
PBANKA_1359700	6-cysteine protein P47	P47	0.02	0.999983	7.51e-06
PBANKA_0802300	HECT-type E3 ubiquitin ligase UT, putative	N/A	0.03	0.6318	0.19942
PBANKA_0909100	ER membrane protein complex subunit 8, putative	EMC8	0.03	0.707232	0.150438
PBANKA_0927200	conserved protein, unknown function	N/A	0.03	0.851827	0.0696484
PBANKA_0904500	SUMO-activating enzyme subunit 1, putative	AOS1	0.03	0.856202	0.0674238
PBANKA_0210600	ubiquitin carboxyl-terminal hydrolase, putative	N/A	0.03	0.857113	0.0669619
PBANKA_1010200	methionine aminopeptidase 2, putative	METAP2	0.03	0.892002	0.0496341
PBANKA_0904100	ras-related protein Rab-6	RAB6	0.03	0.897362	0.0470322
PBANKA_1426100	conserved protein, unknown function	N/A	0.03	0.918194	0.0370656
PBANKA_1210700	cytochrome b-c1 complex subunit 7, putative	QCR7	0.03	0.922094	0.035225
PBANKA_1365200	thioredoxin-related protein, putative	N/A	0.03	0.961329	0.0171279
PBANKA_0717900	RNA-binding protein, putative	N/A	0.03	0.974517	0.0112108
PBANKA_0202300	UMP-CMP kinase, putative	N/A	0.03	0.980007	0.00877081
PBANKA_0709100	60S ribosomal protein L22, putative	N/A	0.03	0.981348	0.00817689
PBANKA_0716000	structural maintenance of chromosomes protein 3, putative	SMC3	0.03	0.985162	0.00649256
PBANKA_1306300	protein KIC9, putative	N/A	0.03	0.987614	0.00541259
PBANKA_0925400	dynein heavy chain, putative	N/A	0.03	0.990854	0.00399047
PBANKA_0102700	conserved Plasmodium protein, unknown function	N/A	0.03	0.99254	0.00325205
PBANKA_0828600	cytochrome c oxidase subunit 5B, putative	COX5B	0.03	0.993049	0.00302931
PBANKA_1202700	RNA-binding protein, putative	N/A	0.03	0.993351	0.00289713
PBANKA_1418900	ras-related protein Rab-11A	Rab11a	0.03	0.993398	0.00287658
PBANKA_1227400	serine/threonine protein phosphatase 2B catalytic subunit A	CNA	0.03	0.995187	0.00209539
PBANKA_0936100	acylphosphatase, putative	N/A	0.03	0.995545	0.00193897
PBANKA_0416600	replication protein A1, small fragment	N/A	0.03	0.995605	0.00191291
PBANKA_1354100	ras-related protein Rab-11B, putative	RAB11b	0.03	0.996057	0.00171564
PBANKA_0604300	tetratricopeptide repeat protein, putative	TRP1	0.03	0.998523	0.000642058
PBANKA_0406200	conserved Plasmodium protein, unknown function	N/A	0.03	0.99881	0.000517223
PBANKA_1310800	40S ribosomal protein S5, putative	N/A	0.03	0.999179	0.000356644
PBANKA_1348000	transmembrane emp24 domain-containing protein, putative	N/A	0.03	0.999358	0.000278996
PBANKA_0824700	thioredoxin reductase, putative	TRXR	0.03	0.999484	0.000224187
PBANKA_0506100	PHAX domain-containing protein, putative	N/A	0.03	0.999637	0.000157545
PBANKA_0823900	DNA-directed RNA polymerase II subunit RPB3, putative	RPB3	0.03	0.999646	0.000153749
PBANKA_1321500	conserved Plasmodium protein, unknown function	N/A	0.03	0.999701	0.000129928
PBANKA_0600500	GPN-loop GTPase, putative	N/A	0.03	0.999781	9.51e-05
PBANKA_1134700	conserved Plasmodium protein, unknown function	N/A	0.03	0.999795	8.89e-05
PBANKA_1234800	40S ribosomal protein S9, putative	RPS9	0.03	0.999861	6.04e-05
PBANKA_1213000	transcriptional coactivator ADA2, putative	ADA2	0.03	0.999905	4.11e-05
PBANKA_0912600	conserved Plasmodium protein, unknown function	N/A	0.03	0.999975	1.06e-05
PBANKA_0901200	peroxisome assembly protein 22, putative	PEX22	0.03	0.999985	6.57e-06
PBANKA_1010600	calmodulin, putative	CAM	0.03	0.99999	4.32e-06
PBANKA_1329700	26S proteasome regulatory subunit RPN2, putative	RPN2	0.03	0.999999	3.92e-07
PBANKA_0505300	conserved Plasmodium protein, unknown function	N/A	0.03	1	1.46e-08
PBANKA_1335200	pre-mRNA-splicing factor ISY1, putative	ISY1	0.04	0.818555	0.086952
PBANKA_1453500	HD superfamily phosphohydrolase protein, putative	N/A	0.04	0.835037	0.0782943
PBANKA_1321200	vacuolar protein sorting-associated protein 4, putative	VPS4	0.04	0.856404	0.0673215
PBANKA_1115800	conserved Plasmodium protein, unknown function	N/A	0.04	0.85669	0.0671763
PBANKA_1002000	Ran-binding protein, putative	N/A	0.04	0.8782	0.0564065
PBANKA_0809400	plasma membrane protein 1	PMP1	0.04	0.905305	0.043205
PBANKA_0715900	ubiquitin carboxyl-terminal hydrolase 13, putative	USP13	0.04	0.911895	0.040055
PBANKA_0930300	GTP-binding nuclear protein RAN/TC4, putative	N/A	0.04	0.914481	0.0388255
PBANKA_0819300	eukaryotic translation initiation factor 3 subunit F, putative	EIF3F	0.04	0.930274	0.031389
PBANKA_1016300	proliferation-associated protein 2g4, putative	N/A	0.04	0.934402	0.0294662
PBANKA_0602500	threonylcarbamoyl-AMP synthase, putative	SUA5	0.04	0.940818	0.0264946
PBANKA_0204800	secreted ookinete protein, putative	PSOP24	0.04	0.945931	0.0241407
PBANKA_0938400	endoplasmic reticulum-resident calcium binding protein, putative	ERC	0.04	0.949886	0.0223284
PBANKA_0509300	glutamine--fructose-6-phosphate aminotransferase [isomerizing], putative	N/A	0.04	0.953312	0.0207649
PBANKA_1105500	mediator of RNA polymerase II transcription subunit 11, putative	MED11	0.04	0.961047	0.0172555
PBANKA_0602000	origin recognition complex subunit 1, putative	ORC1	0.04	0.965707	0.0151545
PBANKA_0517900	conserved protein, unknown function	N/A	0.04	0.970718	0.0129071
PBANKA_1356400	DNA repair protein RAD5, putative	RAD5	0.04	0.977005	0.0101033
PBANKA_1446800	60 kDa chaperonin, putative	CPN60	0.04	0.978661	0.00936781
PBANKA_0401900	DNA-directed RNA polymerases I, II, and III subunit RPABC2, putative	RPB6	0.04	0.981034	0.00831589
PBANKA_1430800	thioredoxin peroxidase 2, putative	Trx-Px2	0.04	0.981947	0.00791197
PBANKA_0601200	dynein heavy chain, putative	N/A	0.04	0.983028	0.00743396
PBANKA_1304500	protein SOC3	SOC3	0.04	0.994937	0.00220424
PBANKA_1023500	eukaryotic translation initiation factor 3 subunit H, putative	EIF3H	0.04	0.995851	0.00180585
PBANKA_1127800	DnaJ protein, putative	N/A	0.04	0.997263	0.00119037
PBANKA_1115700	kinetochore protein NDC80	NDC80	0.04	0.999283	0.000311341
PBANKA_1425000	RNA-binding protein, putative	N/A	0.04	0.999312	0.000298847
PBANKA_0520700	WD repeat-containing protein, putative	N/A	0.04	0.999493	0.000220133
PBANKA_1336400	DnaJ protein, putative	N/A	0.04	0.999512	0.000211811
PBANKA_1425100	karyopherin alpha, putative	KARalpha	0.04	0.999889	4.82e-05
PBANKA_1008000	armadillo-type repeat protein ATRP, putative	ATRP	0.04	0.999898	4.43e-05
PBANKA_0504800	conserved Plasmodium protein, unknown function	N/A	0.04	0.999954	2.01e-05
PBANKA_1025500	CCR4-NOT transcription complex subunit NOT1, putative	NOT1	0.04	1	3.52e-08
PBANKA_1446500	asparagine-rich protein, putative	N/A	0.04	1	3.21e-08
PBANKA_1030600	phospholipase PL39, putative	N/A	0.05	0.755407	0.121819
PBANKA_0823500	glutamine synthetase	N/A	0.05	0.763822	0.117008
PBANKA_0909500	AAA family ATPase, putative	N/A	0.05	0.824112	0.0840138
PBANKA_1201100	conserved Plasmodium protein, unknown function	N/A	0.05	0.83119	0.0802999
PBANKA_0402300	lipoamide acyltransferase component of branched-chain alpha-keto acid dehydrogenase complex, putative	BCKDH-E2	0.05	0.87604	0.0574761
PBANKA_0821700	inosine-5'-monophosphate dehydrogenase, putative	N/A	0.05	0.878533	0.0562419
PBANKA_1222300	coatomer subunit epsilon, putative	SEC28	0.05	0.924268	0.0342021
PBANKA_1451600	SUMO-activating enzyme subunit 2, putative	UBA2	0.05	0.95809	0.0185935
PBANKA_1024900	DNA replication licensing factor MCM2, putative	MCM2	0.05	0.959673	0.0178768
PBANKA_0904400	transcription initiation factor IIF subunit beta, putative	TFG2	0.05	0.964268	0.0158023
PBANKA_1308600	fructose-bisphosphate aldolase 2	ALDO2	0.05	0.969185	0.0135934
PBANKA_1201500	respiratory chain complex 4 associated protein 3, putative	N/A	0.05	0.969323	0.0135313
PBANKA_1242800	eukaryotic translation initiation factor 3 subunit E, putative	EIF3E	0.05	0.973697	0.0115762
PBANKA_1231200	phosducin-like protein 1, putative	PhLP1	0.05	0.978326	0.00951619
PBANKA_1006100	flap endonuclease 1, putative	FEN1	0.05	0.980074	0.00874099
PBANKA_0615200	calcium-dependent protein kinase 4	CDPK4	0.05	0.980095	0.00873202
PBANKA_1313800	signal recognition particle subunit SRP54, putative	SRP54	0.05	0.983952	0.00702597
PBANKA_1102900	cell division control protein 6, putative	CDC6	0.05	0.985748	0.00623418
PBANKA_1423900	translation initiation factor SUI1, putative	N/A	0.05	0.985833	0.00619668
PBANKA_0720300	eukaryotic translation initiation factor 3 subunit M, putative	EIF3M	0.05	0.987314	0.00554489
PBANKA_0916100	nucleic acid binding protein, putative	N/A	0.05	0.98765	0.00539709
PBANKA_1213700	methionine aminopeptidase 1b, putative	METAP1b	0.05	0.988184	0.00516209
PBANKA_0830000	RNA-binding protein, putative	N/A	0.05	0.988386	0.0050735
PBANKA_1206100	eukaryotic translation initiation factor 3 subunit D, putative	EIF3D	0.05	0.98864	0.00496165
PBANKA_1104200	2-oxoisovalerate dehydrogenase subunit beta, mitochondrial, putative	BCKDHB	0.05	0.98887	0.0048608
PBANKA_0619100	40S ribosomal protein S5, putative	N/A	0.05	0.989117	0.00475249
PBANKA_0507300	dynein heavy chain, putative	N/A	0.05	0.989898	0.00440939
PBANKA_0941900	histone H4, putative	H4	0.05	0.990084	0.00432798
PBANKA_0818500	conserved protein, unknown function	N/A	0.05	0.992435	0.00329782
PBANKA_1037900	conserved Plasmodium protein, unknown function	N/A	0.05	0.993603	0.00278694
PBANKA_0505400	conserved Plasmodium protein, unknown function	N/A	0.05	0.993773	0.00271264
PBANKA_1206900	tubulin beta chain, putative	N/A	0.05	0.995904	0.00178268
PBANKA_1122000	nuclear polyadenylated RNA-binding protein NAB2	NAB2	0.05	0.99609	0.00170129
PBANKA_0416100	dynein heavy chain, putative	MG1	0.05	0.99624	0.00163592
PBANKA_0303900	pantothenate transporter	PAT	0.05	0.997504	0.00108523
PBANKA_1023400	glutathione reductase, putative	GR	0.05	0.997505	0.00108479
PBANKA_1429400	dynein light chain 1, putative	N/A	0.05	0.998161	0.00079923
PBANKA_0417700	alpha tubulin 1	N/A	0.05	0.999084	0.000398051
PBANKA_0826300	thioredoxin-like protein 2, putative	TLP2	0.05	0.999375	0.000271331
PBANKA_1108600	alpha-soluble NSF attachment protein, putative	N/A	0.05	0.999694	0.000132715
PBANKA_1202400	60S ribosomal protein L13, putative	N/A	0.05	0.999802	8.6e-05
PBANKA_0712100	DNA helicase, putative	N/A	0.05	0.999822	7.73e-05
PBANKA_1348100	AMMECR1 domain-containing protein, putative	N/A	0.05	0.999959	1.79e-05
PBANKA_1340400	lactate dehydrogenase, putative	N/A	0.05	0.999975	1.1e-05
PBANKA_1013100	60S ribosomal protein L14, putative	N/A	0.05	0.999979	9.24e-06
PBANKA_1009700	ribonuclease H2 subunit B, putative	N/A	0.05	0.99999	4.44e-06
PBANKA_1210800	hypoxanthine-guanine phosphoribosyltransferase, putative	HGPRT	0.05	0.999994	2.6e-06
PBANKA_0407500	N2227-like protein, putative	N/A	0.06	0.419915	0.376839
PBANKA_0517800	Sec1 family protein, putative	SLY1	0.06	0.763917	0.116954
PBANKA_1137000	bergheilysin	BLN	0.06	0.808953	0.0920768
PBANKA_0110200	lsm12, putative	N/A	0.06	0.917626	0.0373345
PBANKA_1452900	dynactin subunit 3, putative	N/A	0.06	0.93125	0.0309335
PBANKA_1328300	ATP-dependent zinc metalloprotease FTSH, putative	N/A	0.06	0.935533	0.028941
PBANKA_1232100	serine/arginine-rich splicing factor 1, putative	SR1	0.06	0.937417	0.0280671
PBANKA_0412100	serine/threonine protein phosphatase 6	PPP6	0.06	0.94606	0.0240813
PBANKA_1402600	DNA ligase I, putative	N/A	0.06	0.950642	0.021983
PBANKA_0310500	conserved Plasmodium protein, unknown function	N/A	0.06	0.952535	0.0211191
PBANKA_0813000	inhibitor of cysteine proteases	ICP	0.06	0.957148	0.0190211
PBANKA_0204200	tubulin-specific chaperone a, putative	N/A	0.06	0.960271	0.0176061
PBANKA_1233500	mRNA-binding protein PUF1	PUF1	0.06	0.968507	0.0138971
PBANKA_1119300	ATP synthase-associated protein, putative	N/A	0.06	0.985241	0.00645745
PBANKA_1028700	26S proteasome regulatory subunit RPN13, putative	RPN13	0.06	0.986462	0.00591985
PBANKA_1361600	E1-E2 ATPase, putative	N/A	0.06	0.986718	0.00580687
PBANKA_1001100	ubiquitin-specific protease, putative	N/A	0.06	0.986785	0.00577741
PBANKA_0721700	ran-specific GTPase-activating protein 1, putative	RANBP1	0.06	0.987671	0.00538786
PBANKA_1233100	proteasome subunit beta type-1, putative	N/A	0.06	0.990265	0.0042484
PBANKA_1442200	protein SOC2	SOC2	0.06	0.991536	0.00369157
PBANKA_1010000	mitochondrial acidic protein MAM33, putative	N/A	0.06	0.991964	0.003504
PBANKA_0611600	ribonucleoside-diphosphate reductase large subunit, putative	N/A	0.06	0.992487	0.00327531
PBANKA_1029400	conserved Plasmodium protein, unknown function	N/A	0.06	0.993484	0.00283912
PBANKA_1238800	karyopherin beta, putative	N/A	0.06	0.993779	0.00271002
PBANKA_1007200	replication protein A1, large subunit, putative	RPA1	0.06	0.996487	0.00152826
PBANKA_1234400	zinc finger protein, putative	N/A	0.06	0.99694	0.00133102
PBANKA_1106700	60S ribosomal protein L4, putative	RPL4	0.06	0.997344	0.00115515
PBANKA_1434900	raf kinase inhibitor, putative	RKIP	0.06	0.998628	0.000596266
PBANKA_1231700	60S ribosomal protein L2, putative	RPL2	0.06	0.99881	0.000517097
PBANKA_0312500	origin recognition complex subunit 5, putative	ORC5	0.06	0.998857	0.000496628
PBANKA_0932400	berghepain-2	BP2	0.06	0.999746	0.000110366
PBANKA_0719100	conserved Plasmodium protein, unknown function	N/A	0.06	0.999817	7.97e-05
PBANKA_1133300	elongation factor 1-alpha	EF-1alpha	0.06	0.999834	7.2e-05
PBANKA_0942400	WD repeat-containing protein, putative	N/A	0.06	0.999999	4.83e-07
PBANKA_1338300	60S ribosomal protein L6, putative	N/A	0.06	1	1.28e-07
PBANKA_1033900	40S ribosomal protein S8e, putative	N/A	0.06	1	0
PBANKA_1408500	ATP synthase subunit O, mitochondrial, putative	OSCP	0.07	0.729704	0.136853
PBANKA_1216500	peptidyl-prolyl cis-trans isomerase, putative	CYP19A	0.07	0.888943	0.0511259
PBANKA_1038800	EGF domain-containing protein, putative	N/A	0.07	0.903526	0.0440593
PBANKA_1038000	cytochrome c, putative	N/A	0.07	0.917539	0.0373755
PBANKA_1409800	ATP synthase subunit gamma, mitochondrial, putative	N/A	0.07	0.917916	0.0371973
PBANKA_0301900	Sel1 repeat-containing protein, putative	N/A	0.07	0.939401	0.0271491
PBANKA_1014400	acid phosphatase, putative	N/A	0.07	0.94492	0.0246052
PBANKA_0302500	hexose transporter	HT1	0.07	0.948254	0.0230753
PBANKA_1458300	kinesin-13	N/A	0.07	0.951059	0.0217926
PBANKA_1348500	Voldacs domain-containing protein, putative	N/A	0.07	0.957115	0.0190357
PBANKA_0509800	cytochrome c oxidase copper chaperone, putative	COX17	0.07	0.958436	0.0184368
PBANKA_0929700	haloacid dehalogenase-like hydrolase, putative	N/A	0.07	0.964249	0.0158108
PBANKA_1432000	signal recognition particle subunit SRP19, putative	SRP19	0.07	0.965603	0.0152015
PBANKA_1314100	E3 ubiquitin-protein ligase ZNF598, putative	N/A	0.07	0.966472	0.0148106
PBANKA_0719700	conserved Plasmodium protein, unknown function	N/A	0.07	0.972848	0.011955
PBANKA_1122900	hexokinase, putative	HK	0.07	0.975685	0.0106904
PBANKA_1003800	V-type proton ATPase subunit B, putative	N/A	0.07	0.97786	0.00972313
PBANKA_0833100	M18 aspartyl aminopeptidase, putative	M18AAP	0.07	0.991783	0.00358327
PBANKA_1030100	actin II	ACT2	0.07	0.992182	0.00340874
PBANKA_0917000	conserved Plasmodium protein, unknown function	N/A	0.07	0.993512	0.00282674
PBANKA_1429600	proline--tRNA ligase	PRS	0.07	0.994917	0.00221313
PBANKA_0202700	kinesin-8B	N/A	0.07	0.996472	0.0015348
PBANKA_1423500	60S ribosomal protein L13-2, putative	N/A	0.07	0.998772	0.000533739
PBANKA_0903600	dynamin-like protein, putative	DYN1	0.07	0.998822	0.000511903
PBANKA_1452500	conserved Plasmodium protein, unknown function	N/A	0.07	0.999279	0.000313449
PBANKA_1241900	ubiquitin-conjugating enzyme E2 13, putative	UBC13	0.07	0.999281	0.00031251
PBANKA_1131500	conserved Plasmodium protein, unknown function	N/A	0.07	0.999592	0.00017718
PBANKA_1102200	merozoite surface protein 8	MSP8	0.07	0.999676	0.000140842
PBANKA_1411100	2-oxoisovalerate dehydrogenase subunit alpha, mitochondrial	BCKDHA	0.07	0.999706	0.000127774
PBANKA_0101000	MYND-type zinc finger protein, putative	N/A	0.07	0.999795	8.9e-05
PBANKA_0804300	DNA mismatch repair protein MSH2	MSH2-2	0.07	0.999847	6.65e-05
PBANKA_1131600	DNA replication licensing factor MCM6, putative	MCM6	0.07	0.999847	6.64e-05
PBANKA_1318100	aminopeptidase P, putative	APP	0.07	0.999886	4.93e-05
PBANKA_0416500	copper-transporting ATPase	CuTP	0.07	0.999996	1.73e-06
PBANKA_1420600	histone H2B variant, putative	H2B.Z	0.07	1	8.66e-08
PBANKA_0834400	mitochondrial-processing peptidase subunit beta, putative	QCR1	0.08	0.810589	0.0911995
PBANKA_0919800	bifunctional farnesyl/geranylgeranyl diphosphate synthase, putative	FPPS/GGPPS	0.08	0.873422	0.0587759
PBANKA_1022800	glycine--tRNA ligase, putative	GlyRS	0.08	0.891748	0.0497578
PBANKA_0602700	nucleosome assembly protein, putative	NAPL	0.08	0.895405	0.0479806
PBANKA_1126500	acetyl-CoA synthetase, putative	ACAS	0.08	0.950641	0.0219834
PBANKA_0209300	actin-related protein ARP1	ARP1	0.08	0.956114	0.0194901
PBANKA_1406800	40S ribosomal protein S27, putative	RPS27	0.08	0.962592	0.0165579
PBANKA_1131900	serine/threonine protein phosphatase 5	PP5	0.08	0.970979	0.01279
PBANKA_0943100	CCR4-NOT transcription complex subunit NOT1-G, putative	NOT1-G	0.08	0.972617	0.012058
PBANKA_0104700	elongation of fatty acids protein, putative	ELO-B	0.08	0.974132	0.0113823
PBANKA_0618300	Ham1-like protein, putative	N/A	0.08	0.977317	0.00996472
PBANKA_1404900	26S protease regulatory subunit 10B, putative	RPT4	0.08	0.985895	0.00616915
PBANKA_0934700	conserved protein, unknown function	N/A	0.08	0.988507	0.00502015
PBANKA_1207000	nucleolar protein 5, putative	NOP5	0.08	0.99361	0.00278402
PBANKA_0304300	adenylosuccinate lyase, putative	ADSL	0.08	0.993655	0.00276438
PBANKA_1346700	60S ribosomal protein L23, putative	N/A	0.08	0.993862	0.00267385
PBANKA_1430900	SUN domain-containing protein, putative	N/A	0.08	0.995817	0.0018203
PBANKA_1348800	origin recognition complex subunit 4, putative	ORC4	0.08	0.995876	0.00179461
PBANKA_1456100	40S ribosomal protein S17, putative	N/A	0.08	0.996179	0.00166273
PBANKA_0717500	nuclear cap-binding protein subunit 2, putative	CBP20	0.08	0.997261	0.00119131
PBANKA_1209400	inner membrane complex sub-compartment protein 1	ISP1	0.08	0.998598	0.000609377
PBANKA_0522800	40S ribosomal protein S19, putative	RPS19	0.08	0.999057	0.000409619
PBANKA_0928500	ATP-dependent zinc metalloprotease FTSH, putative	N/A	0.08	0.999325	0.000293184
PBANKA_1331400	MORC family protein, putative	MORC	0.08	0.99945	0.000239143
PBANKA_0816400	ATP-dependent 6-phosphofructokinase, putative	PFK9	0.08	0.999793	8.99e-05
PBANKA_1426700	hydroxymethyldihydropterin pyrophosphokinase-dihydropteroate synthase, putative	PPPK-DHPS	0.09	0.858552	0.0662334
PBANKA_0928100	phosphoglycerate mutase, putative	PGM1	0.09	0.908961	0.0414549
PBANKA_1326800	replication factor C subunit 3, putative	RFC3	0.09	0.919903	0.0362579
PBANKA_0509200	Eps15-like protein, putative	N/A	0.09	0.941503	0.0261783
PBANKA_1120200	pyridoxine biosynthesis protein PDX1, putative	PDX1	0.09	0.94654	0.0238612
PBANKA_1400600	cytoadherence linked asexual protein, putative	RhopH1A	0.09	0.952011	0.021358
PBANKA_1230500	THO complex subunit 4, putative	ALYREF	0.09	0.953553	0.0206552
PBANKA_1223400	conserved Plasmodium protein, unknown function	N/A	0.09	0.954629	0.0201654
PBANKA_1423300	DNA/RNA-binding protein Alba 1, putative	ALBA1	0.09	0.956828	0.0191661
PBANKA_1314800	elongation factor 2, putative	eEF2	0.09	0.957674	0.0187823
PBANKA_0607400	protein phosphatase PPM11, putative	PPM11	0.09	0.97588	0.0106034
PBANKA_0105300	WD repeat-containing protein, putative	N/A	0.09	0.978465	0.00945478
PBANKA_1428300	WD repeat-containing protein, putative	N/A	0.09	0.981653	0.0080421
PBANKA_0920900	protein disulfide-isomerase, putative	N/A	0.09	0.984429	0.00681557
PBANKA_0701600	coiled-coil domain-containing protein 124, putative	CCDC124	0.09	0.991549	0.00368572
PBANKA_0803100	DNA replication licensing factor MCM7, putative	MCM7	0.09	0.993161	0.00298041
PBANKA_0522900	pre-mRNA-splicing helicase BRR2, putative	BRR2	0.09	0.993795	0.00270324
PBANKA_0927700	DDRGK domain-containing protein, putative	N/A	0.09	0.996796	0.00139389
PBANKA_1007000	chaperone protein DnaJ, putative	N/A	0.09	0.997762	0.000972927
PBANKA_1455100	replication factor C subunit 4, putative	RFC4	0.09	0.997904	0.000911166
PBANKA_1236600	conserved Plasmodium protein, unknown function	N/A	0.09	0.998551	0.000629729
PBANKA_0517200	haloacid dehalogenase-like hydrolase, putative	HAD1	0.09	0.998705	0.000562615
PBANKA_1129600	TPH domain-containing protein, putative	N/A	0.09	0.999043	0.000415764
PBANKA_0415800	WD repeat-containing protein 66, putative	WDR66	0.09	0.999226	0.000336169
PBANKA_1415000	pre-mRNA-processing factor 40, putative	PRP40	0.09	0.999617	0.000166582
PBANKA_1246161	fam-a protein	N/A	0.09	0.999822	7.73e-05
PBANKA_1206300	PHD finger protein PHD1, putative	PHD1	0.09	0.99993	3.05e-05
PBANKA_0619900	Obg-like ATPase 1, putative	OLA1	0.09	0.999991	3.8e-06
PBANKA_0107400	ornithine aminotransferase, putative	OAT	0.09	0.999993	3.21e-06
PBANKA_0709000	protein transport protein SEC61 subunit beta, putative	SEC61B	0.09	0.999998	6.99e-07
PBANKA_1344400	AMP deaminase	AMPD	0.1	0.273345	0.563288
PBANKA_0902400	kinesin-X4	N/A	0.1	0.625307	0.203907
PBANKA_1123500	ISWI chromatin-remodeling complex ATPase, putative	ISWI	0.1	0.818831	0.0868057
PBANKA_0829700	guanylate kinase, putative	GK	0.1	0.84908	0.0710515
PBANKA_0813900	26S proteasome regulatory subunit RPN8, putative	RPN8	0.1	0.867913	0.061524
PBANKA_0919600	CCR4-NOT transcription complex subunit 2, putative	NOT2	0.1	0.915181	0.038493
PBANKA_0910200	protein phosphatase PPM2	PPM2	0.1	0.91554	0.0383228
PBANKA_1362900	lysine--tRNA ligase, putative	KRS1	0.1	0.938386	0.0276183
PBANKA_0830200	high molecular weight rhoptry protein 2	RhopH2	0.1	0.941045	0.0263897
PBANKA_0824800	polyadenylate-binding protein 2, putative	PABP2	0.1	0.954673	0.0201453
PBANKA_1016700	leucine-rich repeat protein	N/A	0.1	0.956802	0.0191777
PBANKA_1357800	conserved Plasmodium protein, unknown function	N/A	0.1	0.966339	0.0148706
PBANKA_0108800	histone H3	H3	0.1	0.973377	0.0117188
PBANKA_0307100	conserved Plasmodium protein, unknown function	N/A	0.1	0.976371	0.010385
PBANKA_1417900	conserved protein, unknown function	N/A	0.1	0.981564	0.00808147
PBANKA_0107200	conserved Plasmodium protein, unknown function	N/A	0.1	0.984534	0.00676936
PBANKA_1018500	transcription factor BTF3, putative	BTF3	0.1	0.989459	0.00460236
PBANKA_1424300	NPL domain-containing protein, putative	N/A	0.1	0.989562	0.00455715
PBANKA_0717000	ATPase GET3, putative	GET3	0.1	0.989857	0.00442744
PBANKA_1324100	ubiquitin carboxyl-terminal hydrolase isozyme L3, putative	UCHL3	0.1	0.994032	0.00259954
PBANKA_1303500	cytochrome c oxidase subunit NDUFA4, putative	NDUFA4	0.1	0.995357	0.00202096
PBANKA_1038200	nuclear formin-like protein MISFIT	MISFIT	0.1	0.995707	0.00186855
PBANKA_0711900	heat shock protein 70	HSP70	0.1	0.996101	0.0016967
PBANKA_0305900	protein P22	Pb22	0.1	0.996427	0.00155454
PBANKA_1358900	dynactin subunit 2, putative	N/A	0.1	0.997555	0.00106329
PBANKA_1424400	CS domain protein, putative	N/A	0.1	0.997834	0.000941565
PBANKA_0804900	E3 ubiquitin-protein ligase, putative	N/A	0.1	0.997961	0.000886498
PBANKA_1309500	conserved Plasmodium protein, unknown function	N/A	0.1	0.99865	0.000586781
PBANKA_1427200	protein phosphatase PPM5	PPM5	0.1	0.998786	0.000527609
PBANKA_1022000	40S ribosomal protein S25, putative	N/A	0.1	0.998938	0.000461537
PBANKA_1215600	40S ribosomal protein S3A, putative	RPS3A	0.1	0.999384	0.000267706
PBANKA_1117100	histone H3 variant	H3.3	0.1	0.999384	0.000267551
PBANKA_0941200	tRNA-splicing ligase RtcB, putative	RTCB	0.1	0.999797	8.8e-05
PBANKA_1108000	CFA20 domain-containing protein, putative	N/A	0.1	0.999986	6.29e-06
PBANKA_0902300	female development protein FD2	FD2	0.1	0.999989	4.93e-06
PBANKA_1421900	GTP-binding translation elongation factor, putative	N/A	0.11	0.6815	0.166534
PBANKA_1356700	kelch protein K13, putative	Kelch13	0.11	0.962144	0.0167599
PBANKA_1137800	glideosome-associated connector	GAC	0.11	0.971391	0.0126058
PBANKA_1439800	splicing factor 3B subunit 6, putative	SF3B6	0.11	0.980364	0.00861273
PBANKA_0406800	pre-mRNA-processing factor 19, putative	PRPF19	0.11	0.986479	0.00591217
PBANKA_1026200	NADP-specific glutamate dehydrogenase, putative	GDH1	0.11	0.988552	0.00500067
PBANKA_1005800	conserved Plasmodium protein, unknown function	N/A	0.11	0.990139	0.00430363
PBANKA_1348900	chaperone binding protein, putative	N/A	0.11	0.99133	0.00378167
PBANKA_0933700	mitogen-activated protein kinase 2	MAPK2	0.11	0.994989	0.00218189
PBANKA_1354400	60S ribosomal protein L18, putative	N/A	0.11	0.99794	0.000895597
PBANKA_1405000	MORN repeat protein, putative	N/A	0.11	0.999194	0.000350299
PBANKA_0108100	conserved Plasmodium protein, unknown function	N/A	0.11	0.999327	0.000292442
PBANKA_1134200	pyrroline-5-carboxylate reductase, putative	N/A	0.11	0.999983	7.35e-06
PBANKA_1446900	dihydrolipoyl dehydrogenase, mitochondrial, putative	LPD1	0.12	0.598987	0.222582
PBANKA_0102100	dihydroorotate dehydrogenase, putative	DHODH	0.12	0.740357	0.130559
PBANKA_1318900	methyltransferase AAMT, putative	N/A	0.12	0.780943	0.107381
PBANKA_1327300	fam-a protein	N/A	0.12	0.804321	0.0945707
PBANKA_0615600	thioredoxin-like protein	N/A	0.12	0.902071	0.0447592
PBANKA_1319200	AP-1 complex subunit gamma, putative	N/A	0.12	0.920265	0.0360873
PBANKA_1010500	Hsp70/Hsp90 organizing protein, putative	HOP	0.12	0.920265	0.0360873
PBANKA_0208600	conserved protein, unknown function	N/A	0.12	0.948568	0.0229314
PBANKA_0823400	phosphoglycerate kinase, putative	PGK	0.12	0.950687	0.0219624
PBANKA_0613700	RNA-binding protein, putative	N/A	0.12	0.953098	0.0208623
PBANKA_1358700	conserved Plasmodium protein, unknown function	N/A	0.12	0.956648	0.0192476
PBANKA_0615400	serine--tRNA ligase, putative	N/A	0.12	0.962127	0.0167675
PBANKA_1222000	histone deacetylase complex subunit SAP18, putative	SAP18	0.12	0.967095	0.0145307
PBANKA_0610200	DNA replication licensing factor MCM5, putative	MCM5	0.12	0.97749	0.00988749
PBANKA_0918000	60S acidic ribosomal protein P0, putative	N/A	0.12	0.978289	0.00953272
PBANKA_0720000	conserved Plasmodium protein, unknown function	N/A	0.12	0.978306	0.00952513
PBANKA_1011400	DNA topoisomerase 2, putative	TOP2	0.12	0.979819	0.00885416
PBANKA_1205000	G-strand-binding protein 2	GBP2	0.12	0.982903	0.00748914
PBANKA_0507800	conserved protein, unknown function	N/A	0.12	0.983807	0.00709018
PBANKA_1308900	histidine--tRNA ligase, putative	N/A	0.12	0.986421	0.00593768
PBANKA_1241800	DNA replication licensing factor MCM3, putative	MCM3	0.12	0.992031	0.00347484
PBANKA_1305100	60S ribosomal protein L1, putative	N/A	0.12	0.992119	0.00343632
PBANKA_1207700	zinc finger protein, putative	ZNF2	0.12	0.992371	0.00332577
PBANKA_1431500	radial spoke protein 9	RSP9	0.12	0.996508	0.00151915
PBANKA_0835600	cAMP-dependent protein kinase catalytic subunit, putative	PKAc	0.12	0.999786	9.28e-05
PBANKA_0924100	thioredoxin-like protein, putative	N/A	0.12	0.999831	7.35e-05
PBANKA_1125300	centrosomal protein CEP135, putative	CEP135	0.12	0.999858	6.18e-05
PBANKA_1028100	mRNA-capping enzyme subunit alpha, putative	N/A	0.12	0.999948	2.25e-05
PBANKA_1329500	protein phosphatase containing kelch-like domains	PPKL	0.12	0.999979	9.01e-06
PBANKA_0937200	RNA-binding protein, putative	N/A	0.12	0.999993	2.84e-06
PBANKA_1406200	TOM1-like protein, putative	N/A	0.13	0.0535755	1.27103
PBANKA_0928700	ubiquitin-protein ligase, putative	N/A	0.13	0.706517	0.150878
PBANKA_1350700	tryptophan--tRNA ligase, putative	cTrpRS	0.13	0.784072	0.105644
PBANKA_0707500	RWD domain-containing protein, putative	N/A	0.13	0.817564	0.087478
PBANKA_0809100	proteasome activator 28, putative	PA28	0.13	0.859968	0.0655178
PBANKA_1303800	triosephosphate isomerase, putative	TIM	0.13	0.878557	0.0562299
PBANKA_0314700	replication factor C subunit 2, putative	RFC2	0.13	0.884959	0.0530769
PBANKA_1326300	cytochrome c1, heme protein, mitochondrial, putative	CYT1	0.13	0.900357	0.0455854
PBANKA_0933800	conserved Plasmodium protein, unknown function	N/A	0.13	0.914578	0.0387794
PBANKA_1206600	26S protease regulatory subunit 4, putative	N/A	0.13	0.92007	0.0361793
PBANKA_0806800	coiled-coil domain-containing protein CCDC148/CCDC112, putative	N/A	0.13	0.940689	0.0265538
PBANKA_0920100	prefoldin subunit 5	PCS5	0.13	0.941779	0.0260508
PBANKA_0410300	26S proteasome regulatory subunit RPN12, putative	RPN12	0.13	0.94364	0.0251935
PBANKA_0510900	40S ribosomal protein S2, putative	RPS2	0.13	0.958139	0.0185714
PBANKA_1218200	T-complex protein 1 subunit epsilon, putative	CCT5	0.13	0.972917	0.011924
PBANKA_1326400	glyceraldehyde-3-phosphate dehydrogenase	GAPDH	0.13	0.977452	0.00990445
PBANKA_1359200	DNA/RNA-binding protein Alba 2, putative	ALBA2	0.13	0.983622	0.00717196
PBANKA_1462000	THUMP domain-containing protein, putative	N/A	0.13	0.995659	0.00188939
PBANKA_1452600	calcyclin binding protein, putative	N/A	0.13	0.99728	0.00118303
PBANKA_1018300	dynein intermediate chain, putative	N/A	0.13	0.998511	0.000647108
PBANKA_0405600	end-binding protein 1	EB1	0.13	0.998804	0.000519702
PBANKA_1408000	H/ACA ribonucleoprotein complex subunit 1, putative	GAR1	0.13	0.999725	0.000119656
PBANKA_0610500	glutathione peroxidase-like thioredoxin peroxidase	TPx(Gl)	0.14	0.162264	0.789779
PBANKA_0929800	insulinase, putative	N/A	0.14	0.47977	0.318967
PBANKA_1122400	superoxide dismutase [Fe], putative	SOD2	0.14	0.507782	0.294323
PBANKA_1130400	proteasome subunit alpha type-4, putative	N/A	0.14	0.711038	0.148107
PBANKA_0100800	zinc finger protein, putative	N/A	0.14	0.718793	0.143396
PBANKA_1444000	macrophage migration inhibitory factor	MIF	0.14	0.901876	0.044853
PBANKA_1340300	phosphoribosylpyrophosphate synthetase, putative	N/A	0.14	0.924232	0.0342189
PBANKA_0622700	mago nashi protein homologue, putative	N/A	0.14	0.947683	0.0233368
PBANKA_1455300	tetratricopeptide repeat protein, putative	N/A	0.14	0.961817	0.0169075
PBANKA_1323200	AP-4 complex accessory subunit Tepsin, putative	N/A	0.14	0.981583	0.00807289
PBANKA_0310900	T-complex protein 1 subunit theta, putative	CCT8	0.14	0.98351	0.00722107
PBANKA_0501700	phosphomannomutase, putative	HAD5	0.14	0.984624	0.00672943
PBANKA_0917400	armadillo repeat protein PF16	PF16	0.14	0.986177	0.00604525
PBANKA_1346200	signal peptidase complex catalytic subunit SEC11, putative	SEC11	0.14	0.986666	0.00582983
PBANKA_0414600	40S ribosomal protein S15A, putative	N/A	0.14	0.987577	0.00542904
PBANKA_1231000	40S ribosomal protein S11, putative	RPS11	0.14	0.987851	0.0053085
PBANKA_1214200	ribonucleoside-diphosphate reductase small chain, putative	N/A	0.14	0.988798	0.00489238
PBANKA_1134100	T-complex protein 1 subunit delta, putative	CCT4	0.14	0.990609	0.00409794
PBANKA_1108700	structural maintenance of chromosomes protein 4	SMC4	0.14	0.99151	0.00370286
PBANKA_1035700	WD repeat-containing protein 65, putative	WDR65	0.14	0.995971	0.00175323
PBANKA_0416800	ubiquitin specific protease, putative	N/A	0.14	0.996383	0.00157356
PBANKA_0503200	eukaryotic translation initiation factor subunit eIF2A, putative	N/A	0.14	0.998858	0.000496214
PBANKA_0719600	memo-like protein	N/A	0.14	0.999177	0.00035759
PBANKA_1132400	conserved Plasmodium protein, unknown function	N/A	0.14	0.999976	1.03e-05
PBANKA_0702400	conserved protein, unknown function	N/A	0.15	0.704833	0.151914
PBANKA_0402800	EH domain-containing protein, putative	EHD	0.15	0.814853	0.0889206
PBANKA_0618400	tetratricopeptide repeat protein, putative	N/A	0.15	0.848821	0.0711837
PBANKA_1450200	serine hydroxymethyltransferase, putative	SHMT	0.15	0.916658	0.0377928
PBANKA_0820700	TLD domain-containing protein	N/A	0.15	0.917997	0.0371589
PBANKA_0416000	high molecular weight rhoptry protein 3, putative	RhopH3	0.15	0.943577	0.0252225
PBANKA_0702000	coiled-coil domain-containing protein 39, putative	N/A	0.15	0.951721	0.0214903
PBANKA_0306800	ATP-dependent RNA helicase UAP56, putative	UAP56	0.15	0.952798	0.0209992
PBANKA_1219200	cytochrome c oxidase subunit 4, putative	COX4	0.15	0.953791	0.0205468
PBANKA_1033700	conserved Plasmodium protein, unknown function	N/A	0.15	0.962842	0.0164451
PBANKA_0820600	pyridoxal phosphate homeostasis protein, putative	N/A	0.15	0.967786	0.0142205
PBANKA_1358300	conserved Plasmodium protein, unknown function	N/A	0.15	0.976496	0.0103297
PBANKA_1355100	40S ribosomal protein S6, putative	N/A	0.15	0.97666	0.0102567
PBANKA_1454800	female development protein FD1	FD1	0.15	0.981599	0.0080658
PBANKA_1432400	perforin-like protein 2	PLP2	0.15	0.982698	0.00757972
PBANKA_0316000	replication factor C subunit 1, putative	RFC1	0.15	0.985901	0.00616675
PBANKA_1231800	60S ribosomal protein L12, putative	N/A	0.15	0.993283	0.00292719
PBANKA_0302300	aspartate aminotransferase, putative	AspAT	0.15	0.994164	0.00254213
PBANKA_1428900	bromodomain protein 2, putative	BDP2	0.15	0.999186	0.000353799
PBANKA_0617200	40S ribosomal protein S10, putative	RPS10	0.15	0.999934	2.85e-05
PBANKA_0604200	zinc finger protein, putative	N/A	0.16	0.811851	0.0905239
PBANKA_1208500	PI31 domain-containing protein, putative	N/A	0.16	0.820931	0.0856932
PBANKA_1347400	DNA-(apurinic or apyrimidinic site) lyase 1	APN1	0.16	0.82855	0.0816814
PBANKA_1135200	GTP-binding protein, putative	N/A	0.16	0.83062	0.0805977
PBANKA_1222400	ubiquitin regulatory protein, putative	N/A	0.16	0.847705	0.0717552
PBANKA_0807100	stomatin-like protein	STOML	0.16	0.850613	0.070268
PBANKA_1437200	conserved Plasmodium protein, unknown function	N/A	0.16	0.857038	0.0669997
PBANKA_1125500	ATPase, putative	N/A	0.16	0.871138	0.0599129
PBANKA_0835100	ATP synthase-associated protein, putative	N/A	0.16	0.884178	0.0534603
PBANKA_0417400	GTPase-activating protein, putative	N/A	0.16	0.925356	0.033691
PBANKA_0905800	DnaJ protein, putative	N/A	0.16	0.934939	0.0292165
PBANKA_0602800	ubiquitin-conjugating enzyme E2, putative	UBC	0.16	0.960753	0.0173882
PBANKA_0937900	conserved Plasmodium protein, unknown function	N/A	0.16	0.967768	0.0142289
PBANKA_1320100	conserved Plasmodium protein, unknown function	UIS25	0.16	0.970426	0.0130375
PBANKA_1103000	serine/arginine-rich splicing factor 12, putative	SRSF12	0.16	0.974033	0.0114264
PBANKA_1135500	high mobility group protein B4, putative	HMGB4	0.16	0.98595	0.00614489
PBANKA_1308000	conserved Plasmodium protein, unknown function	N/A	0.16	0.999989	4.9e-06
PBANKA_0405200	T-complex protein 1 subunit beta, putative	CCT2	0.17	0.817189	0.0876776
PBANKA_0941800	histone H2B, putative	H2B	0.17	0.825596	0.0832326
PBANKA_1417800	tRNA (guanine(26)-N(2))-dimethyltransferase, putative	TRM1	0.17	0.846348	0.0724509
PBANKA_0720600	trafficking protein particle complex subunit 3, putative	BET3	0.17	0.901246	0.0451568
PBANKA_1214300	enolase, putative	ENO	0.17	0.934747	0.0293058
PBANKA_1309900	M17 leucyl aminopeptidase, putative	LAP	0.17	0.94229	0.0258156
PBANKA_0807000	DNA-directed RNA polymerase II subunit RPB1, putative	RPB1	0.17	0.947014	0.0236436
PBANKA_0942300	radial spoke head protein, putative	N/A	0.17	0.981875	0.00794364
PBANKA_1360500	ethanolamine-phosphate cytidylyltransferase	ECT	0.17	0.982776	0.00754566
PBANKA_1223000	conserved Plasmodium protein, unknown function	N/A	0.17	0.992923	0.0030846
PBANKA_1117000	histone H2A, putative	H2A	0.17	0.998659	0.000582991
PBANKA_1112700	conserved protein, unknown function	N/A	0.17	0.998745	0.000545314
PBANKA_0810600	exoribonuclease, putative	N/A	0.17	0.999617	0.000166178
PBANKA_1135100	40S ribosomal protein S15, putative	RPS15	0.17	0.999898	4.45e-05
PBANKA_1330000	enkurin domain-containing protein, putative	N/A	0.17	0.999982	7.92e-06
PBANKA_0519900	conserved Plasmodium protein, unknown function	N/A	0.17	1	2.16e-07
PBANKA_0919100	parasitophorous vacuolar protein 1	PV1	0.18	0.467961	0.32979
PBANKA_1405200	conserved Plasmodium protein, unknown function	N/A	0.18	0.652138	0.18566
PBANKA_0312400	DNA-directed RNA polymerase II subunit RPB2, putative	RPB2	0.18	0.707444	0.150308
PBANKA_0931300	dipeptidyl aminopeptidase 1, putative	DPAP1	0.18	0.720116	0.142597
PBANKA_0601900	high mobility group protein B1, putative	HMGB1	0.18	0.765413	0.116104
PBANKA_1356900	U4/U6 small nuclear ribonucleoprotein PRP4, putative	PRPF4	0.18	0.837044	0.0772518
PBANKA_0835300	V-type proton ATPase subunit E, putative	N/A	0.18	0.912613	0.0397135
PBANKA_1329300	40S ribosomal protein S3, putative	N/A	0.18	0.931694	0.0307265
PBANKA_0916200	T-complex protein 1 subunit alpha, putative	TCP1	0.18	0.956658	0.0192431
PBANKA_1345800	RNA-binding protein, putative	N/A	0.18	0.991328	0.00378254
PBANKA_0921600	alternative splicing factor SR-MG	SR-MG	0.18	0.996913	0.00134268
PBANKA_1127700	nicotinate phosphoribosyltransferase, putative	NAPRT	0.18	0.99983	7.39e-05
PBANKA_0205400	proteasome subunit beta type-3, putative	N/A	0.19	0.821733	0.0852691
PBANKA_1436200	histone-lysine N-methyltransferase, H3 lysine-4 specific, putative	SET10	0.19	0.840633	0.0753935
PBANKA_1228000	1-cys peroxiredoxin, putative	1-CysPxn	0.19	0.892873	0.0492102
PBANKA_1201900	40S ribosomal protein S20e, putative	N/A	0.19	0.951187	0.0217339
PBANKA_0816200	ribonuclease H2 subunit C, putative	N/A	0.19	0.964656	0.0156276
PBANKA_1309700	ATP-dependent RNA helicase DDX17, putative	DDX17	0.19	0.99196	0.0035059
PBANKA_0404700	glutaredoxin 1, putative	GRX1	0.19	0.992786	0.00314419
PBANKA_1402900	PUB domain-containing protein, putative	N/A	0.19	0.999919	3.51e-05
PBANKA_1035900	glycerophosphodiester phosphodiesterase, putative	GDPD	0.2	0.568376	0.245364
PBANKA_0718800	small GTP-binding protein sar1, putative	SAR1	0.2	0.699548	0.155182
PBANKA_0807900	nucleoporin NUP335	NUP335	0.2	0.777683	0.109197
PBANKA_0825600	splicing factor 3A subunit 3, putative	SF3A3	0.2	0.921133	0.0356778
PBANKA_0916600	oxysterol-binding protein, putative	N/A	0.2	0.924449	0.0341169
PBANKA_1302600	DNA primase small subunit, putative	N/A	0.2	0.924947	0.033883
PBANKA_1325600	valine--tRNA ligase, putative	N/A	0.2	0.945556	0.0243126
PBANKA_0922100	40S ribosomal protein S18, putative	RPS18	0.2	0.967358	0.0144127
PBANKA_1337600	BRCT domain-containing protein, putative	N/A	0.2	0.982399	0.00771209
PBANKA_0406500	T-complex protein 1 subunit eta, putative	CCT7	0.2	0.984511	0.00677951
PBANKA_0315800	ribosome associated membrane protein RAMP4, putative	N/A	0.2	0.998113	0.000820173
PBANKA_0905700	DNA-directed RNA polymerases I and III subunit RPAC1, putative	RPC40	0.2	0.999865	5.87e-05
PBANKA_0205000	ELM2 domain-containing protein, putative	N/A	0.2	0.999913	3.76e-05
PBANKA_0605500	conserved Plasmodium protein, unknown function	N/A	0.2	1	1.69e-09
PBANKA_1416900	structural maintenance of chromosomes protein 2	SMC2	0.21	0.492208	0.307852
PBANKA_1217600	histone H2A.Z, putative	H2A.Z	0.21	0.929149	0.0319146
PBANKA_0939300	coiled-coil domain-containing protein 40, putative	N/A	0.22	0.712217	0.147388
PBANKA_1243900	apicomplexan kinetochore protein 5	AKIT5	0.22	0.966444	0.0148233
PBANKA_1422700	superoxide dismutase [Fe], putative	FeSOD	0.22	0.966677	0.0147187
PBANKA_1340100	L-lactate dehydrogenase	LDH	0.22	0.966721	0.0146988
PBANKA_1343200	conserved Plasmodium protein, unknown function	N/A	0.22	0.999879	5.25e-05
PBANKA_1421100	transcription elongation factor s-II, putative	N/A	0.23	0.295665	0.5292
PBANKA_0524300	tryptophan-rich protein IPIS2	IPIS2	0.23	0.568341	0.245391
PBANKA_1357700	aspartate carbamoyltransferase, putative	ATCase	0.23	0.708681	0.149549
PBANKA_0508100	chromodomain-helicase-DNA-binding protein 1, putative	CHD1	0.23	0.86972	0.0606208
PBANKA_1334300	exported protein 2	EXP2	0.23	0.878428	0.0562941
PBANKA_1318400	6-phosphogluconate dehydrogenase, decarboxylating, putative	6PGD	0.23	0.933747	0.0297707
PBANKA_0310000	protein SIS1, putative	SIS1	0.23	0.940313	0.0267277
PBANKA_1432500	DNA-binding chaperone, putative	N/A	0.23	0.942778	0.0255905
PBANKA_0811600	selenide water dikinase, putative	N/A	0.23	0.999629	0.000161321
PBANKA_1023900	glutathione S-transferase, putative	GST	0.24	0.743327	0.12882
PBANKA_0819800	gamma-glutamylcysteine synthetase	gammaGCS	0.24	0.914123	0.0389953
PBANKA_0715600	26S protease regulatory subunit 6B, putative	RPT3	0.24	0.93945	0.0271264
PBANKA_0805700	heat shock protein 90	HSP90	0.24	0.988606	0.00497698
PBANKA_0913400	protein phosphatase PPM8	PPM8	0.25	0.637813	0.195307
PBANKA_1004000	cytosolic glyoxalase II, putative	cGLO2	0.25	0.843377	0.0739782
PBANKA_0714200	chaperone protein ClpB1, putative	ClpB1	0.25	0.858914	0.0660503
PBANKA_0804100	conserved Plasmodium protein, unknown function	N/A	0.25	0.991631	0.00364972
PBANKA_1101400	rhoptry-associated protein 2/3	RAP2/3	0.26	0.898346	0.0465563
PBANKA_0709400	conserved Plasmodium protein, unknown function	N/A	0.26	0.941908	0.0259914
PBANKA_0942700	chromatin remodeling protein, putative	SNF2L	0.26	0.968843	0.0137467
PBANKA_1409600	meiosis-specific nuclear structural protein 1, putative	N/A	0.26	0.99861	0.00060418
PBANKA_0812000	DNA primase large subunit, putative	N/A	0.27	0.328088	0.48401
PBANKA_1146000	tryptophan-rich protein	N/A	0.27	0.62804	0.202013
PBANKA_1327021	fam-a protein	N/A	0.27	0.660534	0.180105
PBANKA_1463900	HSP20-like chaperone, putative	N/A	0.27	0.996953	0.00132519
PBANKA_0818600	pre-mRNA-splicing factor ATP-dependent RNA helicase PRP43, putative	PRP43	0.27	0.998964	0.000450144
PBANKA_1008500	translocon component PTEX150	PTEX150	0.28	0.878127	0.0564424
PBANKA_1341600	translation initiation factor eIF-2B subunit gamma, putative	N/A	0.28	0.967048	0.0145519
PBANKA_0524200	early transcribed membrane protein	37500	0.29	0.368307	0.43379
PBANKA_1343000	ribose-phosphate pyrophosphokinase, putative	N/A	0.29	0.384959	0.414585
PBANKA_0618600	conserved protein, unknown function	N/A	0.29	0.689832	0.161257
PBANKA_1341500	RNA-binding protein, putative	N/A	0.29	0.82932	0.081278
PBANKA_1333100	protein MGET, putative	N/A	0.29	0.924302	0.0341863
PBANKA_1325300	splicing factor 3B subunit 2, putative	SF3B2	0.29	0.947682	0.0233371
PBANKA_0417800	protein hook, putative	N/A	0.3	0.94509	0.024527
PBANKA_1433000	conserved protein, unknown function	N/A	0.3	0.999802	8.59e-05
PBANKA_0805900	kinesin-8X	N/A	0.3	0.999859	6.1e-05
PBANKA_0100200	Plasmodium exported protein, unknown function	N/A	0.31	0.367853	0.434325
PBANKA_1138700	conserved Plasmodium protein, unknown function	N/A	0.31	0.999444	0.000241491
PBANKA_0911700	subtilisin-like protease 2	SUB2	0.32	0.35369	0.451378
PBANKA_1107100	subtilisin-like protease 1	SUB1	0.32	0.584169	0.233462
PBANKA_1237500	pre-mRNA-splicing factor BUD31, putative	BUD31	0.32	0.675487	0.170383
PBANKA_0931200	heat shock protein 101	HSP101	0.34	0.0747604	1.12633
PBANKA_0100700	Plasmodium exported protein, unknown function	N/A	0.34	0.894328	0.0485031
PBANKA_0200600	fam-a protein	N/A	0.35	0.473173	0.32498
PBANKA_1200600	Plasmodium exported protein, unknown function	N/A	0.35	0.987699	0.00537548
PBANKA_0810800	conserved protein, unknown function	N/A	0.36	0.632249	0.199112
PBANKA_1307800	heat shock protein 90, putative	N/A	0.36	0.863889	0.0635423
PBANKA_1222500	plasmepsin X, putative	PMX	0.37	0.00384	2.41567
PBANKA_0623100	tryptophan-rich protein IPIS3	IPIS3	0.37	0.388032	0.411133
PBANKA_0926700	exported protein 1	EXP1	0.37	0.684994	0.164313
PBANKA_0408500	parasite-infected erythrocyte surface protein	PIESP1	0.37	0.998127	0.000814061
PBANKA_1331100	conserved Plasmodium protein, unknown function	N/A	0.39	0.347038	0.459623
PBANKA_1458000	translation machinery-associated protein 46, putative	N/A	0.39	0.708822	0.149463
PBANKA_0502600	peptidase, putative	N/A	0.39	0.909359	0.0412645
PBANKA_1234200	40S ribosomal protein S24, putative	RPS24	0.4	0.658906	0.181177
PBANKA_0519200	conserved Plasmodium protein, unknown function	N/A	0.4	0.886793	0.0521778
PBANKA_0316200	Plasmodium exported protein, unknown function	N/A	0.41	0.69015	0.161057
PBANKA_1465000	fam-c protein	N/A	0.41	0.862171	0.0644063
PBANKA_0614000	conserved protein, unknown function	N/A	0.45	0.049567	1.30481
PBANKA_1237600	zinc finger protein, putative	N/A	0.45	0.0628379	1.20178
PBANKA_0201600	early transcribed membrane protein	ETRAMP	0.45	0.407508	0.389864
PBANKA_1349000	MSP7-like protein	MSRP2	0.47	0.997996	0.000871338
PBANKA_1244500	SNARE protein, putative	N/A	0.48	0.741408	0.129942
PBANKA_0932000	rhoptry neck protein 4	RON4	0.48	0.789826	0.102468
PBANKA_1032100	rhoptry-associated protein 1	RAP1	0.48	0.92636	0.0332203
PBANKA_0501100	early transcribed membrane protein	37865	0.49	0.391446	0.407328
PBANKA_1349300	conserved Plasmodium protein, unknown function	N/A	0.49	0.448999	0.347755
PBANKA_1427000	protein phosphatase PPM7	PPM7	0.51	0.581105	0.235746
PBANKA_1129200	conserved Plasmodium protein, unknown function	N/A	0.52	0.2067	0.68466
PBANKA_1443300	merozoite surface protein 9, putative	N/A	0.53	0.974236	0.0113358
PBANKA_0316800	erythrocyte membrane associated protein 2	EMAP2	0.54	0.382438	0.417439
PBANKA_1349200	MSP7-like protein	MSRP1	0.54	0.418522	0.378282
PBANKA_0517000	early transcribed membrane protein	ETRAMP10.2	0.55	0.20623	0.685648
PBANKA_1300096	fam-b protein	N/A	0.55	0.623684	0.205036
PBANKA_0831000	merozoite surface protein 1	MSP1	0.55	0.914225	0.0389469
PBANKA_0834000	calcyclin-binding protein, putative	N/A	0.55	0.948882	0.0227877
PBANKA_0311800	acyl-CoA synthetase, putative	ACS9	0.56	0.196266	0.707154
PBANKA_1221600	cell division cycle ATPase, putative	N/A	0.57	0.490472	0.309386
PBANKA_0305100	serine repeat antigen 1	SERA1	0.59	0.920565	0.0359455
PBANKA_1400700	Plasmodium exported protein, unknown function	N/A	0.6	0.258107	0.5882
PBANKA_0304900	serine repeat antigen 3	SERA3	0.61	0.759393	0.119533
PBANKA_1101300	skeleton-binding protein 1	SBP1	0.62	0.295227	0.529844
PBANKA_1224200	DnaJ protein, putative	N/A	0.63	0.549826	0.259775
PBANKA_0305000	serine repeat antigen 2	SERA2	0.63	0.866873	0.0620444
PBANKA_0300600	Plasmodium exported protein, unknown function	N/A	0.64	0.385748	0.413697
PBANKA_1220200	lysophospholipase, putative	N/A	0.67	0.23541	0.628175
PBANKA_1000600	erythrocyte membrane antigen 1	1000600	0.69	0.0406714	1.39071
PBANKA_0519300	conserved Plasmodium protein, unknown function	519300	0.69	0.901926	0.044829
PBANKA_1365500	exported protein IBIS1	IBIS1	0.73	0.233943	0.630891
PBANKA_0623300	tryptophan-rich protein	N/A	0.73	0.235674	0.627688
PBANKA_1229000	Plasmodium exported protein (PHIST), unknown function	N/A	0.73	0.318573	0.496791
PBANKA_1145800	membrane associated histidine-rich protein 1a	MAHRP1a	0.82	0.0939916	1.02691
PBANKA_0519100	merozoite surface protein, putative	519100	0.85	0.917091	0.0375876
PBANKA_0519400	conserved Plasmodium protein, unknown function	519400	0.91	0.945409	0.0243802
PBANKA_0836200	conserved Plasmodium protein, unknown function	836200	0.92	0.306327	0.513814
PBANKA_0519000	S-antigen, putative	519000	0.94	0.955092	0.0199546
PBANKA_1145900	membrane associated histidine-rich protein 1b	MAHRP1b	0.95	0.142806	0.845252
PBANKA_0512800	merozoite TRAP-like protein	MTRAP	1.04	0.0372264	1.42915
PBANKA_1312700	gamete egress and sporozoite traversal protein	GEST	1.06	0.0708992	1.14936
PBANKA_1113400	secreted ookinete protein	PSOP12	1.43	0.263458	0.579288
PBANKA_0704700	conserved Plasmodium protein, unknown function	704700	1.49	0.00585003	2.23284
PBANKA_0619200	secreted ookinete protein, putative	PSOP1	1.57	0.0319912	1.49497
PBANKA_1432200	male development gene 1	MDV1	1.61	0.0124666	1.90425
PBANKA_1463000	osmiophilic body protein G377	G377	1.75	0.00550802	2.259
