# Supplementary material for: A divergent Plasmodium NEK4 acts as a key regulator driving the early events of meiosis
Source: Nat Commun. 2026 May 12;17:6343. doi: 10.1038/s41467-026-73169-y (PMC13376596; doi:10.1038/s41467-026-73169-y)
Supplement: Supplementary file 12 — Supplementary Data 10 [file 41467_2026_73169_MOESM12_ESM.xlsx]

## Sheet: Supplementary Data 10
Supplementary Data 10: Quantitative phosphoproteomics of WT 2 hpa versus WT 0 hpa parasites
Sequence	Master Protein Accessions	Gene descriptor	Gene symbol	Abundance Ratio (Log2)	Abundance Ratio P-Value	minus log10 p value
KCSFHLK	PBANKA_1421700	secreted ookinete protein, putative	PSOP20	5.50635	1.41e-05	4.84971
TTTNNKSPTPNK	PBANKA_1453300	acyl-CoA synthetase, putative	ACS11	3.45799	3.17e-05	4.49959
YKFSLDLEK	PBANKA_1225900	conserved Plasmodium protein, unknown function	N/A	3.4112	7.6e-05	4.11906
QWDNLHFKESPMSK	PBANKA_1452600	calcyclin binding protein, putative	N/A	3.26534	2.45e-05	4.61008
KSTHSNNNDNIIR	PBANKA_1134900	zinc finger protein	Pb103	3.15843	0.00661625	2.17939
VNSIEYPDINTNLIGTNIDFINK	PBANKA_0912500	conserved Plasmodium protein, unknown function	N/A	3.14561	0.000270111	3.56846
IPEILLEKGSTEIDGK	PBANKA_1134900	zinc finger protein	Pb103	3.12029	0.000116849	3.93237
LKSLASR	PBANKA_0932600	conserved protein, unknown function	N/A	3.07097	8.59e-05	4.06593
KFGTILK	PBANKA_1232100	serine/arginine-rich splicing factor 1, putative	SR1	3.02327	0.00122025	2.91355
SEESPNKNETDTK	PBANKA_1115200	gamete egress protein GEP	GEP	3	8.91e-05	4.05002
VEPFSPK	PBANKA_1440700	ubiquitin-activating enzyme E1, putative	UBA1	2.9771	1.7e-06	5.76866
DANSDVSPKSEAK	PBANKA_1348800	origin recognition complex subunit 4, putative	ORC4	2.92139	2.15e-06	5.66684
IPSPTNVPFNPFK	PBANKA_1402900	PUB domain-containing protein, putative	N/A	2.82623	6.4e-07	6.19365
RLGSFIVSK	PBANKA_1104100	MOLO1 domain-containing protein, putative	TPM2	2.74662	8.61e-05	4.06488
LYSFDKVSPNDIK	PBANKA_0704800	PH-like domain-containing protein, putative	N/A	2.71786	4.92e-06	5.30819
LLSLTLEQK	PBANKA_0943400	CPW-WPC family protein	N/A	2.68038	0.00872422	2.05927
DSDNNNSTPKDSTNK	PBANKA_1123500	ISWI chromatin-remodeling complex ATPase, putative	ISWI	2.59946	1e-15	15
SCSLIDYKDVNIDDTFFQK	PBANKA_1305200	serine/threonine protein kinase, putative	MARK/MELK	2.59074	0.00187565	2.72685
LYDIFSTTDSIGKNYIK	PBANKA_0207200	V-type proton ATPase subunit C, putative	N/A	2.57347	6.5e-05	4.18716
IYMGDISPIKNAEIEEAFLK	PBANKA_0604600	conserved protein, unknown function	N/A	2.5649	0.00438702	2.35783
YILDVASQIKVEPFSPK	PBANKA_1440700	ubiquitin-activating enzyme E1, putative	UBA1	2.53116	0.000472149	3.32592
NITENENSYSNYK	PBANKA_1320100	conserved Plasmodium protein, unknown function	UIS25	2.51457	2.25e-05	4.64716
RISDISLLK	PBANKA_1421500	conserved Plasmodium protein, unknown function	N/A	2.49818	2.23e-05	4.65083
SKNSLENSK	PBANKA_0907900	conserved Plasmodium protein, unknown function	N/A	2.49818	0.00304162	2.5169
SPTPNK	PBANKA_1453300	acyl-CoA synthetase, putative	ACS11	2.48197	2.18e-05	4.6617
YDINKNNDSVSK	PBANKA_1009300	clathrin light chain, putative	CLC	2.4344	0.000991927	3.00352
QWDNLHFKESPMSK	PBANKA_1452600	calcyclin binding protein, putative	N/A	2.4112	7.45e-05	4.12794
ELNIFSTPIKK	PBANKA_1357900	RING zinc finger protein, putative	N/A	2.4112	0.000209584	3.67864
SFKFTPQK	PBANKA_1234500	FoP domain-containing protein, putative	N/A	2.4112	0.00592992	2.22695
RYSEGNEK	PBANKA_1229300	conserved Plasmodium protein, unknown function	N/A	2.40354	1.06e-05	4.97554
NQSISSQK	PBANKA_0417600	LCCL domain-containing protein	CCp4	2.40354	2.96e-05	4.5282
KDDIIYFSK	PBANKA_1243000	palmitoyltransferase DHHC7	DHHC7	2.39593	0.000157658	3.80228
ETTPNDKK	PBANKA_1210200	PRE-binding protein, putative	PREBP	2.39593	0.0017538	2.75602
GSTGEIK	PBANKA_1419300	conserved Plasmodium protein, unknown function	REC8	2.37333	0.00017486	3.75731
KNSESPSFSER	PBANKA_1320100	conserved Plasmodium protein, unknown function	UIS25	2.35107	9.48e-05	4.02324
SFSSPKK	PBANKA_1009500	glutamate synthase [NADH], putative	N/A	2.33643	2.33e-05	4.63268
ETKLSPQNSSNK	PBANKA_0417800	protein hook, putative	N/A	2.32916	0.00160134	2.79552
GVVDGENEQSSVSK	PBANKA_1002000	Ran-binding protein, putative	N/A	2.32916	0.0471814	1.32623
ISNIPSDYAEKEK	PBANKA_0612400	AP2 domain transcription factor AP2-Z	AP2-Z	2.32193	0.000106142	3.97411
KLMSPINIFSK	PBANKA_1202500	WD repeat-containing protein, putative	N/A	2.32193	0.000204521	3.68926
GYASTSPEK	PBANKA_0703500	conserved Plasmodium protein, unknown function	N/A	2.30045	0.00028715	3.54189
TNGYESEQSK	PBANKA_1407900	HORMA domain protein, putative	HOP1	2.30045	0.00469743	2.32814
ILNITSTEFK	PBANKA_1005800	conserved Plasmodium protein, unknown function	N/A	2.29336	0.000168795	3.77264
QNNLNENDNINESPNRYNNDNQNDQFSK	PBANKA_0712100	DNA helicase, putative	N/A	2.2863	6.68e-05	4.17528
DSDNNNSTPK	PBANKA_1123500	ISWI chromatin-remodeling complex ATPase, putative	ISWI	2.2723	0.000404948	3.3926
APGSTAK	PBANKA_0610800	eukaryotic translation initiation factor eIF2A, putative	N/A	2.26534	0.00428925	2.36762
GISHYR	PBANKA_0104100	aurora-related kinase ARK1, putative	ARK1	2.25843	1.1e-05	4.95779
NMNNTSHNR	PBANKA_1431400	conserved Plasmodium protein, unknown function	N/A	2.25154	7.23e-05	4.14081
LTMSNDKEK	PBANKA_0102700	conserved Plasmodium protein, unknown function	N/A	2.23786	3.99e-06	5.39907
DNNATPK	PBANKA_1242400	conserved Plasmodium protein, unknown function	POLD3	2.23786	0.029463	1.53072
TEDGSPSNR	PBANKA_1109900	stripes inner membrane complex protein, putative	SIP	2.22432	7.71e-05	4.11306
IKSDILSK	PBANKA_1003800	V-type proton ATPase subunit B, putative	N/A	2.2109	0.000318569	3.4968
KGISHYR	PBANKA_0104100	aurora-related kinase ARK1, putative	ARK1	2.191	1.49e-05	4.82662
SLSMKEEIPLIQNEEK	PBANKA_0615400	serine--tRNA ligase, putative	N/A	2.18442	0.000276315	3.5586
YSSYNSSQSSNR	PBANKA_0825500	conserved Plasmodium protein, unknown function	N/A	2.14561	0.000404987	3.39256
QISLIKER	PBANKA_1214700	conserved Plasmodium protein, unknown function	N/A	2.14561	0.0111447	1.95293
TITPSKVQFTK	PBANKA_1029400	conserved Plasmodium protein, unknown function	N/A	2.14561	0.0138278	1.85925
YSVSPVVR	PBANKA_1314800	elongation factor 2, putative	eEF2	2.13924	1.3e-05	4.88733
NIKDEEAVQNQYYANNSITTTSISTSPISGPSK	PBANKA_0303600	26S proteasome regulatory subunit RPN1, putative	RPN1	2.13289	0.000552295	3.25783
SSPQKPHLR	PBANKA_1136300	RNA-binding protein, putative	RRM1	2.12658	0.0331786	1.47914
SFLDLSTYSK	PBANKA_1320100	conserved Plasmodium protein, unknown function	UIS25	2.12029	1.04e-06	5.98098
LLLQASSINDMETK	PBANKA_1315300	LCCL domain-containing protein	LAP5	2.12029	6.12e-05	4.21295
NNAMNSK	PBANKA_1134900	zinc finger protein	Pb103	2.12029	0.00210074	2.67763
NINNTPNKNKPNLPEK	PBANKA_0510200	conserved Plasmodium protein, unknown function	N/A	2.11404	0.000568059	3.24561
LYSSPKPLTLIYK	PBANKA_0943100	CCR4-NOT transcription complex subunit NOT1-G, putative	NOT1-G	2.11404	0.000835913	3.07784
SNNININNENTKENDKPNETEPTNSPMGK	PBANKA_0510200	conserved Plasmodium protein, unknown function	N/A	2.1078	0.000812885	3.08997
RYTIGGDSGIQK	PBANKA_1435200	female development protein FD4	FD4	2.1016	0.0144808	1.83921
NNSNEKEQDNLSPCLK	PBANKA_1228300	lysine-specific histone demethylase, putative	LSD2	2.08927	1.37e-05	4.86217
ITHQNSLLQQIFTNSTFNDTSK	PBANKA_1419300	conserved Plasmodium protein, unknown function	REC8	2.08314	2.7e-05	4.56878
YLESPHSNQIFMK	PBANKA_0934900	conserved Plasmodium protein, unknown function	N/A	2.08314	0.000109604	3.96018
LTMSNDKEK	PBANKA_0102700	conserved Plasmodium protein, unknown function	N/A	2.07097	3.79e-06	5.42193
KSDSPTIPK	PBANKA_1031600	ribosome maturation protein SBDS, putative	N/A	2.05889	0.000915209	3.03848
SYSSDEKR	PBANKA_0506600	serine/arginine-rich splicing factor 4, putative	SRSF4	2.05889	0.288731	0.539507
SASKVALTTNVEEITK	PBANKA_0714000	meiotic recombination protein DMC1	DMC1	2.05289	0.000140971	3.85087
VLSGEFFVVNPHLLK	PBANKA_0611600	ribonucleoside-diphosphate reductase large subunit, putative	N/A	2.05289	0.00585264	2.23265
GRNSQEDNER	PBANKA_0916400	ubiquitin-like protein, putative	N/A	2.04097	0.0108286	1.96543
INSDIISPNNHIK	PBANKA_0307100	conserved Plasmodium protein, unknown function	N/A	2.02915	3.33e-08	7.47691
IVTSLNKIPSPLK	PBANKA_0307800	conserved Plasmodium protein, unknown function	N/A	2.02915	0.0135044	1.86952
MKGDSPHNK	PBANKA_0806300	P4-type ATPase ATP7, putative	ATPase7	2.02327	0.0011944	2.92285
ELTISSLKAEVEK	PBANKA_1236600	conserved Plasmodium protein, unknown function	N/A	2.00578	0.000385333	3.41416
LNSSNQIYNPINNLCMSLK	PBANKA_1319500	LCCL domain-containing protein	CCP2	2	0.000369713	3.43213
SLSAYMFFAK	PBANKA_0601900	high mobility group protein B1, putative	HMGB1	2	0.00308235	2.51112
STHSNNNDNIIR	PBANKA_1134900	zinc finger protein	Pb103	1.99424	0.000208032	3.68187
AANENYNNNNTTSEENATTSETPAEKK	PBANKA_1439200	polyadenylate-binding protein 1, putative	PABP1	1.99424	0.00205471	2.68725
KNSIQNEQNNENEK	PBANKA_0310400	tetratricopeptide repeat protein, putative	N/A	1.99424	0.00350565	2.45523
GKNNVSPSK	PBANKA_1219300	heat shock protein 110, putative	HSP110c	1.9885	0.000293879	3.53183
NCLCGVMITASHNPK	PBANKA_1210900	phosphoglucomutase, putative	N/A	1.9885	0.0553888	1.25658
NSNPTTPKEVK	PBANKA_0715700	lysine decarboxylase-like protein, putative	N/A	1.98279	7.51e-05	4.12416
DQIKSPNIHNVK	PBANKA_1440600	VAC14 domain-containing protein, putative	N/A	1.9771	3.39e-06	5.46958
NSNPTTPK	PBANKA_0715700	lysine decarboxylase-like protein, putative	N/A	1.9771	0.00137523	2.86162
KMNSDDFNTPSSK	PBANKA_0908800	conserved Plasmodium protein, unknown function	N/A	1.94342	0.000783903	3.10574
IIDHLSPINK	PBANKA_1226100	conserved Plasmodium protein, unknown function	N/A	1.94342	0.0126203	1.89893
KTSINCNNNDENK	PBANKA_0507300	dynein heavy chain, putative	N/A	1.93236	0.000366673	3.43572
HIIDIDNKLSPK	PBANKA_1431400	conserved Plasmodium protein, unknown function	N/A	1.93236	0.00543454	2.26484
DDIIYFSKGNSK	PBANKA_1243000	palmitoyltransferase DHHC7	DHHC7	1.92139	0.000471632	3.3264
IDKGLSIDNSLLFR	PBANKA_1229600	conserved Plasmodium protein, unknown function	N/A	1.92139	0.00545505	2.2632
EFNQNSSPK	PBANKA_1407900	HORMA domain protein, putative	HOP1	1.91594	0.00628878	2.20143
NILNISPK	PBANKA_0927200	conserved protein, unknown function	N/A	1.90509	0.00377035	2.42362
YYIDNSIFNSPKR	PBANKA_1121000	conserved Plasmodium protein, unknown function	N/A	1.88897	0.00120428	2.91927
ENDKPNETEPTNSPMGKDR	PBANKA_0510200	conserved Plasmodium protein, unknown function	N/A	1.88897	0.00230544	2.63725
QKEQTPGSEK	PBANKA_0416100	dynein heavy chain, putative	MG1	1.87832	1.46e-05	4.83683
NILSNDVIQTPDKHYALSDVNDVLAK	PBANKA_0416600	replication protein A1, small fragment	N/A	1.86775	0.0071769	2.14406
ENQDDDDIKTTK	PBANKA_1138600	conserved protein, unknown function	N/A	1.86775	0.0260244	1.58462
IGNSKSPK	PBANKA_0408400	phosphoglycerate mutase, putative	N/A	1.85726	0.000288208	3.54029
TFIESPEQK	PBANKA_0520700	WD repeat-containing protein, putative	N/A	1.85726	0.000464473	3.33304
TDENIISPQKK	PBANKA_0709400	conserved Plasmodium protein, unknown function	N/A	1.85726	0.0243784	1.61299
NSSYYKSPK	PBANKA_0937200	RNA-binding protein, putative	N/A	1.85726	0.0940207	1.02678
IQLNESKHK	PBANKA_1457200	double C2-like domain-containing protein, putative	DOC2	1.85204	0.00202526	2.69352
SKFSPDFDFSSNNLK	PBANKA_1301300	trailer hitch homolog	CITH	1.84684	4.02e-05	4.39542
TTESPDKK	PBANKA_0928200	conserved protein, unknown function	N/A	1.84684	0.00595529	2.2251
SNENNSPYHGK	PBANKA_1029600	conserved Plasmodium protein, unknown function	N/A	1.84166	0.00649766	2.18724
TSISPTLKR	PBANKA_1348700	RING zinc finger protein, putative	N/A	1.8365	0.00348041	2.45837
INESYEGFDFCPEKNK	PBANKA_0203000	chromatin assembly factor 1 subunit C, putative	CAF1C	1.82623	0.0708031	1.14995
TYTLCGTPEYIAPEILLNAGHGK	PBANKA_0835600	cAMP-dependent protein kinase catalytic subunit, putative	PKAc	1.80591	0.142673	0.845657
NTNDDEQSPKK	PBANKA_1428100	asparagine-rich antigen, putative	N/A	1.80088	0.194766	0.710487
SDTDTTSQSPYNYPLK	PBANKA_0202500	P-loop containing nucleoside triphosphate hydrolase, putative	N/A	1.79586	9.11e-05	4.04048
SYTLVGTPHYMAPEVILGK	PBANKA_1008200	cGMP-dependent protein kinase	PKG	1.79086	0.0384364	1.41526
SNTPNTTEIGK	PBANKA_1212700	SPRY domain-containing protein, putative	N/A	1.78588	0.0002764	3.55846
MCLTPEKNEEIEVAK	PBANKA_0924900	eukaryotic peptide chain release factor GTP-binding subunit, putative	ERF3	1.78091	3.16e-05	4.49974
KSDTDTTSQSPYNYPLK	PBANKA_0202500	P-loop containing nucleoside triphosphate hydrolase, putative	N/A	1.78091	0.00209984	2.67781
DNYYHHTNHINNNSTSK	PBANKA_1009500	glutamate synthase [NADH], putative	N/A	1.78091	0.0105336	1.97742
HKSQEGEISLSK	PBANKA_0610200	DNA replication licensing factor MCM5, putative	MCM5	1.78091	0.0225517	1.64682
LPIINFPSENNIDYNYK	PBANKA_1317200	NAD(P) transhydrogenase	NTH	1.77596	0.00033742	3.47183
IGDFGISQKGSNK	PBANKA_0600600	NIMA related kinase 3, putative	NEK3	1.76611	7.87e-06	5.10403
KQLTSHVVTR	PBANKA_0933700	mitogen-activated protein kinase 2	MAPK2	1.76611	2.24e-05	4.65069
GNHGANNNNTPK	PBANKA_0901500	conserved Plasmodium protein, unknown function	N/A	1.76611	0.000756859	3.12099
STSPCVTK	PBANKA_1402200	tetratricopeptide repeat protein, putative	N/A	1.76611	0.000818779	3.08683
NLPGMNMQSPK	PBANKA_1439200	polyadenylate-binding protein 1, putative	PABP1	1.76121	5.43e-06	5.26485
EIDASDSPTK	PBANKA_1347700	isoleucine--tRNA ligase, putative	N/A	1.75633	0.00287768	2.54096
LGSFIVSK	PBANKA_1104100	MOLO1 domain-containing protein, putative	TPM2	1.75147	0.00394211	2.40427
SIFDELLDSSSLLKK	PBANKA_0416100	dynein heavy chain, putative	MG1	1.74662	0.000996777	3.0014
SGNKISTNDNILIYK	PBANKA_0919900	ATP-dependent 6-phosphofructokinase, putative	PFK11	1.74178	0.185618	0.731379
EIDSINEKRPSNE	PBANKA_1227400	serine/threonine protein phosphatase 2B catalytic subunit A	CNA	1.73697	0.000241806	3.61653
KTSSFLLDYLK	PBANKA_0802300	HECT-type E3 ubiquitin ligase UT, putative	N/A	1.72738	0.000441779	3.3548
NGKNSMAFHK	PBANKA_0303900	pantothenate transporter	PAT	1.72261	0.00149422	2.82558
SNNININNENTKENDKPNETEPTNSPMGK	PBANKA_0510200	conserved Plasmodium protein, unknown function	N/A	1.71786	0.0018667	2.72893
NIHHSNGTEK	PBANKA_1428300	WD repeat-containing protein, putative	N/A	1.71312	0.000339662	3.46895
SNDCSPIVEIDKENK	PBANKA_1417900	conserved protein, unknown function	N/A	1.71312	0.00238148	2.62315
KSESFNPISNNIK	PBANKA_0703500	conserved Plasmodium protein, unknown function	N/A	1.70369	0.00159219	2.798
NAQGHLSAHKK	PBANKA_0401100	serine/threonine protein kinase, putative	SRPK1	1.699	0.000234749	3.6294
KFGSSFLSDIVVH	PBANKA_0620300	conserved protein, unknown function	N/A	1.699	0.00413913	2.38309
EIDASDSPTKILNEK	PBANKA_1347700	isoleucine--tRNA ligase, putative	N/A	1.69432	0.000305203	3.51541
KNCLCGVMITASHNPK	PBANKA_1210900	phosphoglucomutase, putative	N/A	1.68501	0.0710165	1.14864
SPSENSSPSKTELK	PBANKA_1219300	heat shock protein 110, putative	HSP110c	1.67116	0.00327105	2.48531
DYEQNKSPK	PBANKA_0213600	N6-adenosine-methyltransferase MT-A70, putative	MT-A70	1.662	0.00134719	2.87057
KNSLENENQTK	PBANKA_0309200	nucleoporin NUP390	NUP390	1.662	0.00913411	2.03933
SYQGSQDYDDKESINSSSNQYSTHK	PBANKA_1115300	glideosome-associated protein 40, putative	GAP40	1.6529	0.0837759	1.07688
KCSQDLEHEQR	PBANKA_1435200	female development protein FD4	FD4	1.64837	0.00236963	2.62532
AVVTVYEASPNLKDHK	PBANKA_1345000	PITH domain-containing protein, putative	N/A	1.64386	4.47e-05	4.34934
NLPGMNMQSPK	PBANKA_1439200	polyadenylate-binding protein 1, putative	PABP1	1.64386	0.000586265	3.23191
NYENYDNTEDNVINNHAAQSIK	PBANKA_1134900	zinc finger protein	Pb103	1.63935	0.000113102	3.94653
ELSNELNESYNKNFINTFNK	PBANKA_0416100	dynein heavy chain, putative	MG1	1.63935	0.0011564	2.93689
RQETDISQNVK	PBANKA_0928200	conserved protein, unknown function	N/A	1.63935	0.417477	0.379368
DINSPKENIINILNK	PBANKA_0911100	conserved Plasmodium protein, unknown function	N/A	1.63487	0.0150768	1.82169
FVSQTFTPSKFPLSGEK	PBANKA_1356300	CDT1-like protein, putative	N/A	1.63487	0.212875	0.671875
MKGDSPHNK	PBANKA_0806300	P4-type ATPase ATP7, putative	ATPase7	1.62149	0.00341515	2.46659
VETNSNNPDIESQLNPEVSPK	PBANKA_0943100	CCR4-NOT transcription complex subunit NOT1-G, putative	NOT1-G	1.61264	0.00233597	2.63153
NSNSELGQQK	PBANKA_1131400	metacaspase-1	MCA1	1.60384	0.000162168	3.79004
YTINTMK	PBANKA_1029400	conserved Plasmodium protein, unknown function	N/A	1.59946	4.58e-07	6.33866
KLSPIVSK	PBANKA_1456000	protein farnesyltransferase subunit alpha, putative	N/A	1.5951	0.000743942	3.12846
NLSQPFSNSPFGVLK	PBANKA_0105400	coatomer alpha subunit, putative	N/A	1.5951	0.0020567	2.68683
INESYEGFDFCPEK	PBANKA_0203000	chromatin assembly factor 1 subunit C, putative	CAF1C	1.59074	5.71e-05	4.24301
FPLFPGSSCFPLSPDRNSK	PBANKA_0933700	mitogen-activated protein kinase 2	MAPK2	1.57777	0.000140504	3.85231
NCLCGVMITASHNPK	PBANKA_1210900	phosphoglucomutase, putative	N/A	1.57347	0.070757	1.15023
NAQGHLSAHK	PBANKA_0401100	serine/threonine protein kinase, putative	SRPK1	1.5649	0.000764736	3.11649
SLSAYMFFAK	PBANKA_0601900	high mobility group protein B1, putative	HMGB1	1.56064	0.00338624	2.47028
GANKLSQK	PBANKA_0507300	dynein heavy chain, putative	N/A	1.55639	0.0031019	2.50837
SHSSLFNLNLK	PBANKA_0613700	RNA-binding protein, putative	N/A	1.55639	0.020015	1.69865
KTISFVDEFFVK	PBANKA_1115000	conserved protein, unknown function	N/A	1.55216	0.000639878	3.1939
RNSNNINSEK	PBANKA_0416100	dynein heavy chain, putative	MG1	1.54793	0.00051919	3.28467
KNCLCGVMITASHNPK	PBANKA_1210900	phosphoglucomutase, putative	N/A	1.54793	0.0468547	1.32925
DANSDVSPK	PBANKA_1348800	origin recognition complex subunit 4, putative	ORC4	1.53116	0.19273	0.71505
DAEPLLSEKSPK	PBANKA_0720000	conserved Plasmodium protein, unknown function	N/A	1.52699	0.0111639	1.95218
TSYSSENVVNLVKPYK	PBANKA_1225900	conserved Plasmodium protein, unknown function	N/A	1.52284	0.000114245	3.94216
NVDMLNQTIKK	PBANKA_1320100	conserved Plasmodium protein, unknown function	UIS25	1.52284	0.000162186	3.78999
YSFNNATPK	PBANKA_1101600	chromatin assembly factor 1 subunit A, putative	CAF1A	1.52284	0.00200733	2.69738
NNSMENK	PBANKA_0812000	DNA primase large subunit, putative	N/A	1.52284	0.00407463	2.38991
YNSNIFLNFNSNANIIR	PBANKA_1033800	conserved protein, unknown function	N/A	1.5187	2.28e-06	5.64286
YSYSEEKNR	PBANKA_1402900	PUB domain-containing protein, putative	N/A	1.5187	0.000361931	3.44137
NNLNSPNNK	PBANKA_0621400	RNA-binding protein, putative	N/A	1.5187	0.000437713	3.35881
NILSNDVIQTPDK	PBANKA_0416600	replication protein A1, small fragment	N/A	1.5187	0.00103776	2.9839
KISISNNHILK	PBANKA_1333700	cGMP-specific 3',5'-cyclic phosphodiesterase delta	PDEdelta	1.5187	0.020309	1.69231
HIYEIESSPKPK	PBANKA_1320200	STAG domain-containing protein, putative	N/A	1.5187	0.221715	0.654204
SNYNYITKLSVNR	PBANKA_1431400	conserved Plasmodium protein, unknown function	N/A	1.51457	0.0261651	1.58228
ENSNSPTANGENDDDNFIKFDVVK	PBANKA_1009500	glutamate synthase [NADH], putative	N/A	1.51046	8.64e-05	4.06343
KLVSIFK	PBANKA_0612300	apicomplexan kinetochore protein 7	AKIT7	1.51046	0.00117378	2.93041
RISFYSLK	PBANKA_1136700	guanylyl cyclase beta	GCbeta	1.49818	0.00444848	2.35179
KSYSNISLPTYR	PBANKA_0620300	conserved protein, unknown function	N/A	1.49818	0.0200587	1.6977
NKNEEYDSSSNESEMK	PBANKA_1231200	phosducin-like protein 1, putative	PhLP1	1.49818	0.333857	0.476439
SNASLHTDLKDIDTNINSK	PBANKA_1014400	acid phosphatase, putative	N/A	1.49005	0.0197021	1.70549
GINDNDINNSNNNR	PBANKA_1431500	radial spoke protein 9	RSP9	1.486	1.82e-05	4.74017
QNNLNENDNINESPNR	PBANKA_0712100	DNA helicase, putative	N/A	1.486	6e-05	4.22185
TNQVESPSAINK	PBANKA_1135400	riboflavin kinase, putative	N/A	1.486	0.000195323	3.70925
ENDKPNETEPTNSPMGK	PBANKA_0510200	conserved Plasmodium protein, unknown function	N/A	1.48197	9.42e-05	4.02593
DFLLNYNNQEQNTDKYSPTSK	PBANKA_1023000	myosin-specific chaperone UNC, putative	UNC	1.47794	6.55e-05	4.18366
KQTNTNSPK	PBANKA_1403800	translational activator GCN1, putative	GCN1	1.47794	0.00310691	2.50767
TIFSKDATFPTFENYNTAK	PBANKA_1225900	conserved Plasmodium protein, unknown function	N/A	1.47393	0.00052134	3.28288
KLMSPINIFSK	PBANKA_1202500	WD repeat-containing protein, putative	N/A	1.46594	0.00444157	2.35246
KYSYASEDYNDEIVK	PBANKA_1138900	conserved Plasmodium protein, unknown function	N/A	1.46196	0.00267634	2.57246
NILSNDVIQTPDKHYALSDVNDVLAK	PBANKA_0416600	replication protein A1, small fragment	N/A	1.45799	0.000200736	3.69738
GLVISPKDYSTK	PBANKA_1446200	mitosis protein dim1, putative	N/A	1.45799	0.0006498	3.18722
INFPSIDIK	PBANKA_1420700	MAATS1 domain-containing protein, putative	N/A	1.45799	0.000858543	3.06624
TMSTNISDPISKDNSTSNSFIK	PBANKA_0919900	ATP-dependent 6-phosphofructokinase, putative	PFK11	1.45799	0.0316779	1.49924
NVNNEYSFFDEINNAASSLHDTIK	PBANKA_1435200	female development protein FD4	FD4	1.45403	0.00194281	2.71157
QLSNTVAELVMK	PBANKA_1214700	conserved Plasmodium protein, unknown function	N/A	1.45403	0.0275279	1.56023
SYTLVGTPHYMAPEVILGK	PBANKA_1008200	cGMP-dependent protein kinase	PKG	1.44615	0.0364848	1.43789
NYPSIIPK	PBANKA_1138900	conserved Plasmodium protein, unknown function	N/A	1.44222	0.000257866	3.58861
SKLSLDFK	PBANKA_1341700	conserved Plasmodium protein, unknown function	N/A	1.44222	0.0478096	1.32048
KLTIQESEIEFGK	PBANKA_0414900	dynein intermediate light chain, putative	N/A	1.43051	0.314789	0.501981
QSDIYTPSFSLGTIVSK	PBANKA_0938000	conserved Plasmodium protein, unknown function	N/A	1.42663	0.000193216	3.71396
SPSYANKGDINMGHYITENIQNAK	PBANKA_1214700	conserved Plasmodium protein, unknown function	N/A	1.42663	0.0171051	1.76687
INENISPK	PBANKA_0514600	tRNA N6-adenosine threonylcarbamoyltransferase, putative	KAE1	1.42275	0.00225136	2.64756
DFGENNSNNIDNYLLEK	PBANKA_1243000	palmitoyltransferase DHHC7	DHHC7	1.41889	0.000590482	3.22879
DIQSADIYSHKYESDNQSK	PBANKA_1225900	conserved Plasmodium protein, unknown function	N/A	1.41889	0.00372467	2.42891
RESISISHIK	PBANKA_1139400	polyubiquitin binding protein, putative	DOA1	1.41504	0.00221536	2.65456
NNSLNTPQK	PBANKA_1138900	conserved Plasmodium protein, unknown function	N/A	1.41504	0.00701127	2.1542
GLVNSHLTYFPQFK	PBANKA_1115200	gamete egress protein GEP	GEP	1.41504	0.321098	0.493363
TNYHNQSYSKFYNK	PBANKA_1243000	palmitoyltransferase DHHC7	DHHC7	1.4112	1.04e-05	4.98245
NCLCGVMITASHNPKLDNGYK	PBANKA_1210900	phosphoglucomutase, putative	N/A	1.4112	0.0906494	1.04264
NITSRNESINNDNMK	PBANKA_1320100	conserved Plasmodium protein, unknown function	UIS25	1.40736	1.42e-05	4.84728
NFDLIPFFGSKK	PBANKA_0417600	LCCL domain-containing protein	CCp4	1.39973	0.00239887	2.61999
YFNDDFDDINSPKEINNTNDTNTNHNNGDIILK	PBANKA_0411300	conserved Plasmodium protein, unknown function	N/A	1.39593	1.57e-05	4.80482
ENDKPNETEPTNSPMGK	PBANKA_0510200	conserved Plasmodium protein, unknown function	N/A	1.39593	0.00611239	2.21379
GIETHGSDKLSCLNLLK	PBANKA_0509200	Eps15-like protein, putative	N/A	1.39593	0.0427542	1.36902
SNHSPNTK	PBANKA_0214300	AP-4 complex subunit beta, putative	N/A	1.39214	0.000138011	3.86009
KSSFFDNISCETLDK	PBANKA_1301300	trailer hitch homolog	CITH	1.39214	0.0651836	1.18586
KETPNVTNNINR	PBANKA_0825500	conserved Plasmodium protein, unknown function	N/A	1.38836	0.000937639	3.02796
LENNTEDENMNK	PBANKA_1361200	conserved Plasmodium protein, unknown function	N/A	1.38082	4.83e-05	4.31589
IIQSIVLSSKDFENK	PBANKA_0509700	dynein, putative	N/A	1.38082	0.0152042	1.81804
NFDNTDLQISYIENEIQNK	PBANKA_1431400	conserved Plasmodium protein, unknown function	N/A	1.36587	0.000170401	3.76853
NNPYGQGTSPFAPPLNPNLMNPNTPPLK	PBANKA_1445400	protein transport protein SEC13	SEC13	1.36587	0.0071794	2.14391
KLSEHDQK	PBANKA_1320100	conserved Plasmodium protein, unknown function	UIS25	1.36587	0.0992486	1.00328
NNNNICSMDVNR	PBANKA_1134900	zinc finger protein	Pb103	1.36216	6.41e-05	4.19348
FSISPNLGK	PBANKA_1432500	DNA-binding chaperone, putative	N/A	1.36216	0.00278423	2.55529
CESKDINMFLLK	PBANKA_1423100	phospholipase PLA1	PLA1	1.36216	0.00427365	2.3692
LIDSISNINDDSNMNKEVENMK	PBANKA_0925400	dynein heavy chain, putative	N/A	1.36216	0.00637924	2.19523
RNESNPLNISK	PBANKA_1225900	conserved Plasmodium protein, unknown function	N/A	1.36216	0.00919444	2.03647
DQICLSNSNVK	PBANKA_1035700	WD repeat-containing protein 65, putative	WDR65	1.36216	0.0165584	1.78098
NINNTPNK	PBANKA_0510200	conserved Plasmodium protein, unknown function	N/A	1.35476	0.000265236	3.57637
SNTPPLNPVDTSLSGK	PBANKA_0311900	RING zinc finger protein, putative	N/A	1.35476	0.00767167	2.11511
YIAMNPNEPSILETDKYYSNNYFHHFNK	PBANKA_0607400	protein phosphatase PPM11, putative	PPM11	1.35476	0.00976012	2.01054
INEAYVSNNFEEVDINQYCEK	PBANKA_1134900	zinc finger protein	Pb103	1.35107	5.21e-05	4.28276
GLVISPK	PBANKA_1446200	mitosis protein dim1, putative	N/A	1.35107	0.000439625	3.35692
TLEPGPSAPYLSLIGIENNSQTPENQK	PBANKA_0818500	conserved protein, unknown function	N/A	1.35107	0.00052648	3.27862
QTNTNSPKNK	PBANKA_1403800	translational activator GCN1, putative	GCN1	1.35107	0.0717439	1.14422
SNDGENISK	PBANKA_1030500	mini-chromosome maintenance complex-binding protein, putative	MCMBP	1.3474	0.00105166	2.97812
TIDDEPVSPLGLLANK	PBANKA_0305000	serine repeat antigen 2	SERA2	1.3474	0.162187	0.789984
IMETFSVFPSPK	PBANKA_1206900	tubulin beta chain, putative	N/A	1.34373	0.00118737	2.92542
SNYSEISPHNGSNK	PBANKA_0933000	cyclin-dependent-like kinase CLK3, putative	CLK3	1.34373	0.0137967	1.86022
RNSDLQK	PBANKA_1456400	syntaxin-16, putative	STX16	1.34008	0.018381	1.73563
QTNTNSPK	PBANKA_1403800	translational activator GCN1, putative	GCN1	1.34008	0.123067	0.909857
KQYHSPNENDNTHQDSTTDDEER	PBANKA_0613700	RNA-binding protein, putative	N/A	1.33643	0.0276854	1.55775
TRLTPDFVDTK	PBANKA_1133100	aurora-related kinase ARK3, putative	ARK3	1.32916	0.0149043	1.82669
KVSLEDSNTIK	PBANKA_1143600	alanine--tRNA ligase, putative	AlaRS	1.32554	0.000525305	3.27959
TNSLHNTK	PBANKA_0907900	conserved Plasmodium protein, unknown function	N/A	1.32554	0.0281837	1.55
SNNSNQLNAK	PBANKA_1440600	VAC14 domain-containing protein, putative	N/A	1.32554	0.0815945	1.08834
EQTPGSEK	PBANKA_0416100	dynein heavy chain, putative	MG1	1.31833	0.00139709	2.85478
KDDDSPFYK	PBANKA_1122900	hexokinase, putative	HK	1.31833	0.00606995	2.21681
EANDKYSNTIQEVETATNSEAGTEK	PBANKA_1452500	conserved Plasmodium protein, unknown function	N/A	1.31833	0.251155	0.600059
NKNEEYDSSSNESEMK	PBANKA_1231200	phosducin-like protein 1, putative	PhLP1	1.31833	0.460771	0.336515
NTNTSDNRYNK	PBANKA_0416100	dynein heavy chain, putative	MG1	1.31473	0.000628261	3.20186
VNQSDKITHQNSLLQQIFTNSTFNDTSK	PBANKA_1419300	conserved Plasmodium protein, unknown function	REC8	1.31473	0.00262949	2.58013
TLNDSDQNHHK	PBANKA_0607800	cytosolic iron-sulfur protein assembly protein 1, putative	CIA1	1.30757	0.00163677	2.78601
SPSYANKGDINMGHYITENIQNAK	PBANKA_1214700	conserved Plasmodium protein, unknown function	N/A	1.30757	0.0490004	1.3098
NNYNTPEK	PBANKA_0925400	dynein heavy chain, putative	N/A	1.30045	0.000167304	3.77649
KMNSDDFNTPSSK	PBANKA_0908800	conserved Plasmodium protein, unknown function	N/A	1.30045	0.000677738	3.16894
QGTQVSKPFLSSGENEDDDESSFSSNDSK	PBANKA_1115300	glideosome-associated protein 40, putative	GAP40	1.2969	0.171174	0.766563
NILNSSGGKK	PBANKA_1016300	proliferation-associated protein 2g4, putative	N/A	1.29336	0.000280137	3.55263
ATSYIRR	PBANKA_0102300	cation/H+ antiporter	CAX	1.29336	0.00134423	2.87153
ILTPLNLEGSRNHQHTVTNDGATILK	PBANKA_0405200	T-complex protein 1 subunit beta, putative	CCT2	1.28983	0.000363949	3.43896
STVEEPESYKK	PBANKA_1115200	gamete egress protein GEP	GEP	1.28983	0.00225833	2.64621
AFTHEHLYQLLATSAAK	PBANKA_0714000	meiotic recombination protein DMC1	DMC1	1.2863	0.000661496	3.17947
YSSKQEVIDSQA	PBANKA_1115300	glideosome-associated protein 40, putative	GAP40	1.2863	0.200039	0.698885
GGTTPDDENNTSKELAK	PBANKA_1123500	ISWI chromatin-remodeling complex ATPase, putative	ISWI	1.27928	0.0023282	2.63298
KTITPSK	PBANKA_1029400	conserved Plasmodium protein, unknown function	N/A	1.27928	0.0287449	1.54144
ALSNYADYTTK	PBANKA_1435200	female development protein FD4	FD4	1.27928	0.0345549	1.46149
LQQVNSPNQK	PBANKA_1141600	conserved Plasmodium protein, unknown function	N/A	1.27579	0.00611539	2.21358
SESFNPISNNIK	PBANKA_0703500	conserved Plasmodium protein, unknown function	N/A	1.26882	0.00103162	2.98648
NINNSPTSEIPYHDNDEDMHKGDNK	PBANKA_1003400	amino acid decarboxylase AAD, putative	AAD	1.26882	0.00273584	2.56291
ALSAYMFYVK	PBANKA_0712900	high mobility group protein B2	HMGB2	1.26882	0.0764822	1.11644
NVNREIESPEQK	PBANKA_0813000	inhibitor of cysteine proteases	ICP	1.26534	0.00142099	2.84741
DLRNSNNLR	PBANKA_1434700	clathrin heavy chain, putative	CHC	1.25843	0.00109379	2.96107
EAEAVCSPIMSK	PBANKA_0711900	heat shock protein 70	HSP70	1.25498	0.00459125	2.33807
TKSSLLLDK	PBANKA_1311600	calponin homology domain-containing protein, putative	N/A	1.25154	0.0173921	1.75965
SIEEYVDK	PBANKA_0504500	cytoplasmic dynein intermediate chain, putative	N/A	1.25154	0.019439	1.71133
SYRYSEPINHEYLR	PBANKA_0823000	ubiquitin-like protein, putative	N/A	1.24811	0.000111279	3.95358
YSNYHSQQYYPTQYK	PBANKA_1214700	conserved Plasmodium protein, unknown function	N/A	1.24811	0.0466067	1.33155
SGEKEYNASETK	PBANKA_0933700	mitogen-activated protein kinase 2	MAPK2	1.24469	0.00892986	2.04916
GDNTAKETPR	PBANKA_1011400	DNA topoisomerase 2, putative	TOP2	1.24469	0.0968205	1.01403
QKEAEAVCSPIMSK	PBANKA_0711900	heat shock protein 70	HSP70	1.24127	0.00100592	2.99743
SIPEDFSPHDKPLNSYLNK	PBANKA_1215900	conserved Plasmodium protein, unknown function	N/A	1.24127	0.00106481	2.97273
CNDAVTSSPSTRR	PBANKA_0817700	RNA-binding protein musashi, putative	HoMu	1.24127	0.00747793	2.12622
NINQSNSKENNNTCDLK	PBANKA_1132400	conserved Plasmodium protein, unknown function	N/A	1.24127	0.0117051	1.93163
EELISPQSPLVKENEENIVEDR	PBANKA_1358900	dynactin subunit 2, putative	N/A	1.24127	0.0155628	1.80791
EIIDNMNSLKENHDLK	PBANKA_1320100	conserved Plasmodium protein, unknown function	UIS25	1.24127	0.0777882	1.10909
KSTSVSGSER	PBANKA_1200800	transformer-2 protein homolog beta, putative	TRA2B	1.24127	0.198861	0.70145
ANSKYAIEGEK	PBANKA_0409700	plasmepsin VI, putative	PM6	1.23786	7.04e-05	4.15213
NNSMENK	PBANKA_0812000	DNA primase large subunit, putative	N/A	1.23786	0.00373742	2.42743
QKEAEAVCSPIMSK	PBANKA_0711900	heat shock protein 70	HSP70	1.23447	0.000979398	3.00904
YINDDEILETFSSAEINEFKK	PBANKA_1209400	inner membrane complex sub-compartment protein 1	ISP1	1.23447	0.00158396	2.80026
ILEINEGSKEK	PBANKA_0104400	nucleoside diphosphate kinase, putative	N/A	1.23447	0.0199244	1.70061
ENLHLSSDETDIPDLSNLESAK	PBANKA_1024900	DNA replication licensing factor MCM2, putative	MCM2	1.23107	0.000346047	3.46087
MFTGNEEKNPFDEVIITGLGSATK	PBANKA_1204400	DNA/RNA-binding protein Alba 3, putative	ALBA3	1.23107	0.00105872	2.97522
NEDKDSPNN	PBANKA_0404300	P-loop containing nucleoside triphosphate hydrolase, putative	N/A	1.22432	0.0015269	2.81619
YSSNTLK	PBANKA_0610200	DNA replication licensing factor MCM5, putative	MCM5	1.22432	0.0134928	1.8699
VGFTPPSGIK	PBANKA_0311000	protein transport protein SEC31, putative	SEC31	1.22432	0.0163343	1.7869
RESTDMK	PBANKA_1306900	serine/threonine protein kinase, putative	SRPK2	1.22432	0.0412105	1.38499
YTEKYSEENINIKPTK	PBANKA_0942300	radial spoke head protein, putative	N/A	1.22432	0.0507044	1.29495
KLQQVNSPNQK	PBANKA_1141600	conserved Plasmodium protein, unknown function	N/A	1.22095	0.00380479	2.41967
SLSMKEEIPLIQNEEK	PBANKA_0615400	serine--tRNA ligase, putative	N/A	1.21759	0.000555828	3.25506
RESTDMK	PBANKA_1306900	serine/threonine protein kinase, putative	SRPK2	1.21759	0.0693613	1.15888
YESKLNPIAPEFKPQNSLYIYQK	PBANKA_1115200	gamete egress protein GEP	GEP	1.21759	0.516008	0.287344
SSFFDNISCETLDK	PBANKA_1301300	trailer hitch homolog	CITH	1.2109	0.0486967	1.3125
NNSKNHDNTDNSK	PBANKA_1438000	cAMP-dependent protein kinase regulatory subunit, putative	PKAr	1.2109	0.201562	0.695591
NDNNIKNSSEGSR	PBANKA_0925400	dynein heavy chain, putative	N/A	1.20756	0.000238522	3.62247
KQDSLENNDNEIDTK	PBANKA_1016700	leucine-rich repeat protein	N/A	1.20756	0.0224739	1.64832
NCLCGVMITASHNPKLDNGYK	PBANKA_1210900	phosphoglucomutase, putative	N/A	1.20756	0.204539	0.689224
SNTGHIR	PBANKA_1324800	conserved Plasmodium protein, unknown function	N/A	1.20091	0.124543	0.904681
LNNFFISNQTPNNKSDK	PBANKA_1454600	nucleoporin NUP269	NUP269	1.191	6.13e-05	4.21247
TSSGCVPLPSYK	PBANKA_1352500	CPW-WPC family protein	N/A	1.18771	0.00118144	2.92759
KPTESPNKITESTK	PBANKA_0401800	lipin, putative	N/A	1.18771	0.0233014	1.63262
HKHDTSSSPNR	PBANKA_1242700	AP-1/2 complex subunit beta, putative	N/A	1.18771	0.0964149	1.01586
SEVSSNSSINDNNIR	PBANKA_1026300	conserved protein, unknown function	N/A	1.18771	0.101887	0.991881
NSNNNSYQK	PBANKA_1007200	replication protein A1, large subunit, putative	RPA1	1.18771	0.216456	0.66463
KNSTHSSDNNINQK	PBANKA_0939600	polyadenylate-binding protein-interacting protein 1, putative	PAIP1	1.18442	0.0449308	1.34746
IGNEKSNDYSIEDK	PBANKA_1009400	ER membrane protein complex subunit 4, putative	EMC4	1.18115	0.0338133	1.47091
KLSQTSLTTENK	PBANKA_1015100	conserved Plasmodium protein, unknown function	N/A	1.17788	0.0220723	1.65615
LSSNSEEIKDEK	PBANKA_1013600	PhIL1 interacting protein PIP2, putative	PIP2	1.17462	0.0834535	1.07856
KQNSILANIK	PBANKA_0939300	coiled-coil domain-containing protein 40, putative	N/A	1.16812	0.00152799	2.81588
DINNSNKNVQSLANPFEITLK	PBANKA_0316000	replication factor C subunit 1, putative	RFC1	1.16812	0.04473	1.3494
QKTSFYNFLNK	PBANKA_1136700	guanylyl cyclase beta	GCbeta	1.16812	0.0458589	1.33858
TSESDHSQNEYSPLGNKK	PBANKA_0307100	conserved Plasmodium protein, unknown function	N/A	1.16488	0.000930608	3.03123
IYMGDISPIKNAEIEEAFLK	PBANKA_0604600	conserved protein, unknown function	N/A	1.16488	0.00700258	2.15474
ELTPNKK	PBANKA_1102900	cell division control protein 6, putative	CDC6	1.16488	0.0129439	1.88794
KIPSLAIGVR	PBANKA_1425100	karyopherin alpha, putative	KARalpha	1.16488	0.0135542	1.86793
FEQDILEEHYINENEKNETPK	PBANKA_0605500	conserved Plasmodium protein, unknown function	N/A	1.16488	0.0467096	1.33059
RYSLEYSILR	PBANKA_0720900	CRONE protein	CRONE	1.16165	0.000275837	3.55935
EFLHLPPSIFPATLSKK	PBANKA_0617200	40S ribosomal protein S10, putative	RPS10	1.16165	0.00233352	2.63199
TYDPYSNSPK	PBANKA_0810600	exoribonuclease, putative	N/A	1.16165	0.0428929	1.36761
ADGDSPNNKPSNSDENNNDNPQKK	PBANKA_0519900	conserved Plasmodium protein, unknown function	N/A	1.16165	0.334469	0.475644
RVLSGEFFVVNPHLLK	PBANKA_0611600	ribonucleoside-diphosphate reductase large subunit, putative	N/A	1.15843	0.00134752	2.87047
NVVSFDDANKK	PBANKA_0620800	conserved protein, unknown function	N/A	1.15843	0.158665	0.799519
LGSGSFGDIYVAK	PBANKA_0912100	casein kinase 1, putative	CK1	1.15521	0.00174703	2.7577
DLTYSKNETMK	PBANKA_0404300	P-loop containing nucleoside triphosphate hydrolase, putative	N/A	1.15521	0.00950726	2.02194
YSRNSLTNFITK	PBANKA_1361800	conserved Plasmodium protein, unknown function	N/A	1.15521	0.0144816	1.83918
AESPVSPQNINNK	PBANKA_1210200	PRE-binding protein, putative	PREBP	1.152	0.0242036	1.61612
RNNDEPCLMCSG	PBANKA_0611600	ribonucleoside-diphosphate reductase large subunit, putative	N/A	1.1488	0.0238237	1.62299
IVKSSNYFYYGNFEK	PBANKA_0302900	MORN repeat protein, putative	N/A	1.13924	0.000263585	3.57908
NYTPNFNLQK	PBANKA_0905900	AP2 domain transcription factor AP2-O	AP2-O	1.13924	0.00113672	2.94435
NNVSNSASK	PBANKA_0105300	WD repeat-containing protein, putative	N/A	1.13606	0.343255	0.464383
ASFHNNER	PBANKA_0818000	merozoite organizing protein, putative	MOP	1.13289	4.43e-05	4.35354
SPYEEWSDFLETYQNVK	PBANKA_1310800	40S ribosomal protein S5, putative	N/A	1.12973	0.0120603	1.91864
NAQENIQSNPNEEESSNK	PBANKA_0411300	conserved Plasmodium protein, unknown function	N/A	1.12973	0.0134274	1.87201
SFNSLILEIKK	PBANKA_1429200	kelch domain-containing protein, putative	S20	1.12658	0.00208394	2.68112
QLSNTVAELVMK	PBANKA_1214700	conserved Plasmodium protein, unknown function	N/A	1.12658	0.011582	1.93622
YEENASPR	PBANKA_0213200	apicomplexan kinetochore protein 8	AKIT8	1.12658	0.0477808	1.32075
ISSNDNIHELNKQELSK	PBANKA_1233300	ATP-dependent RNA helicase DDX23, putative	DDX23	1.12343	0.0385386	1.4141
TRTPNIR	PBANKA_1201800	conserved Plasmodium protein, unknown function	N/A	1.12343	0.148507	0.828252
AMSPNKQIQNENTR	PBANKA_0507300	dynein heavy chain, putative	N/A	1.12029	0.006172	2.20957
VKSYCNTQSTGR	PBANKA_1210800	hypoxanthine-guanine phosphoribosyltransferase, putative	HGPRT	1.11716	0.0310189	1.50837
SESLLTLFSSEKK	PBANKA_1458800	kinesin-15	N/A	1.11716	0.316477	0.499658
NNSKNNIEQNYAK	PBANKA_1403300	NLI interacting factor-like phosphatase	NIF1	1.11092	0.0013783	2.86066
DAIISKDEQK	PBANKA_1209900	conserved protein, unknown function	N/A	1.11092	0.0147854	1.83017
YEIKDTSPDSDALK	PBANKA_1137900	proliferating cell nuclear antigen 1, putative	PCNA1	1.1016	0.0147155	1.83222
LTSKIDNNQELK	PBANKA_0209200	parasite-infected erythrocyte surface protein	PIESP15	1.1016	0.0844239	1.07353
TMSTNISDPISKDNSTSNSFIK	PBANKA_0919900	ATP-dependent 6-phosphofructokinase, putative	PFK11	1.1016	0.0977038	1.01009
NSTLCNSIFDSTDSPQYK	PBANKA_1038900	condensin complex subunit 1, putative	CAPD2	1.09851	0.000913202	3.03943
GVSFDNLLNENV	PBANKA_1345400	ER lumen protein retaining receptor 1, putative	N/A	1.09851	0.00328378	2.48363
EHINDNNYELQNSPDNIKEGNIK	PBANKA_0403800	transporter, putative	N/A	1.09542	0.029268	1.53361
SSNYDSNNNK	PBANKA_1121000	conserved Plasmodium protein, unknown function	N/A	1.09542	0.0327899	1.48426
CPHGNSSDNESVK	PBANKA_0703400	conserved Plasmodium protein, unknown function	N/A	1.09542	0.467622	0.330105
YIDKPQSNIHTNNNYLHLDSKDPLNNIR	PBANKA_0103300	GYF domain-containing protein, putative	N/A	1.09542	0.484002	0.315153
EGSPNGKTDTLNGPDTSNR	PBANKA_0202700	kinesin-8B	N/A	1.09234	0.0155244	1.80899
VNPQNLSGTKK	PBANKA_1362000	glutamate--tRNA ligase, putative	GluRS	1.0862	0.000418075	3.37875
VNDAQDLENTIKFESK	PBANKA_1304500	protein SOC3	SOC3	1.0862	0.273581	0.562914
DTNDKYDDSPIIER	PBANKA_0910200	protein phosphatase PPM2	PPM2	1.08314	0.0513914	1.28911
TDESLSNKHNR	PBANKA_1458800	kinesin-15	N/A	1.08314	0.082644	1.08279
MCLTPEKNEEIEVAK	PBANKA_0924900	eukaryotic peptide chain release factor GTP-binding subunit, putative	ERF3	1.08009	7.24e-06	5.14053
QYSMENGNLK	PBANKA_1214700	conserved Plasmodium protein, unknown function	N/A	1.07704	0.00924558	2.03407
VYSSFLESRESFGNVK	PBANKA_0806300	P4-type ATPase ATP7, putative	ATPase7	1.07704	0.163281	0.787064
SETTERTQIYHDDLYDNDIK	PBANKA_1334400	inorganic anion antiporter, putative	N/A	1.074	0.0259326	1.58615
SKEENVAQPK	PBANKA_1132900	regulator of chromosome condensation, putative	N/A	1.07097	0.000196017	3.70771
DIASREAFCNK	PBANKA_1319500	LCCL domain-containing protein	CCP2	1.07097	0.00645345	2.19021
WSPELHSR	PBANKA_0523900	glideosome associated protein with multiple membrane spans 2, putative	GAPM2	1.07097	0.00805756	2.0938
NSNSFKNGSNIIGQTQDNNLYIK	PBANKA_1214700	conserved Plasmodium protein, unknown function	N/A	1.06794	0.00507389	2.29466
KPLNINPDGAIFEEESPEMK	PBANKA_0810600	exoribonuclease, putative	N/A	1.06794	0.0806756	1.09326
TNYHNQSYSK	PBANKA_1243000	palmitoyltransferase DHHC7	DHHC7	1.06492	0.00301194	2.52115
KYSEFSEPSNILSVSTK	PBANKA_0312700	SNF2-like chromatin remodeling ATPase	gSNF2	1.06492	0.0215163	1.66723
SESNSQISPYKIETVSK	PBANKA_0928300	protein transport protein SEC16, putative	SEC16	1.06492	0.115677	0.936754
ISTNDNILIYK	PBANKA_0919900	ATP-dependent 6-phosphofructokinase, putative	PFK11	1.06492	0.169008	0.772092
KLGSGAYGEVLLCK	PBANKA_0314200	calcium-dependent protein kinase 1	CDPK1	1.0619	0.0515406	1.28785
DIPNDGNNSGR	PBANKA_0804100	conserved Plasmodium protein, unknown function	N/A	1.0619	0.118678	0.925631
AENKNSVTELEK	PBANKA_1224400	ferlin-like protein	FLP	1.05889	0.00151216	2.8204
SANSNINNSGNNSPMFR	PBANKA_1450700	clustered-asparagine-rich protein, putative	CARP	1.05889	0.00907618	2.0421
CANISENENYVNFKDGMHDEYENIK	PBANKA_0823000	ubiquitin-like protein, putative	N/A	1.05889	0.124933	0.903322
KLGSGSFGDIYVAK	PBANKA_0912100	casein kinase 1, putative	CK1	1.05589	0.00815285	2.08869
QITSQDKK	PBANKA_1035700	WD repeat-containing protein 65, putative	WDR65	1.05589	0.0328926	1.4829
KQSISYVLK	PBANKA_0916600	oxysterol-binding protein, putative	N/A	1.05589	0.08176	1.08746
GENKSPNQIASTNDILQETTR	PBANKA_0204200	tubulin-specific chaperone a, putative	N/A	1.05289	0.000951352	3.02166
ANLDITPYK	PBANKA_1226100	conserved Plasmodium protein, unknown function	N/A	1.05289	0.00938113	2.02774
AYSNDKNNGQIER	PBANKA_0404000	protein dopey homolog, putative	N/A	1.05289	0.0563946	1.24876
NNEEDRQTNSPFINPYLK	PBANKA_0204800	secreted ookinete protein, putative	PSOP24	1.0499	0.000582305	3.23485
RTSNNQINYK	PBANKA_1202500	WD repeat-containing protein, putative	N/A	1.0499	0.0531885	1.27418
ENGNDTINNAVLSNKDNSANVNEDVSLINK	PBANKA_1438000	cAMP-dependent protein kinase regulatory subunit, putative	PKAr	1.04692	0.0057849	2.2377
TAQELFDMGNLEFKESK	PBANKA_0604300	tetratricopeptide repeat protein, putative	TRP1	1.04692	0.00604467	2.21863
NANADNTTPEQTPATSEQR	PBANKA_0937200	RNA-binding protein, putative	N/A	1.04692	0.0125916	1.89992
LMDYGNISHDYK	PBANKA_0936800	conserved Plasmodium protein, unknown function	N/A	1.04692	0.127743	0.893663
KAMSPNK	PBANKA_0507300	dynein heavy chain, putative	N/A	1.04394	0.0117051	1.93162
CDASNENDDINIKSPK	PBANKA_1428100	asparagine-rich antigen, putative	N/A	1.04394	0.166055	0.779747
SVQESIYSK	PBANKA_0401800	lipin, putative	N/A	1.04097	0.00559506	2.2522
YFSKIEAEELAK	PBANKA_1219300	heat shock protein 110, putative	HSP110c	1.03801	0.000853711	3.06869
LEKNSPR	PBANKA_1029600	conserved Plasmodium protein, unknown function	N/A	1.03801	0.00369212	2.43272
KISESEINIISK	PBANKA_1440600	VAC14 domain-containing protein, putative	N/A	1.03505	0.00415815	2.3811
AMSPNKQIQNENTR	PBANKA_0507300	dynein heavy chain, putative	N/A	1.03505	0.01281	1.89245
KNSESPSFSER	PBANKA_1320100	conserved Plasmodium protein, unknown function	UIS25	1.03209	0.000179348	3.7463
IDSNKASK	PBANKA_1227200	peptidyl-prolyl cis-trans isomerase, putative	CYP81	1.03209	0.00122942	2.9103
LFKDDGISSISLK	PBANKA_1208800	MORN repeat protein, putative	N/A	1.03209	0.00124081	2.9063
KNMSPHLNIDSELYK	PBANKA_1356800	VPS13 domain-containing protein, putative	N/A	1.03209	0.00801898	2.09588
NKESLDTVINK	PBANKA_0606900	amino acid transporter, putative	N/A	1.02915	0.00666073	2.17648
VSSIDGTK	PBANKA_1351300	conserved Plasmodium protein, unknown function	N/A	1.02915	0.0397404	1.40077
TNNDEKSVENK	PBANKA_0939600	polyadenylate-binding protein-interacting protein 1, putative	PAIP1	1.02915	0.328214	0.483843
IFQQNSPPSSNTTLPQYYPTHAYYPK	PBANKA_0818500	conserved protein, unknown function	N/A	1.02621	0.00276309	2.55861
FISQTYDK	PBANKA_1201100	conserved Plasmodium protein, unknown function	N/A	1.02621	0.082437	1.08388
LNSLILNI	PBANKA_1219900	Cg7 protein, putative	N/A	1.02621	0.149136	0.826418
KSIDNINQTK	PBANKA_1009500	glutamate synthase [NADH], putative	N/A	1.02327	0.0689366	1.16155
ALSNYADYTTKK	PBANKA_1435200	female development protein FD4	FD4	1.02034	0.0026521	2.57641
YFVSDVVDSSKDLTYSK	PBANKA_0404300	P-loop containing nucleoside triphosphate hydrolase, putative	N/A	1.02034	0.0098865	2.00496
GTNSLGNESGGVNTK	PBANKA_1123500	ISWI chromatin-remodeling complex ATPase, putative	ISWI	1.02034	0.0262848	1.5803
SGHSCSVSCTTSNSSMKR	PBANKA_0828400	RNA-binding protein, putative	N/A	1.02034	0.275858	0.559315
GNESGNRTEAR	PBANKA_1202600	RING finger E3 ubiquitin-protein ligase, putative	N/A	1.01742	0.00460288	2.33697
KPLNINPDGAIFEEESPEMK	PBANKA_0810600	exoribonuclease, putative	N/A	1.0145	0.00222036	2.65358
GSLPSMQR	PBANKA_1303700	vesicle-associated membrane protein, putative	N/A	1.0145	0.00326426	2.48622
NYNSPLFIKR	PBANKA_0931000	MFS domain-containing protein P115	Pb115	1.0145	0.0426734	1.36984
LNFLGAAAAPTPPEEK	PBANKA_1204200	IMP1-like protein, putative	IMP4	1.01159	0.00219124	2.65931
EIIDNMNSLKENHDLK	PBANKA_1320100	conserved Plasmodium protein, unknown function	UIS25	1.00868	0.0112089	1.95044
EYLPCSIYESPKTEK	PBANKA_1417500	conserved Plasmodium protein, unknown function	N/A	1.00868	0.0156715	1.80489
TASQNNDEKNIQNK	PBANKA_1115200	gamete egress protein GEP	GEP	1.00868	0.0210731	1.67627
NVFSSTIENNKFDSK	PBANKA_0406200	conserved Plasmodium protein, unknown function	N/A	1.00868	0.0378221	1.42225
SNSQSNAGCSKEESFPK	PBANKA_0607900	cGMP-specific 3',5'-cyclic phosphodiesterase alpha, putative	PDEalpha	1.00868	0.210367	0.677021
LKLDSLIIQK	PBANKA_0942700	chromatin remodeling protein, putative	SNF2L	1.00289	0.0139255	1.85619
GLNSNSEK	PBANKA_1333300	conserved Plasmodium protein, unknown function	N/A	1.00289	0.0406921	1.39049
YHSNNVMPR	PBANKA_1107400	conserved protein, unknown function	N/A	1.00289	0.214162	0.669258
NKSSEETR	PBANKA_1139500	CCR4 domain-containing protein 2, putative	CCR4-2	1	0.196309	0.70706
NNSYTIFKDNDEENLAK	PBANKA_1214700	conserved Plasmodium protein, unknown function	N/A	1	0.443272	0.35333
NQNTAQLNTDTNVITNIENK	PBANKA_0925400	dynein heavy chain, putative	N/A	0.997117	0.133545	0.874371
SNISNDDYLDLTAISGNVYK	PBANKA_1233500	mRNA-binding protein PUF1	PUF1	0.994241	0.12502	0.903022
QYFSKDDGRPYYHNELTGQTQWHKPR	PBANKA_1032700	CUGBP Elav-like family member 2, putative	CELF2	0.994241	0.159888	0.796184
KISIEGK	PBANKA_1011700	conserved Plasmodium protein, unknown function	N/A	0.99137	0.00344193	2.4632
LQHSIETNTTGLDNEATAESSNVKTEK	PBANKA_1429100	conserved Plasmodium protein, unknown function	N/A	0.988504	0.0959387	1.01801
SSFFDNISCETLDKQQGK	PBANKA_1301300	trailer hitch homolog	CITH	0.988504	0.138565	0.858346
NNYSTSRDR	PBANKA_0506600	serine/arginine-rich splicing factor 4, putative	SRSF4	0.985645	0.132449	0.877951
SESSTPTDTGAISTDPITGK	PBANKA_0604200	zinc finger protein, putative	N/A	0.985645	0.14109	0.850504
TNNQTPTTNMGSR	PBANKA_0516300	DER1-like protein, putative	N/A	0.985645	0.296479	0.528007
VYTPNKFNQSK	PBANKA_1352400	conserved protein, unknown function	N/A	0.982791	0.243075	0.61426
NISNNNADTTEVFDK	PBANKA_1329200	dynein beta chain, putative	N/A	0.979942	0.000772752	3.11196
GKSPSLSHTINTVDMK	PBANKA_1329700	26S proteasome regulatory subunit RPN2, putative	RPN2	0.979942	0.00180042	2.74463
IRSDSK	PBANKA_1228300	lysine-specific histone demethylase, putative	LSD2	0.9771	0.000366913	3.43544
EKDANIASSPNVGNK	PBANKA_0823000	ubiquitin-like protein, putative	N/A	0.9771	0.00247033	2.60725
LITSYTENTISPELK	PBANKA_1449900	CCR4-NOT transcription complex subunit 4, putative	NOT4	0.9771	0.0115264	1.93831
STSVSGSER	PBANKA_1200800	transformer-2 protein homolog beta, putative	TRA2B	0.9771	0.235888	0.627293
NVTHSAGNRR	PBANKA_1443000	NIMA related kinase 1, putative	NEK1	0.974262	0.0117951	1.9283
SQSLNHR	PBANKA_0914100	erythrocyte membrane and merozoite antigen EMMA1, putative	N/A	0.974262	0.215355	0.666845
EKNSPNELK	PBANKA_0809000	translation initiation factor SUI1, putative	N/A	0.971431	0.00127162	2.89564
KLYTLPSLLK	PBANKA_0521500	conserved Plasmodium protein, unknown function	N/A	0.971431	0.031602	1.50029
SYLSKQANSFGINISGK	PBANKA_0702400	conserved protein, unknown function	N/A	0.971431	0.47078	0.327182
ISSSNKNINNYNFIHNENIGR	PBANKA_1115200	gamete egress protein GEP	GEP	0.968605	0.00119233	2.9236
DKPYNSNEHISENETNFIK	PBANKA_0719700	conserved Plasmodium protein, unknown function	N/A	0.968605	0.00252996	2.59689
LKSVYMENEHILK	PBANKA_1033700	conserved Plasmodium protein, unknown function	N/A	0.968605	0.00579247	2.23714
NISEENIK	PBANKA_1236600	conserved Plasmodium protein, unknown function	N/A	0.968605	0.0246254	1.60862
SEVSSNSSINDNNIRDTLK	PBANKA_1026300	conserved protein, unknown function	N/A	0.965784	0.23408	0.630636
SDSPTIPK	PBANKA_1031600	ribosome maturation protein SBDS, putative	N/A	0.962969	0.0124135	1.90611
GKAESPVSPQNINNK	PBANKA_1210200	PRE-binding protein, putative	PREBP	0.962969	0.0570326	1.24388
IFENDADSLETMFSSIK	PBANKA_1231300	major facilitator superfamily domain-containing protein, putative	MFS1	0.96016	0.0105779	1.9756
SYSHRNTGTNIEPNTTEEDASNNDR	PBANKA_0704100	ubiquitin conjugation factor E4 B, putative	UBE4B	0.96016	0.0368249	1.43386
QDSLENNDNEIDTK	PBANKA_1016700	leucine-rich repeat protein	N/A	0.96016	0.0406697	1.39073
NRSPILLEK	PBANKA_0608800	conserved Plasmodium protein, unknown function	N/A	0.96016	0.111047	0.954493
KLSSFNNLNIK	PBANKA_1108500	protein AAP6, putative	N/A	0.96016	0.668512	0.174891
NINNIENSPKFHPYIR	PBANKA_0208800	ubiquitin carboxyl-terminal hydrolase 1, putative	UBP1	0.957356	0.00134717	2.87058
TISQPLNK	PBANKA_0102300	cation/H+ antiporter	CAX	0.957356	0.0538562	1.26876
NQSSNILLDHIIPQTK	PBANKA_0202500	P-loop containing nucleoside triphosphate hydrolase, putative	N/A	0.951764	0.00801523	2.09608
GSLPSMQR	PBANKA_1303700	vesicle-associated membrane protein, putative	N/A	0.951764	0.0621804	1.20635
TQYYDENKLSPLYK	PBANKA_0202700	kinesin-8B	N/A	0.951764	0.0673854	1.17143
LSSFNNLNIK	PBANKA_1108500	protein AAP6, putative	N/A	0.951764	0.659418	0.180839
KSFDNFLTK	PBANKA_1360800	conserved Plasmodium protein, unknown function	N/A	0.948976	6.37e-05	4.19585
NISSFDEIIKK	PBANKA_1011700	conserved Plasmodium protein, unknown function	N/A	0.948976	0.000754261	3.12248
YNIANASGELIK	PBANKA_1330000	enkurin domain-containing protein, putative	N/A	0.948976	0.00189891	2.7215
FVSFDQNLILQHPNK	PBANKA_1111000	RNA pseudouridylate synthase, putative	N/A	0.948976	0.00801565	2.09606
GKAESPVSPQNINNK	PBANKA_1210200	PRE-binding protein, putative	PREBP	0.948976	0.00977944	2.00969
SLNNNFHDTK	PBANKA_0416600	replication protein A1, small fragment	N/A	0.948976	0.0891351	1.04995
SDSSKNEVYINTNDEK	PBANKA_1210200	PRE-binding protein, putative	PREBP	0.948976	0.987275	0.00556186
VDINSGSKQYDEDNITNER	PBANKA_1230000	GPI-anchored wall transfer protein 1, putative	GWT1	0.946194	0.0404162	1.39344
LKDSNSCSSTR	PBANKA_1354100	ras-related protein Rab-11B, putative	RAB11b	0.946194	0.126812	0.896841
SGIPNIENNYLEK	PBANKA_0312700	SNF2-like chromatin remodeling ATPase	gSNF2	0.946194	0.131804	0.880072
IGTLSIQHRGSNISK	PBANKA_0509700	dynein, putative	N/A	0.946194	0.227084	0.643814
ISISNNHILK	PBANKA_1333700	cGMP-specific 3',5'-cyclic phosphodiesterase delta	PDEdelta	0.943416	0.00186553	2.7292
RMSEGPK	PBANKA_1302600	DNA primase small subunit, putative	N/A	0.943416	0.0282678	1.54871
AISFSKK	PBANKA_1337200	protein transport protein SFT2, putative	N/A	0.943416	0.261833	0.581975
SVAPTNITTIISPK	PBANKA_1407700	protein phosphatase PPM6	PPM6	0.940645	0.00117903	2.92847
NTTSDLLEVISSINSVEDSK	PBANKA_1237800	multidrug resistance protein 1, putative	MDR1	0.937878	0.00194238	2.71167
KLNSLILNI	PBANKA_1219900	Cg7 protein, putative	N/A	0.937878	0.00255099	2.59329
NNQKQNSIDETEFPNSK	PBANKA_1360300	DNA/RNA-binding protein Alba 4, putative	ALBA4	0.937878	0.0202311	1.69398
EATNSEGTSNANQTQVSK	PBANKA_1123500	ISWI chromatin-remodeling complex ATPase, putative	ISWI	0.937878	0.130649	0.883896
EELISPQSPLVK	PBANKA_1358900	dynactin subunit 2, putative	N/A	0.937878	0.301927	0.520098
KNENITDSPVSCNMINEFK	PBANKA_1333300	conserved Plasmodium protein, unknown function	N/A	0.935117	0.00899826	2.04584
SHSSYNSQHK	PBANKA_1425000	RNA-binding protein, putative	N/A	0.935117	0.10224	0.990381
SMTNDSTLNSDKDLEK	PBANKA_0943100	CCR4-NOT transcription complex subunit NOT1-G, putative	NOT1-G	0.932361	0.00278328	2.55544
YTIGGDSGIQK	PBANKA_1435200	female development protein FD4	FD4	0.929611	0.00747245	2.12654
NSLTNFITK	PBANKA_1361800	conserved Plasmodium protein, unknown function	N/A	0.929611	0.0241008	1.61797
HMASNSNYNSNTFSPSHRK	PBANKA_1210200	PRE-binding protein, putative	PREBP	0.929611	0.670179	0.173809
RSQSYMLYQNVK	PBANKA_0303900	pantothenate transporter	PAT	0.926865	0.0438456	1.35807
SNSSHSYVNDVNVKNEDNENDANK	PBANKA_1205200	transmembrane protein 147, putative	TMEM147	0.926865	0.185974	0.730549
ANVYSYYFSSPKEK	PBANKA_1237100	conserved Plasmodium protein, unknown function	N/A	0.924125	0.00438555	2.35798
EAEAVCSPIMSK	PBANKA_0711900	heat shock protein 70	HSP70	0.91866	0.00109669	2.95992
MTPNNSMNANPK	PBANKA_0401100	serine/threonine protein kinase, putative	SRPK1	0.91866	0.0106421	1.97297
ILSSEYGEK	PBANKA_1358900	dynactin subunit 2, putative	N/A	0.915936	0.0308767	1.51037
KNSNTNDNTIDNVK	PBANKA_1336900	conserved Plasmodium protein, unknown function	N/A	0.913216	0.0025357	2.5959
ICSSQDAK	PBANKA_1228200	glutamate dehydrogenase, putative	GDH3	0.913216	0.00838546	2.07647
QYSKNPNLIEK	PBANKA_1344100	myosin F	MyoF	0.913216	0.227547	0.642928
KISDIALDDLNPEK	PBANKA_0524000	conserved Plasmodium protein, unknown function	N/A	0.910502	0.000143313	3.84371
IYSMSSHDYSR	PBANKA_1361200	conserved Plasmodium protein, unknown function	N/A	0.910502	0.00481499	2.3174
QFSGGGR	PBANKA_0938300	heat shock protein HspJ62	HSPJ62	0.910502	0.35273	0.452557
NLLGNSGSPSLVNISSNDEKGNNLTESIISK	PBANKA_1110300	WD repeat-containing protein, putative	N/A	0.907793	0.00956551	2.01929
NVVSFDDANK	PBANKA_0620800	conserved protein, unknown function	N/A	0.907793	0.16013	0.795527
CGSCPYK	PBANKA_0706000	Fe-S cluster assembly protein DRE2, putative	DRE2	0.907793	0.5939	0.226286
KGSLSSPSNSLR	PBANKA_1231500	ubiquitin carboxyl-terminal hydrolase 2, putative	N/A	0.905088	0.00187793	2.72632
MDILSRGGTQEIEHR	PBANKA_0302500	hexose transporter	HT1	0.905088	0.198622	0.701972
KGELTPK	PBANKA_1446500	asparagine-rich protein, putative	N/A	0.905088	0.816544	0.0880206
DANIASSPNVGNK	PBANKA_0823000	ubiquitin-like protein, putative	N/A	0.902389	0.00473204	2.32495
YNNYSLSR	PBANKA_0707400	RNA-binding protein, putative	N/A	0.902389	0.0156575	1.80528
MTPNNSMNANPK	PBANKA_0401100	serine/threonine protein kinase, putative	SRPK1	0.902389	0.0569714	1.24434
SNSEKYGENNYPHGMR	PBANKA_0214000	dynein heavy chain, putative	DHC3	0.899695	0.0157954	1.80147
KNSYEEININK	PBANKA_1212300	translation initiation factor eIF-2B subunit delta, putative	N/A	0.899695	0.033198	1.47889
NVGDESNSR	PBANKA_0806700	conserved Plasmodium protein, unknown function	0806700	0.899695	0.0576458	1.23923
SQLHDSKQEEIETK	PBANKA_1123500	ISWI chromatin-remodeling complex ATPase, putative	ISWI	0.899695	0.146187	0.835091
HKHDTSSSPNR	PBANKA_1242700	AP-1/2 complex subunit beta, putative	N/A	0.897006	0.543249	0.265001
SFIQDYTPKAEDSAK	PBANKA_1009500	glutamate synthase [NADH], putative	N/A	0.894322	0.00758357	2.12013
KTDSCFSDGAYNIIR	PBANKA_0412700	zinc finger protein, putative	N/A	0.894322	0.0165947	1.78003
SVFPSIVGRPK	PBANKA_1459300	actin I	ACT1	0.894322	0.195672	0.708471
SELPNDTDEIKR	PBANKA_1427200	protein phosphatase PPM5	PPM5	0.891643	0.0103788	1.98385
SMTNDSTLNSDKDLEK	PBANKA_0943100	CCR4-NOT transcription complex subunit NOT1-G, putative	NOT1-G	0.891643	0.174403	0.758447
KGNSTDINMNNTTNVYLASEEK	PBANKA_0416100	dynein heavy chain, putative	MG1	0.888969	0.00326657	2.48591
KCSIGNNSQNYLNK	PBANKA_0607800	cytosolic iron-sulfur protein assembly protein 1, putative	CIA1	0.888969	0.049042	1.30943
IKSLPLIQK	PBANKA_1102900	cell division control protein 6, putative	CDC6	0.888969	0.258619	0.587339
IFFDSLNNNLMGEK	PBANKA_1422200	cation diffusion facilitator family protein, putative	CDF	0.8863	0.00366264	2.43621
SFTDENFK	PBANKA_1216500	peptidyl-prolyl cis-trans isomerase, putative	CYP19A	0.8863	0.00879088	2.05597
ISPGYVSFCEKPDK	PBANKA_1360300	DNA/RNA-binding protein Alba 4, putative	ALBA4	0.8863	0.0140078	1.85363
TQATPPNGGLYDEHSLNEYTSTK	PBANKA_1461400	bax inhibitor 1, putative	N/A	0.8863	0.0165557	1.78105
NFRTLPAK	PBANKA_1435200	female development protein FD4	FD4	0.8863	0.0715301	1.14551
QMSNTIDSNR	PBANKA_0907900	conserved Plasmodium protein, unknown function	N/A	0.8863	0.236432	0.626293
SKSSDIEK	PBANKA_1200800	transformer-2 protein homolog beta, putative	TRA2B	0.8863	0.369484	0.432404
ENSASPDINK	PBANKA_1406900	conserved Plasmodium protein, unknown function	N/A	0.883635	0.0238215	1.62303
NQTNDQTNRSEGENYQK	PBANKA_0100900	ATP-dependent RNA helicase MTR4, putative	MTR4	0.880976	0.0321252	1.49315
TPSGKPIQTMYVLNRK	PBANKA_0611600	ribonucleoside-diphosphate reductase large subunit, putative	N/A	0.880976	0.898149	0.0466516
LPSFHSPLHTHDMYNILR	PBANKA_0933800	conserved Plasmodium protein, unknown function	N/A	0.878321	0.0016585	2.78028
FMLSQSESNVLQNIK	PBANKA_0931900	serine esterase, putative	N/A	0.878321	0.00571811	2.24275
TITPSK	PBANKA_1029400	conserved Plasmodium protein, unknown function	N/A	0.878321	0.0716291	1.14491
EEDKYCSLYGSTSK	PBANKA_1014900	coatomer subunit beta, putative	N/A	0.875672	0.00789331	2.10274
MDILSRGGTQEIEHR	PBANKA_0302500	hexose transporter	HT1	0.875672	0.0382055	1.41787
SVSQADLIKYDNFR	PBANKA_1118600	cell division cycle protein 48 homologue, putative	N/A	0.875672	0.0487954	1.31162
FDRPISSFCTLGSK	PBANKA_1316800	dynactin subunit 4, putative	N/A	0.873027	0.0450697	1.34612
NRLTPK	PBANKA_1443500	WD repeat-containing protein, putative	N/A	0.870387	0.000450749	3.34607
RMSEGPK	PBANKA_1302600	DNA primase small subunit, putative	N/A	0.870387	0.050029	1.30078
NLNSNKFPHEYIEQEMIR	PBANKA_1214700	conserved Plasmodium protein, unknown function	N/A	0.870387	0.0762493	1.11776
LSSFDTIIDNQLK	PBANKA_1102900	cell division control protein 6, putative	CDC6	0.870387	0.542911	0.265271
MFIGSTAEDNTLQFWQLK	PBANKA_0203000	chromatin assembly factor 1 subunit C, putative	CAF1C	0.867752	0.0283791	1.547
NTPKEQTGNNSNINNQSK	PBANKA_0316000	replication factor C subunit 1, putative	RFC1	0.867752	0.155616	0.807946
SSSFHNVR	PBANKA_0825500	conserved Plasmodium protein, unknown function	N/A	0.867752	0.196032	0.707674
GINKQNTIISIGNIK	PBANKA_0808300	E3 ubiquitin-protein ligase, putative	N/A	0.867752	0.28812	0.540427
GLNSNSEKNNLK	PBANKA_1333300	conserved Plasmodium protein, unknown function	N/A	0.865122	0.014029	1.85297
IAEVDKDDLSDQISNSK	PBANKA_1316800	dynactin subunit 4, putative	N/A	0.865122	0.101082	0.995326
LYSIPITK	PBANKA_0805200	cytoskeleton associated protein, putative	N/A	0.862496	0.00140503	2.85231
LYNLDSIKNSK	PBANKA_1208200	kinesin-4, putative	KIN4	0.862496	0.0493001	1.30715
SNSFEGCNK	PBANKA_0608800	conserved Plasmodium protein, unknown function	N/A	0.862496	0.215435	0.666684
SQFPFIPVISSKSK	PBANKA_0807000	DNA-directed RNA polymerase II subunit RPB1, putative	RPB1	0.859876	0.0596667	1.22427
NILESDNDTSFSNCLVLDAIDSFEKK	PBANKA_0708200	conserved Plasmodium protein, unknown function	N/A	0.85726	0.000377004	3.42365
AIDGNLHLFDINKHSIDDTTNSDSR	PBANKA_0203000	chromatin assembly factor 1 subunit C, putative	CAF1C	0.85726	0.0048664	2.31279
GHRDTPTSLTR	PBANKA_1359000	protein transport protein SEC61 subunit alpha, putative	SEC61A	0.854649	0.0234103	1.63059
CLNVLEKETSPLDQDK	PBANKA_0504800	conserved Plasmodium protein, unknown function	N/A	0.84944	0.00401242	2.39659
NINFITKDSK	PBANKA_0401800	lipin, putative	N/A	0.84944	0.0214705	1.66816
NLESTCSPENNENNIYCFEIPNKK	PBANKA_1226100	conserved Plasmodium protein, unknown function	N/A	0.84944	0.0308087	1.51133
IFSLSDLEVNESNKNYFNR	PBANKA_1430900	SUN domain-containing protein, putative	N/A	0.84944	0.574272	0.240882
KNSIENSSVSSNPLHDNFNTTTSISDTTNNK	PBANKA_1201100	conserved Plasmodium protein, unknown function	N/A	0.846843	0.00189999	2.72125
LVNSDDEEYDENLNMKK	PBANKA_1407000	conserved Plasmodium protein, unknown function	N/A	0.844251	0.118967	0.924572
LVNSDDEEYDENLNMKK	PBANKA_1407000	conserved Plasmodium protein, unknown function	N/A	0.844251	0.332014	0.478843
EATNILTAELK	PBANKA_1215600	40S ribosomal protein S3A, putative	RPS3A	0.841663	0.00574559	2.24067
LLNSKESINFESVIAYSTTNYENLCNK	PBANKA_1361200	conserved Plasmodium protein, unknown function	N/A	0.841663	0.007228	2.14098
QLTSHVVTR	PBANKA_0933700	mitogen-activated protein kinase 2	MAPK2	0.841663	0.124343	0.905378
YNRSISR	PBANKA_1103000	serine/arginine-rich splicing factor 12, putative	SRSF12	0.841663	0.31447	0.50242
QINPNIYSFK	PBANKA_1009500	glutamate synthase [NADH], putative	N/A	0.841663	0.329726	0.481846
NAIISPNSSK	PBANKA_0820700	TLD domain-containing protein	N/A	0.83908	0.000474931	3.32337
FIDGISTVNRHSLDVR	PBANKA_1416900	structural maintenance of chromosomes protein 2	SMC2	0.83908	0.0152971	1.81539
YTSGNYFSSITNDSLAK	PBANKA_0417600	LCCL domain-containing protein	CCp4	0.83908	0.021935	1.65886
NNSLAQSINK	PBANKA_1208200	kinesin-4, putative	KIN4	0.83908	0.0699642	1.15512
TIHDSESCDENEPRK	PBANKA_0819800	gamma-glutamylcysteine synthetase	gammaGCS	0.83908	0.0860018	1.06549
SFDTHEYDFK	PBANKA_0609500	kinesin-X3	N/A	0.83908	0.0999523	1.00021
KYETLYEPYFSR	PBANKA_1347700	isoleucine--tRNA ligase, putative	N/A	0.833927	0.0234284	1.63026
KSSDLYGEK	PBANKA_1214200	ribonucleoside-diphosphate reductase small chain, putative	N/A	0.833927	0.0253929	1.59529
QSSFIEDTTDENVGNILNVK	PBANKA_0606200	41-3 protein, putative	N/A	0.833927	0.0338175	1.47086
KNENLNDSIEGHALSDNDGHK	PBANKA_1355000	V-type proton ATPase subunit D, putative	N/A	0.833927	0.227303	0.643396
NSTHSSDNNINQK	PBANKA_0939600	polyadenylate-binding protein-interacting protein 1, putative	PAIP1	0.833927	0.943637	0.0251951
GVVDSEDLPLNISRESLQQNK	PBANKA_0805700	heat shock protein 90	HSP90	0.831358	0.000706207	3.15107
KISDFNNK	PBANKA_0304500	conserved Plasmodium protein, unknown function	N/A	0.831358	0.0234439	1.62997
NIWAIEIVNENTENSPINGDKAK	PBANKA_0912300	tudor staphylococcal nuclease, putative	TSN	0.831358	0.0615188	1.21099
KTQNLHDK	PBANKA_1234500	FoP domain-containing protein, putative	N/A	0.831358	0.667391	0.175619
GNYSYER	PBANKA_0408400	phosphoglycerate mutase, putative	N/A	0.828793	0.0152624	1.81638
NMNNTSHNR	PBANKA_1431400	conserved Plasmodium protein, unknown function	N/A	0.828793	0.0465948	1.33166
ERSHDSDILEQNR	PBANKA_0316000	replication factor C subunit 1, putative	RFC1	0.828793	0.047311	1.32504
NLISNIFSTR	PBANKA_1238200	DnaJ protein, putative	N/A	0.826233	0.00263771	2.57877
NNSHDIR	PBANKA_0902300	female development protein FD2	FD2	0.826233	0.0154028	1.8124
SNSEKYGENNYPHGMR	PBANKA_0214000	dynein heavy chain, putative	DHC3	0.826233	0.0203737	1.69093
NEINKTPSPQDEVINLK	PBANKA_1114300	MORN repeat protein, putative	N/A	0.826233	0.0494291	1.30602
MNRLSNENISNEHDDMLK	PBANKA_0406200	conserved Plasmodium protein, unknown function	N/A	0.826233	0.0579902	1.23665
RSLSAYMFFAK	PBANKA_0601900	high mobility group protein B1, putative	HMGB1	0.823677	0.00291244	2.53574
KVESGNINK	PBANKA_1139100	conserved Plasmodium protein, unknown function	N/A	0.823677	0.0213211	1.67119
TRSFELDITNIELEK	PBANKA_1407000	conserved Plasmodium protein, unknown function	N/A	0.823677	0.157253	0.8034
AQSNNIYNNRNEK	PBANKA_0620800	conserved protein, unknown function	N/A	0.823677	0.293472	0.532434
SGKVVEENPK	PBANKA_1133300	elongation factor 1-alpha	EF-1alpha	0.821126	0.0010885	2.96317
NVPTPNNK	PBANKA_0615700	dynein heavy chain, putative	N/A	0.821126	0.00134795	2.87033
LLNSSNNR	PBANKA_1306800	Sec7 domain-containing protein ARFGEF, putative	ARFGEF	0.821126	0.0246216	1.60868
QTFGDVNTVLDIINVSPIKK	PBANKA_1036000	transcription elongation factor SPT6, putative	SPT6	0.821126	0.0322418	1.49158
KLSVEELGNLVK	PBANKA_1455800	GAS8-like protein, putative	N/A	0.821126	0.0363774	1.43917
RYEENASPR	PBANKA_0213200	apicomplexan kinetochore protein 8	AKIT8	0.821126	0.241246	0.61754
KNSNNFINK	PBANKA_0902300	female development protein FD2	FD2	0.818579	0.00432538	2.36398
IRQDTIHSEVLENDK	PBANKA_1319500	LCCL domain-containing protein	CCP2	0.818579	0.00563532	2.24908
QSNSPQKIDNK	PBANKA_1038700	tetratricopeptide repeat protein, putative	N/A	0.818579	0.0368594	1.43345
SQESIMSVTK	PBANKA_1320700	signal peptide peptidase, putative	SPP	0.818579	0.555309	0.255466
SGNDITSDGGNKFSEFFISSK	PBANKA_0211900	cation transporting ATPase, putative	N/A	0.816037	0.086846	1.06125
SNSQSNAGCSK	PBANKA_0607900	cGMP-specific 3',5'-cyclic phosphodiesterase alpha, putative	PDEalpha	0.816037	0.201086	0.696618
IYHGYSISEKWEVENEK	PBANKA_1308900	histidine--tRNA ligase, putative	N/A	0.813499	0.00618453	2.20869
QATKSEDNVNIQPR	PBANKA_1418900	ras-related protein Rab-11A	Rab11a	0.813499	0.0275408	1.56002
YRNSSLDR	PBANKA_1200800	transformer-2 protein homolog beta, putative	TRA2B	0.813499	0.482562	0.316446
GKSDNSHLSSK	PBANKA_1403300	NLI interacting factor-like phosphatase	NIF1	0.813499	0.616423	0.210121
REESFIEQK	PBANKA_1236600	conserved Plasmodium protein, unknown function	N/A	0.810966	0.0888423	1.05138
NLNSNKFPHEYIEQEMIR	PBANKA_1214700	conserved Plasmodium protein, unknown function	N/A	0.810966	0.12361	0.907945
KFSKPMDNLIDDYDINENK	PBANKA_1115200	gamete egress protein GEP	GEP	0.810966	0.170268	0.768866
TGYKSLDDESVHYMQIK	PBANKA_1407400	mRNA-decapping enzyme 2, putative	DCP2	0.808437	0.778387	0.108805
ASYRDLLFGTK	PBANKA_1308600	fructose-bisphosphate aldolase 2	ALDO2	0.805913	0.064172	1.19265
SSNDNSSLNAPSEK	PBANKA_0828000	gametocyte development protein GD1	GD1	0.805913	0.325528	0.487412
NNSNIEYFLK	PBANKA_1305200	serine/threonine protein kinase, putative	MARK/MELK	0.803393	8.97e-06	5.04731
GKGDLNTHNSIDNDNNNNNR	PBANKA_1329700	26S proteasome regulatory subunit RPN2, putative	RPN2	0.803393	0.120059	0.920605
KNSNSNILEIK	PBANKA_0208400	major facilitator superfamily-related transporter, putative	MFR2	0.803393	0.120844	0.917776
LKPSNSDPSLLTTYYNIHAIQETLTR	PBANKA_0401100	serine/threonine protein kinase, putative	SRPK1	0.803393	0.264113	0.57821
NTSCLANGSKENFNK	PBANKA_1003400	amino acid decarboxylase AAD, putative	AAD	0.800877	0.108159	0.965936
CANISENENYVNFK	PBANKA_0823000	ubiquitin-like protein, putative	N/A	0.800877	0.271539	0.566168
KYSNNSDVK	PBANKA_1027300	Btz domain-containing protein, putative	N/A	0.800877	0.274805	0.560975
NILISPITKK	PBANKA_0303000	conserved Plasmodium protein, unknown function	N/A	0.798366	0.0175395	1.75598
TMSTNISDPISK	PBANKA_0919900	ATP-dependent 6-phosphofructokinase, putative	PFK11	0.798366	0.144394	0.840452
TIDNLDVSIFHDNGGGAGDITPSK	PBANKA_1011400	DNA topoisomerase 2, putative	TOP2	0.795859	0.00445157	2.35149
EVSRETISTESTVTQNACPLR	PBANKA_0611600	ribonucleoside-diphosphate reductase large subunit, putative	N/A	0.795859	0.0293093	1.53299
SRSSIGNSNNK	PBANKA_0504400	conserved Plasmodium protein, unknown function	N/A	0.795859	0.443267	0.353335
YSSQNAAK	PBANKA_0101900	RNA-binding protein, putative	N/A	0.793357	9.84e-05	4.00713
QNSINNTSEICEYFTCITNNQK	PBANKA_1320100	conserved Plasmodium protein, unknown function	UIS25	0.793357	0.0166958	1.77739
NLSPNNEDNNLLIEENNELR	PBANKA_0102200	trophozoite exported protein 1, putative	TEX1	0.793357	0.165522	0.781145
VQNNSSMLNNSPSQSYK	PBANKA_0903600	dynamin-like protein, putative	DYN1	0.793357	0.190883	0.719232
ELSPPKNNITNK	PBANKA_0416800	ubiquitin specific protease, putative	N/A	0.790859	0.000506736	3.29522
KMNSDDFNTPSSK	PBANKA_0908800	conserved Plasmodium protein, unknown function	N/A	0.790859	0.0240995	1.61799
KNSVENDFSVK	PBANKA_1020800	conserved Plasmodium protein, unknown function	N/A	0.790859	0.0435277	1.36123
NKASGVYHMEPIR	PBANKA_0823100	S-adenosylmethionine synthetase, putative	SAMS	0.790859	0.206613	0.684842
NQLVNASLKK	PBANKA_0506900	phospholipid scramblase, putative	PLSCR	0.790859	0.399051	0.398972
LLHLESLKEDK	PBANKA_0928200	conserved protein, unknown function	N/A	0.790859	0.966993	0.0145768
TNSGLLYDFVCR	PBANKA_0203000	chromatin assembly factor 1 subunit C, putative	CAF1C	0.788365	0.00611123	2.21387
RNSQYGVK	PBANKA_0507300	dynein heavy chain, putative	N/A	0.788365	0.0106531	1.97253
DNNSGELEK	PBANKA_0416100	dynein heavy chain, putative	MG1	0.788365	0.0832953	1.07938
VIRDSVSR	PBANKA_1232100	serine/arginine-rich splicing factor 1, putative	SR1	0.788365	0.149115	0.826479
KQNPVENISAK	PBANKA_1025000	conserved protein, unknown function	N/A	0.788365	0.151249	0.820306
LLSLMQDSNK	PBANKA_1208800	MORN repeat protein, putative	N/A	0.785875	0.000763585	3.11714
TLCISCHQK	PBANKA_1209400	inner membrane complex sub-compartment protein 1	ISP1	0.785875	0.0366055	1.43645
AISLLPK	PBANKA_1210700	cytochrome b-c1 complex subunit 7, putative	QCR7	0.785875	0.0608295	1.21589
SNSADISK	PBANKA_0806700	conserved Plasmodium protein, unknown function	0806700	0.78339	0.00148271	2.82894
KLCTNSTSK	PBANKA_1428700	eukaryotic translation initiation factor 3 subunit A, putative	EIF3A	0.78339	0.100698	0.996978
LGSGAYGEVLLCK	PBANKA_0314200	calcium-dependent protein kinase 1	CDPK1	0.78339	0.237567	0.624214
SGQNEISPK	PBANKA_0313600	conserved Plasmodium protein, unknown function	N/A	0.780909	0.0927031	1.03291
GQSSSNFNSDTCK	PBANKA_0416800	ubiquitin specific protease, putative	N/A	0.780909	0.730422	0.136426
SLSNSSYR	PBANKA_0716500	male development protein MD5	MD5	0.778432	0.00915062	2.03855
GLSGEEIKEELGK	PBANKA_0515900	mRNA-decapping enzyme subunit 1, putative	DCP1	0.778432	0.245395	0.610134
KTSPTYSEYK	PBANKA_0109200	transcription elongation factor SPT5, putative	SPT5	0.773491	0.273449	0.563124
ATSFNNQVTTLQAEIK	PBANKA_1316400	U1 snRNP-associated protein, putative	N/A	0.771027	0.0381469	1.41854
SSSSIEMK	PBANKA_0918600	phosphatidylinositol-4-phosphate 5-kinase, putative	N/A	0.771027	0.0862553	1.06421
SDINSKEDKPNK	PBANKA_1336900	conserved Plasmodium protein, unknown function	N/A	0.771027	0.216368	0.664808
SDSTIILGSR	PBANKA_0928200	conserved protein, unknown function	N/A	0.771027	0.477946	0.320621
DELGAPINSPLQSIGSDGGKLDELK	PBANKA_1307400	poly(A)-specific ribonuclease PARN, putative	PARN	0.768568	0.0394498	1.40396
SYSHMENDEGVDPNNNSEGEVSFKR	PBANKA_0103900	KH domain-containing protein, putative	N/A	0.768568	0.37863	0.421785
AQSQLPIFSCNKK	PBANKA_1417900	conserved protein, unknown function	N/A	0.766112	0.00261433	2.58264
YLLTYSFNSSHEK	PBANKA_0935200	nucleic acid binding protein, putative	N/A	0.766112	0.00265179	2.57646
KSYSNISLPTYR	PBANKA_0620300	conserved protein, unknown function	N/A	0.766112	0.0108273	1.96548
IVVSENAK	PBANKA_1214200	ribonucleoside-diphosphate reductase small chain, putative	N/A	0.766112	0.0386174	1.41322
SNSQNIPYIK	PBANKA_0311600	conserved Plasmodium protein, unknown function	N/A	0.766112	0.0686411	1.16342
GNEDENSEDELLYEQAEIDDNENNNDKHTEIEK	PBANKA_0411700	HSP20-like chaperone, putative	N/A	0.76366	0.0809767	1.09164
KNSIQIK	PBANKA_0904800	conserved Plasmodium protein, unknown function	N/A	0.76366	0.135432	0.868279
LRSNENENYK	PBANKA_1443500	WD repeat-containing protein, putative	N/A	0.76366	0.151484	0.819633
SLTNLNK	PBANKA_0211900	cation transporting ATPase, putative	N/A	0.76366	0.688923	0.161829
RLSDDSGVDK	PBANKA_0210400	DNA mismatch repair protein PMS1, putative	PMS1	0.761213	0.00781605	2.10701
FSDIITSSDIINSTFNK	PBANKA_1436200	histone-lysine N-methyltransferase, H3 lysine-4 specific, putative	SET10	0.761213	0.0491175	1.30876
NSENFFHALSLPFINK	PBANKA_0707600	serine/threonine protein kinase VPS15, putative	VPS15	0.761213	0.266661	0.574041
KMSSNNSSR	PBANKA_0906900	DnaJ domain-containing protein, putative	N/A	0.75877	0.26657	0.574189
EVNNSKYYESLNLK	PBANKA_0610900	HSP40, subfamily A, putative	HSP40	0.756331	0.00192664	2.7152
NSKGGENHCPNK	PBANKA_0507300	dynein heavy chain, putative	N/A	0.756331	0.0117605	1.92958
HDSNNFIHK	PBANKA_0207200	V-type proton ATPase subunit C, putative	N/A	0.756331	0.265069	0.576641
HESENR	PBANKA_0908000	conserved Plasmodium protein, unknown function	N/A	0.756331	0.928832	0.0320629
QMTGNDEITK	PBANKA_0801900	RNA cytosine C(5)-methyltransferase, putative	NSUN1	0.753896	0.00121438	2.91565
GDLNTHNSIDNDNNNNNR	PBANKA_1329700	26S proteasome regulatory subunit RPN2, putative	RPN2	0.753896	0.0517145	1.28639
ADSITSK	PBANKA_0903800	serine/threonine protein kinase, putative	N/A	0.753896	0.294927	0.530285
NNYSGSYGNVYNSYKNDPR	PBANKA_1202700	RNA-binding protein, putative	N/A	0.753896	0.584245	0.233405
SEYSADCDRNNR	PBANKA_1341700	conserved Plasmodium protein, unknown function	N/A	0.753896	0.698785	0.155656
LKNEEDNETDFPNNTNSPK	PBANKA_0417300	AP-4 complex subunit epsilon, putative	N/A	0.751465	0.000552642	3.25756
QTQTDGANINRSLLALK	PBANKA_1458300	kinesin-13	N/A	0.751465	0.00561953	2.2503
YNTSPGLLERSENINDK	PBANKA_0107200	conserved Plasmodium protein, unknown function	N/A	0.751465	0.0245435	1.61006
KNSSVTHLNSVEESEGVVEGVGVNQENPISQCLK	PBANKA_0214000	dynein heavy chain, putative	DHC3	0.751465	0.134114	0.872525
YTSDSDKSTK	PBANKA_1003100	pre-mRNA-processing-splicing factor 8, putative	PRPF8	0.751465	0.164049	0.785026
LTIASKTDESDNNIEEYR	PBANKA_1236600	conserved Plasmodium protein, unknown function	N/A	0.751465	0.350303	0.455556
DSMGVNIEQSPHLEYNETENMNDFNQYYIGK	PBANKA_1024900	DNA replication licensing factor MCM2, putative	MCM2	0.749038	0.0127828	1.89337
CVYNKPINIMVNSDKISEP	PBANKA_1145000	conserved Plasmodium protein, unknown function	N/A	0.749038	0.0461204	1.33611
SNNTHNNSQNNDK	PBANKA_0902300	female development protein FD2	FD2	0.749038	0.12273	0.911051
YESKLNPIAPEFKPQNSLYIYQK	PBANKA_1115200	gamete egress protein GEP	GEP	0.749038	0.222315	0.653031
IIDCYNKDGVEVLSSDEEDEEEEYEEEDNTLK	PBANKA_1016700	leucine-rich repeat protein	N/A	0.749038	0.747878	0.126169
KFDDHFVPTPK	PBANKA_1463700	DNA repair protein rhp16, putative	N/A	0.746616	0.0443264	1.35334
SNIISNNLGGTLSPDNPTKNTQK	PBANKA_1018300	dynein intermediate chain, putative	N/A	0.746616	0.367097	0.435219
NIKDEEAVQNQYYANNSITTTSISTSPISGPSK	PBANKA_0303600	26S proteasome regulatory subunit RPN1, putative	RPN1	0.744197	0.0210742	1.67625
SNSSHSYVNDVNVK	PBANKA_1205200	transmembrane protein 147, putative	TMEM147	0.744197	0.146356	0.834591
LDSNNPHPNQINQEK	PBANKA_1353900	inner centromere protein, putative	N/A	0.741783	0.00547911	2.26129
RDSNFGR	PBANKA_0705600	conserved Plasmodium protein, unknown function	N/A	0.741783	0.973587	0.0116253
YNDSSSNR	PBANKA_0415300	exoribonuclease II, putative	RNaseII	0.741783	0.997124	0.00125099
KQDSMSDQNLSK	PBANKA_1344100	myosin F	MyoF	0.739372	0.00366431	2.43601
GFQSGGIHNGDSNDNLVHK	PBANKA_0925400	dynein heavy chain, putative	N/A	0.739372	0.050231	1.29903
DKNSLSFEYATPLCSQVFDPYDYK	PBANKA_0809700	conserved protein, unknown function	N/A	0.739372	0.180322	0.74395
SRSESHGHIK	PBANKA_0936000	endonuclease/exonuclease/phosphatase family protein, putative	N/A	0.739372	0.831907	0.0799255
INKQEIVETSPINYNCIQINK	PBANKA_0819800	gamma-glutamylcysteine synthetase	gammaGCS	0.736966	0.00035847	3.44555
SISLDEK	PBANKA_1358900	dynactin subunit 2, putative	N/A	0.736966	0.148545	0.828141
SQNSNDSEAELTSIETSRA	PBANKA_1219500	chloroquine resistance transporter, putative	CRT	0.734563	0.116858	0.932341
GYNYQGSGGDKK	PBANKA_1202700	RNA-binding protein, putative	N/A	0.734563	0.142047	0.847569
VYSHKFEFMIK	PBANKA_0507200	conserved Plasmodium protein, unknown function	N/A	0.734563	0.185749	0.731074
SQSSNDQDDDNER	PBANKA_0928800	splicing factor U2AF small subunit, putative	U2AF1	0.734563	0.908679	0.0415894
YTINTMK	PBANKA_1029400	conserved Plasmodium protein, unknown function	N/A	0.732165	0.00188942	2.72367
ARSFENTLNK	PBANKA_0912300	tudor staphylococcal nuclease, putative	TSN	0.732165	0.0102645	1.98866
SDASFKSIDTNNESLENMR	PBANKA_1453300	acyl-CoA synthetase, putative	ACS11	0.732165	0.138362	0.858984
SFTFHNNSIKYK	PBANKA_0607900	cGMP-specific 3',5'-cyclic phosphodiesterase alpha, putative	PDEalpha	0.732165	0.257747	0.588807
RQDNSCECNNNYAK	PBANKA_0908000	conserved Plasmodium protein, unknown function	N/A	0.732165	0.584395	0.233294
ELGPSDNEQEGR	PBANKA_1433300	conserved Plasmodium protein, unknown function	N/A	0.732165	0.834062	0.0788015
GNNNLNVFPYNSIALDLNSPTK	PBANKA_1237100	conserved Plasmodium protein, unknown function	N/A	0.72977	0.00040055	3.39734
SDASFKSIDTNNESLENMR	PBANKA_1453300	acyl-CoA synthetase, putative	ACS11	0.72977	0.00601784	2.22056
EDESTSGEKENESLSSYADSK	PBANKA_0606300	conserved Plasmodium protein, unknown function	N/A	0.72977	0.0188956	1.72364
GQTLPEFVLNENEDISSGKDEL	PBANKA_0942500	thioredoxin-like mero protein, putative	Trx-mero	0.72977	0.141046	0.85064
LSSNYSLYKK	PBANKA_1018900	vacuolar ER assembly factor VMA12, putative	N/A	0.72977	0.648396	0.18816
SQFPFIPVISSK	PBANKA_0807000	DNA-directed RNA polymerase II subunit RPB1, putative	RPB1	0.724993	0.116164	0.934928
KTDSNDTHLFNELEK	PBANKA_1326100	conserved Plasmodium protein, unknown function	N/A	0.72261	0.0259722	1.58549
SFEESSIFVELK	PBANKA_1101600	chromatin assembly factor 1 subunit A, putative	CAF1A	0.72261	0.0869165	1.0609
SISGNANNENDKTK	PBANKA_1307000	apicomplexan kinetochore protein 9	AKIT9	0.72261	0.141866	0.848121
INISSHNNIFLK	PBANKA_1226700	AAA family ATPase, putative	N/A	0.72261	0.310015	0.508618
CNLGSITPHISTSDSSTPTNEFIK	PBANKA_0202700	kinesin-8B	N/A	0.720232	0.00239897	2.61997
SYIYKEQASNENIDTK	PBANKA_1420100	conserved Plasmodium protein, unknown function	N/A	0.720232	0.041526	1.38168
ANDNNDTKGIESETELPSDLLSK	PBANKA_0943100	CCR4-NOT transcription complex subunit NOT1-G, putative	NOT1-G	0.720232	0.248521	0.604636
SFNPQNSDESDTQKETEKPIK	PBANKA_1358300	conserved Plasmodium protein, unknown function	N/A	0.720232	0.727089	0.138412
QLSKEFAR	PBANKA_1024900	DNA replication licensing factor MCM2, putative	MCM2	0.717857	0.0314253	1.50272
KYVDMNDPIYDSELEDENCFFTVVNAEEIEYSQK	PBANKA_1321000	MA3 domain-containing protein, putative	N/A	0.717857	0.326088	0.486665
KLESLMNINK	PBANKA_0605600	conserved Plasmodium protein, unknown function	N/A	0.717857	0.680136	0.167404
TLGTGSFGR	PBANKA_0835600	cAMP-dependent protein kinase catalytic subunit, putative	PKAc	0.715486	0.00577137	2.23872
SYETKGSEAK	PBANKA_1452500	conserved Plasmodium protein, unknown function	N/A	0.715486	0.0373469	1.42775
QLSGINNK	PBANKA_1343600	conserved protein, unknown function	N/A	0.715486	0.163587	0.786252
FHNSDGVNNVEYESNKNELK	PBANKA_1037900	conserved Plasmodium protein, unknown function	N/A	0.715486	0.354688	0.450153
NKDIENSESR	PBANKA_0509200	Eps15-like protein, putative	N/A	0.715486	0.949203	0.0226411
MNTTDLNKPK	PBANKA_1005400	protein CINCH, putative	CINCH	0.713119	0.0127662	1.89394
LFHNSLVNIK	PBANKA_0504400	conserved Plasmodium protein, unknown function	N/A	0.713119	0.0165185	1.78203
LAYTLSDNKFINK	PBANKA_1440600	VAC14 domain-containing protein, putative	N/A	0.713119	0.023821	1.62304
ALSAYMFYVK	PBANKA_0712900	high mobility group protein B2	HMGB2	0.713119	0.0313273	1.50408
KPTESPNK	PBANKA_0401800	lipin, putative	N/A	0.713119	0.124721	0.90406
IKDLTTIDTLVDSFDSGK	PBANKA_1202100	MKT1 domain-containing protein, putative	N/A	0.713119	0.342083	0.465869
ELDSFEKEK	PBANKA_1313300	conserved protein, unknown function	N/A	0.710756	0.0155104	1.80938
WSPELHSRDINADVLPEIK	PBANKA_0523900	glideosome associated protein with multiple membrane spans 2, putative	GAPM2	0.710756	0.0259436	1.58597
SNHSPNTKNDNNNTFNSQYK	PBANKA_0214300	AP-4 complex subunit beta, putative	N/A	0.710756	0.0418973	1.37781
TNFHENKNEGNINDNEQCGESPNNNLDTNGK	PBANKA_1123500	ISWI chromatin-remodeling complex ATPase, putative	ISWI	0.710756	0.808388	0.0923803
SKLSDGIFDK	PBANKA_1142800	conserved protein, unknown function	N/A	0.708396	0.986241	0.00601697
ECSTDSGTNKTEIR	PBANKA_1332100	zinc finger protein, putative	N/A	0.706041	0.0192482	1.71561
VINSGTYGNVIYNTPSFQK	PBANKA_0609500	kinesin-X3	N/A	0.706041	0.0226452	1.64502
IKNNHNISNDNISENK	PBANKA_1320100	conserved Plasmodium protein, unknown function	UIS25	0.706041	0.0417981	1.37884
SMTSNELK	PBANKA_1115200	gamete egress protein GEP	GEP	0.706041	0.103086	0.986802
GYYSEIELESEIKNQIK	PBANKA_1208200	kinesin-4, putative	KIN4	0.706041	0.114847	0.939881
NIEILSNSKENNNK	PBANKA_1226100	conserved Plasmodium protein, unknown function	N/A	0.706041	0.139222	0.856291
KNSPTSNLSSGNIQNSHYR	PBANKA_1329500	protein phosphatase containing kelch-like domains	PPKL	0.706041	0.156606	0.805191
GHLSAK	PBANKA_0717800	60S ribosomal protein L15, putative	N/A	0.706041	0.174872	0.757279
SIQMASNNIR	PBANKA_0823000	ubiquitin-like protein, putative	N/A	0.706041	0.19985	0.699297
GHSFNNKFDQNAIFLNNHVSGYSNESYIHK	PBANKA_1130800	phosphoinositide phosphatase SAC1, putative	SAC1	0.706041	0.350253	0.455618
LRSSPK	PBANKA_0309400	nucleoporin NUP434	NUP434	0.703689	0.0398866	1.39917
ILNEHSSLEPIIK	PBANKA_0615700	dynein heavy chain, putative	N/A	0.703689	0.0626697	1.20294
KYPESIELL	PBANKA_1315500	sortilin, putative	SORTLR	0.703689	0.0659808	1.18058
ILNSPLASLNDK	PBANKA_0621500	Rab GTPase activator and protein kinase, putative	N/A	0.703689	0.0722495	1.14116
DTPTSLTRVFNR	PBANKA_1359000	protein transport protein SEC61 subunit alpha, putative	SEC61A	0.703689	0.144312	0.840697
NINTSPSNIPTKNEK	PBANKA_0621600	conserved Plasmodium protein, unknown function	N/A	0.703689	0.460454	0.336814
TLSKDINNMIK	PBANKA_1361600	E1-E2 ATPase, putative	N/A	0.703689	0.778024	0.109007
SGVESLLNSGIVTCTNEKASNEQVGSK	PBANKA_1306200	tRNA import protein tRIP	tRIP	0.701342	0.000209364	3.6791
YNNTPPTNYSQR	PBANKA_1007200	replication protein A1, large subunit, putative	RPA1	0.701342	0.00300942	2.52152
YKHQNTNTK	PBANKA_0804700	conserved Plasmodium protein, unknown function	N/A	0.701342	0.0061164	2.2135
LNNFFISNQTPNNK	PBANKA_1454600	nucleoporin NUP269	NUP269	0.701342	0.0555434	1.25537
KAYVQSIEAK	PBANKA_1407600	60S ribosomal protein L24, putative	N/A	0.701342	0.0782395	1.10657
FRSLPLEEK	PBANKA_0504200	RNA-binding protein 34, putative	RBM34	0.701342	0.135325	0.868623
GIHNVNGTPLIISK	PBANKA_1019700	NTF2-like domain-containing protein	N/A	0.698998	0.000408539	3.38877
INETDIFDDDGQHGVEFLDDESDEEDQGEINNDRK	PBANKA_0905600	translation initiation factor eIF-1A, putative	N/A	0.698998	0.00469291	2.32856
KNSEELSMCHLSK	PBANKA_0908000	conserved Plasmodium protein, unknown function	N/A	0.698998	0.0611561	1.21356
NLNELKISNDDIDNNEYMTK	PBANKA_1331300	WD repeat-containing protein, putative	N/A	0.698998	0.180556	0.743387
SPNNFPSAGSPVFDANYSEEHMEK	PBANKA_1357800	conserved Plasmodium protein, unknown function	N/A	0.698998	0.25012	0.601852
QFDSNEAVNDTSTK	PBANKA_0814600	conserved Plasmodium protein, unknown function	N/A	0.698998	0.547763	0.261407
NMNDMLGDDNITPK	PBANKA_1450700	clustered-asparagine-rich protein, putative	CARP	0.696658	0.000160098	3.79561
NILNSSGGK	PBANKA_1016300	proliferation-associated protein 2g4, putative	N/A	0.696658	0.00304439	2.5165
KITTPSSK	PBANKA_1224200	DnaJ protein, putative	N/A	0.696658	0.0523206	1.28133
IVENINSR	PBANKA_1357900	RING zinc finger protein, putative	N/A	0.696658	0.259167	0.58642
ELEINNYNNTCILDNIHSPIQK	PBANKA_1405000	MORN repeat protein, putative	N/A	0.694321	0.0105905	1.97508
ECYTDTDISSNIK	PBANKA_1208200	kinesin-4, putative	KIN4	0.694321	0.0416992	1.37987
NKNNSNCIYATDFK	PBANKA_0402000	palmitoyltransferase DHHC1, putative	DHHC1	0.694321	0.0577218	1.23866
YRSNSFYALK	PBANKA_1438300	phospholipid-transporting ATPase, putative	N/A	0.694321	0.125464	0.901481
EINKSESSNSFFFK	PBANKA_0315300	patatin-like phospholipase 4, putative	N/A	0.694321	0.400905	0.396958
GSISLPMEEDKK	PBANKA_0805300	conserved Plasmodium protein, unknown function	N/A	0.691989	0.100999	0.995685
ELSLNQIK	PBANKA_0908400	conserved Plasmodium protein, unknown function	N/A	0.691989	0.204017	0.690333
ISSKYSEGDNNNDIER	PBANKA_0806700	conserved Plasmodium protein, unknown function	0806700	0.691989	0.223046	0.651606
GENNDSQNEQHK	PBANKA_1454200	conserved Plasmodium protein, unknown function	N/A	0.691989	0.317039	0.498887
AQTMTTNTINNLNK	PBANKA_1457800	ADP-ribosylation factor GTPase-activating protein 1, putative	ARFGAP1	0.691989	0.982623	0.00761317
SKDSQIHYR	PBANKA_1410300	M1-family alanyl aminopeptidase, putative	M1AAP	0.68966	0.00013701	3.86325
INSDNNMSNKQNK	PBANKA_0408400	phosphoglycerate mutase, putative	N/A	0.68966	0.331139	0.47999
NMNRNSDTR	PBANKA_1202600	RING finger E3 ubiquitin-protein ligase, putative	N/A	0.68966	0.386839	0.41247
SQTSDGSNVFIPSAK	PBANKA_0928200	conserved protein, unknown function	N/A	0.68966	0.406898	0.390515
QHGPSTPMVPFSHNSPTK	PBANKA_0311000	protein transport protein SEC31, putative	SEC31	0.68966	0.583503	0.233957
VNSPSKK	PBANKA_1305000	conserved Plasmodium protein, unknown function	N/A	0.687335	0.0309447	1.50941
KNDSFYIR	PBANKA_0806700	conserved Plasmodium protein, unknown function	0806700	0.687335	0.032207	1.49205
ILHTTVQTDYPSNITNCETQAHLK	PBANKA_1422200	cation diffusion facilitator family protein, putative	CDF	0.687335	0.0819708	1.08634
ISSRESR	PBANKA_0520900	antigen UB05, putative	N/A	0.687335	0.16779	0.775233
MSDISPFIL	PBANKA_0102700	conserved Plasmodium protein, unknown function	N/A	0.687335	0.224269	0.649232
NYSSPAK	PBANKA_1108500	protein AAP6, putative	N/A	0.687335	0.325594	0.487324
MYDSRNGFR	PBANKA_1423300	DNA/RNA-binding protein Alba 1, putative	ALBA1	0.687335	0.334557	0.47553
NITSRNESINNDNMK	PBANKA_1320100	conserved Plasmodium protein, unknown function	UIS25	0.687335	0.346076	0.460829
NNPYGQGTSPFAPPLNPNLMNPNTPPLK	PBANKA_1445400	protein transport protein SEC13	SEC13	0.685014	0.00198556	2.70212
SKCSENDMEEDHGCDK	PBANKA_0802300	HECT-type E3 ubiquitin ligase UT, putative	N/A	0.685014	0.0712856	1.147
KGSNVKPFYESIDVSK	PBANKA_1423500	60S ribosomal protein L13-2, putative	N/A	0.685014	0.109079	0.962259
AYNSINEQTLNK	PBANKA_0943100	CCR4-NOT transcription complex subunit NOT1-G, putative	NOT1-G	0.682696	0.0185854	1.73083
GKCSFLNLENYLGEK	PBANKA_0413000	conserved Plasmodium protein, unknown function	N/A	0.682696	0.342562	0.465261
GAESPNSTSVR	PBANKA_1300700	LCCL domain-containing protein	CCp1	0.680382	3.67e-05	4.43547
EFALKNSLENGNYDSDK	PBANKA_0918300	major facilitator superfamily-related transporter, putative	MFR5	0.680382	0.0482182	1.31679
SSNSNNSNLLGENK	PBANKA_0508100	chromodomain-helicase-DNA-binding protein 1, putative	CHD1	0.680382	0.890827	0.0502068
LAEIVLKSL	PBANKA_0923500	ribosome biogenesis regulatory protein, putative	RRS1	0.678072	0.691994	0.159897
SSTISLDDVISLR	PBANKA_0208400	major facilitator superfamily-related transporter, putative	MFR2	0.678072	0.727594	0.138111
ELNISSSAIEQVK	PBANKA_1434800	phospholipid-transporting ATPase 2, putative	ATP2	0.675765	0.00164148	2.78476
SKSICSILR	PBANKA_0931900	serine esterase, putative	N/A	0.675765	0.0223312	1.65109
KSGTGNIFVK	PBANKA_1439200	polyadenylate-binding protein 1, putative	PABP1	0.675765	0.25469	0.593988
QGLYNSGNNYINTHDGK	PBANKA_0519900	conserved Plasmodium protein, unknown function	N/A	0.675765	0.254759	0.59387
AYNSISK	PBANKA_1227200	peptidyl-prolyl cis-trans isomerase, putative	CYP81	0.673463	0.0101921	1.99174
SVHEVVLVGGSTR	PBANKA_0711900	heat shock protein 70	HSP70	0.673463	0.0278066	1.55585
HTNINDNPNLGSR	PBANKA_1214700	conserved Plasmodium protein, unknown function	N/A	0.673463	0.0640008	1.19381
QNSTPNSEIDDYINDKCNNEETCTK	PBANKA_0408400	phosphoglycerate mutase, putative	N/A	0.673463	0.113709	0.944206
YNSLSNDFLQNVEDVDKLK	PBANKA_1454200	conserved Plasmodium protein, unknown function	N/A	0.673463	0.119498	0.922639
INSMVHKYDLLCGNK	PBANKA_0204500	LCCL domain-containing protein, putative	CCp5	0.673463	0.310739	0.507604
KTPTNEIK	PBANKA_0711200	ubiquitin-like protein, putative	N/A	0.671164	0.126214	0.898893
EKPLVPLESKNNEFFVSNVFEK	PBANKA_0823500	glutamine synthetase	N/A	0.671164	0.37249	0.428886
NDNLINDLDKSDNSINLIGTK	PBANKA_0416100	dynein heavy chain, putative	MG1	0.671164	0.449799	0.346981
EKNNSLINTEINQTNISMVTSLNK	PBANKA_1236600	conserved Plasmodium protein, unknown function	N/A	0.671164	0.475446	0.322899
KLEENPVDMSQEENNVSDNK	PBANKA_1301700	splicing factor 3A subunit 1, putative	SF3A1	0.671164	0.988366	0.00508201
SASMPNYLNNSKPTDITSTK	PBANKA_1109400	phosphatidylinositol 4-kinase beta, putative	PI4KB	0.668868	0.00227067	2.64385
QEIVETSPINYNCIQINK	PBANKA_0819800	gamma-glutamylcysteine synthetase	gammaGCS	0.668868	0.00483677	2.31544
VHFEEPETPLNR	PBANKA_1131500	conserved Plasmodium protein, unknown function	N/A	0.668868	0.117494	0.929986
NHNLNYTDTSINPDDGLKGSLPSMQR	PBANKA_1303700	vesicle-associated membrane protein, putative	N/A	0.666576	0.0140522	1.85225
IYKQNESESEER	PBANKA_1026300	conserved protein, unknown function	N/A	0.666576	0.0887324	1.05192
KNSQEICR	PBANKA_1003400	amino acid decarboxylase AAD, putative	AAD	0.666576	0.182706	0.738247
YKQNNSGNAQK	PBANKA_1356800	VPS13 domain-containing protein, putative	N/A	0.666576	0.232643	0.63331
NPHLSNNR	PBANKA_1009100	ataxin-2 like protein, putative	N/A	0.666576	0.243934	0.612729
LYKSQNAYQR	PBANKA_1105300	conserved Plasmodium protein, unknown function	N/A	0.666576	0.722569	0.141121
HNSINK	PBANKA_1213500	CWC16 domain-containing protein, putative	N/A	0.664288	0.385362	0.414131
ALSIIFPCAQICN	PBANKA_1013900	PhIL1 interacting protein PIP3, putative	PIP3	0.664288	0.633349	0.198357
INNESENEDKIGHMNSK	PBANKA_0311600	conserved Plasmodium protein, unknown function	N/A	0.664288	0.710761	0.148277
INSDEECSIENSEK	PBANKA_0942800	syntaxin, putative	N/A	0.664288	0.743426	0.128762
MGMGDENVNSGTEEDKLANK	PBANKA_1202100	MKT1 domain-containing protein, putative	N/A	0.662004	0.0112078	1.95048
KDNFVHLFSFNDPK	PBANKA_1015800	conserved Plasmodium protein, unknown function	N/A	0.662004	0.577825	0.238203
KNSSNSSLK	PBANKA_1131500	conserved Plasmodium protein, unknown function	N/A	0.662004	0.596396	0.224466
GHVSAGHGR	PBANKA_1117500	ribosomal protein L27a, putative	N/A	0.662004	0.903812	0.043922
KIESIENK	PBANKA_1416400	nucleolar complex protein 4, putative	NOC4	0.659723	0.297543	0.52645
MNSNNMSDGNMNR	PBANKA_1426200	CCR4-associated factor 1, putative	CAF1	0.659723	0.758557	0.120012
DSMGVNIEQSPHLEYNETENMNDFNQYYIGK	PBANKA_1024900	DNA replication licensing factor MCM2, putative	MCM2	0.657445	0.121889	0.914035
IPLYSQKSNESVK	PBANKA_1228500	sentrin-specific protease 2, putative	SENP2	0.657445	0.145617	0.836789
TQKYGSLENAEK	PBANKA_1039000	radial spoke protein 3, putative	N/A	0.657445	0.896	0.0476918
KVDNSPLISK	PBANKA_0715300	conserved Plasmodium protein, unknown function	N/A	0.655172	0.00460234	2.33702
IYTYKSLVK	PBANKA_0413500	STONES protein	STONES	0.655172	0.147515	0.831164
SNISLDR	PBANKA_1029600	conserved Plasmodium protein, unknown function	N/A	0.655172	0.161172	0.792711
KDEIPTLYSPIEK	PBANKA_0811800	actin-like protein, putative	ALP5a	0.655172	0.164352	0.784225
KSNENNSPYHGK	PBANKA_1029600	conserved Plasmodium protein, unknown function	N/A	0.655172	0.186135	0.730172
SVDTEENKNSK	PBANKA_0917500	structural maintenance of chromosomes protein 1, putative	SMC1	0.655172	0.19639	0.706881
QYHSPNENDNTHQDSTTDDEER	PBANKA_0613700	RNA-binding protein, putative	N/A	0.655172	0.335955	0.473719
INTASSPHLEGEIYIRPESSK	PBANKA_0105900	uroporphyrinogen III decarboxylase	UROD	0.655172	0.990675	0.0040687
SLNSNQFIEGLLNR	PBANKA_1009500	glutamate synthase [NADH], putative	N/A	0.652901	0.015229	1.81733
CFDNNIKPEPGSPKAELEQDTSEK	PBANKA_0210100	vacuolar protein sorting-associated protein VTA1, putative	N/A	0.652901	0.160821	0.793657
LFDSDHYMSSK	PBANKA_1431400	conserved Plasmodium protein, unknown function	N/A	0.650635	0.00337952	2.47115
GYSTITK	PBANKA_1000700	regulator of chromosome condensation, putative	N/A	0.650635	0.0170016	1.76951
KSNENNSPYHGK	PBANKA_1029600	conserved Plasmodium protein, unknown function	N/A	0.650635	0.143289	0.843787
TQDTSNMYKHEVLSSDMNTK	PBANKA_1115200	gamete egress protein GEP	GEP	0.650635	0.364857	0.437877
SETQSDKVK	PBANKA_1403300	NLI interacting factor-like phosphatase	NIF1	0.650635	0.459063	0.338128
QTYGSIVR	PBANKA_0418300	protein RER1, putative	RER1	0.650635	0.508682	0.293554
IISKTDYSNYDETSK	PBANKA_1017900	phosphoenolpyruvate carboxylase	PEPC	0.650635	0.562047	0.250228
SNHMSGENR	PBANKA_1454200	conserved Plasmodium protein, unknown function	N/A	0.650635	0.907343	0.0422283
QELQEEQIYLPETFTLNSQNDQK	PBANKA_0418200	ras-related protein RAB7, putative	RAB7	0.648372	0.0376453	1.42429
SSFPGFYNSYKYK	PBANKA_1115200	gamete egress protein GEP	GEP	0.648372	0.0938666	1.02749
SMTSNELK	PBANKA_1115200	gamete egress protein GEP	GEP	0.648372	0.285301	0.544697
APSSEDSYK	PBANKA_0707100	inner membrane complex protein 1i	IMC1i	0.646112	0.15468	0.810565
ENIYSGDDKDQAYR	PBANKA_1202700	RNA-binding protein, putative	N/A	0.646112	0.222859	0.65197
NISYSNDNTK	PBANKA_0906900	DnaJ domain-containing protein, putative	N/A	0.646112	0.565713	0.247403
RATLVQSR	PBANKA_0926600	protein GCN20, putative	GCN20	0.646112	0.983907	0.00704586
TSQHEQISPK	PBANKA_0810600	exoribonuclease, putative	N/A	0.643856	0.490233	0.309598
YNNSSNSR	PBANKA_1210200	PRE-binding protein, putative	PREBP	0.643856	0.995611	0.00191032
NRQSVIEQFEK	PBANKA_1011700	conserved Plasmodium protein, unknown function	N/A	0.641604	0.0083905	2.07621
LMNFPTSR	PBANKA_1019000	conserved Plasmodium protein, unknown function	N/A	0.641604	0.31723	0.498626
SNNRSVEQSPSSNSK	PBANKA_1202700	RNA-binding protein, putative	N/A	0.639355	0.763097	0.11742
KFSNLLLK	PBANKA_0705100	protein KRI1, putative	KRI1	0.639355	0.969484	0.0134595
SYSHRNTGTNIEPNTTEEDASNNDR	PBANKA_0704100	ubiquitin conjugation factor E4 B, putative	UBE4B	0.639355	0.969993	0.0132315
NSENSPIDAR	PBANKA_0507900	conserved Plasmodium protein, unknown function	N/A	0.637109	0.115955	0.935709
NVFVLNDTPISGNEYKK	PBANKA_0506100	PHAX domain-containing protein, putative	N/A	0.634867	0.00118147	2.92758
DNTNDEASNVISSYNNLPSLGNIKR	PBANKA_0703500	conserved Plasmodium protein, unknown function	N/A	0.634867	0.00435179	2.36133
KGSLSSPSNSLR	PBANKA_1231500	ubiquitin carboxyl-terminal hydrolase 2, putative	N/A	0.634867	0.0257595	1.58906
YMNLNLDNSDKNIK	PBANKA_0104400	nucleoside diphosphate kinase, putative	N/A	0.634867	0.0341378	1.46676
NNHNISNDNISENK	PBANKA_1320100	conserved Plasmodium protein, unknown function	UIS25	0.632629	0.0196406	1.70684
FKSPEIIR	PBANKA_0606900	amino acid transporter, putative	N/A	0.632629	0.0520151	1.28387
TYNSDNEYCDK	PBANKA_0942600	conserved Plasmodium protein, unknown function	N/A	0.630394	0.999872	5.58e-05
SYASDSTFTDVHTYDR	PBANKA_1351300	conserved Plasmodium protein, unknown function	N/A	0.630394	0.00419791	2.37697
SINFDISLFNQSLDNIHK	PBANKA_0912200	signal recognition particle subunit SRP72, putative	SRP72	0.630394	0.00902774	2.04442
SYSLNDNQENVEPYNLK	PBANKA_1458700	conserved Plasmodium protein, unknown function	N/A	0.630394	0.0102794	1.98803
GLSIDNSLLFR	PBANKA_1229600	conserved Plasmodium protein, unknown function	N/A	0.630394	0.0264867	1.57697
GNSNKYVR	PBANKA_1214700	conserved Plasmodium protein, unknown function	N/A	0.630394	0.0379286	1.42103
TSFYNFLNK	PBANKA_1136700	guanylyl cyclase beta	GCbeta	0.630394	0.0814378	1.08917
SMSNLDLLVDTYEKEK	PBANKA_1033800	conserved protein, unknown function	N/A	0.630394	0.138287	0.859219
QASILSFFK	PBANKA_1105100	DNA mismatch repair protein MSH6, putative	MSH6	0.630394	0.305631	0.514802
NNEEKQNSTPNSEIDDYINDK	PBANKA_0408400	phosphoglycerate mutase, putative	N/A	0.630394	0.448099	0.348626
SKSLDSYFLNDQK	PBANKA_1228500	sentrin-specific protease 2, putative	SENP2	0.628162	0.00664687	2.17738
KIEYDSNENIK	PBANKA_1136700	guanylyl cyclase beta	GCbeta	0.628162	0.107925	0.966878
NKSDIELNNNQK	PBANKA_1005400	protein CINCH, putative	CINCH	0.628162	0.171823	0.764918
HASIPYNSECSFLINVPSSIPDINKK	PBANKA_0938900	IWS1-like protein, putative	N/A	0.628162	0.248212	0.605178
TYNLEKINSVPLK	PBANKA_1361600	E1-E2 ATPase, putative	N/A	0.628162	0.964657	0.0156273
NINNIENSPK	PBANKA_0208800	ubiquitin carboxyl-terminal hydrolase 1, putative	UBP1	0.625934	0.00482777	2.31625
DTEVNLPESLNNTVK	PBANKA_0307800	conserved Plasmodium protein, unknown function	N/A	0.625934	0.0160087	1.79564
YKHCGMELNICDMK	PBANKA_1230800	pyridoxal kinase, putative	PDXK	0.625934	0.0227575	1.64288
YLESPHSNQIFMK	PBANKA_0934900	conserved Plasmodium protein, unknown function	N/A	0.625934	0.0239342	1.62098
SANSNINNSGNNSPMFR	PBANKA_1450700	clustered-asparagine-rich protein, putative	CARP	0.625934	0.0473383	1.32479
SDSQNEDIDDNNCKK	PBANKA_0610100	lysine-specific histone demethylase 1, putative	LSD1	0.62371	0.0491712	1.30829
SDSSINENGGAK	PBANKA_0214000	dynein heavy chain, putative	DHC3	0.62371	0.170504	0.768265
INSMVHK	PBANKA_0204500	LCCL domain-containing protein, putative	CCp5	0.62371	0.430183	0.366346
NNVDINNFDKYATSPK	PBANKA_0509700	dynein, putative	N/A	0.62371	0.43407	0.36244
KDNINIPIPSNNSPR	PBANKA_1231600	AP2 domain transcription factor AP2-O2	AP2-O2	0.621488	4.33e-05	4.36325
KLNNFFISNQTPNNK	PBANKA_1454600	nucleoporin NUP269	NUP269	0.621488	0.000925374	3.03368
KQDSMSDQNLSK	PBANKA_1344100	myosin F	MyoF	0.621488	0.00553525	2.25686
TKIESIENNDIIASGK	PBANKA_1035700	WD repeat-containing protein 65, putative	WDR65	0.621488	0.0256429	1.59103
CFDNNIKPEPGSPK	PBANKA_0210100	vacuolar protein sorting-associated protein VTA1, putative	N/A	0.621488	0.0844517	1.07339
LESENDINREK	PBANKA_0917500	structural maintenance of chromosomes protein 1, putative	SMC1	0.621488	0.168587	0.773176
AEVLHSEFSNVQKEK	PBANKA_0617000	cell division control protein CDC50A, putative	CDC50A	0.621488	0.178239	0.748996
TSISPTLK	PBANKA_1348700	RING zinc finger protein, putative	N/A	0.619271	0.0459042	1.33815
LIDSISNINDDSNMNKEVENMK	PBANKA_0925400	dynein heavy chain, putative	N/A	0.619271	0.0828371	1.08178
VNDLGSDRVNDLGSDR	PBANKA_0312700	SNF2-like chromatin remodeling ATPase	gSNF2	0.619271	0.110823	0.955369
NTNYENNHSKEK	PBANKA_1306900	serine/threonine protein kinase, putative	SRPK2	0.619271	0.125199	0.902398
SEYSGEENNKNK	PBANKA_1228100	AP2 domain transcription factor AP2-LT, putative	ApiAP2	0.619271	0.97969	0.00891111
RYNSSTR	PBANKA_0921600	alternative splicing factor SR-MG	SR-MG	0.617056	0.830503	0.0806588
SKDYDAMDPNTHFVQCPEGELQK	PBANKA_1138200	RuvB-like helicase 3, putative	RUVB3	0.614845	0.00584322	2.23335
NYLSGIDINMNNNVLLR	PBANKA_0823000	ubiquitin-like protein, putative	N/A	0.614845	0.0290735	1.5365
NLPGMNMQSPK	PBANKA_1439200	polyadenylate-binding protein 1, putative	PABP1	0.614845	0.0398287	1.3998
IDSLDPALIRPGR	PBANKA_1206600	26S protease regulatory subunit 4, putative	N/A	0.614845	0.073125	1.13593
SFSINGNLYNLCNEK	PBANKA_1202100	MKT1 domain-containing protein, putative	N/A	0.614845	0.377998	0.42251
NYEVNSPSKMQNADVK	PBANKA_0606300	conserved Plasmodium protein, unknown function	N/A	0.612637	0.0363101	1.43997
TFSSAPDPVSVITK	PBANKA_0304500	conserved Plasmodium protein, unknown function	N/A	0.612637	0.155544	0.808147
KIDADFEYLMSQCCGTK	PBANKA_0827100	protein kinase, putative	N/A	0.612637	0.38581	0.413627
LQTLKSFNDLNNSDYFENK	PBANKA_1425400	proteasome activator complex subunit 4, putative	N/A	0.612637	0.432242	0.364273
ALNIDDDNMSFR	PBANKA_0307100	conserved Plasmodium protein, unknown function	N/A	0.610433	0.0014928	2.826
GKGEDENNSGSFSYK	PBANKA_0802300	HECT-type E3 ubiquitin ligase UT, putative	N/A	0.610433	0.0062787	2.20213
SKDDDSEEVESGSEVEASEESASAPDSK	PBANKA_1244400	conserved Plasmodium protein, unknown function	N/A	0.610433	0.0496344	1.30422
GEGDEENNSDTNK	PBANKA_1142500	signal recognition particle receptor subunit alpha, putative	N/A	0.610433	0.0926319	1.03324
IIDYSSGDEQEYSK	PBANKA_0517300	WD repeat-containing protein 70, putative	WDR70	0.610433	0.371274	0.430305
NKSDEENEDNNSR	PBANKA_0907700	apical polar ring protein APR1, putative	36982	0.610433	0.386408	0.412954
SSINTLNTSPIYNNK	PBANKA_0521500	conserved Plasmodium protein, unknown function	N/A	0.608232	0.0337033	1.47233
TAQELFDMGNLEFKESK	PBANKA_0604300	tetratricopeptide repeat protein, putative	TRP1	0.608232	0.0654519	1.18408
YIRGNSNK	PBANKA_1214700	conserved Plasmodium protein, unknown function	N/A	0.608232	0.0948286	1.02306
QYSMENGNLK	PBANKA_1214700	conserved Plasmodium protein, unknown function	N/A	0.608232	0.177335	0.751205
YSDSKYNIHQMK	PBANKA_1233500	mRNA-binding protein PUF1	PUF1	0.608232	0.275305	0.560185
TVSGSVNER	PBANKA_1329200	dynein beta chain, putative	N/A	0.608232	0.321822	0.492384
GIESETELPSDLLSK	PBANKA_0943100	CCR4-NOT transcription complex subunit NOT1-G, putative	NOT1-G	0.608232	0.327936	0.484211
GLNNSLQLK	PBANKA_0620800	conserved protein, unknown function	N/A	0.608232	0.614159	0.211719
NLGSNLVSGSHFNTEGNISFEADQNK	PBANKA_1009500	glutamate synthase [NADH], putative	N/A	0.606035	0.000202223	3.69417
KGFIDFVTAVANSNDYENR	PBANKA_0214000	dynein heavy chain, putative	DHC3	0.606035	0.0141703	1.84862
SSDLGEGK	PBANKA_1461800	26S protease regulatory subunit 8, putative	RPT6	0.606035	0.0147508	1.83119
KGYSFLESYK	PBANKA_1304400	allantoicase, putative	N/A	0.606035	0.131073	0.882487
SIYGSRDYSTFNNTEDDVQK	PBANKA_1020900	ERAD-associated E3 ubiquitin-protein ligase HRD1, putative	HRD1	0.606035	0.204358	0.689609
YSAHSDHTNTK	PBANKA_1362000	glutamate--tRNA ligase, putative	GluRS	0.606035	0.614746	0.211305
FHLSVTDLQHLDPSK	PBANKA_1458800	kinesin-15	N/A	0.606035	0.829528	0.0811692
RHSIQFEK	PBANKA_0207500	cyclin-dependent kinases regulatory subunit, putative	N/A	0.603841	0.863657	0.0636587
SLLGNSPNNSSNIFK	PBANKA_0417900	nucleoporin NUP138	NUP138	0.60165	0.00989928	2.0044
ANALTPVEGVR	PBANKA_1205900	AP2 domain transcription factor AP2-I, putative	ApiAP2	0.60165	0.397077	0.401125
NNSSFDLLYDCK	PBANKA_1229300	conserved Plasmodium protein, unknown function	N/A	0.599462	0.0070049	2.1546
IIESQVANSGDDDEKK	PBANKA_1228300	lysine-specific histone demethylase, putative	LSD2	0.599462	0.0300181	1.52262
RYSDGDCK	PBANKA_1228400	mannose-6-phosphate isomerase, putative	N/A	0.599462	0.0548092	1.26115
FIKNPSFELIFDK	PBANKA_0105800	RING zinc finger protein, putative	N/A	0.599462	0.132171	0.878862
FFGSSNTISK	PBANKA_0929100	acyl-CoA-binding protein, putative	N/A	0.599462	0.191166	0.718589
LKNSEEATETAN	PBANKA_1016300	proliferation-associated protein 2g4, putative	N/A	0.597278	0.0474004	1.32422
SKCSENDMEEDHGCDK	PBANKA_0802300	HECT-type E3 ubiquitin ligase UT, putative	N/A	0.597278	0.165062	0.782353
IEEDVESVENEEVVESVENEKEYR	PBANKA_1451800	conserved Plasmodium protein, unknown function	N/A	0.597278	0.178929	0.747319
DFHGNDNYYIERDNSDGFTK	PBANKA_1007200	replication protein A1, large subunit, putative	RPA1	0.597278	0.260459	0.584261
RGDTINEELK	PBANKA_1441200	regulator of MON1-CCZ1 complex, putative	N/A	0.597278	0.301893	0.520147
IIGGNTTPLTTSGYCK	PBANKA_1226100	conserved Plasmodium protein, unknown function	N/A	0.595097	0.0690542	1.16081
REGSDYNESDDDDR	PBANKA_1232200	FACT complex subunit SPT16	FACT-L	0.595097	0.118695	0.925569
QVSDLNTLDSLEKK	PBANKA_1018900	vacuolar ER assembly factor VMA12, putative	N/A	0.595097	0.466683	0.330978
LSSFENNFKNELK	PBANKA_1330300	conserved Plasmodium protein, unknown function	N/A	0.595097	0.751281	0.124198
SDYYSPR	PBANKA_0506600	serine/arginine-rich splicing factor 4, putative	SRSF4	0.595097	0.974888	0.0110452
QLGVIHKNSGNLYDPLCK	PBANKA_1015300	rRNA (adenosine-2'-O-)-methyltransferase, putative	N/A	0.592919	0.0500876	1.30027
ESHYSNTDDNSTK	PBANKA_0705600	conserved Plasmodium protein, unknown function	N/A	0.592919	0.923764	0.0344389
YIEYSPNSR	PBANKA_1329700	26S proteasome regulatory subunit RPN2, putative	RPN2	0.590745	0.0494245	1.30606
TQIQNSPK	PBANKA_0903200	conserved Plasmodium protein, unknown function	N/A	0.590745	0.413954	0.383048
MADSDIQIQFQEYSNK	PBANKA_1438000	cAMP-dependent protein kinase regulatory subunit, putative	PKAr	0.588574	0.00231181	2.63605
ELSNELNESYNK	PBANKA_0416100	dynein heavy chain, putative	MG1	0.588574	0.0410208	1.387
ANNFSQLISELK	PBANKA_1443000	NIMA related kinase 1, putative	NEK1	0.588574	0.0513081	1.28981
NSNDQKNEENDIVLNLENSDSCCFSK	PBANKA_1422100	drug/metabolite transporter DMT1, putative	DMT1	0.588574	0.0717694	1.14406
STTNYKLSHANLK	PBANKA_1320100	conserved Plasmodium protein, unknown function	UIS25	0.588574	0.199571	0.699902
MVSFSNHTSQENISIDESR	PBANKA_1115300	glideosome-associated protein 40, putative	GAP40	0.588574	0.238666	0.62221
QNSTPNSEIDDYINDKCNNEETCTK	PBANKA_0408400	phosphoglycerate mutase, putative	N/A	0.588574	0.284406	0.546061
TRISLIDTEIK	PBANKA_0917900	26S protease regulatory subunit 6A, putative	RPT5	0.588574	0.371644	0.429873
RNSNCTVK	PBANKA_0923700	ethanolamine kinase, putative	EK	0.588574	0.800515	0.0966304
NNSAGMSNR	PBANKA_0110100	conserved Plasmodium protein, unknown function	N/A	0.588574	0.926677	0.0330715
IVAYISSEHIR	PBANKA_0606600	conserved Plasmodium protein, unknown function	N/A	0.586406	0.0986065	1.00609
QDDEYKNEDDSSNEGYVNINNVHIK	PBANKA_1003400	amino acid decarboxylase AAD, putative	AAD	0.586406	0.276871	0.557722
IHDSDDENER	PBANKA_1459700	pre-mRNA-splicing factor CWC26, putative	BUD13	0.584241	0.999833	7.25e-05
VKVPQPETAIVSGPQPK	PBANKA_1231000	40S ribosomal protein S11, putative	RPS11	0.584241	0.0293188	1.53285
TPAYGDSSVRSGAGK	PBANKA_1449700	conserved protein, unknown function	N/A	0.584241	0.138883	0.857351
YLLSDSNMFNDNGEIIPINK	PBANKA_0916400	ubiquitin-like protein, putative	N/A	0.584241	0.441544	0.355026
DGNMNSGDNDK	PBANKA_1109000	RNA polymerase I, putative	N/A	0.584241	0.504819	0.296864
REFTNENNNQNNIIK	PBANKA_1411300	eukaryotic translation initation factor 4 gamma, putative	EIF4G	0.58208	0.0376868	1.42381
TMSTNISDPISK	PBANKA_0919900	ATP-dependent 6-phosphofructokinase, putative	PFK11	0.579922	0.093749	1.02803
QTNDKINSVQNCQK	PBANKA_0404300	P-loop containing nucleoside triphosphate hydrolase, putative	N/A	0.577767	0.0170094	1.76931
IREESLNFK	PBANKA_1144100	ABC transporter E family member 1, putative	ABCE1	0.577767	0.0354269	1.45067
YHSHNNHIDEYIDGMGIHDK	PBANKA_0401100	serine/threonine protein kinase, putative	SRPK1	0.575615	0.000857106	3.06697
SYRYSEPINHEYLR	PBANKA_0823000	ubiquitin-like protein, putative	N/A	0.575615	0.0217973	1.6616
FNKDILSNEHILNVEEYLNK	PBANKA_1023800	conserved Plasmodium protein, unknown function	N/A	0.575615	0.351242	0.454394
NISRSR	PBANKA_1122000	nuclear polyadenylated RNA-binding protein NAB2	NAB2	0.575615	0.427197	0.369372
KHESDNDSHYENCSSNSNR	PBANKA_0108200	protein KIC6, putative	N/A	0.575615	0.696274	0.15722
EYNIPSPIVK	PBANKA_1039000	radial spoke protein 3, putative	N/A	0.573467	0.0165989	1.77992
ENIYEHSVASFENSDMDNDFYLYQNVTPLPK	PBANKA_1102900	cell division control protein 6, putative	CDC6	0.573467	0.302883	0.518725
NITSRNESINNDNMK	PBANKA_1320100	conserved Plasmodium protein, unknown function	UIS25	0.571322	0.420021	0.376728
VQLSYNDRDNNNNNSSGSR	PBANKA_1202600	RING finger E3 ubiquitin-protein ligase, putative	N/A	0.56918	0.00941616	2.02613
KNSLSIHNFK	PBANKA_1237100	conserved Plasmodium protein, unknown function	N/A	0.56918	0.0481413	1.31748
SGHLGCPYTITR	PBANKA_1317500	glucose-6-phosphate dehydrogenase-6-phosphogluconolactonase, putative	GluPho	0.56918	0.0522584	1.28184
TVNNNLINLNSEKQQK	PBANKA_0308000	ras-related protein Rab-5A, putative	RAB5a	0.56918	0.198004	0.703326
SLSTVELLK	PBANKA_1236600	conserved Plasmodium protein, unknown function	N/A	0.56918	0.254571	0.59419
HISYDSGKK	PBANKA_0506100	PHAX domain-containing protein, putative	N/A	0.56918	0.276787	0.557855
LLLGDILADDSTKNSK	PBANKA_0605700	pre-rRNA-processing protein ESF1, putative	N/A	0.56918	0.284153	0.546447
NAEIENLNEQILSDNTNENLKNNSNDTDCENENIK	PBANKA_1115200	gamete egress protein GEP	GEP	0.56918	0.286657	0.542638
HMASNSNYNSNTFSPSHRK	PBANKA_1210200	PRE-binding protein, putative	PREBP	0.56918	0.299735	0.523262
KELSYSFEQFR	PBANKA_1014400	acid phosphatase, putative	N/A	0.56918	0.327097	0.485324
MVSFSNHTSQENISIDESR	PBANKA_1115300	glideosome-associated protein 40, putative	GAP40	0.56918	0.641103	0.193073
NYEVNSPSKMQNADVK	PBANKA_0606300	conserved Plasmodium protein, unknown function	N/A	0.567041	0.0469873	1.32802
TYEDNCYTNSLSTTK	PBANKA_0607900	cGMP-specific 3',5'-cyclic phosphodiesterase alpha, putative	PDEalpha	0.567041	0.0492402	1.30768
NMNDMLGDDNITPK	PBANKA_1450700	clustered-asparagine-rich protein, putative	CARP	0.567041	0.0891634	1.04981
STSVSGSERR	PBANKA_1200800	transformer-2 protein homolog beta, putative	TRA2B	0.567041	0.607832	0.216216
TDSVMNIEK	PBANKA_1003400	amino acid decarboxylase AAD, putative	AAD	0.567041	0.795096	0.0995802
KNSIDDTVGMINK	PBANKA_0311600	conserved Plasmodium protein, unknown function	N/A	0.564905	0.0025182	2.59891
AHCYYYNSR	PBANKA_0210600	ubiquitin carboxyl-terminal hydrolase, putative	N/A	0.564905	0.157342	0.803155
SPSYANK	PBANKA_1214700	conserved Plasmodium protein, unknown function	N/A	0.564905	0.243953	0.612694
SLSISNSNENDLK	PBANKA_0417300	AP-4 complex subunit epsilon, putative	N/A	0.564905	0.374984	0.425987
VIKGASLDYK	PBANKA_1029400	conserved Plasmodium protein, unknown function	N/A	0.564905	0.998865	0.000493304
GNTYTYFQNIDENMSNTDTLNNESSSMDNK	PBANKA_1223800	V-type proton ATPase subunit a, putative	N/A	0.562772	0.00606802	2.21695
SITPLIYIDPTIK	PBANKA_0936000	endonuclease/exonuclease/phosphatase family protein, putative	N/A	0.562772	0.0427301	1.36927
INNDSFEDKQAANNIGNK	PBANKA_1033800	conserved protein, unknown function	N/A	0.562772	0.0657422	1.18216
GSLSSPSNSLR	PBANKA_1231500	ubiquitin carboxyl-terminal hydrolase 2, putative	N/A	0.562772	0.746362	0.127051
IKSEVLQFFMQNK	PBANKA_0804700	conserved Plasmodium protein, unknown function	N/A	0.560643	0.017409	1.75923
NMGNDKSSPK	PBANKA_1003400	amino acid decarboxylase AAD, putative	AAD	0.560643	0.0280695	1.55176
EATNILTAELKH	PBANKA_1215600	40S ribosomal protein S3A, putative	RPS3A	0.560643	0.0298683	1.52479
VPSKCFSSNLYSPYK	PBANKA_1359700	6-cysteine protein P47	P47	0.560643	0.0784955	1.10516
YYGNNHNSNNNLSPSVNAHNNNTSR	PBANKA_1411300	eukaryotic translation initation factor 4 gamma, putative	EIF4G	0.560643	0.201916	0.69483
TNSSLFFSNNDNMSNNNESK	PBANKA_1457800	ADP-ribosylation factor GTPase-activating protein 1, putative	ARFGAP1	0.560643	0.477136	0.321357
SNPNNSGTNNNKK	PBANKA_0605300	eukaryotic translation initiation factor 5, putative	EIF5	0.560643	0.891591	0.0498344
IIESEENPEQSEKPHESDTPSEPDVEVEAPVEPAESK	PBANKA_1452500	conserved Plasmodium protein, unknown function	N/A	0.558517	0.999959	1.79e-05
TMSTNISDPISK	PBANKA_0919900	ATP-dependent 6-phosphofructokinase, putative	PFK11	0.558517	0.04069	1.39051
KLSDVEEDDESIDNNEHIYVPK	PBANKA_1304400	allantoicase, putative	N/A	0.558517	0.153087	0.815062
AKSGEIIFPAK	PBANKA_1028000	ubiquitin carboxyl-terminal hydrolase, putative	N/A	0.558517	0.153446	0.814046
YMGTTPEIENLRPKSPPR	PBANKA_1450100	N6-adenosine-methyltransferase, putative	N/A	0.558517	0.704915	0.151864
DTLNFVYSSINK	PBANKA_0943100	CCR4-NOT transcription complex subunit NOT1-G, putative	NOT1-G	0.556393	0.0161609	1.79153
TLALSLSNK	PBANKA_0416100	dynein heavy chain, putative	MG1	0.556393	0.192281	0.716063
SLNHHLSR	PBANKA_1339300	cyclin-like protein, putative	N/A	0.556393	0.301546	0.520646
QKSNISLDR	PBANKA_1029600	conserved Plasmodium protein, unknown function	N/A	0.556393	0.44876	0.347986
YKEIEQGNTSN	PBANKA_0401700	CLP1 P-loop domain-containing protein, putative	N/A	0.554273	0.999882	5.11e-05
MLDVDTFGIAAAHYR	PBANKA_1301300	trailer hitch homolog	CITH	0.554273	0.0218807	1.65994
EMISPPAYKPLYEVIR	PBANKA_0720000	conserved Plasmodium protein, unknown function	N/A	0.554273	0.0283175	1.54794
SESKQISSLLAEK	PBANKA_0927200	conserved protein, unknown function	N/A	0.554273	0.407538	0.389832
KESDYIK	PBANKA_1124300	conserved Plasmodium protein, unknown function	N/A	0.552156	0.0985577	1.00631
DIQSADIYSHKYESDNQSK	PBANKA_1225900	conserved Plasmodium protein, unknown function	N/A	0.552156	0.157381	0.803047
NQFSRNSFDNTSYIK	PBANKA_1454600	nucleoporin NUP269	NUP269	0.552156	0.751417	0.124119
GATFPETHDDR	PBANKA_1362100	tyrosine kinase-like protein, putative	TKL3	0.550043	0.0356208	1.4483
KELNETLEIYR	PBANKA_0806700	conserved Plasmodium protein, unknown function	0806700	0.550043	0.0708712	1.14953
VYSCGEIFDNNKK	PBANKA_0703800	conserved Plasmodium protein, unknown function	N/A	0.550043	0.110158	0.957984
TQNESPSNFEDIHSHENPNLSSK	PBANKA_1330300	conserved Plasmodium protein, unknown function	N/A	0.550043	0.262026	0.581655
SDSNSYSQHK	PBANKA_1237100	conserved Plasmodium protein, unknown function	N/A	0.550043	0.341791	0.46624
SNSNDYISK	PBANKA_0804400	conserved Plasmodium protein, unknown function	N/A	0.550043	0.633417	0.19831
VNNAYYNAIATSVKR	PBANKA_1106700	60S ribosomal protein L4, putative	RPL4	0.550043	0.999761	0.000103681
KGNSTDINMNNTTNVYLASEEK	PBANKA_0416100	dynein heavy chain, putative	MG1	0.547932	0.0131775	1.88017
YNSGFSGNLVMEAMK	PBANKA_0512700	conserved Plasmodium protein, unknown function	N/A	0.547932	0.0558069	1.25331
SNEYTNNTYGSNSGLDISR	PBANKA_1237100	conserved Plasmodium protein, unknown function	N/A	0.547932	0.0655311	1.18355
LSISSHYSYK	PBANKA_1311700	multidrug resistance protein 2, putative	MDR2	0.547932	0.227674	0.642687
INQIEVSIGAPAENNALYEYHQDAYENTNR	PBANKA_0719700	conserved Plasmodium protein, unknown function	N/A	0.547932	0.302763	0.518897
KISESGK	PBANKA_1014400	acid phosphatase, putative	N/A	0.547932	0.95049	0.0220524
LTDMCTPTK	PBANKA_0607400	protein phosphatase PPM11, putative	PPM11	0.545824	0.0271073	1.56691
QCMVFEAMSPSEQK	PBANKA_0610200	DNA replication licensing factor MCM5, putative	MCM5	0.545824	0.0751617	1.124
KFSINELDNIK	PBANKA_0404000	protein dopey homolog, putative	N/A	0.545824	0.13744	0.861886
LISHAGSLVNLAK	PBANKA_0929600	nucleolar protein 56, putative	NOP56	0.545824	0.355592	0.449048
SFNFALK	PBANKA_0406400	zinc finger protein, putative	N/A	0.545824	0.449489	0.347281
DKTLDEAYGSLEQSVK	PBANKA_1305700	vacuolar protein sorting-associated protein 60, putative	VPS60	0.545824	0.597932	0.223348
NSEDIYSDEHDDNYKQNK	PBANKA_1233300	ATP-dependent RNA helicase DDX23, putative	DDX23	0.545824	0.696131	0.157309
SNSFSCYENK	PBANKA_0521300	zinc finger protein, putative	N/A	0.545824	0.741446	0.12992
GLCNIDREDSIANSHGK	PBANKA_1125900	ankyrin-repeat protein, putative	N/A	0.545824	0.751634	0.123993
GTSSEQTPFFVDK	PBANKA_0409100	pre-mRNA splicing factor, putative	N/A	0.54372	0.0134236	1.87213
SNSQNDEER	PBANKA_1014400	acid phosphatase, putative	N/A	0.54372	0.168751	0.772753
IGSERDINAR	PBANKA_1115300	glideosome-associated protein 40, putative	GAP40	0.54372	0.352666	0.452636
NNSNQGQENTNK	PBANKA_0506100	PHAX domain-containing protein, putative	N/A	0.54372	0.582507	0.234699
IQNRNSR	PBANKA_0408000	conserved Plasmodium protein, unknown function	N/A	0.54372	0.641186	0.193016
QTNSPFINPYLK	PBANKA_0204800	secreted ookinete protein, putative	PSOP24	0.541618	0.00254655	2.59405
TVSINLDKK	PBANKA_1118500	conserved Plasmodium protein, unknown function	N/A	0.541618	0.934413	0.0294613
SDEIDQSNSNSFYR	PBANKA_0605400	conserved Plasmodium protein, unknown function	N/A	0.53952	0.0463242	1.33419
TSTEDISQERAENSIQVSMTK	PBANKA_1204400	DNA/RNA-binding protein Alba 3, putative	ALBA3	0.53952	0.28355	0.54737
GDDNNNVNNAEDCSEENEAR	PBANKA_0515900	mRNA-decapping enzyme subunit 1, putative	DCP1	0.53952	0.443865	0.352749
NLSDTPIFPR	PBANKA_0109900	basal complex transmembrane protein 1, putative	BTP1	0.53952	0.456942	0.340139
NEDVNDSQSNSTTK	PBANKA_1407000	conserved Plasmodium protein, unknown function	N/A	0.537424	0.101985	0.991463
RIYSDESESNISR	PBANKA_0506600	serine/arginine-rich splicing factor 4, putative	SRSF4	0.537424	0.197527	0.704372
KPPEFYNLNSISQHYPIK	PBANKA_1136100	quinoxaline resistance protein QRP1, putative	N/A	0.537424	0.218954	0.659646
SNINHESNDGK	PBANKA_1032300	CTP synthase, putative	CTPS	0.537424	0.414657	0.382311
TALSLSESFFK	PBANKA_0824800	polyadenylate-binding protein 2, putative	PABP2	0.535332	0.13553	0.867965
SFNPQNSDESDTQKETEKPIK	PBANKA_1358300	conserved Plasmodium protein, unknown function	N/A	0.535332	0.613064	0.212495
LQNKSEAEEENCECNNTNDCIK	PBANKA_0701700	conserved Plasmodium protein, unknown function	N/A	0.535332	0.819786	0.0862997
MNSNNMSDGNMNR	PBANKA_1426200	CCR4-associated factor 1, putative	CAF1	0.535332	0.903092	0.0442681
EKPPMSPQYDK	PBANKA_1439400	histone chaperone ASF1, putative	ASF1	0.533242	0.0293595	1.53225
YNNNDSDYLVGSFVKR	PBANKA_0604600	conserved protein, unknown function	N/A	0.533242	0.246775	0.607699
NISSNDINNTSKK	PBANKA_0415000	Maf-like protein, putative	N/A	0.533242	0.289769	0.537948
RTISQPLNK	PBANKA_0102300	cation/H+ antiporter	CAX	0.533242	0.396311	0.401964
TGSFEYLFEDQKR	PBANKA_1208000	tubulin--tyrosine ligase, putative	N/A	0.533242	0.455949	0.341084
IKSGESCILA	PBANKA_1451500	conserved Plasmodium protein, unknown function	N/A	0.531156	0.0197207	1.70508
AESLIEEYTK	PBANKA_0906500	60S ribosomal protein L28, putative	N/A	0.531156	0.0277295	1.55706
TLLEGSDKLLTESTYKPSHENK	PBANKA_0607400	protein phosphatase PPM11, putative	PPM11	0.531156	0.423455	0.373193
KTASQNNDEK	PBANKA_1115200	gamete egress protein GEP	GEP	0.531156	0.446606	0.350076
TLQNNTISYDKLEIFK	PBANKA_0314900	SUZ domain-containing protein, putative	N/A	0.531156	0.57584	0.239698
FGSQNNTDSSNNFNNINFKDNK	PBANKA_1411300	eukaryotic translation initation factor 4 gamma, putative	EIF4G	0.531156	0.671988	0.172639
VKSIDLVNR	PBANKA_1137300	conserved Plasmodium protein, unknown function	N/A	0.531156	0.907514	0.0421466
ISYSGECNYIEK	PBANKA_1007700	protein phosphatase PPM1	PPM1	0.529073	0.00123603	2.90797
DINSFENYNFENTK	PBANKA_1031500	conserved Plasmodium protein, unknown function	N/A	0.529073	0.0537868	1.26932
QNSIDETEFPNSK	PBANKA_1360300	DNA/RNA-binding protein Alba 4, putative	ALBA4	0.529073	0.0828683	1.08161
SMSNLDLLVDTYEK	PBANKA_1033800	conserved protein, unknown function	N/A	0.529073	0.0915145	1.03851
TNDVVVNNPFQNIQKGSLEEK	PBANKA_1233300	ATP-dependent RNA helicase DDX23, putative	DDX23	0.529073	0.122674	0.911247
SGIVCDSENYNK	PBANKA_1135400	riboflavin kinase, putative	N/A	0.529073	0.149999	0.823912
SNSYEEKR	PBANKA_0901100	serine/threonine protein kinase, putative	N/A	0.529073	0.168337	0.77382
INISDGDIIK	PBANKA_1033800	conserved protein, unknown function	N/A	0.529073	0.181159	0.741941
NKSSFPGFYNSYK	PBANKA_1115200	gamete egress protein GEP	GEP	0.529073	0.207514	0.682953
CSQDLEHEQR	PBANKA_1435200	female development protein FD4	FD4	0.529073	0.29342	0.53251
NKSNSPSHGQDSR	PBANKA_0205200	conserved Plasmodium protein, unknown function	N/A	0.529073	0.301262	0.521055
AYVQSIEAK	PBANKA_1407600	60S ribosomal protein L24, putative	N/A	0.529073	0.323084	0.490684
IIKLESSNALMK	PBANKA_0922500	kelch domain-containing protein, putative	N/A	0.529073	0.517668	0.285948
YNDTENESPDKSK	PBANKA_1101900	HCNGP-like protein, putative	N/A	0.529073	0.751154	0.124271
SSSQTLR	PBANKA_0522600	erythrocyte membrane-associated antigen, putative	N/A	0.529073	0.836042	0.077772
SYSSNNDDNLIDCNVK	PBANKA_1118200	FPL domain-containing protein, putative	N/A	0.526992	0.0580666	1.23607
GSYATVHTGGFKDFFLKPELLR	PBANKA_0306800	ATP-dependent RNA helicase UAP56, putative	UAP56	0.526992	0.0917933	1.03719
TTCSDIHEREK	PBANKA_0611800	N-acetyltransferase, GNAT family, putative	NAT8	0.526992	0.0935162	1.02911
TYDMNENEISPK	PBANKA_0315400	pre-mRNA-processing protein 45, putative	PRP45	0.526992	0.129539	0.887599
QKNNDNYNISNSIVPNNK	PBANKA_0408400	phosphoglycerate mutase, putative	N/A	0.526992	0.138875	0.857376
INSVPLKSNLDK	PBANKA_1361600	E1-E2 ATPase, putative	N/A	0.526992	0.34967	0.456341
SNNSSEFGR	PBANKA_1434300	conserved Plasmodium protein, unknown function	N/A	0.526992	0.464035	0.33345
LNNLSIMNPSLPR	PBANKA_1141500	SNARE associated Golgi protein, putative	N/A	0.524915	0.010147	1.99366
KLSDVEEDDESIDNNEHIYVPK	PBANKA_1304400	allantoicase, putative	N/A	0.524915	0.0654697	1.18396
RLPSSSEGDQLK	PBANKA_0611600	ribonucleoside-diphosphate reductase large subunit, putative	N/A	0.524915	0.0666889	1.17595
NLTPIVNPGFK	PBANKA_1027900	small nuclear ribonucleoprotein-associated protein B, putative	SMB1	0.524915	0.125412	0.901661
GATFPETHDDRQK	PBANKA_1362100	tyrosine kinase-like protein, putative	TKL3	0.524915	0.22418	0.649402
GSSITEK	PBANKA_0609300	GPI mannosyltransferase 1, putative	PIGM	0.524915	0.323633	0.489948
YNSINVK	PBANKA_0808700	GTPase-activating protein, putative	N/A	0.524915	0.33398	0.476279
IFSLSDLEVNESNK	PBANKA_1430900	SUN domain-containing protein, putative	N/A	0.524915	0.584619	0.233127
GHTSDDENAEKNK	PBANKA_1316800	dynactin subunit 4, putative	N/A	0.522841	0.0110732	1.95573
FSENTEDIVYSVK	PBANKA_1304500	protein SOC3	SOC3	0.522841	0.064654	1.1894
VPQPETAIVSGPQPK	PBANKA_1231000	40S ribosomal protein S11, putative	RPS11	0.522841	0.116423	0.933961
SIDTNNESLENMR	PBANKA_1453300	acyl-CoA synthetase, putative	ACS11	0.522841	0.118829	0.925078
KMPTSEK	PBANKA_1231600	AP2 domain transcription factor AP2-O2	AP2-O2	0.522841	0.223124	0.651453
SGNYNEGNTSFSK	PBANKA_1442000	potassium channel K1	K1	0.522841	0.309454	0.509404
SNIKSNENDPLFDIFK	PBANKA_1033800	conserved protein, unknown function	N/A	0.522841	0.394523	0.403928
EQQSGSLTLSEK	PBANKA_1009500	glutamate synthase [NADH], putative	N/A	0.522841	0.489814	0.309968
SQSMESR	PBANKA_1404400	conserved Plasmodium protein, unknown function	N/A	0.522841	0.898166	0.0466435
NVGSNDNTDNEK	PBANKA_0610100	lysine-specific histone demethylase 1, putative	LSD1	0.520769	0.0849536	1.07082
NSPNYPILRSPTR	PBANKA_0315400	pre-mRNA-processing protein 45, putative	PRP45	0.520769	0.258058	0.588283
DVDMISEIDENEKPTSGIENHQYQSEVTR	PBANKA_1437300	endoplasmin, putative	GRP94	0.520769	0.620098	0.20754
VQNNSSMLNNSPSQSYK	PBANKA_0903600	dynamin-like protein, putative	DYN1	0.520769	0.62692	0.202788
INTDEYQTSTK	PBANKA_1463700	DNA repair protein rhp16, putative	N/A	0.518701	0.00317413	2.49837
SISTEVNENKIPVLTDYVATR	PBANKA_1013300	mitogen-activated protein kinase 1	MAPK1	0.518701	0.0755552	1.12174
GNSIETFNVNK	PBANKA_1306800	Sec7 domain-containing protein ARFGEF, putative	ARFGEF	0.518701	0.121974	0.913732
MDSKNYDILK	PBANKA_1316800	dynactin subunit 4, putative	N/A	0.518701	0.175557	0.755582
KINDGDNSNEQSK	PBANKA_1337600	BRCT domain-containing protein, putative	N/A	0.518701	0.178253	0.748963
NSGSNRSFGVLGCSINNSVSSR	PBANKA_1319200	AP-1 complex subunit gamma, putative	N/A	0.518701	0.438258	0.35827
MVNSQRR	PBANKA_1244200	conserved Plasmodium protein, unknown function	N/A	0.518701	0.61525	0.210949
TQDTSNMYK	PBANKA_1115200	gamete egress protein GEP	GEP	0.518701	0.688237	0.162262
EQASNENIDTKK	PBANKA_1420100	conserved Plasmodium protein, unknown function	N/A	0.516636	0.0105943	1.97493
LESSNALMKHDSI	PBANKA_0922500	kelch domain-containing protein, putative	N/A	0.516636	0.281885	0.549928
NSESPSFSER	PBANKA_1320100	conserved Plasmodium protein, unknown function	UIS25	0.516636	0.932292	0.030448
INSDNNMSNKQNK	PBANKA_0408400	phosphoglycerate mutase, putative	N/A	0.514573	0.00274182	2.56196
NFGFVTFNSSADAENAMNK	PBANKA_1200800	transformer-2 protein homolog beta, putative	TRA2B	0.514573	0.0127885	1.89318
TNSPNESFEQNATEQNKYNQADVENK	PBANKA_0312100	WD repeat-containing protein, putative	N/A	0.514573	0.0899981	1.04577
KGSIVSNSEK	PBANKA_1226100	conserved Plasmodium protein, unknown function	N/A	0.514573	0.26029	0.584543
TLSLDSEHTK	PBANKA_1011700	conserved Plasmodium protein, unknown function	N/A	0.514573	0.287817	0.540883
LASDDDIMSIEK	PBANKA_1011100	conserved Plasmodium protein, unknown function	N/A	0.512514	0.00549042	2.26039
SIEHSILSFSEDYDHK	PBANKA_0607400	protein phosphatase PPM11, putative	PPM11	0.512514	0.0388624	1.41047
KNSLEFDR	PBANKA_1448600	conserved Plasmodium protein, unknown function	N/A	0.512514	0.0724562	1.13992
GTESNVHSFEQLISTDNTNNNNETKNELR	PBANKA_1228300	lysine-specific histone demethylase, putative	LSD2	0.512514	0.147217	0.832041
SLELENVK	PBANKA_0918300	major facilitator superfamily-related transporter, putative	MFR5	0.512514	0.147816	0.830279
MNSDDFNTPSSK	PBANKA_0908800	conserved Plasmodium protein, unknown function	N/A	0.512514	0.229428	0.639353
NKSFYDFPK	PBANKA_1354700	GPI mannosyltransferase 3, putative	GPI10	0.512514	0.681172	0.166743
EKNENICTPTLQEGVK	PBANKA_1440100	DNA-binding protein, putative	N/A	0.510457	0.108593	0.964198
TASQEIPMNHQNQIK	PBANKA_1104700	trafficking protein particle complex subunit 8, putative	TRS85	0.510457	0.220904	0.655796
GISLQNLDDSNELDKK	PBANKA_1004500	conserved Plasmodium protein, unknown function	N/A	0.510457	0.371538	0.429997
SESSNSLSDDR	PBANKA_0506600	serine/arginine-rich splicing factor 4, putative	SRSF4	0.510457	0.770332	0.113322
DILSNINIQK	PBANKA_1102900	cell division control protein 6, putative	CDC6	0.510457	0.903048	0.0442893
TEIHEGSKNCQNANPNYTEISEK	PBANKA_0925400	dynein heavy chain, putative	N/A	0.508403	0.0381028	1.41904
SPTASPR	PBANKA_1415600	DNA replication licensing factor MCM4, putative	MCM4	0.508403	0.0625856	1.20353
TNNQTPTTNMGSRR	PBANKA_0516300	DER1-like protein, putative	N/A	0.508403	0.159088	0.798363
SKSSGSLPLEGELSEIAGPR	PBANKA_1007200	replication protein A1, large subunit, putative	RPA1	0.508403	0.176093	0.754259
GHTSDDENAEK	PBANKA_1316800	dynactin subunit 4, putative	N/A	0.508403	0.177968	0.749658
LNDRLNSLK	PBANKA_0204500	LCCL domain-containing protein, putative	CCp5	0.508403	0.237478	0.624377
NQVLSNTGSGKQEPK	PBANKA_0416100	dynein heavy chain, putative	MG1	0.508403	0.289472	0.538393
KLSNYNQYNENK	PBANKA_1115200	gamete egress protein GEP	GEP	0.508403	0.436438	0.360078
TYMSQYNDESLSVK	PBANKA_0703500	conserved Plasmodium protein, unknown function	N/A	0.508403	0.461235	0.336078
INIFTNQSSLLNSSLDASTK	PBANKA_1327700	conserved Plasmodium protein, unknown function	N/A	0.508403	0.568611	0.245185
NVFNENESPKDK	PBANKA_0605500	conserved Plasmodium protein, unknown function	N/A	0.508403	0.668075	0.175175
NINSKDAYPFK	PBANKA_1359300	VPS13 domain-containing protein, putative	N/A	0.506353	0.0544044	1.26437
SNSRYGSYSR	PBANKA_1103000	serine/arginine-rich splicing factor 12, putative	SRSF12	0.506353	0.0916052	1.03808
KHLNSLDGNTR	PBANKA_1348300	U3 small nucleolar RNA-associated protein 4, putative	UTP4	0.506353	0.583752	0.233772
MTELRPPTPPR	PBANKA_1329500	protein phosphatase containing kelch-like domains	PPKL	0.504305	0.0701459	1.154
RSQSYMLYQNVK	PBANKA_0303900	pantothenate transporter	PAT	0.504305	0.0935537	1.02894
TEIEKTPTTEIEK	PBANKA_0711200	ubiquitin-like protein, putative	N/A	0.504305	0.198716	0.701766
KSESETYSYNINLYK	PBANKA_0606900	amino acid transporter, putative	N/A	0.50226	0.0166759	1.77791
KIDLNDSYDTHR	PBANKA_0712800	U4/U6.U5 small nuclear ribonucleoprotein, putative	SNRNP27	0.50226	0.689459	0.161491
QSQEKLSNNHEK	PBANKA_1417300	translocation protein SEC63, putative	SEC63	0.500218	0.0337787	1.47136
SKSVEALESGAHEEETSFILK	PBANKA_0804400	conserved Plasmodium protein, unknown function	N/A	0.500218	0.121137	0.916724
YNSNNKNSNEYSER	PBANKA_1329200	dynein beta chain, putative	N/A	0.500218	0.183153	0.737186
MNLTSNNACGTR	PBANKA_1228200	glutamate dehydrogenase, putative	GDH3	0.500218	0.187109	0.727905
KNSNNTCLVTVQQQNGDDILLTNETK	PBANKA_1019700	NTF2-like domain-containing protein	N/A	0.500218	0.281803	0.550055
FKDFNASSDDSNSK	PBANKA_0416800	ubiquitin specific protease, putative	N/A	0.500218	0.338279	0.470725
SFTFHNNSIKYK	PBANKA_0607900	cGMP-specific 3',5'-cyclic phosphodiesterase alpha, putative	PDEalpha	0.500218	0.450794	0.346022
TMDSIFK	PBANKA_0100800	zinc finger protein, putative	N/A	0.500218	0.83287	0.0794228
SYNEYSPNDSNINDNNDDNINNDEVDLLNK	PBANKA_1428300	WD repeat-containing protein, putative	N/A	0.498179	0.00186828	2.72856
LNFDDLNKSDNEL	PBANKA_1456200	rab specific GDP dissociation inhibitor, putative	rabGDI	0.498179	0.0105997	1.9747
AVESPDAWR	PBANKA_0939600	polyadenylate-binding protein-interacting protein 1, putative	PAIP1	0.498179	0.0737394	1.1323
SVQNISNSINK	PBANKA_1431400	conserved Plasmodium protein, unknown function	N/A	0.498179	0.111202	0.953889
SSFPGFYNSYK	PBANKA_1115200	gamete egress protein GEP	GEP	0.498179	0.206126	0.685866
KNESIIIADDFEDSNAKPIELSNPDETK	PBANKA_0926600	protein GCN20, putative	GCN20	0.498179	0.277811	0.556251
NRSGNNNANGNQENYK	PBANKA_1426900	ATP-dependent RNA helicase DBP1, putative	DBP1	0.498179	0.345446	0.46162
NYISNSYNR	PBANKA_1237100	conserved Plasmodium protein, unknown function	N/A	0.498179	0.720926	0.142109
KNESDDDNNTTVMNEQK	PBANKA_1212000	conserved Plasmodium protein, unknown function	N/A	0.498179	0.904134	0.043767
ALDTVSIGCEENPAYIDYDKQNILNQEFEELYK	PBANKA_0807000	DNA-directed RNA polymerase II subunit RPB1, putative	RPB1	0.496142	0.988116	0.00519193
SASMPNYLNNSKPTDITSTK	PBANKA_1109400	phosphatidylinositol 4-kinase beta, putative	PI4KB	0.496142	0.99809	0.000830122
VIKSSEGK	PBANKA_0604800	eukaryotic translation initiation factor 3 subunit C, putative	EIF3C	0.494109	0.0022444	2.6489
NLNDTNDAINSFK	PBANKA_1445400	protein transport protein SEC13	SEC13	0.494109	0.0189086	1.72334
KFSKPMDNLIDDYDINENK	PBANKA_1115200	gamete egress protein GEP	GEP	0.494109	0.164627	0.783499
SNSFYALKDTEIHPNDVNK	PBANKA_1438300	phospholipid-transporting ATPase, putative	N/A	0.494109	0.173687	0.760234
FLGNSLNSFDLSGK	PBANKA_0414500	protein YOP1	YOP1	0.494109	0.192735	0.715039
KPSIPLNENISIR	PBANKA_0204800	secreted ookinete protein, putative	PSOP24	0.494109	0.22503	0.647759
IFSTNNSNNYHENK	PBANKA_0939600	polyadenylate-binding protein-interacting protein 1, putative	PAIP1	0.494109	0.322842	0.49101
ECSDDNSTNVSR	PBANKA_1131900	serine/threonine protein phosphatase 5	PP5	0.494109	0.581223	0.235658
SSSIILNK	PBANKA_0717200	conserved Plasmodium protein, unknown function	N/A	0.494109	0.610201	0.214527
NSENFFHALSLPFINKK	PBANKA_0707600	serine/threonine protein kinase VPS15, putative	VPS15	0.494109	0.880846	0.0550999
SIKSMDVENINK	PBANKA_0517400	pre-mRNA-splicing factor CEF1, putative	CEF1	0.494109	0.934166	0.0295761
YSVFDTDLSDEENRDK	PBANKA_1309500	conserved Plasmodium protein, unknown function	N/A	0.494109	0.994415	0.00243247
KMFDSSEYNTEK	PBANKA_1031500	conserved Plasmodium protein, unknown function	N/A	0.492079	0.0435354	1.36116
DNSSITLKEEHCFIEK	PBANKA_1365400	vacuolar fusion protein MON1, putative	MON1	0.492079	0.0625277	1.20393
LKDSNSCSSTR	PBANKA_1354100	ras-related protein Rab-11B, putative	RAB11b	0.492079	0.120677	0.918375
REDTNDGEEIAINPGMYVR	PBANKA_0314200	calcium-dependent protein kinase 1	CDPK1	0.492079	0.140113	0.853521
TLSVYSMHSSIINK	PBANKA_1009500	glutamate synthase [NADH], putative	N/A	0.492079	0.8548	0.0681354
EDADDDINLFSDDGLNEKK	PBANKA_1352000	elongation factor 1-gamma, putative	EF-1gamma	0.490051	0.0815343	1.08866
EKTISIDELEIDK	PBANKA_1311700	multidrug resistance protein 2, putative	MDR2	0.490051	0.330297	0.481095
GQNKSDEDDENLLNMK	PBANKA_0407400	aurora-related kinase ARK2	ARK2	0.490051	0.522756	0.281701
ALSTESINSNSHK	PBANKA_1415000	pre-mRNA-processing factor 40, putative	PRP40	0.490051	0.892159	0.0495575
ANTNFNNIFNNNSSVFR	PBANKA_0823000	ubiquitin-like protein, putative	N/A	0.488026	9.17e-05	4.03785
IDLSNNSNTINDEKHR	PBANKA_0508600	conserved Plasmodium protein, unknown function	N/A	0.488026	0.00525345	2.27956
SLIGSFSKDK	PBANKA_1024500	conserved Plasmodium protein, unknown function	N/A	0.488026	0.24445	0.61181
VRPIRTPGGK	PBANKA_1221200	60S ribosomal protein L34, putative	RPL34	0.488026	0.28252	0.548951
NENKSENEDLK	PBANKA_0506600	serine/arginine-rich splicing factor 4, putative	SRSF4	0.488026	0.646521	0.189417
CGSTVIADQYVSGQDNSEHVIQEK	PBANKA_1423300	DNA/RNA-binding protein Alba 1, putative	ALBA1	0.488026	0.863253	0.0638621
ANSINNPIPNNR	PBANKA_1133100	aurora-related kinase ARK3, putative	ARK3	0.488026	0.903543	0.0440513
YRSEEYETYNNFSR	PBANKA_0942800	syntaxin, putative	N/A	0.488026	0.908258	0.041791
YNNTGSNNNISNNNSGVIANHEGSEIYSR	PBANKA_1214700	conserved Plasmodium protein, unknown function	N/A	0.486004	0.0708009	1.14996
SISFNTEKDDEK	PBANKA_1103000	serine/arginine-rich splicing factor 12, putative	SRSF12	0.486004	0.268765	0.570627
FGSQNNTDSSNNFNNINFK	PBANKA_1411300	eukaryotic translation initation factor 4 gamma, putative	EIF4G	0.486004	0.562403	0.249953
NSSNSSLKK	PBANKA_1131500	conserved Plasmodium protein, unknown function	N/A	0.486004	0.980234	0.00867017
VQYSPSRETIER	PBANKA_0808000	cdc2-related protein kinase 4, putative	CRK4	0.483985	0.999963	1.6e-05
YSECNSDNNNNNDELNNR	PBANKA_1126500	acetyl-CoA synthetase, putative	ACAS	0.483985	0.0213571	1.67046
QLRSDCTYR	PBANKA_0712600	14-3-3 protein	14-3-3I	0.483985	0.032035	1.49437
IIKLESSNALMK	PBANKA_0922500	kelch domain-containing protein, putative	N/A	0.483985	0.060833	1.21586
TSNSFENSLR	PBANKA_0803600	importin-7, putative	N/A	0.483985	0.081302	1.0899
RAFDDAITEFDNVSEDSYK	PBANKA_0712600	14-3-3 protein	14-3-3I	0.483985	0.123189	0.909428
VLNAIITRQSK	PBANKA_1346700	60S ribosomal protein L23, putative	N/A	0.483985	0.175406	0.755956
SIEVHSPKK	PBANKA_0803000	origin recognition complex subunit 2, putative	ORC2	0.483985	0.479916	0.318835
YVSNNNNFR	PBANKA_0823500	glutamine synthetase	N/A	0.481969	0.2163	0.664943
KNSNAVNHK	PBANKA_1237100	conserved Plasmodium protein, unknown function	N/A	0.481969	0.304082	0.517009
RSVSQADLIK	PBANKA_1118600	cell division cycle protein 48 homologue, putative	N/A	0.481969	0.373092	0.428183
NNSAGMSNR	PBANKA_0110100	conserved Plasmodium protein, unknown function	N/A	0.481969	0.771415	0.112712
TIHDSESCDENEPR	PBANKA_0819800	gamma-glutamylcysteine synthetase	gammaGCS	0.481969	0.92984	0.0315918
NQSIEKNTEIHNNEDVYEK	PBANKA_1363700	AP2 domain transcription factor AP2-O4	AP2-O4	0.479955	0.0171236	1.76641
GGSLLIDLK	PBANKA_1011500	PHD finger protein PHD2, putative	PHD2	0.479955	0.0368324	1.43377
YLYSTGSFESLSNELVFDDNKK	PBANKA_1201100	conserved Plasmodium protein, unknown function	N/A	0.479955	0.0466009	1.33161
ENKSDHIDALIDSK	PBANKA_0803200	inositol-phosphate phosphatase, putative	N/A	0.479955	0.160776	0.793779
LSSSNKNDDNPSNDEIIIK	PBANKA_0507800	conserved protein, unknown function	N/A	0.479955	0.216098	0.66535
RESYGTSEK	PBANKA_1214600	Rab3 GTPase-activating protein non-catalytic subunit, putative	N/A	0.479955	0.223664	0.650404
SYCNTQSTGR	PBANKA_1210800	hypoxanthine-guanine phosphoribosyltransferase, putative	HGPRT	0.479955	0.347893	0.458554
IEENTFIESNENINDHYNDR	PBANKA_1134900	zinc finger protein	Pb103	0.479955	0.399953	0.397991
KNSPNNMK	PBANKA_0207600	asparagine-rich antigen, putative	N/A	0.479955	0.526603	0.278517
IKDSESDINSDDCDATAQDCIYSFSSPK	PBANKA_0312500	origin recognition complex subunit 5, putative	ORC5	0.479955	0.61413	0.21174
TQDTSNMYKHEVLSSDMNTK	PBANKA_1115200	gamete egress protein GEP	GEP	0.479955	0.684891	0.164378
SLNCSEK	PBANKA_0107500	conserved Plasmodium protein, unknown function	N/A	0.479955	0.945824	0.0241898
RYSNNSIDSEYK	PBANKA_1406300	centrosomal protein CEP170, putative	CEP170	0.477944	0.789625	0.102579
YKEQQSGSLTLSEK	PBANKA_1009500	glutamate synthase [NADH], putative	N/A	0.477944	0.876384	0.0573054
NKHSNELNTSLNDK	PBANKA_0904800	conserved Plasmodium protein, unknown function	N/A	0.477944	0.885277	0.0529209
SISRDCQDEK	PBANKA_0918900	conserved Plasmodium protein, unknown function	N/A	0.475936	0.0739319	1.13117
SNIISNNLGGTLSPDNPTK	PBANKA_1018300	dynein intermediate chain, putative	N/A	0.475936	0.146622	0.833802
SILYDSLHK	PBANKA_1312800	CLASP domain-containing protein, putative	N/A	0.475936	0.250096	0.601893
LKEENESNDELIVTPFYIK	PBANKA_0925500	calcium-dependent protein kinase 6	CDPK6	0.475936	0.343419	0.464176
NNSYTIFK	PBANKA_1214700	conserved Plasmodium protein, unknown function	N/A	0.475936	0.463576	0.333879
ITDNNISPIENR	PBANKA_1417900	conserved protein, unknown function	N/A	0.475936	0.604977	0.218261
RFENDDDNSLNDEEIHK	PBANKA_1111000	RNA pseudouridylate synthase, putative	N/A	0.475936	0.817055	0.0877486
TGYKSLDDESVHYMQIK	PBANKA_1407400	mRNA-decapping enzyme 2, putative	DCP2	0.475936	0.827391	0.0822892
QTTSGDSSSLVSDPGTPKGEHSEASGSK	PBANKA_0519400	conserved Plasmodium protein, unknown function	N/A	0.473931	0.115488	0.937465
SIDTNNESLENMR	PBANKA_1453300	acyl-CoA synthetase, putative	ACS11	0.473931	0.585961	0.232131
SINFEKDNIMIIQNCQEK	PBANKA_0940100	pseudo-tyrosine kinase-like protein	pTKL	0.471929	0.00028632	3.54315
ALEESTSSIFRSNDEIVNK	PBANKA_1136700	guanylyl cyclase beta	GCbeta	0.471929	0.150128	0.823538
YESITDTQKLQAEPEFFIR	PBANKA_0805700	heat shock protein 90	HSP90	0.471929	0.164736	0.783213
SQESIMSVTK	PBANKA_1320700	signal peptide peptidase, putative	SPP	0.471929	0.199288	0.700519
ESSIKCNNDK	PBANKA_1105100	DNA mismatch repair protein MSH6, putative	MSH6	0.471929	0.747633	0.126311
SSCSNNIISK	PBANKA_0921600	alternative splicing factor SR-MG	SR-MG	0.471929	0.963509	0.0161443
KTENSEENDLSLAK	PBANKA_1142800	conserved protein, unknown function	N/A	0.471929	0.975059	0.010969
GVHSSEK	PBANKA_0104800	protein KIC1, putative	N/A	0.469929	0.0160898	1.79345
LGSISEAIDQIK	PBANKA_1116800	BFR1 domain-containing protein, putative	N/A	0.469929	0.026647	1.57435
SSNYFYYGNFEK	PBANKA_0302900	MORN repeat protein, putative	N/A	0.469929	0.0400274	1.39764
MYDSRNGFR	PBANKA_1423300	DNA/RNA-binding protein Alba 1, putative	ALBA1	0.469929	0.0663759	1.17799
SVEATEDEDCSNK	PBANKA_0604300	tetratricopeptide repeat protein, putative	TRP1	0.469929	0.392517	0.406142
KGYYSEIELESEIK	PBANKA_1208200	kinesin-4, putative	KIN4	0.467932	0.0527157	1.27806
QGCNDSNGNEDKTTMK	PBANKA_0802300	HECT-type E3 ubiquitin ligase UT, putative	N/A	0.467932	0.080253	1.09554
GNSDSSLNR	PBANKA_1237800	multidrug resistance protein 1, putative	MDR1	0.467932	0.114299	0.941956
MRDDGDHGDAGYYSGDNNR	PBANKA_1007200	replication protein A1, large subunit, putative	RPA1	0.467932	0.864832	0.0630685
NKNNEDDSIR	PBANKA_1425000	RNA-binding protein, putative	N/A	0.465938	0.999992	3.5e-06
LGEYYNTSEFK	PBANKA_1341600	translation initiation factor eIF-2B subunit gamma, putative	N/A	0.465938	0.033749	1.47174
SNSENPYNFTEK	PBANKA_1005400	protein CINCH, putative	CINCH	0.465938	0.0954632	1.02016
TDGKSSVDASGNTITPYDR	PBANKA_1120100	tetratricopeptide repeat protein, putative	N/A	0.465938	0.252072	0.598475
SVDSVIEALANKR	PBANKA_1212000	conserved Plasmodium protein, unknown function	N/A	0.465938	0.643496	0.191454
ISLSFNK	PBANKA_1315800	leucine-rich repeat protein	LRR3	0.465938	0.933309	0.0299745
SLSFNIK	PBANKA_1442000	potassium channel K1	K1	0.465938	0.958127	0.018577
IINTPHMK	PBANKA_1450400	peptidase, putative	N/A	0.463947	0.0157863	1.80172
SLNIDNNESSNLLSEK	PBANKA_1320100	conserved Plasmodium protein, unknown function	UIS25	0.463947	0.1141	0.942715
LSSIDEALQIR	PBANKA_0109200	transcription elongation factor SPT5, putative	SPT5	0.463947	0.124508	0.904802
KLISDNEASEA	PBANKA_1421400	C-Myc-binding protein, putative	MYCBP	0.463947	0.193373	0.713603
QNMNSGK	PBANKA_1462700	THO complex subunit 2, putative	THO2	0.463947	0.227848	0.642355
GNNSNDEETKPNLDNR	PBANKA_1419600	conserved Plasmodium protein, unknown function	N/A	0.463947	0.748683	0.125702
YNSISIETFDIDDLIS	PBANKA_0518300	armadillo repeat protein, putative	N/A	0.463947	0.751288	0.124194
SESLLTLFSSEK	PBANKA_1458800	kinesin-15	N/A	0.463947	0.926745	0.0330398
KCDSSNLINTLNEYSNVK	PBANKA_0805900	kinesin-8X	N/A	0.461959	0.0046387	2.3336
NNTYNLLDSSTNSSASPR	PBANKA_1417900	conserved protein, unknown function	N/A	0.461959	0.0078593	2.10462
GINSSDNDTNKNINPFNNIFDNK	PBANKA_0906900	DnaJ domain-containing protein, putative	N/A	0.461959	0.0183412	1.73657
LPSSVLHK	PBANKA_0402800	EH domain-containing protein, putative	EHD	0.461959	0.0473425	1.32475
NNDEPCLMCSG	PBANKA_0611600	ribonucleoside-diphosphate reductase large subunit, putative	N/A	0.461959	0.213477	0.67065
ELLLPDEDNMNKFESELFSTK	PBANKA_1329900	conserved Plasmodium protein, unknown function	N/A	0.461959	0.228026	0.642016
SFGVLGCSINNSVSSR	PBANKA_1319200	AP-1 complex subunit gamma, putative	N/A	0.461959	0.289111	0.538936
VIHSDDEDFMDAKK	PBANKA_1144900	glycosylphosphatidylinositol anchor attachment 1 protein, putative	GPAA1	0.461959	0.442576	0.354012
KLSIFDNAVNK	PBANKA_0406200	conserved Plasmodium protein, unknown function	N/A	0.459973	0.0154757	1.81035
YISINSNNNR	PBANKA_0207500	cyclin-dependent kinases regulatory subunit, putative	N/A	0.459973	0.0775558	1.11039
KVHFEEPETPLNR	PBANKA_1131500	conserved Plasmodium protein, unknown function	N/A	0.459973	0.1306	0.884056
AQSNNIYNNR	PBANKA_0620800	conserved protein, unknown function	N/A	0.459973	0.30593	0.514378
EHYMHNSPTNKR	PBANKA_0401100	serine/threonine protein kinase, putative	SRPK1	0.459973	0.748356	0.125892
ASSKCSEYK	PBANKA_0604600	conserved protein, unknown function	N/A	0.45799	0.428926	0.367617
INQSPLSIR	PBANKA_0510800	conserved Plasmodium protein, unknown function	N/A	0.456009	0.0113113	1.94649
TELLDEENTVSTSNTDVE	PBANKA_0203000	chromatin assembly factor 1 subunit C, putative	CAF1C	0.456009	0.0125153	1.90256
SENIDEVNDEIRSR	PBANKA_1003400	amino acid decarboxylase AAD, putative	AAD	0.456009	0.0474255	1.32399
RGATEIDHEDFIEGITSVLSK	PBANKA_0917900	26S protease regulatory subunit 6A, putative	RPT5	0.456009	0.126544	0.897758
ESHIIHNSNDYLAEEKDSGISNK	PBANKA_1231600	AP2 domain transcription factor AP2-O2	AP2-O2	0.456009	0.177554	0.75067
QNESESEER	PBANKA_1026300	conserved protein, unknown function	N/A	0.456009	0.253262	0.596429
KNSFLLMK	PBANKA_0411300	conserved Plasmodium protein, unknown function	N/A	0.456009	0.257112	0.589878
INSKNNNNNNNK	PBANKA_0408400	phosphoglycerate mutase, putative	N/A	0.456009	0.469791	0.328096
INRGSSGDR	PBANKA_1123500	ISWI chromatin-remodeling complex ATPase, putative	ISWI	0.456009	0.998974	0.000445652
AQTMTTNTINNLNKNDIIETTK	PBANKA_1457800	ADP-ribosylation factor GTPase-activating protein 1, putative	ARFGAP1	0.456009	0.999526	0.000205946
NSEISSPQNSASNLNTSTNIEK	PBANKA_0103300	GYF domain-containing protein, putative	N/A	0.454032	0.0528264	1.27715
IRHNSQNGELNR	PBANKA_0914100	erythrocyte membrane and merozoite antigen EMMA1, putative	N/A	0.454032	0.157446	0.802867
TNSSLFFSNNDNMSNNNESK	PBANKA_1457800	ADP-ribosylation factor GTPase-activating protein 1, putative	ARFGAP1	0.454032	0.454682	0.342292
TNTIYDIYK	PBANKA_1454800	female development protein FD1	FD1	0.454032	0.73403	0.134286
NNSKQYSMENGNLK	PBANKA_1214700	conserved Plasmodium protein, unknown function	N/A	0.452057	0.0190631	1.71981
IGSEIATGSSHTDKKPK	PBANKA_0815700	major facilitator superfamily-related transporter, putative	MFR4	0.452057	0.225765	0.646343
CVYNKPINIMVNSDKISEP	PBANKA_1145000	conserved Plasmodium protein, unknown function	N/A	0.452057	0.296305	0.528261
SIYGNIGLYEK	PBANKA_1132800	conserved Plasmodium protein, unknown function	N/A	0.450084	0.14829	0.828888
NIHDDIVSEDSSGTVIKK	PBANKA_0807500	conserved Plasmodium protein, unknown function	N/A	0.450084	0.249294	0.603288
RIYSDESESNISR	PBANKA_0506600	serine/arginine-rich splicing factor 4, putative	SRSF4	0.450084	0.266666	0.574033
NIPEHSSIDYDKENENIFQQNK	PBANKA_0827600	conserved Plasmodium protein, unknown function	N/A	0.450084	0.348451	0.457858
IDEIEACHSNAFMK	PBANKA_0620800	conserved protein, unknown function	N/A	0.450084	0.662144	0.179048
FGYFDATSPNVVR	PBANKA_0504400	conserved Plasmodium protein, unknown function	N/A	0.448115	0.0985504	1.00634
YLSCKSLENYTNLENYK	PBANKA_1226700	AAA family ATPase, putative	N/A	0.448115	0.381206	0.418841
SSTTSASAR	PBANKA_0708000	protein transport protein SEC23, putative	SEC23	0.448115	0.702652	0.15326
GTSLGSNR	PBANKA_1132400	conserved Plasmodium protein, unknown function	N/A	0.446148	0.0461011	1.33629
CVSLEENKDYENCDDNDLNCR	PBANKA_1300700	LCCL domain-containing protein	CCp1	0.446148	0.0715771	1.14523
GNINNPTSK	PBANKA_1115200	gamete egress protein GEP	GEP	0.446148	0.138986	0.857029
DIKETENPEQNNVSVENFQNEQDEHINNYNNSPK	PBANKA_0610800	eukaryotic translation initiation factor eIF2A, putative	N/A	0.446148	0.162438	0.789313
MYDSENEHDILNGTK	PBANKA_1039300	U2 snRNP-associated SURP motif-containing protein, putative	SR140	0.446148	0.593688	0.226442
NNSTGGINR	PBANKA_0909900	WD repeat-containing protein, putative	N/A	0.446148	0.989842	0.00443396
TRNSLDQTNR	PBANKA_1356800	VPS13 domain-containing protein, putative	N/A	0.444184	0.0324388	1.48894
TYITTGNSDHDRINK	PBANKA_0806700	conserved Plasmodium protein, unknown function	0806700	0.444184	0.0859566	1.06572
GPSLQPSDITLGK	PBANKA_0417900	nucleoporin NUP138	NUP138	0.444184	0.100618	0.997324
LIADAISNSNLK	PBANKA_0925400	dynein heavy chain, putative	N/A	0.444184	0.13748	0.861762
SSDNSDEEKNQNYER	PBANKA_1336500	CKK domain-containing protein, putative	N/A	0.444184	0.138543	0.858417
SLSCPESHNGK	PBANKA_1356800	VPS13 domain-containing protein, putative	N/A	0.444184	0.156847	0.804525
IGNIKSGEYTNLYDHINNDNNNNSHK	PBANKA_1231600	AP2 domain transcription factor AP2-O2	AP2-O2	0.444184	0.30683	0.513102
NYKSADNMDDYYTSNK	PBANKA_0109200	transcription elongation factor SPT5, putative	SPT5	0.444184	0.401027	0.396827
KMNSDDFNTPSSK	PBANKA_0908800	conserved Plasmodium protein, unknown function	N/A	0.444184	0.468179	0.329588
IVICSDNEIENISSK	PBANKA_1312100	conserved protein, unknown function	N/A	0.444184	0.528098	0.277285
NRYECLDDGDESDK	PBANKA_0937200	RNA-binding protein, putative	N/A	0.444184	0.971028	0.0127681
AQTMTTNTINNLNKNDIIETTK	PBANKA_1457800	ADP-ribosylation factor GTPase-activating protein 1, putative	ARFGAP1	0.444184	0.992484	0.00327657
KSSYYDDSLFDNMR	PBANKA_1317500	glucose-6-phosphate dehydrogenase-6-phosphogluconolactonase, putative	GluPho	0.442222	0.00802938	2.09532
NTTVSDYDKDSGKPNYENNDEVK	PBANKA_0507300	dynein heavy chain, putative	N/A	0.442222	0.0858542	1.06624
LHPNCEETQSFK	PBANKA_1306800	Sec7 domain-containing protein ARFGEF, putative	ARFGEF	0.442222	0.303432	0.517939
EKVSFVDTDK	PBANKA_1361600	E1-E2 ATPase, putative	N/A	0.442222	0.365777	0.436783
KSTSVSGSER	PBANKA_1200800	transformer-2 protein homolog beta, putative	TRA2B	0.442222	0.71225	0.147368
TIDSLDEEREHIEINK	PBANKA_1201100	conserved Plasmodium protein, unknown function	N/A	0.440263	0.10597	0.974815
NNQVNENEQNENNSDDENDKLILK	PBANKA_1033300	conserved Plasmodium protein, unknown function	N/A	0.440263	0.231909	0.634683
FQSAQRLEEFMLSNSK	PBANKA_1359300	VPS13 domain-containing protein, putative	N/A	0.440263	0.465071	0.33248
VNDSDALNSFQK	PBANKA_0703500	conserved Plasmodium protein, unknown function	N/A	0.438307	0.00476309	2.32211
NINEQILFSNNISQQNSDNEIK	PBANKA_1018100	ABC transporter G family member 2	ABCG2	0.438307	0.037913	1.42121
YSTDVPASTTSNNHGNISDHCNEIFEK	PBANKA_1454800	female development protein FD1	FD1	0.438307	0.211599	0.674487
KISLENDFNYGSHFINYK	PBANKA_1237100	conserved Plasmodium protein, unknown function	N/A	0.438307	0.261506	0.582519
ELSLNNDNKR	PBANKA_1203700	regulator of nonsense transcripts 1, putative	UPF1	0.438307	0.328462	0.483514
EKESFSFSFK	PBANKA_0417900	nucleoporin NUP138	NUP138	0.438307	0.736397	0.132888
STVGAQTGNTNQR	PBANKA_0522600	erythrocyte membrane-associated antigen, putative	N/A	0.438307	0.995875	0.00179523
DQHNGDSINPNEQNENEK	PBANKA_0925400	dynein heavy chain, putative	N/A	0.436354	0.0419761	1.377
KMSSIILEMSK	PBANKA_1363800	phosphatidylinositol transfer protein, putative	N/A	0.436354	0.223735	0.650265
KLTDDHENSINNNYSGNLVENTYTK	PBANKA_1127700	nicotinate phosphoribosyltransferase, putative	NAPRT	0.436354	0.308522	0.510714
SVPISQIGSK	PBANKA_1403800	translational activator GCN1, putative	GCN1	0.436354	0.868263	0.0613486
IIYNQRSK	PBANKA_1405000	MORN repeat protein, putative	N/A	0.436354	0.999404	0.000258825
TLDEAYGSLEQSVKSIDGNIDR	PBANKA_1305700	vacuolar protein sorting-associated protein 60, putative	VPS60	0.434403	0.166055	0.779748
AVHSDSEILQLNK	PBANKA_1011500	PHD finger protein PHD2, putative	PHD2	0.434403	0.289711	0.538035
YDNNNNNNISSR	PBANKA_1222000	histone deacetylase complex subunit SAP18, putative	SAP18	0.434403	0.346046	0.460866
STSEHENKIEEVEPK	PBANKA_0620800	conserved protein, unknown function	N/A	0.434403	0.508785	0.293466
EISFNYDKNYEDDNFIINQIEK	PBANKA_0404000	protein dopey homolog, putative	N/A	0.434403	0.623976	0.204832
LNPIAPEFKPQNSLYIYQK	PBANKA_1115200	gamete egress protein GEP	GEP	0.434403	0.961325	0.0171298
KYSSTFLK	PBANKA_0617400	conserved Plasmodium protein, unknown function	N/A	0.432455	0.999806	8.43e-05
SLSYYEDLNEHIK	PBANKA_1327900	conserved Plasmodium protein, unknown function	N/A	0.432455	0.119131	0.923975
NITDISHQKSDNNCFSNNENDTK	PBANKA_1330300	conserved Plasmodium protein, unknown function	N/A	0.432455	0.375352	0.425562
NVSQEITWKK	PBANKA_1222000	histone deacetylase complex subunit SAP18, putative	SAP18	0.432455	0.834553	0.0785463
GNENDEGQGSADNNENDDKSEK	PBANKA_1219000	heat shock protein 90, putative	N/A	0.432455	0.849477	0.0708485
NMSPPTINSHMPK	PBANKA_0903600	dynamin-like protein, putative	DYN1	0.432455	0.999092	0.000394573
LSSSYPESK	PBANKA_0208800	ubiquitin carboxyl-terminal hydrolase 1, putative	UBP1	0.430509	0.033192	1.47897
ELSNDILK	PBANKA_0602400	major facilitator superfamily domain-containing protein, putative	MFS4	0.430509	0.0470189	1.32773
TEEEMIVETGSNTESEFDEQAELLEKK	PBANKA_0604300	tetratricopeptide repeat protein, putative	TRP1	0.430509	0.080619	1.09356
GNNSYQLNER	PBANKA_1356800	VPS13 domain-containing protein, putative	N/A	0.430509	0.249228	0.603402
DDNLQYCYYSDIEK	PBANKA_0831200	diacylglycerol kinase, putative	N/A	0.430509	0.396753	0.40148
IQQQNSYNLNIIK	PBANKA_1110800	MORN repeat protein, putative	N/A	0.430509	0.397126	0.401072
IFSNIFNQLNNDEEGEDENSENDIKEINAK	PBANKA_1130900	large subunit rRNA methyltransferase, putative	N/A	0.430509	0.905548	0.0430883
CSISGDIDSFIGK	PBANKA_0105200	polypyrimidine tract-binding protein, putative	PTB	0.430509	0.983246	0.00733785
SKDALNQANK	PBANKA_1320200	STAG domain-containing protein, putative	N/A	0.428566	0.0226791	1.64437
GSSYDSCNISEK	PBANKA_1307100	heptatricopeptide repeat-containing protein, putative	N/A	0.428566	0.0402467	1.39527
SVASDKCLNSQCNNFLTSEEVCR	PBANKA_0214000	dynein heavy chain, putative	DHC3	0.428566	0.0904194	1.04374
LESSITR	PBANKA_0801500	conserved Plasmodium protein, unknown function	N/A	0.428566	0.158651	0.799557
KESPSINK	PBANKA_1009500	glutamate synthase [NADH], putative	N/A	0.428566	0.228078	0.641916
LNSIDSYSYSDSDSNFK	PBANKA_1128900	alpha/beta hydrolase, putative	N/A	0.428566	0.657424	0.182155
SSNSTNNYR	PBANKA_1129900	conserved Plasmodium protein, unknown function	N/A	0.428566	0.729239	0.13713
AEVLHSEFSNVQK	PBANKA_0617000	cell division control protein CDC50A, putative	CDC50A	0.426625	0.0826127	1.08295
LNTGVYGNLYK	PBANKA_0301500	protein MAK16, putative	MAK16	0.426625	0.176028	0.754419
ILENNMDDIADFLNISDNPNK	PBANKA_1117400	conserved protein, unknown function	N/A	0.426625	0.350077	0.455836
DLTTIDTLVDSFDSGKVNYGNR	PBANKA_1202100	MKT1 domain-containing protein, putative	N/A	0.426625	0.655213	0.183618
FSTIENASNISITNEIDKQK	PBANKA_1458800	kinesin-15	N/A	0.426625	0.961098	0.0172324
GGFNRPLSPAF	PBANKA_0712800	U4/U6.U5 small nuclear ribonucleoprotein, putative	SNRNP27	0.426625	0.992119	0.00343605
ESNHSEEIKPTTSR	PBANKA_0604600	conserved protein, unknown function	N/A	0.426625	0.996369	0.0015796
SMDFHLDSFLK	PBANKA_1359300	VPS13 domain-containing protein, putative	N/A	0.424688	0.201071	0.696651
EQSIQHLNSVNTELLTK	PBANKA_0927200	conserved protein, unknown function	N/A	0.424688	0.224293	0.649184
IQQQNSYNLNIIKK	PBANKA_1110800	MORN repeat protein, putative	N/A	0.424688	0.410273	0.386927
KISNNLFENEDQNVLNNSDAK	PBANKA_0316000	replication factor C subunit 1, putative	RFC1	0.422752	0.230256	0.637789
RSNSSNVHTR	PBANKA_0605600	conserved Plasmodium protein, unknown function	N/A	0.422752	0.281579	0.5504
AIYSQEDKETGGILK	PBANKA_0508100	chromodomain-helicase-DNA-binding protein 1, putative	CHD1	0.422752	0.443536	0.353071
IGHACSIR	PBANKA_0916700	conserved Plasmodium protein, unknown function	N/A	0.422752	0.632564	0.198896
SKSFNQFIEK	PBANKA_0504500	cytoplasmic dynein intermediate chain, putative	N/A	0.42082	0.185802	0.730949
IYSDESESNISR	PBANKA_0506600	serine/arginine-rich splicing factor 4, putative	SRSF4	0.42082	0.697616	0.156383
ENDNKEGSDPQTNANK	PBANKA_1323000	conserved protein, unknown function	N/A	0.42082	0.940225	0.0267684
SESNSQISPYK	PBANKA_0928300	protein transport protein SEC16, putative	SEC16	0.41889	0.232019	0.634476
SQYTNENDNSTQSHNK	PBANKA_0401100	serine/threonine protein kinase, putative	SRPK1	0.41889	0.237282	0.624735
KQDTLYSVK	PBANKA_1108500	protein AAP6, putative	N/A	0.41889	0.370341	0.431398
LGSRDDSK	PBANKA_0915300	conserved Plasmodium protein, unknown function	N/A	0.41889	0.617128	0.209625
YGAEVYHTLKSEIK	PBANKA_1214300	enolase, putative	ENO	0.41889	0.870671	0.0601458
KHNSNESIK	PBANKA_1357600	conserved Plasmodium protein, unknown function	N/A	0.416962	0.0188247	1.72527
RRPTYSPTAR	PBANKA_0716600	acylated pleckstrin-homology domain-containing protein, putative	APH	0.416962	0.120952	0.917387
ITQDNEIIGDNITSIGDEQKK	PBANKA_1019700	NTF2-like domain-containing protein	N/A	0.416962	0.422991	0.373669
ASDNIIKIGTLEDDVAPQYTEDGDNALK	PBANKA_0804100	conserved Plasmodium protein, unknown function	N/A	0.416962	0.43857	0.357961
EFTENNIIEQNTIEENEIKTK	PBANKA_0939200	pescadillo homolog, putative	PES	0.415037	0.192151	0.716357
QNESESEEREAK	PBANKA_1026300	conserved protein, unknown function	N/A	0.415037	0.31285	0.504664
KFTESSVQSDMK	PBANKA_0711900	heat shock protein 70	HSP70	0.415037	0.442054	0.354525
CFNSSNFTEK	PBANKA_1226700	AAA family ATPase, putative	N/A	0.415037	0.507357	0.294686
FSYQPTRGK	PBANKA_1234500	FoP domain-containing protein, putative	N/A	0.415037	0.917486	0.0374006
NLSEIIPIK	PBANKA_1403300	NLI interacting factor-like phosphatase	NIF1	0.413115	0.309183	0.509785
YNFSPGKLESPSK	PBANKA_0607400	protein phosphatase PPM11, putative	PPM11	0.413115	0.422618	0.374052
NSNSDDSIR	PBANKA_0939100	AP2 domain transcription factor AP2-P, putative	ApiAP2	0.411195	0.999992	3.69e-06
RSSTISLDDVISLR	PBANKA_0208400	major facilitator superfamily-related transporter, putative	MFR2	0.411195	0.0171227	1.76643
NMNRNSDTR	PBANKA_1202600	RING finger E3 ubiquitin-protein ligase, putative	N/A	0.411195	0.125335	0.901928
NWLSSDDYMFEIK	PBANKA_0942400	WD repeat-containing protein, putative	N/A	0.411195	0.330932	0.480261
YDNENMKAEVLHSEFSNVQK	PBANKA_0617000	cell division control protein CDC50A, putative	CDC50A	0.411195	0.509839	0.292567
KLESSPPSHIGK	PBANKA_1206600	26S protease regulatory subunit 4, putative	N/A	0.411195	0.526682	0.278451
QLLNLIKQSPPLK	PBANKA_0942300	radial spoke head protein, putative	N/A	0.411195	0.927237	0.0328093
KSDSTIILGSR	PBANKA_0928200	conserved protein, unknown function	N/A	0.411195	0.934149	0.0295838
IIESEENPEQSEKPHESDTPSEPDVEVEAPVEPAESK	PBANKA_1452500	conserved Plasmodium protein, unknown function	N/A	0.409278	0.999996	1.53e-06
VVNSNGISGK	PBANKA_0416100	dynein heavy chain, putative	MG1	0.409278	0.0160477	1.79459
YTDSSVSSFYK	PBANKA_1202700	RNA-binding protein, putative	N/A	0.409278	0.0446267	1.35041
VYNCNKSDDGSNSIGQNDFLYSTK	PBANKA_1136700	guanylyl cyclase beta	GCbeta	0.409278	0.0936351	1.02856
SVNSYDKIER	PBANKA_0918600	phosphatidylinositol-4-phosphate 5-kinase, putative	N/A	0.409278	0.151066	0.820834
NCGSNDELNDMLQK	PBANKA_1402500	condensin complex subunit 2, putative	CAPH	0.409278	0.243973	0.612658
DMNNASGDMNQNSGSQNK	PBANKA_0306800	ATP-dependent RNA helicase UAP56, putative	UAP56	0.409278	0.299016	0.524306
TEGSTPYK	PBANKA_1434700	clathrin heavy chain, putative	CHC	0.409278	0.378291	0.422175
TYITHISDDIK	PBANKA_1227000	filament assembling protein, putative	N/A	0.409278	0.617132	0.209622
RISNDSINLK	PBANKA_0925200	calcium-dependent protein kinase 7	CDPK7	0.409278	0.8223	0.0849696
ENSYSNDDDKK	PBANKA_1005900	zinc finger Ran-binding domain-containing protein 2, putative	ZRANB2	0.409278	0.971689	0.0124728
YGSYSRDK	PBANKA_1103000	serine/arginine-rich splicing factor 12, putative	SRSF12	0.409278	0.984758	0.00667029
KVPSFQK	PBANKA_1028600	zinc finger protein, putative	N/A	0.409278	0.994508	0.00239187
INLVPSSGSSNTPK	PBANKA_0517800	Sec1 family protein, putative	SLY1	0.407364	0.00977538	2.00987
KQDSCNNLDDKPEDR	PBANKA_1321000	MA3 domain-containing protein, putative	N/A	0.407364	0.197687	0.704022
SDESILSSNALSNIK	PBANKA_0401000	pre-mRNA-splicing factor PRP46, putative	PRP46	0.407364	0.366698	0.435692
NVVTSNSVVVK	PBANKA_0202700	kinesin-8B	N/A	0.407364	0.752094	0.123728
AIKSQQYK	PBANKA_0905400	conserved Plasmodium protein, unknown function	N/A	0.407364	0.978578	0.00940442
TSESGTPIR	PBANKA_1356300	CDT1-like protein, putative	N/A	0.405451	0.99998	8.8e-06
SKDSLNDIHNNK	PBANKA_0521300	zinc finger protein, putative	N/A	0.405451	0.999984	7.09e-06
LSNSFMDPK	PBANKA_0823000	ubiquitin-like protein, putative	N/A	0.405451	0.189028	0.723474
QQTGTKEVDNTNQSDNQK	PBANKA_0604800	eukaryotic translation initiation factor 3 subunit C, putative	EIF3C	0.405451	0.200644	0.697574
YASNQCLTNTK	PBANKA_1019700	NTF2-like domain-containing protein	N/A	0.405451	0.200876	0.697071
NREHSQSNEDK	PBANKA_1233300	ATP-dependent RNA helicase DDX23, putative	DDX23	0.405451	0.691229	0.160378
ESSSGILGASNNTNKESSQK	PBANKA_1360100	nucleoside transporter 1	NT1	0.405451	0.939167	0.0272571
HDDNAYDNSERLSYQQHEYK	PBANKA_1105300	conserved Plasmodium protein, unknown function	N/A	0.405451	0.983475	0.00723675
KTEALENSPLFMEIYNK	PBANKA_1123500	ISWI chromatin-remodeling complex ATPase, putative	ISWI	0.403542	0.00969479	2.01346
FTGTFSHEK	PBANKA_1122900	hexokinase, putative	HK	0.403542	0.0348008	1.45841
DEIPTLYSPIEK	PBANKA_0811800	actin-like protein, putative	ALP5a	0.403542	0.0420894	1.37583
NVEMFGNVESFENEQTNEIKIESK	PBANKA_0414900	dynein intermediate light chain, putative	N/A	0.403542	0.128712	0.890381
KPKEDADDDINLFSDDGLNEK	PBANKA_1352000	elongation factor 1-gamma, putative	EF-1gamma	0.403542	0.130506	0.884369
HNISCK	PBANKA_0834100	conserved Plasmodium protein, unknown function	N/A	0.403542	0.235541	0.627934
KLSIENLTVNDK	PBANKA_1346300	CPW-WPC family protein	UIS19	0.403542	0.417566	0.379275
NLSIPDFSSPNNKK	PBANKA_1230200	cdc2-related protein kinase 5	CRK5	0.403542	0.483734	0.315393
KIGSNQSK	PBANKA_0411300	conserved Plasmodium protein, unknown function	N/A	0.403542	0.615114	0.211045
IYFNDESGNYTNYNR	PBANKA_0406000	apicomplexan kinetochore protein 10	AKIT10	0.403542	0.647242	0.188933
EISNTSNNSTSSLKR	PBANKA_0414900	dynein intermediate light chain, putative	N/A	0.403542	0.665502	0.176851
NNDEPCLMCSG	PBANKA_0611600	ribonucleoside-diphosphate reductase large subunit, putative	N/A	0.403542	0.737878	0.132016
PISHHEGCGCR	PBANKA_1345000	PITH domain-containing protein, putative	N/A	0.403542	0.988509	0.00501929
KENSYIIGLK	PBANKA_0915300	conserved Plasmodium protein, unknown function	N/A	0.403542	0.993141	0.00298889
QNAEMGVSENKYNIGQY	PBANKA_0523900	glideosome associated protein with multiple membrane spans 2, putative	GAPM2	0.401635	0.0339402	1.46929
KESIDINR	PBANKA_1033800	conserved protein, unknown function	N/A	0.401635	0.0432058	1.36446
IFFHPQSISR	PBANKA_0607000	conserved Plasmodium protein, unknown function	N/A	0.401635	0.0922734	1.03492
YKTPCEMDMINPDESLIGNK	PBANKA_1356300	CDT1-like protein, putative	N/A	0.401635	0.188508	0.724671
QKQNASSISHVLINK	PBANKA_0611800	N-acetyltransferase, GNAT family, putative	NAT8	0.401635	0.423807	0.372831
KVINSNLMYEEELTEDQFCK	PBANKA_0312700	SNF2-like chromatin remodeling ATPase	gSNF2	0.401635	0.545662	0.263076
KSSGSITEK	PBANKA_0908800	conserved Plasmodium protein, unknown function	N/A	0.401635	0.559758	0.252
SNSPSHGQDSR	PBANKA_0205200	conserved Plasmodium protein, unknown function	N/A	0.401635	0.69392	0.15869
SNSNYDSNR	PBANKA_0942800	syntaxin, putative	N/A	0.401635	0.999743	0.000111562
EIFTSPSGK	PBANKA_1234300	CCR4 domain-containing protein 1, putative	CCR4-1	0.39973	0.0386569	1.41277
SINSTNNIDNILKR	PBANKA_1358900	dynactin subunit 2, putative	N/A	0.39973	0.107338	0.969248
KLQSVETLGCTTVICSDK	PBANKA_0207000	calcium-transporting ATPase, putative	SERCA	0.39973	0.132135	0.878983
KVSDSEENEDNNTHYK	PBANKA_1452800	pre-mRNA-splicing factor CWC22, putative	CWC22	0.39973	0.292168	0.534367
IDSEKHIDFATASPFGGSRPGR	PBANKA_1234800	40S ribosomal protein S9, putative	RPS9	0.39973	0.356694	0.447704
NNEEKQNSTPNSEIDDYINDK	PBANKA_0408400	phosphoglycerate mutase, putative	N/A	0.39973	0.426791	0.369785
TGLPSILPDNISVLEPK	PBANKA_1329300	40S ribosomal protein S3, putative	N/A	0.39973	0.998703	0.000563557
QTSIGNIK	PBANKA_1108500	protein AAP6, putative	N/A	0.397828	0.0419375	1.3774
YGYSVDINMFK	PBANKA_1038800	EGF domain-containing protein, putative	N/A	0.397828	0.217917	0.661709
NESIIIADDFEDSNAKPIELSNPDETKK	PBANKA_0926600	protein GCN20, putative	GCN20	0.397828	0.240868	0.618221
VNSENKIIR	PBANKA_1435700	ribosome biogenesis protein TSR3, putative	TSR3	0.397828	0.245839	0.609349
VHISPSSK	PBANKA_1301500	protein kinase, putative	N/A	0.397828	0.253668	0.595734
NMNSSINEEYIVENK	PBANKA_0413500	STONES protein	STONES	0.397828	0.269264	0.569822
SFENINLDTL	PBANKA_1033200	DNA damage-inducible protein 1, putative	DDI1	0.397828	0.273637	0.562824
TNADNKQNDNSFEIK	PBANKA_0406200	conserved Plasmodium protein, unknown function	N/A	0.397828	0.384425	0.415188
NPNYRNSVR	PBANKA_1144700	DNA repair endonuclease XPF, putative	ERCC4	0.397828	0.454529	0.342438
KSTVELFK	PBANKA_1237800	multidrug resistance protein 1, putative	MDR1	0.397828	0.592278	0.227474
TQDTSNMYKHEVLSSDMNTK	PBANKA_1115200	gamete egress protein GEP	GEP	0.397828	0.66765	0.175451
ESTSEDDVGVTIK	PBANKA_1137900	proliferating cell nuclear antigen 1, putative	PCNA1	0.397828	0.673145	0.171891
IPSLNNVGANK	PBANKA_1111000	RNA pseudouridylate synthase, putative	N/A	0.395929	0.0144268	1.84083
SGSNDIYNCNK	PBANKA_0416500	copper-transporting ATPase	CuTP	0.395929	0.161167	0.792723
MLNIENINENSFENDNKINEDSK	PBANKA_0806700	conserved Plasmodium protein, unknown function	0806700	0.395929	0.487134	0.312352
RNTHQLFNEPSNILNDK	PBANKA_0927200	conserved protein, unknown function	N/A	0.395929	0.645084	0.190383
SQSDNQTLNDESIIK	PBANKA_1424500	conserved Plasmodium protein, unknown function	N/A	0.395929	0.666785	0.176014
NLVLNSFDKEATIQDK	PBANKA_0808000	cdc2-related protein kinase 4, putative	CRK4	0.395929	0.810601	0.0911928
SGTTLFEK	PBANKA_1133800	DNA helicase, putative	N/A	0.395929	0.918358	0.0369882
SIFSPLLR	PBANKA_1463700	DNA repair protein rhp16, putative	N/A	0.394032	0.0643185	1.19166
RDQICLSNSNVK	PBANKA_1035700	WD repeat-containing protein 65, putative	WDR65	0.394032	0.0656749	1.1826
KLESLGFPK	PBANKA_1210100	DNA repair protein RAD23, putative	RAD23	0.394032	0.461346	0.335974
YLSLQK	PBANKA_0909200	conserved Plasmodium protein, unknown function	N/A	0.394032	0.845935	0.0726632
FVTSLSFMK	PBANKA_1361700	conserved Plasmodium protein, unknown function	N/A	0.394032	0.99541	0.00199805
SSSYQDRR	PBANKA_1232100	serine/arginine-rich splicing factor 1, putative	SR1	0.392137	0.999966	1.5e-05
NSNSIDNEQILEEQNR	PBANKA_1406300	centrosomal protein CEP170, putative	CEP170	0.392137	0.167123	0.776964
NLDVSDYEDPSIGISGSK	PBANKA_1109000	RNA polymerase I, putative	N/A	0.392137	0.392148	0.40655
NPDNCSDSEK	PBANKA_0826800	protein kinase, putative	N/A	0.392137	0.450548	0.346259
SEYSADCDR	PBANKA_1341700	conserved Plasmodium protein, unknown function	N/A	0.392137	0.645425	0.190154
MDDSERSQR	PBANKA_0520900	antigen UB05, putative	N/A	0.392137	0.683031	0.165559
GELEYVDPDIRPPSPPPIYDK	PBANKA_1122500	splicing factor-like protein 1, putative	N/A	0.392137	0.82427	0.0839304
SLGEGQDNNFSDREDAK	PBANKA_1202700	RNA-binding protein, putative	N/A	0.392137	0.997911	0.000908179
NIWAIEIVNENTENSPINGDK	PBANKA_0912300	tudor staphylococcal nuclease, putative	TSN	0.390245	0.0397792	1.40034
EIESPEQK	PBANKA_0813000	inhibitor of cysteine proteases	ICP	0.390245	0.0807333	1.09295
FTIRSFGVR	PBANKA_0617100	60S ribosomal protein L11a, putative	N/A	0.390245	0.279413	0.553753
RQSFNFEPSSSVLQIK	PBANKA_1411400	ubiquitin-like protein Nedd8	NEDD8	0.390245	0.416491	0.380395
MDDSERSQR	PBANKA_0520900	antigen UB05, putative	N/A	0.390245	0.495225	0.305197
GSYNSSVK	PBANKA_0901100	serine/threonine protein kinase, putative	N/A	0.390245	0.954864	0.0200584
SYSYRDR	PBANKA_1314100	E3 ubiquitin-protein ligase ZNF598, putative	N/A	0.390245	0.999499	0.000217422
IHRDGNSLDR	PBANKA_1202700	RNA-binding protein, putative	N/A	0.388355	0.999997	1.41e-06
LNESFDSNNALNSINKR	PBANKA_0103300	GYF domain-containing protein, putative	N/A	0.388355	0.179567	0.745774
NFNTNDNNYFCCDDESSPKR	PBANKA_1102900	cell division control protein 6, putative	CDC6	0.388355	0.289499	0.538353
GDESAHGDHEVQR	PBANKA_1410000	26S protease regulatory subunit 7, putative	RPT1	0.388355	0.447586	0.349123
NYNACINNSK	PBANKA_1422100	drug/metabolite transporter DMT1, putative	DMT1	0.388355	0.683117	0.165505
AFSMVSIKK	PBANKA_1029600	conserved Plasmodium protein, unknown function	N/A	0.388355	0.714552	0.145966
IKSNDNIQPEK	PBANKA_0416500	copper-transporting ATPase	CuTP	0.388355	0.98744	0.00548939
VNQINPEGSQNEEALHNIPLAKPK	PBANKA_0307100	conserved Plasmodium protein, unknown function	N/A	0.386468	0.13561	0.867708
DGVSSIYGSNEAFR	PBANKA_1434700	clathrin heavy chain, putative	CHC	0.386468	0.194154	0.711854
NVSDNALQK	PBANKA_0416100	dynein heavy chain, putative	MG1	0.386468	0.299064	0.524235
SHIYYTSNSNQK	PBANKA_1356800	VPS13 domain-containing protein, putative	N/A	0.386468	0.300921	0.521548
EGQKDGNNSPHNK	PBANKA_1357800	conserved Plasmodium protein, unknown function	N/A	0.386468	0.366729	0.435655
VAQISISMPKTPPEMK	PBANKA_1122000	nuclear polyadenylated RNA-binding protein NAB2	NAB2	0.386468	0.705457	0.15153
IGSISHNTISGNNSNDMNNEENIYK	PBANKA_1426900	ATP-dependent RNA helicase DBP1, putative	DBP1	0.386468	0.758971	0.119775
KSVQNISNSINK	PBANKA_1431400	conserved Plasmodium protein, unknown function	N/A	0.386468	0.761057	0.118583
SEYSGEENNK	PBANKA_1228100	AP2 domain transcription factor AP2-LT, putative	ApiAP2	0.386468	0.922247	0.0351527
ETNNSSLSQRR	PBANKA_1417800	tRNA (guanine(26)-N(2))-dimethyltransferase, putative	TRM1	0.386468	0.99753	0.00107394
GHSFNNK	PBANKA_1130800	phosphoinositide phosphatase SAC1, putative	SAC1	0.384584	0.384343	0.415281
GNTGTYSSSQINNHQK	PBANKA_1341700	conserved Plasmodium protein, unknown function	N/A	0.384584	0.544211	0.264233
KNSVQYK	PBANKA_0810300	conserved Plasmodium protein, unknown function	N/A	0.384584	0.575776	0.239747
TTSYTNK	PBANKA_1320100	conserved Plasmodium protein, unknown function	UIS25	0.384584	0.897612	0.0469114
DSMGVNIEQSPHLEYNETENMNDFNQYYIGK	PBANKA_1024900	DNA replication licensing factor MCM2, putative	MCM2	0.382702	0.0483257	1.31582
NINLHHSFCNK	PBANKA_0522600	erythrocyte membrane-associated antigen, putative	N/A	0.382702	0.12632	0.898527
NINSVNNQTK	PBANKA_1113500	ras-related protein Rab-1A, putative	RAB1a	0.382702	0.240851	0.618252
KNESINLDSSFFDTK	PBANKA_0105300	WD repeat-containing protein, putative	N/A	0.382702	0.414332	0.382651
TPSASDNDSVPPS	PBANKA_0524800	early transcribed membrane protein	37135	0.382702	0.52547	0.279452
MDSKQIISNTVGK	PBANKA_0401100	serine/threonine protein kinase, putative	SRPK1	0.382702	0.557775	0.253541
ININSENLNAIASIENDEKEK	PBANKA_0506100	PHAX domain-containing protein, putative	N/A	0.382702	0.682483	0.165908
ALNLTSK	PBANKA_1212800	MO15-related protein kinase	MRK	0.382702	0.997553	0.0010639
YKEQIGNINSNNNDLLINNQTHINSR	PBANKA_0105400	coatomer alpha subunit, putative	N/A	0.380822	0.0961944	1.01685
SEYNNVDNSDKSENK	PBANKA_1024300	ATP-dependent RNA helicase DBP4, putative	DBP4	0.380822	0.150836	0.821494
SNTEISDDNKSDINDISDVTSKPVEK	PBANKA_0205200	conserved Plasmodium protein, unknown function	N/A	0.380822	0.193741	0.712778
RAHNSEDGLNYNGK	PBANKA_1349400	DNA replication complex GINS protein, putative	N/A	0.380822	0.811114	0.0909183
TRSEEFYK	PBANKA_0908000	conserved Plasmodium protein, unknown function	N/A	0.380822	0.835458	0.0780753
YIQSDEDNDKGLSCENAK	PBANKA_0311200	protein LTV1, putative	N/A	0.380822	0.990105	0.00431869
KNNSVCEFR	PBANKA_0616500	translation machinery-associated protein, putative	N/A	0.380822	0.99935	0.000282454
NENFEHIESLEK	PBANKA_0926000	conserved Plasmodium protein, unknown function	N/A	0.378944	0.304785	0.516006
YNSISQNSQK	PBANKA_0203100	phosphatidylinositol-4-phosphate 5-kinase, putative	PIP5K	0.378944	0.421983	0.374705
YGGSHPFEEEYYEDIYK	PBANKA_0938300	heat shock protein HspJ62	HSPJ62	0.378944	0.442264	0.354318
ESIGSRK	PBANKA_1457000	fused toes protein homolog FTS, putative	N/A	0.378944	0.766697	0.115376
ANSIQINQGNVSDQDRNK	PBANKA_1036700	COBW domain-containing protein 1, putative	CBWD1	0.37707	0.303583	0.517723
YKTPCEMDMINPDESLIGNK	PBANKA_1356300	CDT1-like protein, putative	N/A	0.37707	0.491633	0.308359
KSNSYEEK	PBANKA_0901100	serine/threonine protein kinase, putative	N/A	0.375197	0.0786848	1.10411
WDDVQNTNTLNFQNSQNIDKGYLNK	PBANKA_0903400	TMEM65 domain-containing protein, putative	N/A	0.375197	0.0940856	1.02648
RTPSPQYNK	PBANKA_1009500	glutamate synthase [NADH], putative	N/A	0.375197	0.139287	0.85609
LSTEDNNDDDETK	PBANKA_0416000	high molecular weight rhoptry protein 3, putative	RhopH3	0.375197	0.273699	0.562726
EIVKNSFNNSK	PBANKA_0615200	calcium-dependent protein kinase 4	CDPK4	0.375197	0.345055	0.462112
VHKNSMPNEK	PBANKA_1018500	transcription factor BTF3, putative	BTF3	0.375197	0.562911	0.24956
AMDSKPIDEGDPMYDSEHER	PBANKA_1449700	conserved protein, unknown function	N/A	0.375197	0.87175	0.0596082
TSSLASQIK	PBANKA_1238200	DnaJ protein, putative	N/A	0.373327	0.00621408	2.20662
EGVVIVDESIPNANSPQIEK	PBANKA_0404000	protein dopey homolog, putative	N/A	0.373327	0.0367213	1.43508
IEETVEGKVEEASPK	PBANKA_0512800	merozoite TRAP-like protein	MTRAP	0.373327	0.149608	0.825047
SINISDDDSR	PBANKA_1421200	conserved protein, unknown function	N/A	0.373327	0.787745	0.103614
FGYDKSPQLLR	PBANKA_0401100	serine/threonine protein kinase, putative	SRPK1	0.373327	0.996471	0.00153545
SSTTNNSFISIGLETFK	PBANKA_1322000	alpha/beta hydrolase, putative	N/A	0.373327	0.997429	0.00111802
ALSERPLTYLPTVER	PBANKA_0610200	DNA replication licensing factor MCM5, putative	MCM5	0.37146	0.172712	0.762678
AFPSLTSK	PBANKA_1309500	conserved Plasmodium protein, unknown function	N/A	0.37146	0.248074	0.605418
NNLNTNTHFEKINSDNNMSNK	PBANKA_0408400	phosphoglycerate mutase, putative	N/A	0.37146	0.3199	0.494986
RGYSTITK	PBANKA_1000700	regulator of chromosome condensation, putative	N/A	0.37146	0.346563	0.460217
GKGDDENNNSDNNK	PBANKA_0802300	HECT-type E3 ubiquitin ligase UT, putative	N/A	0.37146	0.420576	0.376156
SNVNTIISRGSK	PBANKA_0207000	calcium-transporting ATPase, putative	SERCA	0.37146	0.510657	0.291871
SISLHNTNNPSNTDNFNNNNYGDNR	PBANKA_0604200	zinc finger protein, putative	N/A	0.37146	0.920374	0.0360357
KNHSEIEESQNTILFNSEDIQNSDQK	PBANKA_0621400	RNA-binding protein, putative	N/A	0.369595	0.0843228	1.07406
NGSIIYNNLNIK	PBANKA_0806700	conserved Plasmodium protein, unknown function	0806700	0.369595	0.253873	0.595384
YYSNIQDNDSSFNTDNKTDLK	PBANKA_1132400	conserved Plasmodium protein, unknown function	N/A	0.369595	0.295323	0.529703
SSDNFDIIK	PBANKA_0415000	Maf-like protein, putative	N/A	0.369595	0.816446	0.0880725
GYNDPSNLYSGNFNK	PBANKA_0401100	serine/threonine protein kinase, putative	SRPK1	0.369595	0.878865	0.0560778
ENTTDNKEVK	PBANKA_1016700	leucine-rich repeat protein	N/A	0.369595	0.879057	0.0559829
HFDSQNDGNNNR	PBANKA_1033000	conserved Plasmodium protein, unknown function	N/A	0.369595	0.916204	0.0380078
MNSNAYEENDSFVGEHNNK	PBANKA_0605600	conserved Plasmodium protein, unknown function	N/A	0.369595	0.950923	0.0218544
NQNSKDSDNNNSTPK	PBANKA_1123500	ISWI chromatin-remodeling complex ATPase, putative	ISWI	0.369595	0.959041	0.0181628
QLYQEGDSDMKR	PBANKA_1452600	calcyclin binding protein, putative	N/A	0.369595	0.973333	0.0117384
QTSNNTSGSQVGNR	PBANKA_1341900	ubiquitin-activating enzyme, putative	N/A	0.369595	0.981796	0.00797866
KLSSSVDGLNICK	PBANKA_1301800	conserved Plasmodium protein, unknown function	N/A	0.367732	0.0637201	1.19572
LNSLSHNEAITNIYSENDFVR	PBANKA_0806300	P4-type ATPase ATP7, putative	ATPase7	0.367732	0.156131	0.80651
SSSKNNAYNESHYK	PBANKA_1321600	conserved Plasmodium protein, unknown function	N/A	0.367732	0.212366	0.672915
KKPSVSINLK	PBANKA_1341700	conserved Plasmodium protein, unknown function	N/A	0.367732	0.334104	0.476118
SEHASDQDVK	PBANKA_1329700	26S proteasome regulatory subunit RPN2, putative	RPN2	0.367732	0.336954	0.472429
TKTGTDIGVR	PBANKA_1214700	conserved Plasmodium protein, unknown function	N/A	0.367732	0.630328	0.200434
GKGEDENNSGSFSYK	PBANKA_0802300	HECT-type E3 ubiquitin ligase UT, putative	N/A	0.365871	0.0147917	1.82998
GTLLLPSNNNGSAYSPR	PBANKA_1320200	STAG domain-containing protein, putative	N/A	0.365871	0.0266179	1.57483
SCNSDVYTEHDCNNDHVK	PBANKA_1418100	female development protein FD3	FD3	0.365871	0.0670175	1.17381
TNNLDDNIFSQDNYITHYR	PBANKA_0823000	ubiquitin-like protein, putative	N/A	0.365871	0.466812	0.330858
RESAIAEGLTK	PBANKA_0615700	dynein heavy chain, putative	N/A	0.365871	0.543947	0.264443
IKNNSYIK	PBANKA_0522900	pre-mRNA-splicing helicase BRR2, putative	BRR2	0.365871	0.798043	0.097974
NQNTAQLNTDTNVITNIENKTDQQYEK	PBANKA_0925400	dynein heavy chain, putative	N/A	0.365871	0.970062	0.0132007
FNSVDSAHISNDR	PBANKA_1425000	RNA-binding protein, putative	N/A	0.365871	0.998782	0.000529266
GIEDVPNDDATPHR	PBANKA_1411200	protein AAP2, putative	N/A	0.364013	0.112653	0.948255
IGSEIATGSSHTDKKPK	PBANKA_0815700	major facilitator superfamily-related transporter, putative	MFR4	0.364013	0.150156	0.823459
MSNLGDSNNAYSSSIQTYNNNISTNSIDSANYK	PBANKA_1014900	coatomer subunit beta, putative	N/A	0.364013	0.233705	0.631332
NIIDNDEDDTDYEKEPLINMK	PBANKA_0207000	calcium-transporting ATPase, putative	SERCA	0.364013	0.410397	0.386796
LRSIDDDNNNEK	PBANKA_0609500	kinesin-X3	N/A	0.364013	0.482846	0.316192
YVNTPIIEAGK	PBANKA_0936700	ES2 protein, putative	N/A	0.364013	0.870361	0.0603003
TLNSTLIDNFSEININDK	PBANKA_0813600	conserved Plasmodium protein, unknown function	N/A	0.362158	0.999939	2.65e-05
SNHLNSESMTR	PBANKA_1201100	conserved Plasmodium protein, unknown function	N/A	0.362158	0.06453	1.19024
YGGNSNINPASPLGIDNSGSK	PBANKA_1241300	Suf domain-containing protein, putative	N/A	0.362158	0.067407	1.17129
NFITTPQNA	PBANKA_1032700	CUGBP Elav-like family member 2, putative	CELF2	0.362158	0.0999121	1.00038
RNTYSLYK	PBANKA_1208200	kinesin-4, putative	KIN4	0.362158	0.100363	0.998427
SVPISQIGSKQLEDK	PBANKA_1403800	translational activator GCN1, putative	GCN1	0.362158	0.125387	0.901748
MNKYEYSYDNYGEYR	PBANKA_0408400	phosphoglycerate mutase, putative	N/A	0.362158	0.264141	0.578164
KNEENQPSEESEQTENNDNEEKPDNSDK	PBANKA_1219300	heat shock protein 110, putative	HSP110c	0.362158	0.341205	0.466985
DKPYNSNEHISENETNFIK	PBANKA_0719700	conserved Plasmodium protein, unknown function	N/A	0.362158	0.341624	0.466451
SVVEITEHDDITHVTLQSPSSLFVNQHK	PBANKA_1243900	apicomplexan kinetochore protein 5	AKIT5	0.362158	0.349057	0.457104
NQKSNQEIENK	PBANKA_1109000	RNA polymerase I, putative	N/A	0.362158	0.480191	0.318586
MNSDDFNTPSSK	PBANKA_0908800	conserved Plasmodium protein, unknown function	N/A	0.360305	0.218012	0.66152
IINSKNGETNNHVENESSIFLK	PBANKA_1228200	glutamate dehydrogenase, putative	GDH3	0.360305	0.335974	0.473694
DFHGGTSNSFSGYK	PBANKA_1033800	conserved protein, unknown function	N/A	0.360305	0.580311	0.236339
IVSDIYHEK	PBANKA_0815900	BSD-domain protein, putative	N/A	0.360305	0.590369	0.228877
IGSEIATGSSHTDK	PBANKA_0815700	major facilitator superfamily-related transporter, putative	MFR4	0.360305	0.622003	0.206207
LLHLESLK	PBANKA_0928200	conserved protein, unknown function	N/A	0.360305	0.669188	0.174452
FVQSNSIGEHTHNDK	PBANKA_1222600	AP-3 complex subunit delta, putative	N/A	0.360305	0.680886	0.166926
NKSQEYFGNK	PBANKA_1353100	conserved Plasmodium protein, unknown function	N/A	0.360305	0.978201	0.00957179
INIPENMSNYKNDISDGIK	PBANKA_0416500	copper-transporting ATPase	CuTP	0.358454	0.999953	2.02e-05
KTEALENSPLFMEIYNK	PBANKA_1123500	ISWI chromatin-remodeling complex ATPase, putative	ISWI	0.358454	0.0395761	1.40257
NHNLNYTDTSINPDDGLKGSLPSMQR	PBANKA_1303700	vesicle-associated membrane protein, putative	N/A	0.358454	0.138829	0.857519
KTLGNNAYASNDLPTDTIIANR	PBANKA_1003400	amino acid decarboxylase AAD, putative	AAD	0.358454	0.171739	0.765132
LQYTESDDEGSDEYCPGGYHPVEINEIYNDR	PBANKA_0401100	serine/threonine protein kinase, putative	SRPK1	0.358454	0.226479	0.644973
SVSQADLIK	PBANKA_1118600	cell division cycle protein 48 homologue, putative	N/A	0.358454	0.311322	0.50679
HTNYEESDEYIDNNMLEFGK	PBANKA_0819800	gamma-glutamylcysteine synthetase	gammaGCS	0.358454	0.38017	0.420022
GQGSDGGKFTVFTK	PBANKA_1428700	eukaryotic translation initiation factor 3 subunit A, putative	EIF3A	0.358454	0.666539	0.176175
NNDSNNAPSSNR	PBANKA_0921600	alternative splicing factor SR-MG	SR-MG	0.358454	0.716432	0.144825
DISNSFHMSIPIR	PBANKA_0806300	P4-type ATPase ATP7, putative	ATPase7	0.356606	0.0358296	1.44576
SGYNNYEFNDEIQNTIGVIQSYTSK	PBANKA_0942800	syntaxin, putative	N/A	0.356606	0.0534566	1.272
QVLNDSFTYENYLK	PBANKA_1224200	DnaJ protein, putative	N/A	0.356606	0.210285	0.677191
GNASETIDKEFDIK	PBANKA_1135900	conserved Plasmodium protein, unknown function	N/A	0.356606	0.211984	0.673697
NNMNNLDNSTNVSGNMNAIGSDGNMKR	PBANKA_0937200	RNA-binding protein, putative	N/A	0.356606	0.237881	0.62364
EHDSIELK	PBANKA_0926600	protein GCN20, putative	GCN20	0.356606	0.367193	0.435105
IDEIEACHSNAFMK	PBANKA_0620800	conserved protein, unknown function	N/A	0.356606	0.420313	0.376427
KNESNNVNSNVNK	PBANKA_0939600	polyadenylate-binding protein-interacting protein 1, putative	PAIP1	0.356606	0.704418	0.15217
SDTSIISQSIQDNSPK	PBANKA_1236600	conserved Plasmodium protein, unknown function	N/A	0.356606	0.781518	0.107061
GEMSNHK	PBANKA_1219000	heat shock protein 90, putative	N/A	0.356606	0.841614	0.074887
EQNPDYTTIPSCK	PBANKA_1406700	carbamoyl phosphate synthetase, putative	CPSII	0.356606	0.915515	0.0383346
REDTDNNILNSNVSILK	PBANKA_1407400	mRNA-decapping enzyme 2, putative	DCP2	0.356606	0.999761	0.000103708
LQEEVNEESTNTVTYKSGFIESVK	PBANKA_1409000	ER membrane protein complex subunit 7, putative	EMC7	0.354759	0.357535	0.446681
KNSISSESINNSSDQR	PBANKA_0815500	conserved Plasmodium protein, unknown function	N/A	0.354759	0.582853	0.234441
EIEHAQSSQISK	PBANKA_1230300	zinc finger protein, putative	N/A	0.354759	0.787315	0.103851
KNSDTTIDSSINNDK	PBANKA_1307300	WD repeat-containing protein, putative	WLP1	0.354759	0.805929	0.0937032
LNSISVIPNLLNENTK	PBANKA_1438300	phospholipid-transporting ATPase, putative	N/A	0.354759	0.967372	0.0144064
GLGNHDNDESEQTMDEK	PBANKA_1230100	ribonuclease, putative	N/A	0.354759	0.999129	0.000378223
KHSDIHIPYDSK	PBANKA_0824300	conserved Plasmodium protein, unknown function	N/A	0.354759	0.999496	0.00021909
DNGSNDELLLNHLHNEMCYK	PBANKA_0106300	conserved Plasmodium protein, unknown function	106300	0.352916	0.114864	0.939816
DINDIYNFPKSFESK	PBANKA_1036700	COBW domain-containing protein 1, putative	CBWD1	0.352916	0.150156	0.823458
GLTPQNK	PBANKA_1310200	nucleoporin NUP313	NUP313	0.352916	0.236336	0.626471
RALSAYMFYVK	PBANKA_0712900	high mobility group protein B2	HMGB2	0.352916	0.245406	0.610115
THASVDDIGFK	PBANKA_1356800	VPS13 domain-containing protein, putative	N/A	0.352916	0.395314	0.403058
LAYIDSQSGSNYFAHK	PBANKA_0806300	P4-type ATPase ATP7, putative	ATPase7	0.352916	0.527481	0.277793
CNYNYNSLNDISDLLINYSK	PBANKA_1114300	MORN repeat protein, putative	N/A	0.352916	0.544726	0.263822
KMSSIDGITTSIYR	PBANKA_1363800	phosphatidylinositol transfer protein, putative	N/A	0.352916	0.591426	0.228099
ESVMSDNINTITIEK	PBANKA_1013900	PhIL1 interacting protein PIP3, putative	PIP3	0.351074	0.0192798	1.7149
QFFMDHDSYSSR	PBANKA_1003400	amino acid decarboxylase AAD, putative	AAD	0.351074	0.0222845	1.652
MNSLTYYEK	PBANKA_0401800	lipin, putative	N/A	0.351074	0.106048	0.974496
NVEKTESQTNINEIYYK	PBANKA_0808700	GTPase-activating protein, putative	N/A	0.351074	0.168297	0.773923
KNNSSEYIR	PBANKA_1306900	serine/threonine protein kinase, putative	SRPK2	0.351074	0.19154	0.71774
MYHLDTLLVSK	PBANKA_0909200	conserved Plasmodium protein, unknown function	N/A	0.351074	0.302997	0.518562
ITAFSDELVFDPEVPNNQK	PBANKA_0311600	conserved Plasmodium protein, unknown function	N/A	0.351074	0.501117	0.300061
RRPNPSGGQASNTNQGR	PBANKA_0709000	protein transport protein SEC61 subunit beta, putative	SEC61B	0.351074	0.632153	0.199178
ASNCYSNHHITR	PBANKA_0101700	conserved Plasmodium protein, unknown function	N/A	0.351074	0.998364	0.000711195
NKINQSGTNSIENNSSK	PBANKA_0519900	conserved Plasmodium protein, unknown function	N/A	0.351074	0.999704	0.000128748
YSTDHSGNYSGNISTK	PBANKA_1351300	conserved Plasmodium protein, unknown function	N/A	0.349235	0.0621691	1.20643
MGMGDENVNSGTEEDKLANK	PBANKA_1202100	MKT1 domain-containing protein, putative	N/A	0.349235	0.0802588	1.09551
GKSEEIR	PBANKA_1004500	conserved Plasmodium protein, unknown function	N/A	0.349235	0.164956	0.782632
LREQSPAEK	PBANKA_0108200	protein KIC6, putative	N/A	0.349235	0.231415	0.635608
QISNTLISNDSK	PBANKA_1002800	protein transport protein Sec24B, putative	SEC24B	0.349235	0.443078	0.35352
SSDKDDINMDYSDHTFPCHPAPPVSIK	PBANKA_1135700	CUGBP Elav-like family member 1, putative	CELF1	0.349235	0.462782	0.334624
ETSPELSSDNLVCENELENK	PBANKA_1233500	mRNA-binding protein PUF1	PUF1	0.349235	0.632205	0.199142
SDISIDDKNLGDK	PBANKA_1330900	conserved Plasmodium protein, unknown function	N/A	0.349235	0.872802	0.0590844
FPSPDYDSNNCQNQIYANK	PBANKA_1316100	conserved Plasmodium protein, unknown function	N/A	0.349235	0.997268	0.00118795
SINSTNNIDNILK	PBANKA_1358900	dynactin subunit 2, putative	N/A	0.347399	0.145861	0.836061
FNLSVDSPK	PBANKA_1128500	SET domain protein, putative	N/A	0.347399	0.207095	0.68383
QNSNNKAEHAK	PBANKA_0807900	nucleoporin NUP335	NUP335	0.347399	0.453398	0.343521
LTSKNFLEEK	PBANKA_0816400	ATP-dependent 6-phosphofructokinase, putative	PFK9	0.347399	0.489531	0.31022
DLSEESYCESYISTPR	PBANKA_1362100	tyrosine kinase-like protein, putative	TKL3	0.347399	0.788139	0.103397
YECLDDGDESDK	PBANKA_0937200	RNA-binding protein, putative	N/A	0.347399	0.986768	0.00578498
GPGVYHSDEYIKLETLFK	PBANKA_1463000	osmiophilic body protein G377	G377	0.347399	0.99881	0.000517148
KNSSVTHLNSVEESEGVVEGVGVNQENPISQCLK	PBANKA_0214000	dynein heavy chain, putative	DHC3	0.345564	0.225807	0.646262
LGINLSDEENNRNTNK	PBANKA_1435700	ribosome biogenesis protein TSR3, putative	TSR3	0.345564	0.284943	0.545242
SISLNYDNK	PBANKA_1118500	conserved Plasmodium protein, unknown function	N/A	0.345564	0.323572	0.490029
CLSNKDTNNIDQIDK	PBANKA_0806800	coiled-coil domain-containing protein CCDC148/CCDC112, putative	N/A	0.345564	0.327438	0.484871
CNSVEDKNGFLLGIK	PBANKA_0939700	vacuolar fusion protein CCZ1, putative	N/A	0.345564	0.54596	0.262839
NMGNDKSSPK	PBANKA_1003400	amino acid decarboxylase AAD, putative	AAD	0.343732	0.0566794	1.24657
YNTDYISSFEGK	PBANKA_1220500	hydrolase, putative	N/A	0.343732	0.0653969	1.18444
TTCSDIHER	PBANKA_0611800	N-acetyltransferase, GNAT family, putative	NAT8	0.343732	0.292525	0.533837
DKQLTIGEIEK	PBANKA_0822700	ribosome production factor 1, putative	RPF1	0.343732	0.574902	0.240406
NDDGGIESDENKK	PBANKA_1428700	eukaryotic translation initiation factor 3 subunit A, putative	EIF3A	0.343732	0.793967	0.100198
SSNSNDRIK	PBANKA_1123500	ISWI chromatin-remodeling complex ATPase, putative	ISWI	0.343732	0.997467	0.00110163
KLFLDHIMSMENR	PBANKA_0621500	Rab GTPase activator and protein kinase, putative	N/A	0.341903	0.0660021	1.18044
SQITINK	PBANKA_1316800	dynactin subunit 4, putative	N/A	0.341903	0.232994	0.632656
INNNNNIGSIDKK	PBANKA_1454200	conserved Plasmodium protein, unknown function	N/A	0.341903	0.266567	0.574194
IGSFIYIHSEK	PBANKA_0908500	myosin K	MyoK	0.341903	0.704852	0.151902
TSISNNEDSKNTENEENNAK	PBANKA_1003400	amino acid decarboxylase AAD, putative	AAD	0.340075	0.669901	0.17399
NTNDDEQSPK	PBANKA_1428100	asparagine-rich antigen, putative	N/A	0.340075	0.797713	0.0981533
SRSPQNYYNK	PBANKA_1404400	conserved Plasmodium protein, unknown function	N/A	0.340075	0.998244	0.000763412
KSTIIEEIHENHTTK	PBANKA_1455300	tetratricopeptide repeat protein, putative	N/A	0.33825	0.114127	0.94261
IMETFSVFPSPK	PBANKA_1206900	tubulin beta chain, putative	N/A	0.33825	0.362323	0.440905
NNSSDNMNNETKK	PBANKA_1403300	NLI interacting factor-like phosphatase	NIF1	0.33825	0.440637	0.355919
NPCSHDHSKER	PBANKA_0935800	peptidyl-prolyl cis-trans isomerase, putative	N/A	0.33825	0.516016	0.287337
GYNNNNSDSNSMR	PBANKA_1454600	nucleoporin NUP269	NUP269	0.33825	0.587547	0.230957
ANNNNRNSNDEER	PBANKA_1005400	protein CINCH, putative	CINCH	0.33825	0.910212	0.0408574
SKSDSNLFSLK	PBANKA_1206200	histone deacetylase 2, putative	HDA2	0.33825	0.978995	0.00921936
EKGEEQEQTENEQENDNNSVISTNK	PBANKA_0721900	60S ribosomal protein L7ae/L30e, putative	N/A	0.33825	0.997118	0.00125329
QNRSAILK	PBANKA_1003400	amino acid decarboxylase AAD, putative	AAD	0.336428	0.370899	0.430744
SNSIPPGNQK	PBANKA_0407400	aurora-related kinase ARK2	ARK2	0.336428	0.489364	0.310368
YNSPEFGIGNNQQSPK	PBANKA_1306900	serine/threonine protein kinase, putative	SRPK2	0.336428	0.509597	0.292773
NMHSYCYNNK	PBANKA_1306800	Sec7 domain-containing protein ARFGEF, putative	ARFGEF	0.336428	0.651802	0.185884
TNNSNEQNDNANNEENK	PBANKA_1353700	nucleolar complex protein 2, putative	N/A	0.336428	0.801305	0.0962023
NNGSPIR	PBANKA_1356300	CDT1-like protein, putative	N/A	0.334607	0.999994	2.46e-06
GRNNSINSYGK	PBANKA_1323200	AP-4 complex accessory subunit Tepsin, putative	N/A	0.334607	0.137724	0.860991
YKSSIVQTMI	PBANKA_1347600	eukaryotic translation initiation factor 6, putative	N/A	0.334607	0.364328	0.438508
TIQETLNMDTFINIKSIDNHVK	PBANKA_0301800	condensin-2 complex subunit H2, putative	CAPH2	0.334607	0.40617	0.391292
NEHYNSDNDEK	PBANKA_0836000	vacuolar protein sorting-associated protein 33, putative	VPS33	0.334607	0.607388	0.216534
AMDSKPIDEGDPMYDSEHER	PBANKA_1449700	conserved protein, unknown function	N/A	0.334607	0.624382	0.20455
NLLSKEDISLYNAYYEQHIK	PBANKA_1011700	conserved Plasmodium protein, unknown function	N/A	0.334607	0.764137	0.116829
MDDDPATPNAYENITNAK	PBANKA_0828400	RNA-binding protein, putative	N/A	0.334607	0.927556	0.0326598
SELSTPISYADDLMNF	PBANKA_1320200	STAG domain-containing protein, putative	N/A	0.332789	0.212356	0.672936
SISLPTNLKK	PBANKA_0315300	patatin-like phospholipase 4, putative	N/A	0.332789	0.224359	0.649057
TIHENDIVTSASGVIALLNEEDASLK	PBANKA_1329700	26S proteasome regulatory subunit RPN2, putative	RPN2	0.332789	0.520118	0.283898
STCPLTSQNSENFSIKENEINER	PBANKA_1439500	cytochrome c heme lyase	CCHL	0.332789	0.559411	0.252269
SQGGNALNSNDNTEHIVK	PBANKA_1417900	conserved protein, unknown function	N/A	0.332789	0.769102	0.114016
LKFNTSPSMVR	PBANKA_1103000	serine/arginine-rich splicing factor 12, putative	SRSF12	0.332789	0.810224	0.0913948
METNNQR	PBANKA_1361600	E1-E2 ATPase, putative	N/A	0.332789	0.943813	0.0251139
STIGVGNEHYSFPINNEQYNYR	PBANKA_1214700	conserved Plasmodium protein, unknown function	N/A	0.330973	0.0189208	1.72306
AHIHNLSSSGYR	PBANKA_1312800	CLASP domain-containing protein, putative	N/A	0.330973	0.158328	0.800443
NVIIEQSFGSPK	PBANKA_1214000	heat shock protein 60, putative	HSP60	0.330973	0.488282	0.31133
SATYIMEQK	PBANKA_0817000	major facilitator superfamily domain-containing protein, putative	MFS2	0.330973	0.499862	0.301149
EVNNSKILSK	PBANKA_1357900	RING zinc finger protein, putative	N/A	0.330973	0.607278	0.216612
NLNLSYLHTEK	PBANKA_0910800	conserved Plasmodium protein, unknown function	N/A	0.330973	0.803885	0.0948059
NLSNSFEDNTLEFLPQNVDDNSNNFQK	PBANKA_0208800	ubiquitin carboxyl-terminal hydrolase 1, putative	UBP1	0.330973	0.824308	0.0839105
NAYYDISSYFKPVSKNTPK	PBANKA_0316000	replication factor C subunit 1, putative	RFC1	0.330973	0.92748	0.0326957
SDILDNEEYNLQEHSNNSCYEKNESIK	PBANKA_0202700	kinesin-8B	N/A	0.330973	0.994784	0.00227131
IFNSASYIKK	PBANKA_1313700	serine/threonine protein kinase, putative	N/A	0.330973	0.998069	0.000839242
ADNSNDLNAEEYDDLKNAGSTK	PBANKA_0705100	protein KRI1, putative	KRI1	0.330973	0.998756	0.000540744
TDGNINTHSNSIKK	PBANKA_1005400	protein CINCH, putative	CINCH	0.32916	0.0126512	1.89787
LIDSISNINDDSNMNKEVENMK	PBANKA_0925400	dynein heavy chain, putative	N/A	0.32916	0.0455809	1.34122
MADSDIQIQFQEYSNK	PBANKA_1438000	cAMP-dependent protein kinase regulatory subunit, putative	PKAr	0.32916	0.23716	0.624958
KNDFLHDINFPLYNSK	PBANKA_1115200	gamete egress protein GEP	GEP	0.32916	0.347742	0.458743
YNSILNISLKR	PBANKA_1361200	conserved Plasmodium protein, unknown function	N/A	0.32916	0.368423	0.433654
INQSDSYSYESDENYIDDINNILK	PBANKA_0905400	conserved Plasmodium protein, unknown function	N/A	0.32916	0.764337	0.116715
SYSHMENDEGVDPNNNSEGEVSFKR	PBANKA_0103900	KH domain-containing protein, putative	N/A	0.32916	0.995652	0.00189247
IKDDLLYTTELNNEGFR	PBANKA_0903900	coatomer subunit gamma, putative	SEC21	0.327348	0.20617	0.685775
LNSLFNHGVNMSNK	PBANKA_0916400	ubiquitin-like protein, putative	N/A	0.327348	0.431376	0.365144
IIHAYSDYELFNDYK	PBANKA_0707600	serine/threonine protein kinase VPS15, putative	VPS15	0.327348	0.449495	0.347275
SIRSIDCYK	PBANKA_1314400	Cwf21 domain-containing protein	N/A	0.327348	0.999755	0.000106271
NENITDSPVSCNMINEFK	PBANKA_1333300	conserved Plasmodium protein, unknown function	N/A	0.325539	0.262519	0.580839
SESNNETNKR	PBANKA_0908000	conserved Plasmodium protein, unknown function	N/A	0.325539	0.434788	0.361722
NDDFMEEQFNEPSENEDEEKK	PBANKA_0909500	AAA family ATPase, putative	N/A	0.325539	0.527991	0.277373
VSGSNTYDDLKDADVVIVTAGFTK	PBANKA_1340100	L-lactate dehydrogenase	LDH	0.325539	0.964377	0.0157532
KFHHESANFDVLMEQK	PBANKA_0310500	conserved Plasmodium protein, unknown function	N/A	0.323733	0.12444	0.90504
SSEYVTQLNSTK	PBANKA_1425100	karyopherin alpha, putative	KARalpha	0.323733	0.285382	0.544573
YNKNDIPGVSDLMFSQGR	PBANKA_1028700	26S proteasome regulatory subunit RPN13, putative	RPN13	0.323733	0.298768	0.524665
NMNSLDSR	PBANKA_1142800	conserved protein, unknown function	N/A	0.323733	0.325458	0.487504
GSGDGDNYNK	PBANKA_0937200	RNA-binding protein, putative	N/A	0.323733	0.719912	0.142721
NEQSANYNTFNNDASLYCSNDKIDR	PBANKA_1448200	asparagine/aspartate rich protein, putative	N/A	0.323733	0.720791	0.14219
SFNSNSSFEIKK	PBANKA_1201100	conserved Plasmodium protein, unknown function	N/A	0.323733	0.776282	0.109981
VAQISISMPKTPPEMK	PBANKA_1122000	nuclear polyadenylated RNA-binding protein NAB2	NAB2	0.323733	0.80812	0.0925242
NSTTSVISVFNPQIK	PBANKA_0927200	conserved protein, unknown function	N/A	0.323733	0.948496	0.0229645
STQSDINTK	PBANKA_1310200	nucleoporin NUP313	NUP313	0.323733	0.984195	0.00691896
QKSYNNNDSR	PBANKA_0521300	zinc finger protein, putative	N/A	0.321928	0.999983	7.23e-06
MGSGGPSK	PBANKA_1425000	RNA-binding protein, putative	N/A	0.321928	0.0574634	1.24061
SFLGSFYFSSTK	PBANKA_1222100	regulator of chromosome condensation, putative	N/A	0.321928	0.484491	0.314714
GRMSTK	PBANKA_1206900	tubulin beta chain, putative	N/A	0.321928	0.723054	0.140829
EVSDEITSISTSDINKVEDLNMNSIDK	PBANKA_0801200	erythrocyte membrane-associated antigen, putative	N/A	0.320126	0.175153	0.756583
IENDNINLVNTNSEEDEIER	PBANKA_1313400	exosome complex exonuclease RRP6, putative	RRP6	0.320126	0.249423	0.603064
NISSNDINNTSK	PBANKA_0415000	Maf-like protein, putative	N/A	0.320126	0.4622	0.33517
VINESDDNFENCFGVNK	PBANKA_1365400	vacuolar fusion protein MON1, putative	MON1	0.320126	0.731013	0.136075
STSKLLNDENDFEYK	PBANKA_0823000	ubiquitin-like protein, putative	N/A	0.320126	0.77094	0.112979
TQEQNFLDDIKYNSDEYNTTSIHQNVSNNGR	PBANKA_0607400	protein phosphatase PPM11, putative	PPM11	0.320126	0.944345	0.0248691
NYEVNSPSK	PBANKA_0606300	conserved Plasmodium protein, unknown function	N/A	0.318326	0.0882346	1.05436
LPNLENNNNHEANVVDIQLTNDMNNNEK	PBANKA_0904100	ras-related protein Rab-6	RAB6	0.318326	0.164126	0.784822
GNIPLSYENSEIENYVQHNNSENELKEK	PBANKA_1407700	protein phosphatase PPM6	PPM6	0.318326	0.437965	0.35856
LTDTKEDVDFANLR	PBANKA_0928200	conserved protein, unknown function	N/A	0.318326	0.728321	0.137677
GNSTNMLATSK	PBANKA_0414900	dynein intermediate light chain, putative	N/A	0.318326	0.794954	0.0996579
TTKGNVTDEDV	PBANKA_1455700	conserved Plasmodium protein, unknown function	N/A	0.316528	0.99988	5.2e-05
NIADNNLSSSDTINIK	PBANKA_0508600	conserved Plasmodium protein, unknown function	N/A	0.316528	0.111416	0.953053
VSSINNACSMK	PBANKA_1227000	filament assembling protein, putative	N/A	0.316528	0.148695	0.827702
SNSNGYFYTNINNK	PBANKA_0820700	TLD domain-containing protein	N/A	0.316528	0.175857	0.754841
IHKSIDYNNNEK	PBANKA_1364100	conserved Plasmodium protein, unknown function	N/A	0.316528	0.385373	0.414119
TPAYGDSSVR	PBANKA_1449700	conserved protein, unknown function	N/A	0.316528	0.502282	0.299052
SIQIKSIDNAPK	PBANKA_0210600	ubiquitin carboxyl-terminal hydrolase, putative	N/A	0.316528	0.890184	0.0505202
KLNSSNK	PBANKA_0204800	secreted ookinete protein, putative	PSOP24	0.314733	0.208132	0.681661
VSSINNACSMK	PBANKA_1227000	filament assembling protein, putative	N/A	0.314733	0.30239	0.519433
SIDIIGIINR	PBANKA_1222000	histone deacetylase complex subunit SAP18, putative	SAP18	0.314733	0.604871	0.218337
KESNNEILSDEENLNNSGK	PBANKA_1233300	ATP-dependent RNA helicase DDX23, putative	DDX23	0.314733	0.898386	0.0465372
NKNENSEGYSTDASNNEGQK	PBANKA_0917500	structural maintenance of chromosomes protein 1, putative	SMC1	0.314733	0.971962	0.0123506
NNENSENNENEYISK	PBANKA_0924000	bromodomain protein 7, putative	BDP7	0.314733	0.994274	0.00249412
DDDSPFYKLDTIK	PBANKA_1122900	hexokinase, putative	HK	0.312939	0.226974	0.644024
FLSISEK	PBANKA_0906700	conserved Plasmodium protein, unknown function	N/A	0.312939	0.533603	0.272782
SGSNIMDNDSNKNIEGKPSNENK	PBANKA_1108300	pre-mRNA-processing ATP-dependent RNA helicase PRP5, putative	PRP5	0.312939	0.597708	0.223511
AISESGFEHPSEVQQETIPAAITGTDILCQAK	PBANKA_0306800	ATP-dependent RNA helicase UAP56, putative	UAP56	0.312939	0.852751	0.0691778
KVVTNPYER	PBANKA_0824800	polyadenylate-binding protein 2, putative	PABP2	0.312939	0.982389	0.0077165
NIDNNSDDGENKESHIR	PBANKA_0810600	exoribonuclease, putative	N/A	0.312939	0.997595	0.00104574
NIDSNDCIYFDQYNLR	PBANKA_1138800	conserved Plasmodium protein, unknown function	N/A	0.311148	0.148413	0.828528
NLFENNDLSPLRK	PBANKA_1348800	origin recognition complex subunit 4, putative	ORC4	0.311148	0.17538	0.756019
MLNMDSMDLLGIDPK	PBANKA_0831000	merozoite surface protein 1	MSP1	0.311148	0.373729	0.427443
LCNIEIIQTINSRNNSISR	PBANKA_1115200	gamete egress protein GEP	GEP	0.311148	0.403192	0.394488
KVLHIDSMIQQTK	PBANKA_1114900	phosphatidylinositol 3-kinase, putative	PI3K	0.311148	0.408519	0.388788
LLSNVNSDICHDNIIKK	PBANKA_1443100	conserved Plasmodium protein, unknown function	N/A	0.311148	0.416278	0.380616
NNNTNEYEEHKIHSFHLK	PBANKA_0204800	secreted ookinete protein, putative	PSOP24	0.311148	0.467904	0.329843
SIKSMDVENINK	PBANKA_0517400	pre-mRNA-splicing factor CEF1, putative	CEF1	0.311148	0.891782	0.0497413
NFGFVTFNSSADAENAMNK	PBANKA_1200800	transformer-2 protein homolog beta, putative	TRA2B	0.309359	0.108291	0.965407
TVNNNLINLNSEK	PBANKA_0308000	ras-related protein Rab-5A, putative	RAB5a	0.309359	0.224993	0.64783
IESTGKLEK	PBANKA_0720000	conserved Plasmodium protein, unknown function	N/A	0.309359	0.760406	0.118955
TVYSYQNDKR	PBANKA_0607800	cytosolic iron-sulfur protein assembly protein 1, putative	CIA1	0.309359	0.833061	0.0793233
IESVYINDDSNDISR	PBANKA_1432000	signal recognition particle subunit SRP19, putative	SRP19	0.307573	0.0590884	1.2285
EDADDDINLFSDDGLNEK	PBANKA_1352000	elongation factor 1-gamma, putative	EF-1gamma	0.307573	0.141994	0.84773
IIHASSNSNIYNYSINK	PBANKA_1339800	conserved Plasmodium protein, unknown function	N/A	0.307573	0.617197	0.209576
NISNNFDNNNTFLK	PBANKA_0810900	FHA domain protein, putative	N/A	0.307573	0.631891	0.199358
ANINYGNSSSGNMFFGK	PBANKA_1350600	nuclear movement protein, putative	NUDC	0.307573	0.660817	0.179918
GYNNDFLNSFGSIPFSENFQK	PBANKA_1344000	DNA-directed RNA polymerase III subunit RPC1, putative	N/A	0.307573	0.781663	0.106981
TFNNELINVVHKSFTEINPK	PBANKA_0719500	conserved Plasmodium protein, unknown function	N/A	0.307573	0.810639	0.0911725
NIKGSGDGDNYNK	PBANKA_0937200	RNA-binding protein, putative	N/A	0.307573	0.88752	0.0518218
YYSFNSNGESEK	PBANKA_0406200	conserved Plasmodium protein, unknown function	N/A	0.307573	0.898243	0.0466061
RSSYENER	PBANKA_1350100	conserved Plasmodium protein, unknown function	N/A	0.307573	0.981287	0.00820384
NYHHSNR	PBANKA_1424800	U1 small nuclear ribonucleoprotein C, putative	SNRPC	0.305788	0.999979	9.28e-06
IMQIDEGSPNITIDVVR	PBANKA_1321500	conserved Plasmodium protein, unknown function	N/A	0.305788	0.0121061	1.91699
YNSANASYSCISSK	PBANKA_1003400	amino acid decarboxylase AAD, putative	AAD	0.305788	0.181426	0.741302
LAASVLK	PBANKA_1229200	60S ribosomal protein L19, putative	N/A	0.305788	0.213057	0.671504
VIHSDDEDFMDAK	PBANKA_1144900	glycosylphosphatidylinositol anchor attachment 1 protein, putative	GPAA1	0.305788	0.306807	0.513135
NLSYEKELSSTSLQIR	PBANKA_0719700	conserved Plasmodium protein, unknown function	N/A	0.305788	0.435667	0.360846
DEYVDSEYEKFNHDFPIENK	PBANKA_0615400	serine--tRNA ligase, putative	N/A	0.305788	0.778234	0.10889
SSYDSRER	PBANKA_1445500	pre-mRNA-splicing regulator WTAP, putative	WTAP	0.305788	0.989561	0.00455723
SYGSGPYSK	PBANKA_1410000	26S protease regulatory subunit 7, putative	RPT1	0.305788	0.998608	0.000605162
TDSVMNIEK	PBANKA_1003400	amino acid decarboxylase AAD, putative	AAD	0.304006	0.999926	3.2e-05
ISNQNDMLSNSDQIIK	PBANKA_0601200	dynein heavy chain, putative	N/A	0.304006	0.210779	0.676172
GSYATVHTGGFK	PBANKA_0306800	ATP-dependent RNA helicase UAP56, putative	UAP56	0.304006	0.293379	0.532571
NYNNSDNNR	PBANKA_1444900	vacuolar transporter chaperone, putative	N/A	0.304006	0.462344	0.335034
STNEVSSYLSKLMEK	PBANKA_0802300	HECT-type E3 ubiquitin ligase UT, putative	N/A	0.304006	0.591794	0.227829
IGSISHNTISGNNSNDMNNEENIYK	PBANKA_1426900	ATP-dependent RNA helicase DBP1, putative	DBP1	0.304006	0.987506	0.00546047
TSTEDISQER	PBANKA_1204400	DNA/RNA-binding protein Alba 3, putative	ALBA3	0.304006	0.996632	0.00146501
SSSYDNTYNSYK	PBANKA_0406000	apicomplexan kinetochore protein 10	AKIT10	0.302226	0.999818	7.91e-05
YSNSGSNHR	PBANKA_1202700	RNA-binding protein, putative	N/A	0.302226	0.154401	0.81135
IISLSINEADMKK	PBANKA_0927700	DDRGK domain-containing protein, putative	N/A	0.302226	0.500096	0.300946
KSGNENIVPQGSSESIENFGGK	PBANKA_0706800	DnaJ protein, putative	N/A	0.302226	0.763548	0.117164
SSYIPSDEEEFEEDEEESDKTTNHELSNK	PBANKA_1455300	tetratricopeptide repeat protein, putative	N/A	0.302226	0.947366	0.0234823
NTDTENKESENISNPESILLTGDK	PBANKA_1210100	DNA repair protein RAD23, putative	RAD23	0.302226	0.996848	0.00137092
QYMSFNLFSNK	PBANKA_1231200	phosducin-like protein 1, putative	PhLP1	0.300448	0.999931	3.02e-05
MSTKEVDEQMLNVQNK	PBANKA_1206900	tubulin beta chain, putative	N/A	0.300448	0.210624	0.676492
KSSIIEK	PBANKA_0617000	cell division control protein CDC50A, putative	CDC50A	0.300448	0.539267	0.268196
KLSYFQILNSK	PBANKA_1361600	E1-E2 ATPase, putative	N/A	0.300448	0.805929	0.0937033
STYGSNYDIKSPR	PBANKA_1034300	AP2 domain transcription factor AP2-G2	AP2-G2	0.300448	0.806653	0.0933134
EYPVSESIDNDKIDDLHSER	PBANKA_0205200	conserved Plasmodium protein, unknown function	N/A	0.300448	0.997115	0.00125454
YGSLDSISSK	PBANKA_1460700	dipeptidyl aminopeptidase 2	DPAP2	0.298673	0.213009	0.671602
GNSNQSNMK	PBANKA_0408400	phosphoglycerate mutase, putative	N/A	0.298673	0.388395	0.410726
IHSFHLK	PBANKA_0204800	secreted ookinete protein, putative	PSOP24	0.298673	0.46271	0.334691
NKFENNVASGEVEK	PBANKA_0804100	conserved Plasmodium protein, unknown function	N/A	0.298673	0.816929	0.0878157
YMGTTPEIENLRPKSPPR	PBANKA_1450100	N6-adenosine-methyltransferase, putative	N/A	0.298673	0.871992	0.0594873
MNSTNVNTIK	PBANKA_1231600	AP2 domain transcription factor AP2-O2	AP2-O2	0.298673	0.891001	0.050122
RHDDNAYDNSER	PBANKA_1105300	conserved Plasmodium protein, unknown function	N/A	0.298673	0.994996	0.0021787
SSSYQDR	PBANKA_1232100	serine/arginine-rich splicing factor 1, putative	SR1	0.298673	0.999636	0.000158124
SGNNNANGNQENYK	PBANKA_1426900	ATP-dependent RNA helicase DBP1, putative	DBP1	0.296899	0.999995	2.18e-06
KNSINNNNDNYEELCQNYSNK	PBANKA_0524000	conserved Plasmodium protein, unknown function	N/A	0.296899	0.246977	0.607343
KNDSYNDENINIQR	PBANKA_0831200	diacylglycerol kinase, putative	N/A	0.296899	0.273101	0.563677
MVNSQRR	PBANKA_1244200	conserved Plasmodium protein, unknown function	N/A	0.296899	0.509602	0.292769
SSDKDDINMDYSDHTFPCHPAPPVSIK	PBANKA_1135700	CUGBP Elav-like family member 1, putative	CELF1	0.296899	0.714181	0.146192
AQTMTTNTINNLNK	PBANKA_1457800	ADP-ribosylation factor GTPase-activating protein 1, putative	ARFGAP1	0.296899	0.968841	0.0137477
TDNTQNMDYSDENVDKK	PBANKA_1015300	rRNA (adenosine-2'-O-)-methyltransferase, putative	N/A	0.296899	0.980631	0.00849444
RLESENDINR	PBANKA_0917500	structural maintenance of chromosomes protein 1, putative	SMC1	0.295128	0.0579321	1.23708
MNSSEHK	PBANKA_1133800	DNA helicase, putative	N/A	0.295128	0.397792	0.400344
STVELFKK	PBANKA_1237800	multidrug resistance protein 1, putative	MDR1	0.295128	0.576205	0.239423
TSTEDISQERAENSIQVSMTK	PBANKA_1204400	DNA/RNA-binding protein Alba 3, putative	ALBA3	0.295128	0.910759	0.0405963
ASEESNEQPALDLPIPENTEDIENTN	PBANKA_0201600	early transcribed membrane protein	ETRAMP	0.293359	0.288377	0.54004
KTSNNSDNLANLNNSDENISFEMK	PBANKA_0415500	coatomer subunit beta, putative	SEC27	0.293359	0.327538	0.484738
KISFNENNILK	PBANKA_1005400	protein CINCH, putative	CINCH	0.293359	0.421588	0.375112
SQSELVKR	PBANKA_1461300	conserved Plasmodium protein, unknown function	N/A	0.293359	0.634611	0.197492
VPNSNVIK	PBANKA_0602700	nucleosome assembly protein, putative	NAPL	0.293359	0.757897	0.12039
TILTSSQTALSK	PBANKA_0501300	DNA polymerase delta catalytic subunit, putative	N/A	0.293359	0.848335	0.0714325
CSQLQSASVR	PBANKA_0710200	conserved protein, unknown function	N/A	0.293359	0.863582	0.0636962
KNSAIIPAISNDFVCGICLENVPR	PBANKA_1463700	DNA repair protein rhp16, putative	N/A	0.293359	0.88857	0.0513085
EQNSSGFSNVCDIVNPK	PBANKA_1418500	TBC domain protein, putative	N/A	0.291592	0.0137508	1.86167
YQIEMPEFDKVVESYHSDPEVK	PBANKA_0941100	conserved Apicomplexan protein, unknown function	N/A	0.291592	0.206253	0.685599
GFEKPLLNISEK	PBANKA_0416100	dynein heavy chain, putative	MG1	0.291592	0.343679	0.463847
TLVPQVSRDALSQVSLK	PBANKA_0511900	60S ribosomal protein L3, putative	RPL3	0.291592	0.483134	0.315933
NGNSKDDNFLTTPLK	PBANKA_1141600	conserved Plasmodium protein, unknown function	N/A	0.291592	0.741274	0.130022
QLFYVNSESREAFFK	PBANKA_1224100	kinesin-like protein, putative	N/A	0.291592	0.861883	0.0645515
SSYAKSR	PBANKA_1115300	glideosome-associated protein 40, putative	GAP40	0.291592	0.908552	0.0416504
NHSHFSYK	PBANKA_1327900	conserved Plasmodium protein, unknown function	N/A	0.291592	0.94864	0.0228987
IPSAVGYQPTLATDLGALQER	PBANKA_1450300	ATP synthase subunit beta, mitochondrial	ATPbeta	0.291592	0.985599	0.00629969
YSSFESDVQASK	PBANKA_0202700	kinesin-8B	N/A	0.291592	0.990693	0.0040611
NESIEEYLNNYIYK	PBANKA_0617000	cell division control protein CDC50A, putative	CDC50A	0.289827	0.194639	0.71077
SYSNSNNKK	PBANKA_1359300	VPS13 domain-containing protein, putative	N/A	0.289827	0.367289	0.434992
SLSNSSYRR	PBANKA_0716500	male development protein MD5	MD5	0.289827	0.556181	0.254784
TGSDYEQTNK	PBANKA_1306800	Sec7 domain-containing protein ARFGEF, putative	ARFGEF	0.289827	0.563423	0.249166
EKSSCDNQR	PBANKA_0811600	selenide water dikinase, putative	N/A	0.289827	0.970059	0.0132017
NKNEEEDNEQISESDNELQIEK	PBANKA_1104600	MMS19-like protein, putative	N/A	0.288065	0.115489	0.93746
SESHGHIK	PBANKA_0936000	endonuclease/exonuclease/phosphatase family protein, putative	N/A	0.288065	0.965044	0.015453
NFNIMNNSDNILNEK	PBANKA_0927700	DDRGK domain-containing protein, putative	N/A	0.286304	0.0288347	1.54008
SFSENNISFINK	PBANKA_1308400	eukaryotic translation initiation factor 2-alpha kinase 1, putative	eIK1	0.286304	0.0333793	1.47652
NIIPQVIHQYSNLEDENTGK	PBANKA_1453300	acyl-CoA synthetase, putative	ACS11	0.286304	0.210075	0.677626
LYNAVHILCGTPGR	PBANKA_1217700	ATP-dependent RNA helicase DDX6	DOZI	0.286304	0.236865	0.625499
KDISLEIDDPFVSNFK	PBANKA_0939000	mechanosensitive ion channel protein, putative	MSCS	0.286304	0.48203	0.316926
DNYGESSNNGR	PBANKA_1309500	conserved Plasmodium protein, unknown function	N/A	0.286304	0.946312	0.0239655
SRNSCDTINNK	PBANKA_1458300	kinesin-13	N/A	0.286304	0.963641	0.0160846
MNSNNMSDGNMNR	PBANKA_1426200	CCR4-associated factor 1, putative	CAF1	0.286304	0.994022	0.00260408
SIDNLLEETNK	PBANKA_0802100	phosphoinositide-binding protein, putative	N/A	0.284546	0.061702	1.2097
QYAIIIGEHHAPSQSKPQIGMK	PBANKA_0210600	ubiquitin carboxyl-terminal hydrolase, putative	N/A	0.284546	0.0643741	1.19129
GFIDFVTAVANSNDYENR	PBANKA_0214000	dynein heavy chain, putative	DHC3	0.284546	0.22858	0.640961
ITVNNITSNVNNTSIEYDKK	PBANKA_1120800	signal recognition particle subunit SRP68, putative	SRP68	0.284546	0.281174	0.551025
NIHDDIVSEDSSGTVIKK	PBANKA_0807500	conserved Plasmodium protein, unknown function	N/A	0.284546	0.298108	0.525626
KESNEYTTTK	PBANKA_1206300	PHD finger protein PHD1, putative	PHD1	0.284546	0.33589	0.473803
YSKLDSYADK	PBANKA_1005400	protein CINCH, putative	CINCH	0.284546	0.382764	0.417069
KNSNNDGIDDLPFSNEIYIEK	PBANKA_0621300	apicomplexan kinetochore protein 1	AKIT1	0.284546	0.429626	0.366909
MDSQNLLNNIK	PBANKA_0921900	WD repeat-containing protein, putative	N/A	0.284546	0.442364	0.35422
IDSSENCINHK	PBANKA_0513400	cell division control protein CDC50C, putative	CDC50C	0.284546	0.827078	0.0824534
ELHFNSIDELMK	PBANKA_0202700	kinesin-8B	N/A	0.284546	0.957769	0.0187391
YSKNNSMDISINNSNLLYPK	PBANKA_1320100	conserved Plasmodium protein, unknown function	UIS25	0.284546	0.99515	0.00211149
QASKCDNDER	PBANKA_0805500	conserved Plasmodium protein, unknown function	N/A	0.284546	0.999769	0.000100423
TLNEIKPDNDQSISFNSIPEQYINNIDDFSVNK	PBANKA_1452500	conserved Plasmodium protein, unknown function	N/A	0.28279	1	8.96e-08
TTTFSPEGR	PBANKA_1130400	proteasome subunit alpha type-4, putative	N/A	0.28279	0.157387	0.803032
AISSWNSGGTTYEEK	PBANKA_1348900	chaperone binding protein, putative	N/A	0.28279	0.391238	0.407559
IIGSHDSLLTDPR	PBANKA_0502200	26S proteasome regulatory subunit p55, putative	RPN5	0.28279	0.413743	0.38327
GLNISNDELNIK	PBANKA_1104400	conserved Plasmodium protein, unknown function	N/A	0.28279	0.548141	0.261108
ELTGSKNISDIYNK	PBANKA_0416500	copper-transporting ATPase	CuTP	0.28279	0.947869	0.0232518
SNRIESASYNNK	PBANKA_1319200	AP-1 complex subunit gamma, putative	N/A	0.28279	0.948309	0.0230503
DVSDDISTIDIEEIKIEK	PBANKA_0942700	chromatin remodeling protein, putative	SNF2L	0.28279	0.976795	0.0101967
SKTDLVISLK	PBANKA_0709700	protein kinase 1	PK1	0.28279	0.976844	0.0101748
GMIGSNSNKNVFNYK	PBANKA_0937200	RNA-binding protein, putative	N/A	0.281036	0.0511712	1.29097
[truncated: 4,322 more rows]
