# Supplementary material for: A divergent Plasmodium NEK4 acts as a key regulator driving the early events of meiosis
Source: Nat Commun. 2026 May 12;17:6343. doi: 10.1038/s41467-026-73169-y (PMC13376596; doi:10.1038/s41467-026-73169-y)
Supplement: Supplementary file 13 — Supplementary Data 11 [file 41467_2026_73169_MOESM13_ESM.xlsx]

## Sheet: Supplementary Data 11
Supplementary Data 11: Quantitative phosphoproteomics of Pbnek4-ko 2 hpa versus WT 2 hpa parasites
Sequence	Master Protein Accessions	Gene descriptor	Gene symbol	Abundance Ratio (Log2)	Abundance Ratio P-Value	minus log10 p value
KCSFHLK	PBANKA_1421700	secreted ookinete protein, putative	PSOP20	-2.87263	0.000582829	3.23446
IPEILLEKGSTEIDGK	PBANKA_1134900	zinc finger protein	Pb103	-2.66812	0.000303328	3.51809
KSTHSNNNDNIIR	PBANKA_1134900	zinc finger protein	Pb103	-2.51753	0.0163031	1.78773
LYSFDKVSPNDIK	PBANKA_0704800	PH-like domain-containing protein, putative	N/A	-2.51172	6.3e-06	5.201
GVVDGENEQSSVSK	PBANKA_1002000	Ran-binding protein, putative	N/A	-2.26514	0.0206898	1.68424
SFKFTPQK	PBANKA_1234500	FoP domain-containing protein, putative	N/A	-2.24823	0.00846184	2.07254
SKNSLENSK	PBANKA_0907900	conserved Plasmodium protein, unknown function	N/A	-2.14045	0.00750835	2.12446
LLLQASSINDMETK	PBANKA_1315300	LCCL domain-containing protein	LAP5	-2.08508	8.18e-05	4.08721
LYDIFSTTDSIGKNYIK	PBANKA_0207200	V-type proton ATPase subunit C, putative	N/A	-2.06626	0.000291472	3.5354
GSTGEIK	PBANKA_1419300	conserved Plasmodium protein, unknown function	REC8	-2.00576	0.000690538	3.16081
TTTNNKSPTPNK	PBANKA_1453300	acyl-CoA synthetase, putative	ACS11	-1.9953	0.00185888	2.73075
YKFSLDLEK	PBANKA_1225900	conserved Plasmodium protein, unknown function	N/A	-1.95345	0.00107356	2.96917
DNNATPK	PBANKA_1242400	conserved Plasmodium protein, unknown function	POLD3	-1.91991	0.0282088	1.54962
YESKLNPIAPEFKPQNSLYIYQK	PBANKA_1115200	gamete egress protein GEP	GEP	-1.91648	0.196706	0.706182
NCLCGVMITASHNPK	PBANKA_1210900	phosphoglucomutase, putative	N/A	-1.89995	0.375549	0.425333
APGSTAK	PBANKA_0610800	eukaryotic translation initiation factor eIF2A, putative	N/A	-1.89569	0.012857	1.89086
ENQDDDDIKTTK	PBANKA_1138600	conserved protein, unknown function	N/A	-1.88049	0.0305396	1.51514
ELNIFSTPIKK	PBANKA_1357900	RING zinc finger protein, putative	N/A	-1.87931	0.000668002	3.17522
NQSISSQK	PBANKA_0417600	LCCL domain-containing protein	CCp4	-1.86076	9.15e-05	4.03844
SPTPNK	PBANKA_1453300	acyl-CoA synthetase, putative	ACS11	-1.77315	0.000284202	3.54637
DNYYHHTNHINNNSTSK	PBANKA_1009500	glutamate synthase [NADH], putative	N/A	-1.7476	0.018478	1.73334
SEESPNKNETDTK	PBANKA_1115200	gamete egress protein GEP	GEP	-1.74717	0.00410825	2.38634
NCLCGVMITASHNPK	PBANKA_1210900	phosphoglucomutase, putative	N/A	-1.74545	0.254329	0.594604
NNAMNSK	PBANKA_1134900	zinc finger protein	Pb103	-1.73466	0.00396668	2.40157
SCSLIDYKDVNIDDTFFQK	PBANKA_1305200	serine/threonine protein kinase, putative	MARK/MELK	-1.71721	0.0147824	1.83025
RISDISLLK	PBANKA_1421500	conserved Plasmodium protein, unknown function	N/A	-1.70885	0.000188925	3.72371
SASKVALTTNVEEITK	PBANKA_0714000	meiotic recombination protein DMC1	DMC1	-1.70399	0.000400184	3.39774
KNCLCGVMITASHNPK	PBANKA_1210900	phosphoglucomutase, putative	N/A	-1.68572	0.17333	0.761125
IVTSLNKIPSPLK	PBANKA_0307800	conserved Plasmodium protein, unknown function	N/A	-1.68347	0.0211042	1.67563
KNCLCGVMITASHNPK	PBANKA_1210900	phosphoglucomutase, putative	N/A	-1.64708	0.276944	0.557609
LPIINFPSENNIDYNYK	PBANKA_1317200	NAD(P) transhydrogenase	NTH	-1.62574	0.000659562	3.18074
KGNTIR	PBANKA_1015100	conserved Plasmodium protein, unknown function	N/A	-1.61447	0.56365	0.24899
LKSLASR	PBANKA_0932600	conserved protein, unknown function	N/A	-1.55189	0.0036618	2.43631
KTQNLHDK	PBANKA_1234500	FoP domain-containing protein, putative	N/A	-1.48182	0.0681512	1.16653
MCLTPEKNEEIEVAK	PBANKA_0924900	eukaryotic peptide chain release factor GTP-binding subunit, putative	ERF3	-1.47093	0.000108687	3.96382
RLGSFIVSK	PBANKA_1104100	MOLO1 domain-containing protein, putative	TPM2	-1.47093	0.00533388	2.27296
TNGYESEQSK	PBANKA_1407900	HORMA domain protein, putative	HOP1	-1.46467	0.0344172	1.46322
TITPSKVQFTK	PBANKA_1029400	conserved Plasmodium protein, unknown function	N/A	-1.45786	0.0209029	1.67979
KTITPSK	PBANKA_1029400	conserved Plasmodium protein, unknown function	N/A	-1.4547	0.00631116	2.19989
SYTLVGTPHYMAPEVILGK	PBANKA_1008200	cGMP-dependent protein kinase	PKG	-1.44467	0.319901	0.494984
TYTLCGTPEYIAPEILLNAGHGK	PBANKA_0835600	cAMP-dependent protein kinase catalytic subunit, putative	PKAc	-1.42975	0.793093	0.100676
SGNKISTNDNILIYK	PBANKA_0919900	ATP-dependent 6-phosphofructokinase, putative	PFK11	-1.42008	0.389625	0.409353
YDINKNNDSVSK	PBANKA_1009300	clathrin light chain, putative	CLC	-1.40108	0.0118481	1.92635
SSYAKSR	PBANKA_1115300	glideosome-associated protein 40, putative	GAP40	-1.38957	0.431917	0.364599
QSDIYTPSFSLGTIVSK	PBANKA_0938000	conserved Plasmodium protein, unknown function	N/A	-1.38626	0.000260832	3.58364
KTISFVDEFFVK	PBANKA_1115000	conserved protein, unknown function	N/A	-1.38073	0.00106258	2.97364
QFSGGGR	PBANKA_0938300	heat shock protein HspJ62	HSPJ62	-1.37851	0.625168	0.204003
LLSLTLEQK	PBANKA_0943400	CPW-WPC family protein	N/A	-1.37629	0.0543115	1.26511
VNSIEYPDINTNLIGTNIDFINK	PBANKA_0912500	conserved Plasmodium protein, unknown function	N/A	-1.36401	0.010348	1.98514
ITHQNSLLQQIFTNSTFNDTSK	PBANKA_1419300	conserved Plasmodium protein, unknown function	REC8	-1.36008	0.000457956	3.33918
KELNETLEIYR	PBANKA_0806700	conserved Plasmodium protein, unknown function	0806700	-1.35727	0.0118893	1.92484
STHSNNNDNIIR	PBANKA_1134900	zinc finger protein	Pb103	-1.34199	0.0012136	2.91592
TITPSK	PBANKA_1029400	conserved Plasmodium protein, unknown function	N/A	-1.32077	0.00792378	2.10107
NAQGHLSAHKK	PBANKA_0401100	serine/threonine protein kinase, putative	SRPK1	-1.3202	0.000655188	3.18363
RQETDISQNVK	PBANKA_0928200	conserved protein, unknown function	N/A	-1.31034	0.299849	0.523097
YYIDNSIFNSPKR	PBANKA_1121000	conserved Plasmodium protein, unknown function	N/A	-1.30859	0.00474157	2.32408
LTSKIDNNQELK	PBANKA_0209200	parasite-infected erythrocyte surface protein	PIESP15	-1.301	0.0923849	1.0344
LNSSNQIYNPINNLCMSLK	PBANKA_1319500	LCCL domain-containing protein	CCP2	-1.27739	0.00735555	2.13338
NLSQPFSNSPFGVLK	PBANKA_0105400	coatomer alpha subunit, putative	N/A	-1.24367	0.00804973	2.09422
QLSNTVAELVMK	PBANKA_1214700	conserved Plasmodium protein, unknown function	N/A	-1.24184	0.064306	1.19175
TIFSKDATFPTFENYNTAK	PBANKA_1225900	conserved Plasmodium protein, unknown function	N/A	-1.23634	0.00112885	2.94736
QISLIKER	PBANKA_1214700	conserved Plasmodium protein, unknown function	N/A	-1.22959	0.0503742	1.29779
INEAYVSNNFEEVDINQYCEK	PBANKA_1134900	zinc finger protein	Pb103	-1.22404	8.57e-05	4.06695
SNTGHIR	PBANKA_1324800	conserved Plasmodium protein, unknown function	N/A	-1.21599	0.264664	0.577305
RISFYSLK	PBANKA_1136700	guanylyl cyclase beta	GCbeta	-1.21164	0.0157378	1.80306
ISNIPSDYAEKEK	PBANKA_0612400	AP2 domain transcription factor AP2-Z	AP2-Z	-1.20789	0.00273818	2.56254
TEDGSPSNR	PBANKA_1109900	stripes inner membrane complex protein, putative	SIP	-1.20163	0.00229289	2.63962
SQESIMSVTK	PBANKA_1320700	signal peptide peptidase, putative	SPP	-1.1903	0.53731	0.269775
IYMGDISPIKNAEIEEAFLK	PBANKA_0604600	conserved protein, unknown function	N/A	-1.18713	0.066199	1.17915
ISTNDNILIYK	PBANKA_0919900	ATP-dependent 6-phosphofructokinase, putative	PFK11	-1.18078	0.143832	0.842145
NSNNNSYQK	PBANKA_1007200	replication protein A1, large subunit, putative	RPA1	-1.18015	0.0587457	1.23102
GYASTSPEK	PBANKA_0703500	conserved Plasmodium protein, unknown function	N/A	-1.17887	0.0128249	1.89195
GRSVINNSSQSTK	PBANKA_1226100	conserved Plasmodium protein, unknown function	N/A	-1.17185	0.787023	0.104012
NYENYDNTEDNVINNHAAQSIK	PBANKA_1134900	zinc finger protein	Pb103	-1.1635	0.000452252	3.34462
KSSFFFK	PBANKA_1023800	conserved Plasmodium protein, unknown function	N/A	-1.16285	0.271542	0.566162
NFDLIPFFGSKK	PBANKA_0417600	LCCL domain-containing protein	CCp4	-1.1564	0.00728788	2.1374
STVEEPESYKK	PBANKA_1115200	gamete egress protein GEP	GEP	-1.14143	0.0205364	1.68748
NAQGHLSAHK	PBANKA_0401100	serine/threonine protein kinase, putative	SRPK1	-1.13159	0.00319317	2.49578
METNNQR	PBANKA_1361600	E1-E2 ATPase, putative	N/A	-1.13027	0.315218	0.50139
FSEVYNSIYENLKK	PBANKA_0403800	transporter, putative	N/A	-1.12961	0.655648	0.183329
LYSSPKPLTLIYK	PBANKA_0943100	CCR4-NOT transcription complex subunit NOT1-G, putative	NOT1-G	-1.12763	0.014516	1.83815
KDDIIYFSK	PBANKA_1243000	palmitoyltransferase DHHC7	DHHC7	-1.12168	0.0197831	1.70371
ILSFIPGK	PBANKA_0621600	conserved Plasmodium protein, unknown function	N/A	-1.11303	0.505293	0.296457
TNSLHNTK	PBANKA_0907900	conserved Plasmodium protein, unknown function	N/A	-1.10903	0.033584	1.47387
YIHTESKYEEK	PBANKA_1018400	protein arginine N-methyltransferase 1, putative	PRMT1	-1.10165	0.453902	0.343038
AIKSQQYK	PBANKA_0905400	conserved Plasmodium protein, unknown function	N/A	-1.09963	0.469501	0.328363
SHSSLFNLNLK	PBANKA_0613700	RNA-binding protein, putative	N/A	-1.09896	0.0947767	1.0233
NNNNICSMDVNR	PBANKA_1134900	zinc finger protein	Pb103	-1.09694	0.000124188	3.90592
SKTENVDVYR	PBANKA_0610400	non-SERCA-type Ca2+ -transporting P-ATPase, putative	ATP4	-1.09221	0.255729	0.592221
GLSGEEIKEELGK	PBANKA_0515900	mRNA-decapping enzyme subunit 1, putative	DCP1	-1.0895	0.0744798	1.12796
RATLVQSR	PBANKA_0926600	protein GCN20, putative	GCN20	-1.07929	0.923867	0.0343907
FSYQPTRGK	PBANKA_1234500	FoP domain-containing protein, putative	N/A	-1.07793	0.174794	0.757474
FVSQTFTPSKFPLSGEK	PBANKA_1356300	CDT1-like protein, putative	N/A	-1.07656	0.421036	0.375681
GNHGANNNNTPK	PBANKA_0901500	conserved Plasmodium protein, unknown function	N/A	-1.07382	0.0164656	1.78342
IGNEKSNDYSIEDK	PBANKA_1009400	ER membrane protein complex subunit 4, putative	EMC4	-1.06833	0.133338	0.875046
FISQTYDK	PBANKA_1201100	conserved Plasmodium protein, unknown function	N/A	-1.06212	0.10755	0.968389
TRTPNIR	PBANKA_1201800	conserved Plasmodium protein, unknown function	N/A	-1.06212	0.114723	0.94035
SYTLVGTPHYMAPEVILGK	PBANKA_1008200	cGMP-dependent protein kinase	PKG	-1.05728	0.299964	0.52293
QGTQVSKPFLSSGENEDDDESSFSSNDSK	PBANKA_1115300	glideosome-associated protein 40, putative	GAP40	-1.03984	0.616618	0.209984
TSYSSENVVNLVKPYK	PBANKA_1225900	conserved Plasmodium protein, unknown function	N/A	-1.03703	0.000761312	3.11844
TDENIISPQKK	PBANKA_0709400	conserved Plasmodium protein, unknown function	N/A	-1.03069	0.125742	0.900518
NINNTPNK	PBANKA_0510200	conserved Plasmodium protein, unknown function	N/A	-1.02715	0.00110644	2.95607
EIDASDSPTK	PBANKA_1347700	isoleucine--tRNA ligase, putative	N/A	-1.02574	0.0200388	1.69813
EIDASDSPTKILNEK	PBANKA_1347700	isoleucine--tRNA ligase, putative	N/A	-1.02361	0.00713437	2.14664
GKNNVSPSK	PBANKA_1219300	heat shock protein 110, putative	HSP110c	-1.02361	0.0171047	1.76689
WSPELHSR	PBANKA_0523900	glideosome associated protein with multiple membrane spans 2, putative	GAPM2	-1.02148	0.0312297	1.50543
YTSGNYFSSITNDSLAK	PBANKA_0417600	LCCL domain-containing protein	CCp4	-1.02077	0.0345771	1.46121
RYTIGGDSGIQK	PBANKA_1435200	female development protein FD4	FD4	-1.01792	0.452237	0.344634
GINKQNTIISIGNIK	PBANKA_0808300	E3 ubiquitin-protein ligase, putative	N/A	-1.0165	0.194142	0.71188
NNSKNHDNTDNSK	PBANKA_1438000	cAMP-dependent protein kinase regulatory subunit, putative	PKAr	-0.997112	0.753932	0.122668
VYTPNKFNQSK	PBANKA_1352400	conserved protein, unknown function	N/A	-0.996389	0.106697	0.971848
AFTHEHLYQLLATSAAK	PBANKA_0714000	meiotic recombination protein DMC1	DMC1	-0.993493	0.00246926	2.60743
AISFSKK	PBANKA_1337200	protein transport protein SFT2, putative	N/A	-0.993493	0.320475	0.494205
EKSVLNINIDDIFLYKPSTK	PBANKA_0522900	pre-mRNA-splicing helicase BRR2, putative	BRR2	-0.992043	0.570336	0.243869
SFTFHNNSIKYK	PBANKA_0607900	cGMP-specific 3',5'-cyclic phosphodiesterase alpha, putative	PDEalpha	-0.986229	0.13531	0.868669
LIKTIEALEK	PBANKA_0803600	importin-7, putative	N/A	-0.983313	0.409007	0.388269
KFGSSFLSDIVVH	PBANKA_0620300	conserved protein, unknown function	N/A	-0.981853	0.0683215	1.16544
SYQGSQDYDDKESINSSSNQYSTHK	PBANKA_1115300	glideosome-associated protein 40, putative	GAP40	-0.975997	0.588848	0.229997
MFTGNEEKNPFDEVIITGLGSATK	PBANKA_1204400	DNA/RNA-binding protein Alba 3, putative	ALBA3	-0.975263	0.0230502	1.63733
IFENDADSLETMFSSIK	PBANKA_1231300	major facilitator superfamily domain-containing protein, putative	MFS1	-0.970854	0.0142229	1.84701
YNSNIFLNFNSNANIIR	PBANKA_1033800	conserved protein, unknown function	N/A	-0.962734	4.74e-05	4.32435
SIEEYVDK	PBANKA_0504500	cytoplasmic dynein intermediate chain, putative	N/A	-0.95977	0.121484	0.915482
SNNTHNNSQNNDK	PBANKA_0902300	female development protein FD2	FD2	-0.95977	0.170709	0.767742
YESKLNPIAPEFKPQNSLYIYQK	PBANKA_1115200	gamete egress protein GEP	GEP	-0.9568	0.240704	0.618516
TTESPDKK	PBANKA_0928200	conserved protein, unknown function	N/A	-0.949348	0.160757	0.793829
NNSHDIR	PBANKA_0902300	female development protein FD2	FD2	-0.947853	0.0126781	1.89695
NYTPNFNLQK	PBANKA_0905900	AP2 domain transcription factor AP2-O	AP2-O	-0.944109	0.0049401	2.30626
NINNTPNKNKPNLPEK	PBANKA_0510200	conserved Plasmodium protein, unknown function	N/A	-0.943359	0.0188919	1.72372
IKSTEYINK	PBANKA_1203700	regulator of nonsense transcripts 1, putative	UPF1	-0.941858	0.673239	0.171831
SMKSQIK	PBANKA_1009500	glutamate synthase [NADH], putative	N/A	-0.93885	0.541862	0.266112
DIASREAFCNK	PBANKA_1319500	LCCL domain-containing protein	CCP2	-0.937344	0.0133892	1.87325
GTMNDNNSRSEEK	PBANKA_1337200	protein transport protein SFT2, putative	N/A	-0.937344	0.195741	0.708319
CESKDINMFLLK	PBANKA_1423100	phospholipase PLA1	PLA1	-0.936591	0.0930406	1.03133
KQSISYVLK	PBANKA_0916600	oxysterol-binding protein, putative	N/A	-0.935837	0.0738262	1.13179
SKFSPDFDFSSNNLK	PBANKA_1301300	trailer hitch homolog	CITH	-0.935083	0.0074094	2.13022
VNNFDEVKFDSITLSSNVLNSNESFIESTTK	PBANKA_1300700	LCCL domain-containing protein	CCp1	-0.929033	0.576056	0.239535
YRSNSFYALK	PBANKA_1438300	phospholipid-transporting ATPase, putative	N/A	-0.920674	0.263969	0.578448
SSPQKPHLR	PBANKA_1136300	RNA-binding protein, putative	RRM1	-0.918386	0.166274	0.779175
NNSNEKEQDNLSPCLK	PBANKA_1228300	lysine-specific histone demethylase, putative	LSD2	-0.91533	0.00450975	2.34585
YLSLQK	PBANKA_0909200	conserved Plasmodium protein, unknown function	N/A	-0.913799	0.534915	0.271715
EATNILTAELKH	PBANKA_1215600	40S ribosomal protein S3A, putative	RPS3A	-0.912267	0.00411983	2.38512
GNTIRK	PBANKA_1015100	conserved Plasmodium protein, unknown function	N/A	-0.912267	0.624589	0.204406
TEIEKTPTTEIEK	PBANKA_0711200	ubiquitin-like protein, putative	N/A	-0.9115	0.338594	0.470321
SPYEEWSDFLETYQNVK	PBANKA_1310800	40S ribosomal protein S5, putative	N/A	-0.909965	0.0368577	1.43347
DKQLTIGEIEK	PBANKA_0822700	ribosome production factor 1, putative	RPF1	-0.908429	0.119186	0.923776
QLSNTVAELVMK	PBANKA_1214700	conserved Plasmodium protein, unknown function	PBANKA_1214700	-0.905351	0.00755448	2.1218
SNSEKYGENNYPHGMR	PBANKA_0214000	dynein heavy chain, putative	DHC3	-0.905351	0.0968726	1.0138
KYNTHQILK	PBANKA_0506100	PHAX domain-containing protein, putative	N/A	-0.905351	0.539443	0.268054
QINPNIYSFK	PBANKA_1009500	glutamate synthase [NADH], putative	N/A	-0.901494	0.778935	0.108499
YSSYNSSQSSNR	PBANKA_0825500	conserved Plasmodium protein, unknown function	N/A	-0.897628	0.0141796	1.84833
VNDAQDLENTIKFESK	PBANKA_1304500	protein SOC3	SOC3	-0.896853	0.293192	0.532849
TSSGCVPLPSYK	PBANKA_1352500	CPW-WPC family protein	N/A	-0.889084	0.00716654	2.14469
KETPNVTNNINR	PBANKA_0825500	conserved Plasmodium protein, unknown function	N/A	-0.887525	0.0225152	1.64752
ETKLSPQNSSNK	PBANKA_0417800	protein hook, putative	N/A	-0.887525	0.514024	0.289017
IFFDSLNNNLMGEK	PBANKA_1422200	cation diffusion facilitator family protein, putative	CDF	-0.886745	0.0065224	2.18559
YNDSSSNR	PBANKA_0415300	exoribonuclease II, putative	RNaseII	-0.885965	0.738975	0.13137
DFGENNSNNIDNYLLEK	PBANKA_1243000	palmitoyltransferase DHHC7	DHHC7	-0.884403	0.0077121	2.11283
DIQSADIYSHKYESDNQSK	PBANKA_1225900	conserved Plasmodium protein, unknown function	N/A	-0.884403	0.0262092	1.58155
NNLNSPNNK	PBANKA_0621400	RNA-binding protein, putative	N/A	-0.882056	0.00990268	2.00425
KQNPVENISAK	PBANKA_1025000	conserved protein, unknown function	N/A	-0.878137	0.0405935	1.39154
LADKYMSFGK	PBANKA_1322700	ATP-dependent RNA helicase DBP5, putative	DBP5	-0.87578	0.467979	0.329774
KYSEFSEPSNILSVSTK	PBANKA_0312700	SNF2-like chromatin remodeling ATPase	gSNF2	-0.871844	0.0489571	1.31018
VNQSDKITHQNSLLQQIFTNSTFNDTSK	PBANKA_1419300	conserved Plasmodium protein, unknown function	REC8	-0.871055	0.014937	1.82574
DDIIYFSKGNSK	PBANKA_1243000	palmitoyltransferase DHHC7	DHHC7	-0.867896	0.0237534	1.62427
KSSFFDNISCETLDK	PBANKA_1301300	trailer hitch homolog	CITH	-0.867106	0.357451	0.446784
KSESFNPISNNIK	PBANKA_0703500	conserved Plasmodium protein, unknown function	N/A	-0.866315	0.0148322	1.82879
KLTIQESEIEFGK	PBANKA_0414900	dynein intermediate light chain, putative	N/A	-0.863146	0.423285	0.373367
YNNSSNSR	PBANKA_1210200	PRE-binding protein, putative	PREBP	-0.863146	0.680903	0.166915
LAYTLSDNKFINK	PBANKA_1440600	VAC14 domain-containing protein, putative	N/A	-0.85997	0.0518186	1.28551
EFNQNSSPK	PBANKA_1407900	HORMA domain protein, putative	HOP1	-0.856787	0.116187	0.934841
NSNSELGQQK	PBANKA_1131400	metacaspase-1	MCA1	-0.855192	0.00584634	2.23312
TLQNNTISYDKLEIFK	PBANKA_0314900	SUZ domain-containing protein, putative	N/A	-0.854395	0.228242	0.641604
YNSINVK	PBANKA_0808700	GTPase-activating protein, putative	N/A	-0.850399	0.0351058	1.45462
NFDMINSLSSVQKK	PBANKA_0415500	coatomer subunit beta, putative	SEC27	-0.850399	0.51195	0.290773
METNNQR	PBANKA_1361600	E1-E2 ATPase, putative	N/A	-0.847195	0.532967	0.273299
VLSGEFFVVNPHLLK	PBANKA_0611600	ribonucleoside-diphosphate reductase large subunit, putative	N/A	-0.84559	0.145015	0.838586
EATNILTAELK	PBANKA_1215600	40S ribosomal protein S3A, putative	RPS3A	-0.843984	0.00555928	2.25498
SEASKLLDFK	PBANKA_0807900	nucleoporin NUP335	NUP335	-0.83754	0.469813	0.328075
SNTPNTTEIGK	PBANKA_1212700	SPRY domain-containing protein, putative	N/A	-0.836732	0.0411252	1.38589
GIETHGSDKLSCLNLLK	PBANKA_0509200	Eps15-like protein, putative	N/A	-0.835924	0.214881	0.667801
IKNNSYIK	PBANKA_0522900	pre-mRNA-splicing helicase BRR2, putative	BRR2	-0.833497	0.677194	0.169287
SIYLPLDTHENIKK	PBANKA_1214800	U4/U6.U5 tri-snRNP-associated protein 1, putative	SART1	-0.828632	0.43823	0.358298
EKESFSFSFK	PBANKA_0417900	nucleoporin NUP138	NUP138	-0.822118	0.0890465	1.05038
GLVNSHLTYFPQFK	PBANKA_1115200	gamete egress protein GEP	GEP	-0.822118	0.631847	0.199388
SPSYANKGDINMGHYITENIQNAK	PBANKA_1214700	conserved Plasmodium protein, unknown function	N/A	-0.820485	0.077012	1.11344
SYSYRDR	PBANKA_1314100	E3 ubiquitin-protein ligase ZNF598, putative	N/A	-0.818851	0.775823	0.110237
IDKGLSIDNSLLFR	PBANKA_1229600	conserved Plasmodium protein, unknown function	N/A	-0.818032	0.121421	0.915704
YSNYHSQQYYPTQYK	PBANKA_1214700	conserved Plasmodium protein, unknown function	N/A	-0.817214	0.180735	0.742958
IPSNINK	PBANKA_0803000	origin recognition complex subunit 2, putative	ORC2	-0.814755	0.913066	0.0394977
SNNININNENTKENDKPNETEPTNSPMGK	PBANKA_0510200	conserved Plasmodium protein, unknown function	N/A	-0.811471	0.334697	0.475349
RNESNPLNISK	PBANKA_1225900	conserved Plasmodium protein, unknown function	N/A	-0.810649	0.0695648	1.15761
QMSNTIDSNR	PBANKA_0907900	conserved Plasmodium protein, unknown function	N/A	-0.810649	0.108788	0.963419
LNPIAPEFKPQNSLYIYQK	PBANKA_1115200	gamete egress protein GEP	GEP	-0.809003	0.340555	0.467813
KTPTNEIK	PBANKA_0711200	ubiquitin-like protein, putative	N/A	-0.804054	0.256552	0.590825
NKSFYDFPK	PBANKA_1354700	GPI mannosyltransferase 3, putative	GPI10	-0.8024	0.648293	0.188228
SYSSDEKR	PBANKA_0506600	serine/arginine-rich splicing factor 4, putative	SRSF4	-0.800745	0.706815	0.150694
TKTGTDIGVR	PBANKA_1214700	conserved Plasmodium protein, unknown function	N/A	-0.796598	0.286436	0.542972
KLESLMNINK	PBANKA_0605600	conserved Plasmodium protein, unknown function	N/A	-0.792439	0.55379	0.256655
HIYEIESSPKPK	PBANKA_1320200	STAG domain-containing protein, putative	N/A	-0.789103	0.885242	0.0529379
ADSITSK	PBANKA_0903800	serine/threonine protein kinase, putative	N/A	-0.782409	0.25373	0.595628
RTISQPLNK	PBANKA_0102300	cation/H+ antiporter	CAX	-0.78157	0.565804	0.247334
SLTNLNK	PBANKA_0211900	cation transporting ATPase, putative	N/A	-0.77905	0.583431	0.23401
NRLTPK	PBANKA_1443500	WD repeat-containing protein, putative	N/A	-0.776525	0.000982901	3.00749
SSNDNSSLNAPSEK	PBANKA_0828000	gametocyte development protein GD1	GD1	-0.77484	0.18504	0.732734
SGDTNTELSLVNK	PBANKA_0105300	WD repeat-containing protein, putative	N/A	-0.773152	0.287023	0.542083
ENDKPNETEPTNSPMGKDR	PBANKA_0510200	conserved Plasmodium protein, unknown function	N/A	-0.769772	0.427419	0.369147
FSISPNLGK	PBANKA_1432500	DNA-binding chaperone, putative	N/A	-0.766383	0.0445879	1.35078
FSSGGNKGYNSGPR	PBANKA_0938300	heat shock protein HspJ62	HSPJ62	-0.764686	0.525885	0.279109
AYNSISK	PBANKA_1227200	peptidyl-prolyl cis-trans isomerase, putative	CYP81	-0.759582	0.00895531	2.04792
TMSTNISDPISKDNSTSNSFIK	PBANKA_0919900	ATP-dependent 6-phosphofructokinase, putative	PFK11	-0.759582	0.627498	0.202388
HSLSIK	PBANKA_1231600	AP2 domain transcription factor AP2-O2	AP2-O2	-0.759582	0.912745	0.0396507
KISISNNHILK	PBANKA_1333700	cGMP-specific 3',5'-cyclic phosphodiesterase delta	PDEdelta	-0.75873	0.424096	0.372536
SESFNPISNNIK	PBANKA_0703500	conserved Plasmodium protein, unknown function	N/A	-0.757877	0.0164179	1.78468
SSNYDSNNNK	PBANKA_1121000	conserved Plasmodium protein, unknown function	N/A	-0.757023	0.126246	0.898783
SRSSIGNSNNK	PBANKA_0504400	conserved Plasmodium protein, unknown function	N/A	-0.755315	0.324	0.489455
TDGKSSVDASGNTITPYDR	PBANKA_1120100	tetratricopeptide repeat protein, putative	N/A	-0.75446	0.528569	0.276899
KISDFNNK	PBANKA_0304500	conserved Plasmodium protein, unknown function	N/A	-0.753605	0.105255	0.977757
TMSTNISDPISKDNSTSNSFIK	PBANKA_0919900	ATP-dependent 6-phosphofructokinase, putative	PFK11	-0.751035	0.695846	0.157487
DTEVNLPESLNNTVK	PBANKA_0307800	conserved Plasmodium protein, unknown function	N/A	-0.750178	0.0113939	1.94333
AANENYNNNNTTSEENATTSETPAEKK	PBANKA_1439200	polyadenylate-binding protein 1, putative	PABP1	-0.748461	0.233043	0.632564
NKESLDTVINK	PBANKA_0606900	amino acid transporter, putative	N/A	-0.745883	0.0302724	1.51895
NINQSNSKENNNTCDLK	PBANKA_1132400	conserved Plasmodium protein, unknown function	N/A	-0.745883	0.0727837	1.13797
TRLTPDFVDTK	PBANKA_1133100	aurora-related kinase ARK3, putative	ARK3	-0.744161	0.0733971	1.13432
MRTSTFFSGKPSEDPTK	PBANKA_1405000	MORN repeat protein, putative	N/A	-0.7433	0.196777	0.706025
NKASGVYHMEPIR	PBANKA_0823100	S-adenosylmethionine synthetase, putative	SAMS	-0.742437	0.0473437	1.32474
AQKTYNLEK	PBANKA_1361600	E1-E2 ATPase, putative	N/A	-0.742437	0.191129	0.718673
INSMVHK	PBANKA_0204500	LCCL domain-containing protein, putative	CCp5	-0.734655	0.558558	0.252932
RYSLEYSILR	PBANKA_0720900	CRONE protein	CRONE	-0.727703	0.00984807	2.00665
SIDTNNESLENMR	PBANKA_1453300	acyl-CoA synthetase, putative	ACS11	-0.719841	0.530307	0.275473
KELSYSFEQFR	PBANKA_1014400	acid phosphatase, putative	N/A	-0.718964	0.379693	0.420567
NYPSIIPK	PBANKA_1138900	conserved Plasmodium protein, unknown function	N/A	-0.716332	0.00630159	2.20055
SELPNDTDEIKR	PBANKA_1427200	protein phosphatase PPM5	PPM5	-0.715454	0.0406894	1.39052
IGNSKSPK	PBANKA_0408400	phosphoglycerate mutase, putative	N/A	-0.714575	0.198735	0.701726
QMTGNDEITK	PBANKA_0801900	RNA cytosine C(5)-methyltransferase, putative	NSUN1	-0.709291	0.00115693	2.93669
SSSFHNVR	PBANKA_0825500	conserved Plasmodium protein, unknown function	N/A	-0.709291	0.170266	0.768871
LSTQNTLQK	PBANKA_0813500	SAP domain-containing protein, putative	N/A	-0.705757	0.277046	0.557449
ATSYIRR	PBANKA_0102300	cation/H+ antiporter	CAX	-0.703987	0.0130414	1.88468
ARSTVGAQTGNTNQR	PBANKA_0522600	erythrocyte membrane-associated antigen, putative	N/A	-0.702214	0.378216	0.422261
MNLTSNNACGTR	PBANKA_1228200	glutamate dehydrogenase, putative	GDH3	-0.70044	0.158744	0.799304
SFSSPKK	PBANKA_1009500	glutamate synthase [NADH], putative	N/A	-0.696884	0.03402	1.46827
LGSFIVSK	PBANKA_1104100	MOLO1 domain-containing protein, putative	TPM2	-0.696884	0.141661	0.84875
SQTSDGSNVFIPSAK	PBANKA_0928200	conserved protein, unknown function	N/A	-0.695994	0.458829	0.338349
DNIPHNSNSATVK	PBANKA_0802100	phosphoinositide-binding protein, putative	N/A	-0.694212	0.382999	0.416802
NSLTNFITK	PBANKA_1361800	conserved Plasmodium protein, unknown function	N/A	-0.692427	0.166267	0.779193
RDSNFGR	PBANKA_0705600	conserved Plasmodium protein, unknown function	N/A	-0.692427	0.595077	0.225427
AVVTVYEASPNLKDHK	PBANKA_1345000	PITH domain-containing protein, putative	N/A	-0.687956	0.0140475	1.8524
QYSKNPNLIEK	PBANKA_1344100	myosin F	MyoF	-0.687956	0.630923	0.200024
SVFPSIVGRPK	PBANKA_1459300	actin I	ACT1	-0.686164	0.309065	0.50995
NKSSEETR	PBANKA_1139500	CCR4 domain-containing protein 2, putative	CCR4-2	-0.685267	0.184096	0.734955
NYSIHLK	PBANKA_0810900	FHA domain protein, putative	N/A	-0.685267	0.383607	0.416114
SNSEKYGENNYPHGMR	PBANKA_0214000	dynein heavy chain, putative	DHC3	-0.683472	0.137112	0.862924
QTFGDVNTVLDIINVSPIKK	PBANKA_1036000	transcription elongation factor SPT6, putative	SPT6	-0.682573	0.0775455	1.11044
QASILSFFK	PBANKA_1105100	DNA mismatch repair protein MSH6, putative	MSH6	-0.682573	0.316229	0.499998
QYFSKDDGRPYYHNELTGQTQWHKPR	PBANKA_1032700	CUGBP Elav-like family member 2, putative	CELF2	-0.681674	0.318728	0.496579
ISQSFGPNKK	PBANKA_1320200	STAG domain-containing protein, putative	N/A	-0.681674	0.479957	0.318798
NHKHSNNNINDSSSR	PBANKA_0807500	conserved Plasmodium protein, unknown function	N/A	-0.680774	0.592904	0.227016
INENISPK	PBANKA_0514600	tRNA N6-adenosine threonylcarbamoyltransferase, putative	KAE1	-0.679874	0.14985	0.824342
SLNSNQFIEGLLNR	PBANKA_1009500	glutamate synthase [NADH], putative	N/A	-0.678973	0.0111799	1.95156
ISSNDNIHELNKQELSK	PBANKA_1233300	ATP-dependent RNA helicase DDX23, putative	DDX23	-0.678973	0.281714	0.550191
NVDMLNQTIKK	PBANKA_1320100	conserved Plasmodium protein, unknown function	UIS25	-0.675364	0.024061	1.61869
GLNNSLQLK	PBANKA_0620800	conserved protein, unknown function	N/A	-0.675364	0.493119	0.307048
QQTGTKEVDNTNQSDNQK	PBANKA_0604800	eukaryotic translation initiation factor 3 subunit C, putative	EIF3C	-0.673556	0.278856	0.554619
KESDYIK	PBANKA_1124300	conserved Plasmodium protein, unknown function	N/A	-0.671746	0.0832593	1.07957
KCSQDLEHEQR	PBANKA_1435200	female development protein FD4	FD4	-0.67084	0.282707	0.548664
KIHYNTNDHIK	PBANKA_0813800	tRNA (adenine(58)-N(1))-methyltransferase non-catalytic subunit TRM6, putative	GCD10	-0.67084	0.783039	0.106217
SNASLHTDLKDIDTNINSK	PBANKA_1014400	acid phosphatase, putative	N/A	-0.669027	0.581886	0.235162
LNDRLNSLK	PBANKA_0204500	LCCL domain-containing protein, putative	CCp5	-0.667211	0.392004	0.406709
NCLCGVMITASHNPKLDNGYK	PBANKA_1210900	phosphoglucomutase, putative	N/A	-0.667211	0.758437	0.120081
AQTMTTNTINNLNK	PBANKA_1457800	ADP-ribosylation factor GTPase-activating protein 1, putative	ARFGAP1	-0.664483	0.494764	0.305602
NNSNIEYFLK	PBANKA_1305200	serine/threonine protein kinase, putative	MARK/MELK	-0.663572	2.09e-05	4.67882
EVNNSKILSK	PBANKA_1357900	RING zinc finger protein, putative	N/A	-0.663572	0.868948	0.0610061
HISYDSGKK	PBANKA_0506100	PHAX domain-containing protein, putative	N/A	-0.66175	0.249828	0.602358
SISGNANNENDKTK	PBANKA_1307000	apicomplexan kinetochore protein 9	AKIT9	-0.66175	0.321757	0.492473
YKEQQSGSLTLSEK	PBANKA_1009500	glutamate synthase [NADH], putative	N/A	-0.660837	0.796267	0.0989414
KFNTFNNNIIDLNK	PBANKA_1019700	NTF2-like domain-containing protein	N/A	-0.657183	0.351292	0.454332
YIDKPQSNIHTNNNYLHLDSKDPLNNIR	PBANKA_0103300	GYF domain-containing protein, putative	N/A	-0.656268	0.414911	0.382045
QSSFIEDTTDENVGNILNVK	PBANKA_0606200	41-3 protein, putative	N/A	-0.655352	0.223868	0.650008
SKLSLDFK	PBANKA_1341700	conserved Plasmodium protein, unknown function	N/A	-0.655352	0.324652	0.488582
QNEESRSGDK	PBANKA_1428700	eukaryotic translation initiation factor 3 subunit A, putative	EIF3A	-0.654436	0.184126	0.734884
DNGSNDELLLNHLHNEMCYK	PBANKA_0106300	conserved Plasmodium protein, unknown function	N/A	-0.653519	0.0528849	1.27667
NNSAGMSNR	PBANKA_0110100	conserved Plasmodium protein, unknown function	N/A	-0.652601	0.313931	0.503166
HGSFLGFNKK	PBANKA_1245900	Plasmodium exported protein, unknown function	N/A	-0.650765	0.510591	0.291926
AQTMTTNTINNLNKNDIIETTK	PBANKA_1457800	ADP-ribosylation factor GTPase-activating protein 1, putative	ARFGAP1	-0.649845	0.500969	0.300189
SATYIMEQK	PBANKA_0817000	major facilitator superfamily domain-containing protein, putative	MFS2	-0.649845	0.772178	0.112283
ENKSDHIDALIDSK	PBANKA_0803200	inositol-phosphate phosphatase, putative	N/A	-0.648926	0.0806657	1.09331
SGIPNIENNYLEK	PBANKA_0312700	SNF2-like chromatin remodeling ATPase	gSNF2	-0.648926	0.168081	0.774482
NLSLTYREDMLK	PBANKA_1009500	glutamate synthase [NADH], putative	N/A	-0.648926	0.450554	0.346253
TSISPTLKR	PBANKA_1348700	RING zinc finger protein, putative	N/A	-0.648005	0.317158	0.498725
NGKNSMAFHK	PBANKA_0303900	pantothenate transporter	PAT	-0.647084	0.150207	0.82331
GAESIQK	PBANKA_1337200	protein transport protein SFT2, putative	N/A	-0.646163	0.368068	0.434072
IGSERDINAR	PBANKA_1115300	glideosome-associated protein 40, putative	GAP40	-0.645241	0.661539	0.179444
SLSISNSNENDLK	PBANKA_0417300	AP-4 complex subunit epsilon, putative	N/A	-0.643394	0.563425	0.249164
SLNNNFHDTKK	PBANKA_0416600	replication protein A1, small fragment	N/A	-0.642471	0.749429	0.12527
SESNSQISPYKIETVSK	PBANKA_0928300	protein transport protein SEC16, putative	SEC16	-0.641546	0.513211	0.289704
SSFPGFYNSYKYK	PBANKA_1115200	gamete egress protein GEP	GEP	-0.640621	0.257179	0.589764
DIPNDGNNSGR	PBANKA_0804100	conserved Plasmodium protein, unknown function	N/A	-0.640621	0.329016	0.482782
ISNKSITFFNK	PBANKA_0831200	diacylglycerol kinase, putative	N/A	-0.640621	0.803458	0.0950366
QLSFVKPFK	PBANKA_1101800	vacuolar protein sorting-associated protein 11, putative	VPS11	-0.640621	0.813281	0.0897592
RYEENASPR	PBANKA_0213200	apicomplexan kinetochore protein 8	AKIT8	-0.638769	0.428374	0.368177
HNTISRK	PBANKA_1458300	kinesin-13	N/A	-0.638769	0.957569	0.01883
FVTSLSFMK	PBANKA_1361700	conserved Plasmodium protein, unknown function	N/A	-0.637842	0.664957	0.177207
MCLTPEKNEEIEVAK	PBANKA_0924900	eukaryotic peptide chain release factor GTP-binding subunit, putative	ERF3	-0.636915	0.00016789	3.77498
DIQSADIYSHKYESDNQSK	PBANKA_1225900	conserved Plasmodium protein, unknown function	N/A	-0.636915	0.0778365	1.10882
LNSISVIPNLLNENTK	PBANKA_1438300	phospholipid-transporting ATPase, putative	N/A	-0.636915	0.697376	0.156533
SNNSNQLNAK	PBANKA_1440600	VAC14 domain-containing protein, putative	N/A	-0.635987	0.65513	0.183673
KNESINLDSSFFDTK	PBANKA_0105300	WD repeat-containing protein, putative	N/A	-0.635058	0.182195	0.739464
SFNFALK	PBANKA_0406400	zinc finger protein, putative	N/A	-0.633199	0.408236	0.389088
KFGTILK	PBANKA_1232100	serine/arginine-rich splicing factor 1, putative	SR1	-0.632268	0.892766	0.0492626
YNSGFSGNLVMEAMK	PBANKA_0512700	conserved Plasmodium protein, unknown function	N/A	-0.631337	0.0370473	1.43124
LPSYILK	PBANKA_0828900	conserved Plasmodium protein, unknown function	N/A	-0.630405	0.84093	0.07524
NVSKHTTK	PBANKA_1312800	CLASP domain-containing protein, putative	N/A	-0.62293	0.992179	0.00341005
GTMNDNNSRSEEK	PBANKA_1337200	protein transport protein SFT2, putative	N/A	-0.621993	0.325802	0.487047
LENNTEDENMNK	PBANKA_1361200	conserved Plasmodium protein, unknown function	N/A	-0.621056	0.00396098	2.4022
YASNQCLTNTK	PBANKA_1019700	NTF2-like domain-containing protein	N/A	-0.620117	0.0956014	1.01954
KNSNSNILEIK	PBANKA_0208400	major facilitator superfamily-related transporter, putative	MFR2	-0.619178	0.437485	0.359037
KLESEAFETPELPYPNNVK	PBANKA_0832100	conserved Plasmodium protein, unknown function	N/A	-0.618239	0.100687	0.997028
KSDSPTIPK	PBANKA_1031600	ribosome maturation protein SBDS, putative	N/A	-0.618239	0.300232	0.522544
MYDSRNGFR	PBANKA_1423300	DNA/RNA-binding protein Alba 1, putative	ALBA1	-0.618239	0.520941	0.283211
IYMGDISPIKNAEIEEAFLK	PBANKA_0604600	conserved protein, unknown function	N/A	-0.615416	0.0470981	1.327
DCITPCKSK	PBANKA_1035200	LCCL domain-containing protein	CCp3	-0.615416	0.396154	0.402136
TNSSLFFSNNDNMSNNNESK	PBANKA_1457800	ADP-ribosylation factor GTPase-activating protein 1, putative	ARFGAP1	-0.615416	0.454227	0.342727
IFTSELSGLK	PBANKA_0209200	parasite-infected erythrocyte surface protein	PIESP15	-0.615416	0.751876	0.123854
NNYSGSYGNVYNSYKNDPR	PBANKA_1202700	RNA-binding protein, putative	N/A	-0.613532	0.473774	0.324429
NLGSNLVSGSHFNTEGNISFEADQNK	PBANKA_1009500	glutamate synthase [NADH], putative	N/A	-0.612588	0.000396938	3.40128
IRQDTIHSEVLENDK	PBANKA_1319500	LCCL domain-containing protein	CCP2	-0.6107	0.0176939	1.75218
EILSRELSSMK	PBANKA_1123500	ISWI chromatin-remodeling complex ATPase, putative	ISWI	-0.6107	0.412991	0.38406
ISPGYVSFCEKPDK	PBANKA_1360300	DNA/RNA-binding protein Alba 4, putative	ALBA4	-0.609755	0.203774	0.690852
NNVSNSASK	PBANKA_0105300	WD repeat-containing protein, putative	N/A	-0.609755	0.846617	0.0723129
NNSLNTPQK	PBANKA_1138900	conserved Plasmodium protein, unknown function	N/A	-0.608809	0.109539	0.960432
LSQNIYSK	PBANKA_0903900	coatomer subunit gamma, putative	SEC21	-0.608809	0.383387	0.416363
LYKSQNAYQR	PBANKA_1105300	conserved Plasmodium protein, unknown function	N/A	-0.608809	0.653809	0.184549
YDNNNNNNISSR	PBANKA_1222000	histone deacetylase complex subunit SAP18, putative	SAP18	-0.606916	0.237918	0.623573
NGSIIYNNLNIK	PBANKA_0806700	conserved Plasmodium protein, unknown function	0806700	-0.60502	0.37784	0.422692
SLNIPVEK	PBANKA_0822700	ribosome production factor 1, putative	RPF1	-0.603122	0.270836	0.567293
IGHACSIR	PBANKA_0916700	conserved Plasmodium protein, unknown function	N/A	-0.598365	0.453997	0.342947
KAYVQSIEAK	PBANKA_1407600	60S ribosomal protein L24, putative	N/A	-0.596458	0.218569	0.660412
EDENNRNNSNLR	PBANKA_0937200	RNA-binding protein, putative	N/A	-0.596458	0.615482	0.210784
DTPTSLTRVFNR	PBANKA_1359000	protein transport protein SEC61 subunit alpha, putative	SEC61A	-0.593593	0.244999	0.610836
IIKLESSNALMK	PBANKA_0922500	kelch domain-containing protein, putative	N/A	-0.593593	0.721907	0.141518
INQVTNIQSHQNSFLTK	PBANKA_1333100	protein MGET, putative	N/A	-0.592636	0.0301333	1.52095
DTLINSGSWITEK	PBANKA_1457800	ADP-ribosylation factor GTPase-activating protein 1, putative	ARFGAP1	-0.592636	0.526237	0.278818
ESHYSNTDDNSTK	PBANKA_0705600	conserved Plasmodium protein, unknown function	N/A	-0.592636	0.627394	0.20246
NLSDTPIFPR	PBANKA_0109900	basal complex transmembrane protein 1, putative	BTP1	-0.591679	0.120283	0.919796
NSSIGAPR	PBANKA_1011500	PHD finger protein PHD2, putative	PHD2	-0.591679	0.281012	0.551274
TNYHNQSYSKFYNK	PBANKA_1243000	palmitoyltransferase DHHC7	DHHC7	-0.590722	0.00327691	2.48454
NVFVLNDTPISGNEYKK	PBANKA_0506100	PHAX domain-containing protein, putative	N/A	-0.589763	0.00135436	2.86827
NKLDVDTQSETIENNNFEK	PBANKA_0917500	structural maintenance of chromosomes protein 1, putative	SMC1	-0.589763	0.0735326	1.13352
SMTSNELK	PBANKA_1115200	gamete egress protein GEP	GEP	-0.589763	0.265738	0.575547
KGISVSVR	PBANKA_1142800	conserved protein, unknown function	N/A	-0.588805	0.637106	0.195788
SNNSSEFGR	PBANKA_1434300	conserved Plasmodium protein, unknown function	N/A	-0.587845	0.154756	0.810353
SQESIMSVTK	PBANKA_1320700	signal peptide peptidase, putative	SPP	-0.587845	0.222968	0.651757
KDNFVHLFSFNDPK	PBANKA_1015800	conserved Plasmodium protein, unknown function	N/A	-0.587845	0.446271	0.350402
NKSIIHTGK	PBANKA_0910300	guanylyl cyclase alpha, putative	GCalpha	-0.585924	0.316816	0.499192
ANSKYAIEGEK	PBANKA_0409700	plasmepsin VI, putative	PM6	-0.584963	0.00501012	2.30015
QKSNISLDR	PBANKA_1029600	conserved Plasmodium protein, unknown function	N/A	-0.584963	0.649912	0.187145
KTPTTEIK	PBANKA_0711200	ubiquitin-like protein, putative	N/A	-0.58111	0.434568	0.361942
NVNNEYSFFDEINNAASSLHDTIK	PBANKA_1435200	female development protein FD4	FD4	-0.580145	0.13428	0.871988
SYLSKQANSFGINISGK	PBANKA_0702400	conserved protein, unknown function	N/A	-0.57918	0.42091	0.375811
KLCTNSTSK	PBANKA_1428700	eukaryotic translation initiation factor 3 subunit A, putative	EIF3A	-0.577248	0.699336	0.155314
IVTLNSNLKK	PBANKA_1446000	conserved Plasmodium protein, unknown function	N/A	-0.577248	0.883996	0.0535496
YSSKQEVIDSQA	PBANKA_1115300	glideosome-associated protein 40, putative	GAP40	-0.577248	0.987225	0.00558374
LYNLDSIKNSK	PBANKA_1208200	kinesin-4, putative	KIN4	-0.575312	0.253607	0.595838
LLQSFLFDHLKK	PBANKA_1413200	pinin/SDK/MemA domain-containing protein, putative	N/A	-0.575312	0.319767	0.495166
GTYTNVEVR	PBANKA_0613700	RNA-binding protein, putative	N/A	-0.574344	0.906357	0.0427009
KLNTQTFK	PBANKA_1029400	conserved Plasmodium protein, unknown function	N/A	-0.573375	0.613295	0.21233
SQNAYQR	PBANKA_1105300	conserved Plasmodium protein, unknown function	N/A	-0.573375	0.754252	0.122484
SGIVCDSENYNK	PBANKA_1135400	riboflavin kinase, putative	N/A	-0.572405	0.268914	0.570386
YLLTYSFNSSHEK	PBANKA_0935200	nucleic acid binding protein, putative	N/A	-0.571434	0.0299768	1.52321
KSYSNISLPTYR	PBANKA_0620300	conserved protein, unknown function	N/A	-0.571434	0.0317948	1.49764
SNSQNDEER	PBANKA_1014400	acid phosphatase, putative	N/A	-0.571434	0.199102	0.700924
SVQESIYSK	PBANKA_0401800	lipin, putative	N/A	-0.569491	0.102895	0.987606
KNSYEEININK	PBANKA_1212300	translation initiation factor eIF-2B subunit delta, putative	N/A	-0.569491	0.192421	0.715747
GGNESLLDIITSEK	PBANKA_1300700	LCCL domain-containing protein	CCp1	-0.567545	0.306995	0.512869
GLNSNSEK	PBANKA_1333300	conserved Plasmodium protein, unknown function	N/A	-0.566572	0.405053	0.392488
FISQFSNSINK	PBANKA_0509700	dynein, putative	N/A	-0.565597	0.267768	0.572242
TASQEIPMNHQNQIK	PBANKA_1104700	trafficking protein particle complex subunit 8, putative	TRS85	-0.565597	0.677093	0.169352
EFLHLPPSIFPATLSKK	PBANKA_0617200	40S ribosomal protein S10, putative	RPS10	-0.564622	0.141394	0.849568
KHNTISR	PBANKA_1458300	kinesin-13	N/A	-0.564622	0.4762	0.322211
IVENINSR	PBANKA_1357900	RING zinc finger protein, putative	N/A	-0.564622	0.816818	0.0878749
EQQSGSLTLSEK	PBANKA_1009500	glutamate synthase [NADH], putative	N/A	-0.561693	0.684033	0.164923
YNNNDSDYLVGSFVKR	PBANKA_0604600	conserved protein, unknown function	N/A	-0.560715	0.277507	0.556726
RNTHQLFNEPSNILNDK	PBANKA_0927200	conserved protein, unknown function	N/A	-0.559737	0.335981	0.473686
AYSNDKNNGQIER	PBANKA_0404000	protein dopey homolog, putative	N/A	-0.559737	0.613269	0.212349
IFNSASYIKK	PBANKA_1313700	serine/threonine protein kinase, putative	N/A	-0.558757	0.720777	0.142199
NIQSIKR	PBANKA_0939000	mechanosensitive ion channel protein, putative	MSCS	-0.555816	0.993874	0.00266859
LPSFHSPLHTHDMYNILR	PBANKA_0933800	conserved Plasmodium protein, unknown function	N/A	-0.554834	0.0308948	1.51011
FGSSLFLK	PBANKA_0939000	mechanosensitive ion channel protein, putative	MSCS	-0.553852	0.189263	0.722934
SKTENVGDEK	PBANKA_0610400	non-SERCA-type Ca2+ -transporting P-ATPase, putative	ATP4	-0.553852	0.258561	0.587438
NNPYGQGTSPFAPPLNPNLMNPNTPPLK	PBANKA_1445400	protein transport protein SEC13	SEC13	-0.553852	0.632316	0.199066
KNSNNFINK	PBANKA_0902300	female development protein FD2	FD2	-0.552869	0.00997907	2.00091
MKSYQNIQEYNDK	PBANKA_0515900	mRNA-decapping enzyme subunit 1, putative	DCP1	-0.549916	0.288553	0.539774
IKDLTTIDTLVDSFDSGK	PBANKA_1202100	MKT1 domain-containing protein, putative	N/A	-0.549916	0.289465	0.538403
YGGSHPFEEEYYEDIYK	PBANKA_0938300	heat shock protein HspJ62	HSPJ62	-0.549916	0.4847	0.314527
WSPELHSRDINADVLPEIK	PBANKA_0523900	glideosome associated protein with multiple membrane spans 2, putative	GAPM2	-0.54893	0.0795491	1.09936
SDSPTIPK	PBANKA_1031600	ribosome maturation protein SBDS, putative	N/A	-0.54893	0.358704	0.445263
SNNININNENTKENDKPNETEPTNSPMGK	PBANKA_0510200	conserved Plasmodium protein, unknown function	N/A	-0.54893	0.497274	0.303404
KLQQVNSPNQK	PBANKA_1141600	conserved Plasmodium protein, unknown function	N/A	-0.547943	0.272636	0.564417
EKTNILDILNNSGTTVSSDYLNGSYK	PBANKA_1115200	gamete egress protein GEP	GEP	-0.547943	0.632378	0.199023
AYVQSIEAK	PBANKA_1407600	60S ribosomal protein L24, putative	N/A	-0.547943	0.887835	0.0516677
GPSLQPSDITLGK	PBANKA_0417900	nucleoporin NUP138	NUP138	-0.546956	0.0478397	1.32021
TQTEKVDAGR	PBANKA_0610400	non-SERCA-type Ca2+ -transporting P-ATPase, putative	ATP4	-0.545968	0.14993	0.824111
IDSNKASK	PBANKA_1227200	peptidyl-prolyl cis-trans isomerase, putative	CYP81	-0.54498	0.0532566	1.27363
LISHAGSLVNLAK	PBANKA_0929600	nucleolar protein 56, putative	NOP56	-0.54498	0.272275	0.564992
ENDKPNETEPTNSPMGK	PBANKA_0510200	conserved Plasmodium protein, unknown function	N/A	-0.543991	0.412805	0.384255
ISTSIIHRR	PBANKA_1320200	STAG domain-containing protein, putative	N/A	-0.543991	0.944819	0.0246512
IKSDILSK	PBANKA_1003800	V-type proton ATPase subunit B, putative	N/A	-0.543001	0.177434	0.750962
AFSMVSIK	PBANKA_1029600	conserved Plasmodium protein, unknown function	N/A	-0.543001	0.676486	0.169741
NKNEEYDSSSNESEMK	PBANKA_1231200	phosducin-like protein 1, putative	PhLP1	-0.543001	0.997375	0.00114141
QFNCMSSLNTYHIDKK	PBANKA_0204500	LCCL domain-containing protein, putative	CCp5	-0.54201	0.599953	0.221883
SNHSPNTK	PBANKA_0214300	AP-4 complex subunit beta, putative	N/A	-0.541019	0.016763	1.77565
SSFFDNISCETLDKQQGK	PBANKA_1301300	trailer hitch homolog	CITH	-0.540027	0.327084	0.485341
NMNSLDSR	PBANKA_1142800	conserved protein, unknown function	N/A	-0.539035	0.0520367	1.28369
TQDTSNMYK	PBANKA_1115200	gamete egress protein GEP	GEP	-0.539035	0.541863	0.266111
YEENASPR	PBANKA_0213200	apicomplexan kinetochore protein 8	AKIT8	-0.537048	0.471232	0.326765
FIKNPSFELIFDK	PBANKA_0105800	RING zinc finger protein, putative	N/A	-0.536053	0.310331	0.508174
DQIKSPNIHNVK	PBANKA_1440600	VAC14 domain-containing protein, putative	N/A	-0.535058	0.0212362	1.67292
SPSENSSPSKTELK	PBANKA_1219300	heat shock protein 110, putative	HSP110c	-0.535058	0.37294	0.428361
LSSNSEEIKDEK	PBANKA_1013600	PhIL1 interacting protein PIP2, putative	PIP2	-0.535058	0.770188	0.113403
RSQSYMLYQNVK	PBANKA_0303900	pantothenate transporter	PAT	-0.534062	0.279482	0.553646
INSMVHKYDLLCGNK	PBANKA_0204500	LCCL domain-containing protein, putative	CCp5	-0.534062	0.410887	0.386277
KLTSFQK	PBANKA_1126500	acetyl-CoA synthetase, putative	ACAS	-0.534062	0.798255	0.0978585
YYNKLSNHEYDTK	PBANKA_1120100	tetratricopeptide repeat protein, putative	N/A	-0.533065	0.935033	0.029173
STNEVSSYLSKLMEK	PBANKA_0802300	HECT-type E3 ubiquitin ligase UT, putative	N/A	-0.532068	0.209957	0.67787
QLSFIEK	PBANKA_1300700	LCCL domain-containing protein	CCp1	-0.532068	0.794055	0.100149
GNYSYER	PBANKA_0408400	phosphoglycerate mutase, putative	N/A	-0.531069	0.0997332	1.00116
YLLSDSNMFNDNGEIIPINK	PBANKA_0916400	ubiquitin-like protein, putative	N/A	-0.531069	0.297484	0.526536
KLYTLPSLLK	PBANKA_0521500	conserved Plasmodium protein, unknown function	N/A	-0.530071	0.109703	0.95978
NQLVNASLKK	PBANKA_0506900	phospholipid scramblase, putative	PLSCR	-0.530071	0.776041	0.110116
HHSFHSK	PBANKA_0937200	RNA-binding protein, putative	N/A	-0.530071	0.964067	0.0158926
DFAKSFDPMFTIIR	PBANKA_1415100	choline-phosphate cytidylyltransferase	CCT	-0.529071	0.826852	0.082572
ISISNNHILK	PBANKA_1333700	cGMP-specific 3',5'-cyclic phosphodiesterase delta	PDEdelta	-0.528071	0.0212302	1.67305
SNTGEGGEAEDR	PBANKA_1009500	glutamate synthase [NADH], putative	N/A	-0.526069	0.296768	0.527583
MDILSRGGTQEIEHR	PBANKA_0302500	hexose transporter	HT1	-0.52306	0.460486	0.336784
LSSFNNLNIK	PBANKA_1108500	protein AAP6, putative	N/A	-0.52306	0.818386	0.0870419
ISSSNKNINNYNFIHNENIGR	PBANKA_1115200	gamete egress protein GEP	GEP	-0.522056	0.0503183	1.29827
TNSSLFFSNNDNMSNNNESK	PBANKA_1457800	ADP-ribosylation factor GTPase-activating protein 1, putative	ARFGAP1	-0.522056	0.304027	0.517087
YSRNSLTNFITK	PBANKA_1361800	conserved Plasmodium protein, unknown function	N/A	-0.522056	0.32523	0.487809
NNSNQGQENTNK	PBANKA_0506100	PHAX domain-containing protein, putative	N/A	-0.521051	0.463303	0.334135
SIGGIKSR	PBANKA_0307800	conserved Plasmodium protein, unknown function	N/A	-0.521051	0.478752	0.319889
ENDKPNETEPTNSPMGK	PBANKA_0510200	conserved Plasmodium protein, unknown function	N/A	-0.520045	0.094892	1.02277
HLSVNLLNK	PBANKA_1025500	CCR4-NOT transcription complex subunit NOT1, putative	NOT1	-0.519039	0.369958	0.431848
TPAYGDSSVR	PBANKA_1449700	conserved protein, unknown function	N/A	-0.519039	0.688093	0.162353
TISQPLNK	PBANKA_0102300	cation/H+ antiporter	CAX	-0.518031	0.474098	0.324132
SGTTLFEK	PBANKA_1133800	DNA helicase, putative	N/A	-0.518031	0.572119	0.242514
KVDSNISLELK	PBANKA_0204500	LCCL domain-containing protein, putative	CCp5	-0.517024	0.434896	0.361614
IRSDSK	PBANKA_1228300	lysine-specific histone demethylase, putative	LSD2	-0.516015	0.0291482	1.53539
NSTHSSDNNINQK	PBANKA_0939600	polyadenylate-binding protein-interacting protein 1, putative	PAIP1	-0.516015	0.982943	0.0074718
GISKYLLIK	PBANKA_0109700	SWI/SNF-related matrix-associated actin-dependent regulator of chromatin, putative	SWIB	-0.515006	0.107327	0.969293
MDSQNLLNNIK	PBANKA_0921900	WD repeat-containing protein, putative	N/A	-0.515006	0.394183	0.404302
SSQGASANTK	PBANKA_1320200	STAG domain-containing protein, putative	N/A	-0.515006	0.867791	0.0615849
NPHLSNNR	PBANKA_1009100	ataxin-2 like protein, putative	N/A	-0.513996	0.3226	0.491336
GIHNVNGTPLIISK	PBANKA_1019700	NTF2-like domain-containing protein	N/A	-0.512985	0.0070827	2.1498
EGLSTIVAAGSEVFLK	PBANKA_1225700	GTPase-activating protein, putative	N/A	-0.512985	0.331485	0.479536
DKNSLSFEYATPLCSQVFDPYDYK	PBANKA_0809700	conserved protein, unknown function	N/A	-0.510962	0.738009	0.131938
GHVSAGHGR	PBANKA_1117500	ribosomal protein L27a, putative	N/A	-0.509949	0.581007	0.235819
DFLLNYNNQEQNTDKYSPTSK	PBANKA_1023000	myosin-specific chaperone UNC, putative	UNC	-0.508936	0.0251262	1.59987
HNISCK	PBANKA_0834100	conserved Plasmodium protein, unknown function	N/A	-0.508936	0.234013	0.63076
DFSNFGK	PBANKA_0931600	guanine nucleotide-exchange factor SEC12, putative	SEC12	-0.507921	0.637086	0.195802
KYSNVELSYNSK	PBANKA_1403800	translational activator GCN1, putative	GCN1	-0.507921	0.830624	0.0805956
IINSKNGETNNHVENESSIFLK	PBANKA_1228200	glutamate dehydrogenase, putative	GDH3	-0.506907	0.573413	0.241532
GHLSAK	PBANKA_0717800	60S ribosomal protein L15, putative	N/A	-0.505891	0.295375	0.529626
LANLYSFQGKDDHNENK	PBANKA_0203100	phosphatidylinositol-4-phosphate 5-kinase, putative	PIP5K	-0.505891	0.625368	0.203865
INSEIADKDNSGK	PBANKA_0912300	tudor staphylococcal nuclease, putative	TSN	-0.504875	0.487795	0.311763
INISSHNNIFLK	PBANKA_1226700	AAA family ATPase, putative	N/A	-0.504875	0.588258	0.230432
QLSNAFYNNYDYDYLYSAK	PBANKA_1418300	golgi protein 1, putative	PRP2	-0.504875	0.753878	0.122699
VKSYCNTQSTGR	PBANKA_1210800	hypoxanthine-guanine phosphoribosyltransferase, putative	HGPRT	-0.504875	0.759917	0.119234
ICSSQDAK	PBANKA_1228200	glutamate dehydrogenase, putative	GDH3	-0.503858	0.0660033	1.18043
FKSLYSSFQDK	PBANKA_1123500	ISWI chromatin-remodeling complex ATPase, putative	ISWI	-0.503858	0.842595	0.0743811
FIGLGQSSIRNSK	PBANKA_0925400	dynein heavy chain, putative	N/A	-0.503858	0.960987	0.0172824
INYINSYSGVYK	PBANKA_0617400	conserved Plasmodium protein, unknown function	N/A	-0.50284	0.13098	0.882796
IFFHPQSISR	PBANKA_0607000	conserved Plasmodium protein, unknown function	N/A	-0.50284	0.157354	0.803123
SLNHHLSR	PBANKA_1339300	cyclin-like protein, putative	N/A	-0.50284	0.393607	0.404938
SDSPAKPDSPAKPDSAPK	PBANKA_0517000	early transcribed membrane protein	ETRAMP10.2	-0.498761	0.145785	0.836286
LPSYILKK	PBANKA_0828900	conserved Plasmodium protein, unknown function	N/A	-0.49774	0.875408	0.0577893
KSSIFSK	PBANKA_1224400	ferlin-like protein	FLP	-0.495695	0.46661	0.331046
EQNPDYTTIPSCK	PBANKA_1406700	carbamoyl phosphate synthetase, putative	CPSII	-0.495695	0.861435	0.0647776
EANDKYSNTIQEVETATNSEAGTEK	PBANKA_1452500	conserved Plasmodium protein, unknown function	N/A	-0.495695	0.998793	0.000524718
SNSQNIPYIK	PBANKA_0311600	conserved Plasmodium protein, unknown function	N/A	-0.494672	0.159407	0.797493
SSFFDNISCETLDK	PBANKA_1301300	trailer hitch homolog	CITH	-0.494672	0.370838	0.430816
NNEEDRQTNSPFINPYLK	PBANKA_0204800	secreted ookinete protein, putative	PSOP24	-0.493647	0.0661568	1.17943
SINFDISLFNQSLDNIHK	PBANKA_0912200	signal recognition particle subunit SRP72, putative	SRP72	-0.493647	0.125295	0.902067
LADKYMSFGK	PBANKA_1322700	ATP-dependent RNA helicase DBP5, putative	DBP5	-0.493647	0.199453	0.70016
GNINNPTSK	PBANKA_1115200	gamete egress protein GEP	GEP	-0.493647	0.212056	0.673549
NVSLGK	PBANKA_1142800	conserved protein, unknown function	N/A	-0.492622	0.145697	0.83655
TLSSLIFSAK	PBANKA_1213000	transcriptional coactivator ADA2, putative	ADA2	-0.492622	0.381727	0.418247
SQESIMSVTKR	PBANKA_1320700	signal peptide peptidase, putative	SPP	-0.492622	0.656837	0.182543
AVSIKVPVK	PBANKA_0303600	26S proteasome regulatory subunit RPN1, putative	RPN1	-0.492622	0.769964	0.11353
NNYNTPEK	PBANKA_0925400	dynein heavy chain, putative	N/A	-0.491597	0.0201051	1.69669
EEDKYCSLYGSTSK	PBANKA_1014900	coatomer subunit beta, putative	N/A	-0.491597	0.0642511	1.19212
NEINSVKFQDVR	PBANKA_0204500	LCCL domain-containing protein, putative	CCp5	-0.491597	0.313791	0.50336
NNSAGMSNR	PBANKA_0110100	conserved Plasmodium protein, unknown function	N/A	-0.49057	0.68939	0.161535
VNNAYYNAIATSVKR	PBANKA_1106700	60S ribosomal protein L4, putative	RPL4	-0.489543	0.99998	8.67e-06
QNTSIMHR	PBANKA_1442000	potassium channel K1	K1	-0.489543	0.30416	0.516897
GKSDILVTK	PBANKA_1035100	rRNA 2'-O-methyltransferase fibrillarin, putative	NOP1	-0.487486	0.781086	0.107301
YATASEGSSKR	PBANKA_1413900	zinc finger (CCCH type) protein, putative	N/A	-0.487486	0.971697	0.012469
KYSYASEDYNDEIVK	PBANKA_1138900	conserved Plasmodium protein, unknown function	N/A	-0.486457	0.211363	0.67497
YNDSNNFNKK	PBANKA_0605700	pre-rRNA-processing protein ESF1, putative	N/A	-0.485427	0.277829	0.556223
SFSINGNLYNLCNEK	PBANKA_1202100	MKT1 domain-containing protein, putative	N/A	-0.485427	0.550923	0.258909
RRPTYSPTAR	PBANKA_0716600	acylated pleckstrin-homology domain-containing protein, putative	APH	-0.484396	0.337997	0.471088
ETNNSSLSQRR	PBANKA_1417800	tRNA (guanine(26)-N(2))-dimethyltransferase, putative	TRM1	-0.484396	0.986348	0.00596964
KIPTVEIK	PBANKA_0711200	ubiquitin-like protein, putative	N/A	-0.483364	0.664007	0.177827
LGEYYNTSEFK	PBANKA_1341600	translation initiation factor eIF-2B subunit gamma, putative	N/A	-0.481299	0.0104488	1.98093
IGTLSIQHRGSNISK	PBANKA_0509700	dynein, putative	N/A	-0.481299	0.697126	0.156689
MDILSRGGTQEIEHR	PBANKA_0302500	hexose transporter	HT1	-0.480265	0.127752	0.893632
SPSYANK	PBANKA_1214700	conserved Plasmodium protein, unknown function	N/A	-0.480265	0.319617	0.49537
QGSFHTTEALK	PBANKA_0938500	succinate--CoA ligase [ADP-forming] subunit alpha, putative	N/A	-0.479231	0.956274	0.0194178
DANIASSPNVGNK	PBANKA_0823000	ubiquitin-like protein, putative	N/A	-0.478195	0.154791	0.810253
RSVSQADLIK	PBANKA_1118600	cell division cycle protein 48 homologue, putative	N/A	-0.478195	0.818103	0.0871919
GVHSSEK	PBANKA_0104800	protein KIC1, putative	N/A	-0.477159	0.0233289	1.63211
MKSDINSLEK	PBANKA_0920400	conserved Plasmodium protein, unknown function	N/A	-0.477159	0.972287	0.0122053
SVPISQIGSK	PBANKA_1403800	translational activator GCN1, putative	GCN1	-0.476122	0.647682	0.188638
YNKPLNDSYYGR	PBANKA_0519900	conserved Plasmodium protein, unknown function	N/A	-0.476122	0.740566	0.130437
SIYGSRDYSTFNNTEDDVQK	PBANKA_1020900	ERAD-associated E3 ubiquitin-protein ligase HRD1, putative	HRD1	-0.475085	0.597749	0.223481
GNEDENSEDELLYEQAEIDDNENNNDKHTEIEK	PBANKA_0411700	HSP20-like chaperone, putative	N/A	-0.473008	0.668419	0.174951
KMSSIILEMSK	PBANKA_1363800	phosphatidylinositol transfer protein, putative	N/A	-0.471968	0.679604	0.167744
YYSKLVNINDNTK	PBANKA_0924000	bromodomain protein 7, putative	BDP7	-0.471968	0.788787	0.103041
IISKTDYSNYDETSK	PBANKA_1017900	phosphoenolpyruvate carboxylase	PEPC	-0.470927	0.375887	0.424942
NNQKQNSIDETEFPNSK	PBANKA_1360300	DNA/RNA-binding protein Alba 4, putative	ALBA4	-0.470927	0.581356	0.235558
NFRTLPAK	PBANKA_1435200	female development protein FD4	FD4	-0.469886	0.479956	0.318799
HTNINDNPNLGSR	PBANKA_1214700	conserved Plasmodium protein, unknown function	N/A	-0.467801	0.120771	0.918036
KSYSNISLPTYR	PBANKA_0620300	conserved protein, unknown function	N/A	-0.466758	0.29157	0.535257
SISLDEK	PBANKA_1358900	dynactin subunit 2, putative	N/A	-0.465713	0.424902	0.371711
KIDADFEYLMSQCCGTK	PBANKA_0827100	protein kinase, putative	N/A	-0.465713	0.851194	0.0699717
CGSCPYK	PBANKA_0706000	Fe-S cluster assembly protein DRE2, putative	DRE2	-0.465713	0.866882	0.06204
CDASNENDDINIKSPK	PBANKA_1428100	asparagine-rich antigen, putative	N/A	-0.465713	0.901809	0.0448856
HSLSYNFIKENEK	PBANKA_1104600	MMS19-like protein, putative	N/A	-0.465713	0.947691	0.0233332
SNSQSNAGCSKEESFPK	PBANKA_0607900	cGMP-specific 3',5'-cyclic phosphodiesterase alpha, putative	PDEalpha	-0.465713	0.956122	0.0194866
DLRNSNNLR	PBANKA_1434700	clathrin heavy chain, putative	CHC	-0.464668	0.0209824	1.67814
ILSSEYGEK	PBANKA_1358900	dynactin subunit 2, putative	N/A	-0.464668	0.245867	0.6093
FRSLPLEEK	PBANKA_0504200	RNA-binding protein 34, putative	RBM34	-0.464668	0.316281	0.499926
NLNSNKFPHEYIEQEMIR	PBANKA_1214700	conserved Plasmodium protein, unknown function	N/A	-0.463622	0.207711	0.682541
TKSSLLLDK	PBANKA_1311600	calponin homology domain-containing protein, putative	N/A	-0.461529	0.305333	0.515226
KFSNLLLK	PBANKA_0705100	protein KRI1, putative	KRI1	-0.461529	0.673273	0.171809
RYNSSTR	PBANKA_0921600	alternative splicing factor SR-MG	SR-MG	-0.461529	0.849958	0.0706025
TGDSQGEEK	PBANKA_1142800	conserved protein, unknown function	N/A	-0.461529	0.999452	0.00023785
SFFILENK	PBANKA_1454600	nucleoporin NUP269	NUP269	-0.46048	0.346948	0.459735
NLPGMNMQSPK	PBANKA_1439200	polyadenylate-binding protein 1, putative	PABP1	-0.458382	0.0129931	1.88629
RMNSNNMSDGNMNR	PBANKA_1426200	CCR4-associated factor 1, putative	CAF1	-0.458382	0.892292	0.0494928
LLHLESLKEDK	PBANKA_0928200	conserved protein, unknown function	N/A	-0.457332	0.905083	0.0433114
EKDANIASSPNVGNK	PBANKA_0823000	ubiquitin-like protein, putative	N/A	-0.45628	0.0837797	1.07686
SNTPPLNPVDTSLSGK	PBANKA_0311900	RING zinc finger protein, putative	N/A	-0.45628	0.58064	0.236093
KVESGNINK	PBANKA_1139100	conserved Plasmodium protein, unknown function	N/A	-0.455229	0.196583	0.706455
SVPISQIGSKQLEDK	PBANKA_1403800	translational activator GCN1, putative	GCN1	-0.455229	0.274965	0.560723
GNSIETFNVNK	PBANKA_1306800	Sec7 domain-containing protein ARFGEF, putative	ARFGEF	-0.455229	0.415659	0.381263
RHSIQFEK	PBANKA_0207500	cyclin-dependent kinases regulatory subunit, putative	N/A	-0.455229	0.677142	0.16932
DTFEDIMLTK	PBANKA_1009500	glutamate synthase [NADH], putative	N/A	-0.455229	0.780541	0.107604
SFAIFADKYANEHK	PBANKA_1230200	cdc2-related protein kinase 5	CRK5	-0.455229	0.966455	0.0148185
ECDSYSNLENVASSFEKIDYNK	PBANKA_1406700	carbamoyl phosphate synthetase, putative	CPSII	-0.454176	0.55192	0.258124
TRKPTGFVK	PBANKA_0601600	nuclear export mediator factor NEMF, putative	NEMF	-0.454176	0.934069	0.0296212
SKNSLFGDDCK	PBANKA_1429700	W2 domain-containing protein, putative	N/A	-0.453122	0.725095	0.139605
NLFHSHAQHHK	PBANKA_0209200	parasite-infected erythrocyte surface protein	PIESP15	-0.453122	0.733573	0.134557
IEFPFSHSFNDTK	PBANKA_1341800	conserved Plasmodium protein, unknown function	N/A	-0.453122	0.875033	0.0579758
FSENTEDIVYSVK	PBANKA_1304500	protein SOC3	SOC3	-0.452068	0.0976955	1.01013
HKNTNISK	PBANKA_0909200	conserved Plasmodium protein, unknown function	N/A	-0.452068	0.293778	0.531981
SVKSNER	PBANKA_1309000	ATP-dependent RNA helicase MAK5, putative	MAK5	-0.452068	0.913226	0.0394218
ENSASPDINK	PBANKA_1406900	conserved Plasmodium protein, unknown function	N/A	-0.451013	0.208142	0.68164
GQNKSDEDDENLLNMK	PBANKA_0407400	aurora-related kinase ARK2	ARK2	-0.451013	0.777126	0.109508
ERQPSSR	PBANKA_1415900	zinc finger protein, putative	N/A	-0.448901	0.790737	0.101968
YHSNNVMPR	PBANKA_1107400	conserved protein, unknown function	N/A	-0.448901	0.821288	0.0855047
NTFSQSPLMQPMLDNPNLLR	PBANKA_0934200	ubiquitin domain-containing protein DSK2, putative	DSK2	-0.447844	0.550969	0.258873
SFNSLILEIKK	PBANKA_1429200	kelch domain-containing protein, putative	S20	-0.446786	0.131561	0.880874
KMPTSEK	PBANKA_1231600	AP2 domain transcription factor AP2-O2	AP2-O2	-0.446786	0.249815	0.602382
NLPGMNMQSPK	PBANKA_1439200	polyadenylate-binding protein 1, putative	PABP1	-0.446786	0.437528	0.358995
KYETLYEPYFSR	PBANKA_1347700	isoleucine--tRNA ligase, putative	N/A	-0.446786	0.439574	0.356968
KNQSIDGNSK	PBANKA_1215200	conserved protein, unknown function	N/A	-0.446786	0.952187	0.0212779
QSGRTVR	PBANKA_1006100	flap endonuclease 1, putative	FEN1	-0.445727	0.224134	0.649493
MSSKFLGNSLNSFDLSGK	PBANKA_0414500	protein YOP1	YOP1	-0.445727	0.39129	0.407501
ISSNNNTNKR	PBANKA_1029600	conserved Plasmodium protein, unknown function	N/A	-0.445727	0.899688	0.0459081
NNSKNNIEQNYAK	PBANKA_1403300	NLI interacting factor-like phosphatase	NIF1	-0.444667	0.186585	0.729124
DYEQNKSPK	PBANKA_0213600	N6-adenosine-methyltransferase MT-A70, putative	MT-A70	-0.442545	0.15529	0.808855
VYSSFLESRESFGNVK	PBANKA_0806300	P4-type ATPase ATP7, putative	ATPase7	-0.441483	0.923151	0.0347273
TSTEDISQERAENSIQVSMTK	PBANKA_1204400	DNA/RNA-binding protein Alba 3, putative	ALBA3	-0.440421	0.57912	0.237231
GANDALKFSFDAF	PBANKA_1345000	PITH domain-containing protein, putative	N/A	-0.440421	0.766341	0.115578
KENSYIIGLK	PBANKA_0915300	conserved Plasmodium protein, unknown function	N/A	-0.439357	0.606283	0.217324
QNTIISIGNIK	PBANKA_0808300	E3 ubiquitin-protein ligase, putative	N/A	-0.436162	0.244719	0.611333
TQIQNSPK	PBANKA_0903200	conserved Plasmodium protein, unknown function	N/A	-0.436162	0.34667	0.460084
NYSSPAK	PBANKA_1108500	protein AAP6, putative	N/A	-0.436162	0.775574	0.110377
AQTMTTNTINNLNKNDIIETTK	PBANKA_1457800	ADP-ribosylation factor GTPase-activating protein 1, putative	ARFGAP1	-0.435095	0.594838	0.225601
QTTQAFTQK	PBANKA_1206100	eukaryotic translation initiation factor 3 subunit D, putative	EIF3D	-0.434028	0.237681	0.624005
LTDTKEDVDFANLR	PBANKA_0928200	conserved protein, unknown function	N/A	-0.432959	0.296757	0.527598
KTSNNSDNLANLNNSDENISFEMK	PBANKA_0415500	coatomer subunit beta, putative	SEC27	-0.432959	0.580206	0.236418
SLLSSNDNIVQNYTHENYTDEKLIEELK	PBANKA_1126500	acetyl-CoA synthetase, putative	ACAS	-0.432959	0.985471	0.00635626
YLSNPIDLK	PBANKA_1417700	tetratricopeptide repeat protein, putative	N/A	-0.432959	0.999471	0.000229647
KNSLSIHNFK	PBANKA_1237100	conserved Plasmodium protein, unknown function	N/A	-0.43189	0.108265	0.965512
KSMTSNELK	PBANKA_1115200	gamete egress protein GEP	GEP	-0.43189	0.411709	0.38541
SGVMAQR	PBANKA_1036600	ribonucleoside-diphosphate reductase small chain, putative	N/A	-0.43189	0.418178	0.378639
QRSFYAVK	PBANKA_0930800	conserved Plasmodium protein, unknown function	N/A	-0.43189	0.989121	0.00475048
IKSEVLQFFMQNK	PBANKA_0804700	conserved Plasmodium protein, unknown function	N/A	-0.43082	0.171815	0.76494
STVGAQTGNTNQR	PBANKA_0522600	erythrocyte membrane-associated antigen, putative	N/A	-0.43082	0.89779	0.0468251
YVSNDYSK	PBANKA_1343200	conserved Plasmodium protein, unknown function	N/A	-0.42975	0.388228	0.410913
GQTLPEFVLNENEDISSGKDEL	PBANKA_0942500	thioredoxin-like mero protein, putative	Trx-mero	-0.42975	0.757147	0.12082
EKTISIDELEIDK	PBANKA_1311700	multidrug resistance protein 2, putative	MDR2	-0.42975	0.852312	0.0694013
TFDVCNSFNSAFENDKSEELETHHDK	PBANKA_0404100	DNA-(apurinic or apyrimidinic site) endonuclease, putative	APE1	-0.42975	0.86872	0.06112
KDSINLSSMPGNNNNIK	PBANKA_0605600	conserved Plasmodium protein, unknown function	N/A	-0.428678	0.549118	0.260334
LQVNISNSKAHLDILHK	PBANKA_1037300	conserved Plasmodium protein, unknown function	N/A	-0.427606	0.389794	0.409165
GGNSGGNFHFK	PBANKA_0938300	heat shock protein HspJ62	HSPJ62	-0.427606	0.799965	0.0969289
TLSVYSMHSSIINK	PBANKA_1009500	glutamate synthase [NADH], putative	N/A	-0.427606	0.808458	0.0923425
IHDSDDENER	PBANKA_1459700	pre-mRNA-splicing factor CWC26, putative	BUD13	-0.427606	0.99223	0.00338744
KQDSCNNLDDKPEDR	PBANKA_1321000	MA3 domain-containing protein, putative	N/A	-0.426533	0.524742	0.280054
ENPNLEKDQSFIR	PBANKA_1460500	serine/threonine protein kinase, putative	N/A	-0.426533	0.601951	0.220439
NIKSLYEK	PBANKA_0504500	cytoplasmic dynein intermediate chain, putative	N/A	-0.426533	0.77186	0.112462
AYNSINEQTLNK	PBANKA_0943100	CCR4-NOT transcription complex subunit NOT1-G, putative	NOT1-G	-0.425459	0.0569043	1.24485
KSGTGNIFVK	PBANKA_1439200	polyadenylate-binding protein 1, putative	PABP1	-0.425459	0.250196	0.601719
KLGSGAYGEVLLCK	PBANKA_0314200	calcium-dependent protein kinase 1	CDPK1	-0.425459	0.741037	0.13016
VINSGTYGNVIYNTPSFQK	PBANKA_0609500	kinesin-X3	N/A	-0.424385	0.336911	0.472485
QVSDLNTLDSLEKK	PBANKA_1018900	vacuolar ER assembly factor VMA12, putative	N/A	-0.424385	0.397651	0.400498
GIESETELPSDLLSK	PBANKA_0943100	CCR4-NOT transcription complex subunit NOT1-G, putative	NOT1-G	-0.424385	0.636738	0.196039
KIVTSILK	PBANKA_1029400	conserved Plasmodium protein, unknown function	N/A	-0.423309	0.486164	0.313217
NSENFFHALSLPFINK	PBANKA_0707600	serine/threonine protein kinase VPS15, putative	VPS15	-0.422233	0.606206	0.21738
KSFDNFLTK	PBANKA_1360800	conserved Plasmodium protein, unknown function	N/A	-0.421156	0.00783184	2.10614
VGSDNNVDAEKR	PBANKA_1108500	protein AAP6, putative	N/A	-0.420078	0.45447	0.342495
STQVGSLDNK	PBANKA_1359700	6-cysteine protein P47	P47	-0.420078	0.496475	0.304103
QYSMENGNLK	PBANKA_1214700	conserved Plasmodium protein, unknown function	N/A	-0.41792	0.0868459	1.06125
SVAPTNITTIISPK	PBANKA_1407700	protein phosphatase PPM6	PPM6	-0.41684	0.0714093	1.14625
KPPEFYNLNSISQHYPIK	PBANKA_1136100	quinoxaline resistance protein QRP1, putative	N/A	-0.41684	0.309834	0.50887
SPSTDAILSR	PBANKA_1303900	conserved Plasmodium protein, unknown function	N/A	-0.41684	0.392293	0.40639
SDASFKSIDTNNESLENMR	PBANKA_1453300	acyl-CoA synthetase, putative	ACS11	-0.41684	0.397622	0.40053
LVCEPSDITNRK	PBANKA_0611800	N-acetyltransferase, GNAT family, putative	NAT8	-0.41684	0.539749	0.267808
SNSFYALKDTEIHPNDVNK	PBANKA_1438300	phospholipid-transporting ATPase, putative	N/A	-0.41684	0.570344	0.243863
MKSYQNIQEYNDK	PBANKA_0515900	mRNA-decapping enzyme subunit 1, putative	DCP1	-0.415759	0.401769	0.396023
NINFITKDSK	PBANKA_0401800	lipin, putative	N/A	-0.414677	0.159414	0.797475
NINNSPTSEIPYHDNDEDMHKGDNK	PBANKA_1003400	amino acid decarboxylase AAD, putative	AAD	-0.414677	0.420265	0.376476
NSTTSVISVFNPQIK	PBANKA_0927200	conserved protein, unknown function	N/A	-0.414677	0.548694	0.260669
NNETEYSKVPSVSMDNFFTGNK	PBANKA_1433500	PPPDE peptidase domain-containing protein, putative	N/A	-0.414677	0.912034	0.0399892
NLNDTNDAINSFK	PBANKA_1445400	protein transport protein SEC13	SEC13	-0.412511	0.0432921	1.36359
SMTNDSTLNSDKDLEK	PBANKA_0943100	CCR4-NOT transcription complex subunit NOT1-G, putative	NOT1-G	-0.412511	0.096023	1.01762
TVNNNLINLNSEKQQK	PBANKA_0308000	ras-related protein Rab-5A, putative	RAB5a	-0.412511	0.68852	0.162084
IDNILLNNGTNIYSDLYK	PBANKA_0831200	diacylglycerol kinase, putative	N/A	-0.411426	0.443073	0.353524
FQSAQRLEEFMLSNSK	PBANKA_1359300	VPS13 domain-containing protein, putative	N/A	-0.411426	0.844991	0.0731481
GEMSNHK	PBANKA_1219000	heat shock protein 90, putative	N/A	-0.410341	0.47604	0.322357
NSGTIIYNENK	PBANKA_0311600	conserved Plasmodium protein, unknown function	N/A	-0.408168	0.455617	0.3414
SNSSQYR	PBANKA_1453700	AP2 domain transcription factor, putative	ApiAP2	-0.408168	0.991051	0.00390409
NISYSNDNTK	PBANKA_0906900	DnaJ domain-containing protein, putative	N/A	-0.405992	0.293964	0.531705
KPSIPLNENISIR	PBANKA_0204800	secreted ookinete protein, putative	PSOP24	-0.405992	0.362346	0.440877
GYNSGPR	PBANKA_0938300	heat shock protein HspJ62	HSPJ62	-0.405992	0.531757	0.274287
CPHGNSSDNESVK	PBANKA_0703400	conserved Plasmodium protein, unknown function	N/A	-0.404903	0.982668	0.00759315
TPTTEIK	PBANKA_0711200	ubiquitin-like protein, putative	N/A	-0.403813	0.758622	0.119975
QTSNNTSGSQVGNR	PBANKA_1341900	ubiquitin-activating enzyme, putative	N/A	-0.403813	0.920349	0.0360474
SIIKVPK	PBANKA_1102900	cell division control protein 6, putative	CDC6	-0.402722	0.689508	0.161461
KMFDSSEYNTEK	PBANKA_1031500	conserved Plasmodium protein, unknown function	N/A	-0.40163	0.188304	0.725141
TNQVESPSAINK	PBANKA_1135400	riboflavin kinase, putative	N/A	-0.39835	0.264157	0.578138
FLSVLLSSQNNK	PBANKA_0516900	S-adenosylmethionine decarboxylase/ornithine decarboxylase, putative	AdoMetDC/ODC	-0.39835	0.748388	0.125873
NIWAIEIVNENTENSPINGDKAK	PBANKA_0912300	tudor staphylococcal nuclease, putative	TSN	-0.39835	0.831033	0.0803819
SKLSDGIFDK	PBANKA_1142800	conserved protein, unknown function	N/A	-0.39835	0.984627	0.00672806
YNNTPPTNYSQR	PBANKA_1007200	replication protein A1, large subunit, putative	RPA1	-0.397255	0.0836263	1.07766
KQDSMSDQNLSK	PBANKA_1344100	myosin F	MyoF	-0.397255	0.110299	0.957429
FSSTELMSR	PBANKA_0828000	gametocyte development protein GD1	GD1	-0.397255	0.312482	0.505174
NLSLTYR	PBANKA_1009500	glutamate synthase [NADH], putative	N/A	-0.397255	0.540853	0.266921
NTNDDEQSPKK	PBANKA_1428100	asparagine-rich antigen, putative	N/A	-0.397255	0.732587	0.135141
EGVQNSSFR	PBANKA_1438300	phospholipid-transporting ATPase, putative	N/A	-0.397255	0.868492	0.0612343
NSNSDDSIR	PBANKA_0939100	AP2 domain transcription factor AP2-P, putative	ApiAP2	-0.397255	0.938817	0.0274188
GKGEDENNSGSFSYK	PBANKA_0802300	HECT-type E3 ubiquitin ligase UT, putative	N/A	-0.396159	0.0610037	1.21464
LVSSNFDLPK	PBANKA_0836800	erythrocyte membrane associated protein 1	EMAP1	-0.396159	0.200065	0.698828
QLSQNIENEDVEKEIIINK	PBANKA_1134500	conserved Plasmodium protein, unknown function	N/A	-0.396159	0.297941	0.525869
ISFSTGNSQRR	PBANKA_1309700	ATP-dependent RNA helicase DDX17, putative	DDX17	-0.396159	0.991342	0.00377638
FFSNGTNNETLNFDEYKDSK	PBANKA_1228200	glutamate dehydrogenase, putative	GDH3	-0.395063	0.698203	0.156018
LNSLFNHGVNMSNK	PBANKA_0916400	ubiquitin-like protein, putative	N/A	-0.393965	0.303274	0.518165
NSKSFLNSMLNESK	PBANKA_1415600	DNA replication licensing factor MCM4, putative	MCM4	-0.393965	0.53324	0.273077
EAFSGVIKK	PBANKA_0519900	conserved Plasmodium protein, unknown function	N/A	-0.393965	0.943041	0.0254693
NKSIELGEEEIPMVSK	PBANKA_1443300	merozoite surface protein 9, putative	N/A	-0.392867	0.532865	0.273383
ITSSHSMINK	PBANKA_0210600	ubiquitin carboxyl-terminal hydrolase, putative	N/A	-0.392867	0.594423	0.225904
SPSYANKGDINMGHYITENIQNAK	PBANKA_1214700	conserved Plasmodium protein, unknown function	N/A	-0.391768	0.239182	0.621272
INTVENEESENYNEEER	PBANKA_1454600	nucleoporin NUP269	NUP269	-0.390668	0.249096	0.603634
KNESIIIADDFEDSNAKPIELSNPDETK	PBANKA_0926600	protein GCN20, putative	GCN20	-0.390668	0.652214	0.18561
NNVIKHSFK	PBANKA_1228500	sentrin-specific protease 2, putative	SENP2	-0.390668	0.904911	0.0433942
STSVSGSERR	PBANKA_1200800	transformer-2 protein homolog beta, putative	TRA2B	-0.390668	0.978729	0.00933738
SYASDSTFTDVHTYDR	PBANKA_1351300	conserved Plasmodium protein, unknown function	N/A	-0.389567	0.0386494	1.41286
GLESSHVK	PBANKA_1011500	PHD finger protein PHD2, putative	PHD2	-0.389567	0.422133	0.374551
IGSISHNTISGNNSNDMNNEENIYK	PBANKA_1426900	ATP-dependent RNA helicase DBP1, putative	DBP1	-0.389567	0.705606	0.151437
GSHIDDNQSSK	PBANKA_0604800	eukaryotic translation initiation factor 3 subunit C, putative	EIF3C	-0.389567	0.726099	0.139004
NSGTSNTILK	PBANKA_0709000	protein transport protein SEC61 subunit beta, putative	SEC61B	-0.389567	0.82157	0.0853556
AQTMTTNTINNLNK	PBANKA_1457800	ADP-ribosylation factor GTPase-activating protein 1, putative	ARFGAP1	-0.388465	0.350287	0.455576
VKSIDLVNR	PBANKA_1137300	conserved Plasmodium protein, unknown function	N/A	-0.388465	0.370073	0.431713
IVNTNSGENNSNNHHK	PBANKA_1019700	NTF2-like domain-containing protein	N/A	-0.387363	0.660341	0.180232
ISSNNNTNK	PBANKA_1029600	conserved Plasmodium protein, unknown function	N/A	-0.387363	0.771002	0.112945
AISLLPK	PBANKA_1210700	cytochrome b-c1 complex subunit 7, putative	QCR7	-0.386259	0.263211	0.579696
YESITDTQKLQAEPEFFIR	PBANKA_0805700	heat shock protein 90	HSP90	-0.386259	0.291261	0.535718
EMSKTFVEK	PBANKA_0917500	structural maintenance of chromosomes protein 1, putative	SMC1	-0.386259	0.42928	0.367259
YGSSNGRYSER	PBANKA_1007200	replication protein A1, large subunit, putative	RPA1	-0.386259	0.85064	0.0702542
RGATEIDHEDFIEGITSVLSK	PBANKA_0917900	26S protease regulatory subunit 6A, putative	RPT5	-0.385155	0.184339	0.734382
MVSFSNHTSQENISIDESR	PBANKA_1115300	glideosome-associated protein 40, putative	GAP40	-0.385155	0.455407	0.341601
NNNYTHDRNTK	PBANKA_0209900	nucleoside transporter 4, putative	NT4	-0.385155	0.949802	0.0223669
KVINSNLMYEEELTEDQFCK	PBANKA_0312700	SNF2-like chromatin remodeling ATPase	gSNF2	-0.38405	0.350598	0.455191
YNSISQNSQK	PBANKA_0203100	phosphatidylinositol-4-phosphate 5-kinase, putative	PIP5K	-0.38405	0.503858	0.297692
IAEYNESNESYKTHEIINDLLK	PBANKA_1300700	LCCL domain-containing protein	CCp1	-0.38405	0.768073	0.114598
KLSPIVSK	PBANKA_1456000	protein farnesyltransferase subunit alpha, putative	N/A	-0.382944	0.207578	0.682818
RNSQVFYDK	PBANKA_0214000	dynein heavy chain, putative	DHC3	-0.382944	0.794284	0.100024
QYMSFNLFSNK	PBANKA_1231200	phosducin-like protein 1, putative	PhLP1	-0.382944	0.875385	0.057801
ELLLPDEDNMNKFESELFSTK	PBANKA_1329900	conserved Plasmodium protein, unknown function	N/A	-0.381837	0.40101	0.396845
SGVEANPIVK	PBANKA_0913000	condensin-2 complex subunit D3, putative	CAPD3	-0.381837	0.977756	0.00976946
SCTIEKEQINNSDDFIR	PBANKA_0407400	aurora-related kinase ARK2	ARK2	-0.380729	0.400542	0.397352
VSSIDGTK	PBANKA_1351300	conserved Plasmodium protein, unknown function	N/A	-0.380729	0.549202	0.260268
NLSNSINLNKENK	PBANKA_0615800	exported serine/threonine protein kinase	EST	-0.380729	0.613273	0.212346
GDGNSKGNYK	PBANKA_1203700	regulator of nonsense transcripts 1, putative	UPF1	-0.380729	0.779433	0.108221
ENSNSPTANGENDDDNFIKFDVVK	PBANKA_1009500	glutamate synthase [NADH], putative	N/A	-0.379621	0.117042	0.931657
NLSKEEK	PBANKA_0805500	conserved Plasmodium protein, unknown function	N/A	-0.378512	0.296325	0.528231
IVSDIYHEK	PBANKA_0815900	BSD-domain protein, putative	N/A	-0.378512	0.37731	0.423301
MTPNNSMNANPK	PBANKA_0401100	serine/threonine protein kinase, putative	SRPK1	-0.378512	0.496546	0.304041
TRISLIDTEIK	PBANKA_0917900	26S protease regulatory subunit 6A, putative	RPT5	-0.378512	0.505573	0.296217
KTPTIEIK	PBANKA_0711200	ubiquitin-like protein, putative	N/A	-0.378512	0.89544	0.0479637
EKSLILK	PBANKA_1239100	alpha- and gamma-adaptin-binding protein p34, putative	N/A	-0.378512	0.922214	0.0351685
SNSQSNAGCSK	PBANKA_0607900	cGMP-specific 3',5'-cyclic phosphodiesterase alpha, putative	PDEalpha	-0.377401	0.548736	0.260637
EELISPQSPLVK	PBANKA_1358900	dynactin subunit 2, putative	N/A	-0.377401	0.69602	0.157378
INSNNFSDNKFEQANIGIVSK	PBANKA_1135400	riboflavin kinase, putative	N/A	-0.377401	0.92347	0.0345771
IIHAYSDYELFNDYK	PBANKA_0707600	serine/threonine protein kinase VPS15, putative	VPS15	-0.37629	0.798293	0.0978376
EVANFSFDISK	PBANKA_0510200	conserved Plasmodium protein, unknown function	N/A	-0.37629	0.907251	0.0422726
EVSDEITSISTSDINKVEDLNMNSIDK	PBANKA_0801200	erythrocyte membrane-associated antigen, putative	N/A	-0.375178	0.186756	0.728725
YMHVQSK	PBANKA_0806800	coiled-coil domain-containing protein CCDC148/CCDC112, putative	N/A	-0.375178	0.899635	0.0459338
NDSIYPPFCK	PBANKA_0919900	ATP-dependent 6-phosphofructokinase, putative	PFK11	-0.374066	0.1276	0.89415
KNSIENNR	PBANKA_0100900	ATP-dependent RNA helicase MTR4, putative	MTR4	-0.374066	0.821474	0.085406
QTSIGNIK	PBANKA_1108500	protein AAP6, putative	N/A	-0.372952	0.0526757	1.27839
SMTSNELK	PBANKA_1115200	gamete egress protein GEP	GEP	-0.372952	0.390556	0.408317
IQQQNSYNLNIIK	PBANKA_1110800	MORN repeat protein, putative	N/A	-0.372952	0.720128	0.14259
DTLNFVYSSINK	PBANKA_0943100	CCR4-NOT transcription complex subunit NOT1-G, putative	NOT1-G	-0.371838	0.133656	0.874013
KLMSPINIFSK	PBANKA_1202500	WD repeat-containing protein, putative	N/A	-0.371838	0.158469	0.800055
SNDGENISK	PBANKA_1030500	mini-chromosome maintenance complex-binding protein, putative	MCMBP	-0.371838	0.469302	0.328547
YNRSISR	PBANKA_1103000	serine/arginine-rich splicing factor 12, putative	SRSF12	-0.371838	0.998624	0.000598093
FDKTNIIDEK	PBANKA_1301300	trailer hitch homolog	CITH	-0.370722	0.336427	0.473109
IDEIEACHSNAFMK	PBANKA_0620800	conserved protein, unknown function	N/A	-0.370722	0.409857	0.387367
LEKNSPR	PBANKA_1029600	conserved Plasmodium protein, unknown function	N/A	-0.370722	0.495498	0.304958
AFSMVSIKK	PBANKA_1029600	conserved Plasmodium protein, unknown function	N/A	-0.370722	0.845295	0.0729916
KHLNSLDGNTR	PBANKA_1348300	U3 small nucleolar RNA-associated protein 4, putative	UTP4	-0.370722	0.986382	0.00595472
TFIESPEQK	PBANKA_0520700	WD repeat-containing protein, putative	N/A	-0.369606	0.527605	0.277691
ANALTPVEGVR	PBANKA_1205900	AP2 domain transcription factor AP2-I, putative	ApiAP2	-0.369606	0.624551	0.204432
IDDIKYEGNNSFYNENK	PBANKA_0301900	Sel1 repeat-containing protein, putative	N/A	-0.369606	0.726278	0.138897
SYSHRNTGTNIEPNTTEEDASNNDR	PBANKA_0704100	ubiquitin conjugation factor E4 B, putative	UBE4B	-0.368489	0.279946	0.552925
KNSIQIK	PBANKA_0904800	conserved Plasmodium protein, unknown function	N/A	-0.368489	0.344147	0.463255
LGSGAYGEVLLCK	PBANKA_0314200	calcium-dependent protein kinase 1	CDPK1	-0.368489	0.9704	0.0130493
YTIGGDSGIQK	PBANKA_1435200	female development protein FD4	FD4	-0.367371	0.310061	0.508553
HYDSSFYGK	PBANKA_0906900	DnaJ domain-containing protein, putative	N/A	-0.367371	0.598915	0.222635
KAVHSDSEILQLNK	PBANKA_1011500	PHD finger protein PHD2, putative	PHD2	-0.367371	0.723258	0.140707
NSSFANK	PBANKA_1448200	asparagine/aspartate rich protein, putative	N/A	-0.367371	0.731431	0.135827
TIHENDIVTSASGVIALLNEEDASLK	PBANKA_1329700	26S proteasome regulatory subunit RPN2, putative	RPN2	-0.367371	0.988978	0.00481348
IKSGESCILA	PBANKA_1451500	conserved Plasmodium protein, unknown function	N/A	-0.366252	0.0722878	1.14093
NEDVNDSQSNSTTK	PBANKA_1407000	conserved Plasmodium protein, unknown function	N/A	-0.366252	0.128629	0.89066
IRESSK	PBANKA_0831800	elongation factor Tu, putative	N/A	-0.366252	0.655129	0.183673
ASSFSYNTIIK	PBANKA_1128500	SET domain protein, putative	N/A	-0.366252	0.692341	0.15968
KNNSDVSYSEVPCSDVR	PBANKA_0815900	BSD-domain protein, putative	N/A	-0.366252	0.746875	0.126752
QIAENVSENPWWEKGQSK	PBANKA_1457800	ADP-ribosylation factor GTPase-activating protein 1, putative	ARFGAP1	-0.365133	0.322846	0.491004
GSISLPMEEDKK	PBANKA_0805300	conserved Plasmodium protein, unknown function	N/A	-0.364012	0.922637	0.0349691
DNTNDEASNVISSYNNLPSLGNIKR	PBANKA_0703500	conserved Plasmodium protein, unknown function	N/A	-0.362891	0.0641493	1.19281
SKNYNYEEK	PBANKA_0803200	inositol-phosphate phosphatase, putative	N/A	-0.362891	0.332361	0.478391
SEYSADCDRNNR	PBANKA_1341700	conserved Plasmodium protein, unknown function	N/A	-0.362891	0.64137	0.192892
GFQIVSYNSDRNLIK	PBANKA_1450500	pre-mRNA-splicing factor SYF1, putative	XAB2	-0.362891	0.731757	0.135633
IFNTAGSGKR	PBANKA_1362000	glutamate--tRNA ligase, putative	GluRS	-0.362891	0.854461	0.0683075
LSNIINNTPQISASYIDLDK	PBANKA_1201100	conserved Plasmodium protein, unknown function	N/A	-0.361768	0.363121	0.439949
TNNQTPTTNMGSRR	PBANKA_0516300	DER1-like protein, putative	N/A	-0.361768	0.570296	0.243899
SISENRPNNENAFIAK	PBANKA_0911000	calcium-binding protein, putative	N/A	-0.361768	0.7146	0.145937
SIQMASNNIR	PBANKA_0823000	ubiquitin-like protein, putative	N/A	-0.361768	0.865313	0.0628269
ALSNYADYTTK	PBANKA_1435200	female development protein FD4	FD4	-0.360645	0.734546	0.133981
LVSGAQK	PBANKA_0903600	dynamin-like protein, putative	DYN1	-0.359521	0.400425	0.397479
NMNRNSDTR	PBANKA_1202600	RING finger E3 ubiquitin-protein ligase, putative	N/A	-0.359521	0.442019	0.354559
NNDNYNISNSIVPNNK	PBANKA_0408400	phosphoglycerate mutase, putative	N/A	-0.358396	0.52362	0.280984
ANINYGNSSSGNMFFGK	PBANKA_1350600	nuclear movement protein, putative	NUDC	-0.358396	0.704377	0.152195
RESTDMK	PBANKA_1306900	serine/threonine protein kinase, putative	SRPK2	-0.358396	0.910948	0.0405064
KNENNALIYQNSK	PBANKA_0315300	patatin-like phospholipase 4, putative	N/A	-0.35727	0.465271	0.332294
SMDFHLDSFLK	PBANKA_1359300	VPS13 domain-containing protein, putative	N/A	-0.356144	0.326477	0.486147
IYSMSSHDYSR	PBANKA_1361200	conserved Plasmodium protein, unknown function	N/A	-0.356144	0.458045	0.339092
SYSNSNNKK	PBANKA_1359300	VPS13 domain-containing protein, putative	N/A	-0.356144	0.570156	0.244007
NNVSTNHGK	PBANKA_0515900	mRNA-decapping enzyme subunit 1, putative	DCP1	-0.356144	0.848165	0.0715196
GYNNDFLNSFGSIPFSENFQK	PBANKA_1344000	DNA-directed RNA polymerase III subunit RPC1, putative	N/A	-0.356144	0.854362	0.0683579
DTNDKYDDSPIIER	PBANKA_0910200	protein phosphatase PPM2	PPM2	-0.356144	0.871565	0.0597
EATNSEGTSNANQTQVSK	PBANKA_1123500	ISWI chromatin-remodeling complex ATPase, putative	ISWI	-0.355016	0.945693	0.0242497
ISNLHSNIR	PBANKA_0507300	dynein heavy chain, putative	N/A	-0.355016	0.992338	0.00334026
SNSFEGCNK	PBANKA_0608800	conserved Plasmodium protein, unknown function	N/A	-0.355016	0.99959	0.000178206
VDINSGSKQYDEDNITNER	PBANKA_1230000	GPI-anchored wall transfer protein 1, putative	GWT1	-0.353888	0.422495	0.374178
NVNSDDISSTSSENKK	PBANKA_0407400	aurora-related kinase ARK2	ARK2	-0.353888	0.701156	0.154185
TNALSIK	PBANKA_0307800	conserved Plasmodium protein, unknown function	N/A	-0.353888	0.917244	0.0375153
LITSYTENTISPELK	PBANKA_1449900	CCR4-NOT transcription complex subunit 4, putative	NOT4	-0.352759	0.613516	0.212174
ASSFKMEVYEQK	PBANKA_0112500	major facilitator superfamily-related transporter, putative	MFR1	-0.352759	0.996287	0.00161552
RDSLINLHNK	PBANKA_1017300	conserved Plasmodium protein, unknown function	N/A	-0.351628	0.488514	0.311123
EHINDNNYELQNSPDNIKEGNIK	PBANKA_0403800	transporter, putative	N/A	-0.351628	0.509642	0.292735
NDDGGIESDENKK	PBANKA_1428700	eukaryotic translation initiation factor 3 subunit A, putative	EIF3A	-0.351628	0.815751	0.0884421
QTNSPFINPYLK	PBANKA_0204800	secreted ookinete protein, putative	PSOP24	-0.350497	0.0693934	1.15868
YKEQIGNINSNNNDLLINNQTHINSR	PBANKA_0105400	coatomer alpha subunit, putative	N/A	-0.350497	0.287181	0.541845
SINRIEIEK	PBANKA_0916600	oxysterol-binding protein, putative	N/A	-0.350497	0.822811	0.0846999
NINLHHSFCNK	PBANKA_0522600	erythrocyte membrane-associated antigen, putative	N/A	-0.349365	0.213915	0.66976
DAIISKDEQK	PBANKA_1209900	conserved protein, unknown function	N/A	-0.349365	0.434042	0.362468
ASSYIK	PBANKA_1434000	phosphate translocator, putative	N/A	-0.349365	0.631986	0.199292
SNSSHSYVNDVNVKNEDNENDANK	PBANKA_1205200	transmembrane protein 147, putative	TMEM147	-0.349365	0.744525	0.128121
SNSTMLSMISPPIIK	PBANKA_1140300	conserved Plasmodium protein, unknown function	N/A	-0.348232	0.569764	0.244305
INSKNNNNNNNK	PBANKA_0408400	phosphoglycerate mutase, putative	N/A	-0.348232	0.821305	0.0854957
IQNSKNSMLK	PBANKA_0607400	protein phosphatase PPM11, putative	PPM11	-0.348232	0.904845	0.0434258
FNSVDSAHISNDR	PBANKA_1425000	RNA-binding protein, putative	N/A	-0.348232	0.994784	0.00227104
KLGSGSFGDIYVAK	PBANKA_0912100	casein kinase 1, putative	CK1	-0.347099	0.523217	0.281318
VLNAIITRQSK	PBANKA_1346700	60S ribosomal protein L23, putative	N/A	-0.347099	0.696626	0.157
IDSSENCINHK	PBANKA_0513400	cell division control protein CDC50C, putative	CDC50C	-0.347099	0.967859	0.0141879
KHESDNDSHYENCSSNSNR	PBANKA_0108200	protein KIC6, putative	N/A	-0.347099	0.999405	0.000258563
FSPDFDFSSNNLK	PBANKA_1301300	trailer hitch homolog	CITH	-0.344828	0.174425	0.758392
VETNSNNPDIESQLNPEVSPK	PBANKA_0943100	CCR4-NOT transcription complex subunit NOT1-G, putative	NOT1-G	-0.344828	0.393992	0.404512
AISSWNSGGTTYEEK	PBANKA_1348900	chaperone binding protein, putative	N/A	-0.344828	0.819438	0.0864838
KVDNSPLISK	PBANKA_0715300	conserved Plasmodium protein, unknown function	N/A	-0.343692	0.116452	0.933854
RVLSGEFFVVNPHLLK	PBANKA_0611600	ribonucleoside-diphosphate reductase large subunit, putative	N/A	-0.343692	0.377141	0.423496
STNNNNNNEGLK	PBANKA_1425400	proteasome activator complex subunit 4, putative	N/A	-0.343692	0.827283	0.0823461
IGSFIYIHSEK	PBANKA_0908500	myosin K	MyoK	-0.343692	0.973907	0.0114827
FIDTSSKLGHGR	PBANKA_0511900	60S ribosomal protein L3, putative	RPL3	-0.342555	0.301824	0.520247
GGTTPDDENNTSKELAK	PBANKA_1123500	ISWI chromatin-remodeling complex ATPase, putative	ISWI	-0.342555	0.502328	0.299013
ITAFSDELVFDPEVPNNQK	PBANKA_0311600	conserved Plasmodium protein, unknown function	N/A	-0.342555	0.54218	0.265857
NYSSNNNTNR	PBANKA_0805900	kinesin-8X	N/A	-0.342555	0.769026	0.114059
NKNEEYDSSSNESEMK	PBANKA_1231200	phosducin-like protein 1, putative	PhLP1	-0.342555	0.997451	0.00110833
QLNPSNSGR	PBANKA_1111000	RNA pseudouridylate synthase, putative	N/A	-0.341417	0.861775	0.0646061
QHGPSTPMVPFSHNSPTK	PBANKA_0311000	protein transport protein SEC31, putative	SEC31	-0.340277	0.681144	0.166761
SNVNTIISR	PBANKA_0207000	calcium-transporting ATPase, putative	SERCA	-0.340277	0.863119	0.0639295
REFTNENNNQNNIIK	PBANKA_1411300	eukaryotic translation initation factor 4 gamma, putative	EIF4G	-0.339137	0.400785	0.397088
YGYSVDINMFK	PBANKA_1038800	EGF domain-containing protein, putative	N/A	-0.337996	0.218846	0.659862
MNSTNVNTIK	PBANKA_1231600	AP2 domain transcription factor AP2-O2	AP2-O2	-0.337996	0.525013	0.27983
GFIDFVTAVANSNDYENR	PBANKA_0214000	dynein heavy chain, putative	DHC3	-0.337996	0.730878	0.136155
SIGYSTK	PBANKA_1446000	conserved Plasmodium protein, unknown function	N/A	-0.336855	0.89569	0.0478421
GLDIRTFVDDNHTK	PBANKA_0803100	DNA replication licensing factor MCM7, putative	MCM7	-0.335712	0.765109	0.116277
GDDNNNVNNAEDCSEENEAR	PBANKA_0515900	mRNA-decapping enzyme subunit 1, putative	DCP1	-0.335712	0.765934	0.115808
KSPSISYVSVK	PBANKA_0416000	high molecular weight rhoptry protein 3, putative	RhopH3	-0.334568	0.366883	0.435472
LKNDPTIK	PBANKA_1018500	transcription factor BTF3, putative	BTF3	-0.334568	0.439443	0.357098
ANSINNPIPNNR	PBANKA_1133100	aurora-related kinase ARK3, putative	ARK3	-0.334568	0.971545	0.0125369
TSISPTLK	PBANKA_1348700	RING zinc finger protein, putative	N/A	-0.333424	0.294563	0.530822
QGAYNNIPSLKK	PBANKA_1033800	conserved protein, unknown function	N/A	-0.333424	0.458171	0.338972
IEEDVESVENEEVVESVENEKEYR	PBANKA_1451800	conserved Plasmodium protein, unknown function	N/A	-0.333424	0.646295	0.189569
NISLPTDNLNNGLSSFK	PBANKA_0803000	origin recognition complex subunit 2, putative	ORC2	-0.333424	0.996275	0.00162068
SLNENKDNTHIVR	PBANKA_1217800	signal peptidase complex subunit 2, putative	SPC25	-0.332278	0.901705	0.0449355
TNNSNEQNDNANNEENK	PBANKA_1353700	nucleolar complex protein 2, putative	N/A	-0.332278	0.970594	0.0129626
SLIGSFSKDK	PBANKA_1024500	conserved Plasmodium protein, unknown function	N/A	-0.331132	0.147703	0.83061
KLSNYNQYNENK	PBANKA_1115200	gamete egress protein GEP	GEP	-0.331132	0.416724	0.380152
RSQSYMLYQNVK	PBANKA_0303900	pantothenate transporter	PAT	-0.331132	0.429092	0.36745
LATKESLK	PBANKA_1417900	conserved protein, unknown function	N/A	-0.331132	0.48207	0.316889
QLQQSGSKNQYMK	PBANKA_1329500	protein phosphatase containing kelch-like domains	PPKL	-0.331132	0.941496	0.0261814
DQNFLTKK	PBANKA_1321000	MA3 domain-containing protein, putative	N/A	-0.329985	0.461441	0.335884
EINNATTGSIPATNNMIPHNSIVMNENIMR	PBANKA_0214000	dynein heavy chain, putative	DHC3	-0.329985	0.487306	0.312198
LNSFFAENSYFENYMLSGNDIK	PBANKA_0814200	elongation factor 1-beta, putative	N/A	-0.329985	0.540677	0.267062
LKLDSLIIQK	PBANKA_0942700	chromatin remodeling protein, putative	SNF2L	-0.329985	0.869699	0.0606308
SVSQADLIKYDNFR	PBANKA_1118600	cell division cycle protein 48 homologue, putative	N/A	-0.329985	0.90246	0.0445723
EKSSCDNQR	PBANKA_0811600	selenide water dikinase, putative	N/A	-0.329985	0.924087	0.034287
TTENESDKNEDK	PBANKA_0507300	dynein heavy chain, putative	N/A	-0.328836	0.999983	7.41e-06
RNTYSLYK	PBANKA_1208200	kinesin-4, putative	KIN4	-0.328836	0.549335	0.260163
KSGSQNIK	PBANKA_0601600	nuclear export mediator factor NEMF, putative	NEMF	-0.328836	0.73047	0.136397
DIKETENPEQNNVSVENFQNEQDEHINNYNNSPK	PBANKA_0610800	eukaryotic translation initiation factor eIF2A, putative	N/A	-0.327687	0.383569	0.416156
TYMSQYNDESLSVK	PBANKA_0703500	conserved Plasmodium protein, unknown function	N/A	-0.327687	0.543018	0.265186
QKTSFYNFLNK	PBANKA_1136700	guanylyl cyclase beta	GCbeta	-0.327687	0.665402	0.176916
EITESEEEAQDGEK	PBANKA_0805700	heat shock protein 90	HSP90	-0.327687	0.977127	0.0100489
VIKGASLDYK	PBANKA_1029400	conserved Plasmodium protein, unknown function	N/A	-0.327687	0.993897	0.00265844
KSFFILENK	PBANKA_1454600	nucleoporin NUP269	NUP269	-0.326537	0.403467	0.394192
VLQTMLSMMGGK	PBANKA_1322700	ATP-dependent RNA helicase DBP5, putative	DBP5	-0.326537	0.757136	0.120826
FKSIFNNQK	PBANKA_1454800	female development protein FD1	FD1	-0.325386	0.278888	0.554569
KLYSSVLTR	PBANKA_0109700	SWI/SNF-related matrix-associated actin-dependent regulator of chromatin, putative	SWIB	-0.325386	0.394957	0.403451
NIIPQVIHQYSNLEDENTGK	PBANKA_1453300	acyl-CoA synthetase, putative	ACS11	-0.325386	0.569356	0.244616
KNTFQSFIGK	PBANKA_0109200	transcription elongation factor SPT5, putative	SPT5	-0.325386	0.614099	0.211761
ALFTNSKSLNQQK	PBANKA_1458300	kinesin-13	N/A	-0.325386	0.734268	0.134145
LQNKSEAEEENCECNNTNDCIK	PBANKA_0701700	conserved Plasmodium protein, unknown function	N/A	-0.325386	0.996912	0.00134318
SKSISEK	PBANKA_1009500	glutamate synthase [NADH], putative	N/A	-0.324235	0.487859	0.311706
KISDIALDDLNPEK	PBANKA_0524000	conserved Plasmodium protein, unknown function	N/A	-0.323082	0.0648968	1.18778
TSFYNFLNK	PBANKA_1136700	guanylyl cyclase beta	GCbeta	-0.323082	0.425101	0.371508
KNDSFNCDSMEK	PBANKA_1424200	conserved protein, unknown function	N/A	-0.323082	0.4886	0.311047
KQSMEIEK	PBANKA_1442200	protein SOC2	SOC2	-0.323082	0.68077	0.167
YGGSHPFEEEYYEDIYKNEVLK	PBANKA_0938300	heat shock protein HspJ62	HSPJ62	-0.323082	0.696572	0.157034
SNAINNFSESIDKLNYPK	PBANKA_1412200	conserved Plasmodium protein, unknown function	N/A	-0.323082	0.849025	0.0710795
NNSKQYSMENGNLK	PBANKA_1214700	conserved Plasmodium protein, unknown function	N/A	-0.321928	0.0654394	1.18416
ENGNDTINNAVLSNKDNSANVNEDVSLINK	PBANKA_1438000	cAMP-dependent protein kinase regulatory subunit, putative	PKAr	-0.321928	0.257381	0.589424
GMENNENIILGIHCDKSMLK	PBANKA_1311700	multidrug resistance protein 2, putative	MDR2	-0.321928	0.264985	0.576779
KFDDHFVPTPK	PBANKA_1463700	DNA repair protein rhp16, putative	N/A	-0.321928	0.402322	0.395426
KLSCPVCLK	PBANKA_1213700	methionine aminopeptidase 1b, putative	METAP1b	-0.321928	0.610945	0.213998
TNDVVVNNPFQNIQKGSLEEK	PBANKA_1233300	ATP-dependent RNA helicase DDX23, putative	DDX23	-0.321928	0.616431	0.210115
KQTENNFEINK	PBANKA_0210600	ubiquitin carboxyl-terminal hydrolase, putative	N/A	-0.321928	0.635645	0.196785
IASKNEK	PBANKA_0520700	WD repeat-containing protein, putative	N/A	-0.321928	0.989201	0.00471536
MVSFSNHTSQENISIDESR	PBANKA_1115300	glideosome-associated protein 40, putative	GAP40	-0.320773	0.410629	0.38655
TNALSIKK	PBANKA_0307800	conserved Plasmodium protein, unknown function	N/A	-0.320773	0.823275	0.0844549
LSISSHYSYK	PBANKA_1311700	multidrug resistance protein 2, putative	MDR2	-0.320773	0.914693	0.0387247
IGSISHNTISGNNSNDMNNEENIYK	PBANKA_1426900	ATP-dependent RNA helicase DBP1, putative	DBP1	-0.319618	1	5.29e-10
TNTIYDIYK	PBANKA_1454800	female development protein FD1	FD1	-0.319618	0.886666	0.0522401
FKSESSVFELSK	PBANKA_0720200	protein SOC1	SOC1	-0.319618	0.905429	0.0431455
NEYLPSFSNILR	PBANKA_1128300	amino acid transporter AAT1, putative	AAT1	-0.319618	0.944125	0.0249703
ISHNNSDSYNDQK	PBANKA_1431400	conserved Plasmodium protein, unknown function	N/A	-0.319618	0.994618	0.00234377
KSTSVSGSER	PBANKA_1200800	transformer-2 protein homolog beta, putative	TRA2B	-0.318461	0.999789	9.18e-05
IASLAINLPGHGK	PBANKA_0522600	erythrocyte membrane-associated antigen, putative	N/A	-0.318461	0.479396	0.319305
LASDDDIMSIEK	PBANKA_1011100	conserved Plasmodium protein, unknown function	N/A	-0.317304	0.0835017	1.0783
TIQETLNMDTFINIKSIDNHVK	PBANKA_0301800	condensin-2 complex subunit H2, putative	CAPH2	-0.317304	0.179612	0.745665
IIKLESSNALMK	PBANKA_0922500	kelch domain-containing protein, putative	N/A	-0.317304	0.355469	0.449198
TPAYGDSSVRSGAGK	PBANKA_1449700	conserved protein, unknown function	N/A	-0.317304	0.386849	0.412459
NNSYTIFKDNDEENLAK	PBANKA_1214700	conserved Plasmodium protein, unknown function	N/A	-0.317304	0.394341	0.404129
SNSNNLVNYSK	PBANKA_1301000	conserved protein, unknown function	N/A	-0.317304	0.955945	0.019567
SEYSADCDR	PBANKA_1341700	conserved Plasmodium protein, unknown function	N/A	-0.316146	0.47078	0.327182
NKSQEYFGNK	PBANKA_1353100	conserved Plasmodium protein, unknown function	N/A	-0.316146	0.996571	0.00149195
LLNSSNNR	PBANKA_1306800	Sec7 domain-containing protein ARFGEF, putative	ARFGEF	-0.314986	0.340731	0.467588
IKSSGISGIELISK	PBANKA_1113300	deoxyribodipyrimidine photo-lyase, putative	N/A	-0.314986	0.755261	0.121903
ANDNNDTKGIESETELPSDLLSK	PBANKA_0943100	CCR4-NOT transcription complex subunit NOT1-G, putative	NOT1-G	-0.314986	0.912954	0.0395513
LRLNSQEDSASTEK	PBANKA_0306000	6-cysteine protein P230p	P230p	-0.314986	0.944189	0.024941
MVSFSNHTSQENISIDESR	PBANKA_1115300	glideosome-associated protein 40, putative	GAP40	-0.314986	0.967046	0.0145527
LGNMGGDMSNLAGLGGMDQFK	PBANKA_1317400	HSP90 co-chaperone p23, putative	P23	-0.313826	0.301749	0.520355
GLNSNSEKNNLK	PBANKA_1333300	conserved Plasmodium protein, unknown function	N/A	-0.313826	0.510643	0.291883
SLQNEINSFHLKPPK	PBANKA_0909200	conserved Plasmodium protein, unknown function	N/A	-0.313826	0.744127	0.128353
TDESLSNKHNR	PBANKA_1458800	kinesin-15	N/A	-0.313826	0.999709	0.000126183
RDTFEDIMLTK	PBANKA_1009500	glutamate synthase [NADH], putative	N/A	-0.312665	0.510233	0.292231
DINSFENYNFENTK	PBANKA_1031500	conserved Plasmodium protein, unknown function	N/A	-0.312665	0.61036	0.214414
FGSSLHYDEYER	PBANKA_1201100	conserved Plasmodium protein, unknown function	N/A	-0.312665	0.618563	0.208616
NISNNFDNNNTFLK	PBANKA_0810900	FHA domain protein, putative	N/A	-0.312665	0.627175	0.202611
VEFSGENKSFGK	PBANKA_0506600	serine/arginine-rich splicing factor 4, putative	SRSF4	-0.312665	0.709868	0.148823
ASDNIIKIGTLEDDVAPQYTEDGDNALK	PBANKA_0804100	conserved Plasmodium protein, unknown function	N/A	-0.312665	0.950472	0.0220605
NSSEEYNDNK	PBANKA_1361600	E1-E2 ATPase, putative	N/A	-0.311503	0.974936	0.0110241
KDSNNIDEK	PBANKA_1112100	conserved Plasmodium protein, unknown function	N/A	-0.31034	0.275661	0.559625
LNSLFNHGVNMSNK	PBANKA_0916400	ubiquitin-like protein, putative	N/A	-0.31034	0.42105	0.375667
DKTLDEAYGSLEQSVK	PBANKA_1305700	vacuolar protein sorting-associated protein 60, putative	VPS60	-0.31034	0.851676	0.0697254
ADGDSPNNKPSNSDENNNDNPQKK	PBANKA_0519900	conserved Plasmodium protein, unknown function	N/A	-0.31034	0.999142	0.00037283
SVHEVVLVGGSTR	PBANKA_0711900	heat shock protein 70	HSP70	-0.309176	0.444428	0.352198
FSPDFDFSSNNLKFDK	PBANKA_1301300	trailer hitch homolog	CITH	-0.309176	0.483792	0.315341
SLSMKEEIPLIQNEEK	PBANKA_0615400	serine--tRNA ligase, putative	N/A	-0.309176	0.877018	0.0569913
SLKENNEK	PBANKA_1403800	translational activator GCN1, putative	GCN1	-0.309176	0.899588	0.0459563
NYISNSYNR	PBANKA_1237100	conserved Plasmodium protein, unknown function	N/A	-0.308011	0.803308	0.0951179
IIGSFTTGMGNELK	PBANKA_1337600	BRCT domain-containing protein, putative	N/A	-0.308011	0.886747	0.0522005
KSESMENQSK	PBANKA_1108800	leucine-rich repeat protein	LRR2	-0.308011	0.992458	0.00328798
YNQSNKSIK	PBANKA_0908800	conserved Plasmodium protein, unknown function	N/A	-0.306845	0.908593	0.0416304
NVKSLPESK	PBANKA_1215600	40S ribosomal protein S3A, putative	RPS3A	-0.306845	0.978098	0.0096176
EHYMHNSPTNK	PBANKA_0401100	serine/threonine protein kinase, putative	SRPK1	-0.305679	0.999959	1.79e-05
ANVYSYYFSSPKEK	PBANKA_1237100	conserved Plasmodium protein, unknown function	N/A	-0.305679	0.260879	0.583561
YINVSSLSQK	PBANKA_1336300	GTPase-activating protein, putative	N/A	-0.305679	0.648612	0.188015
EIHSHYHNLDK	PBANKA_1438600	vacuolar iron transporter	VIT	-0.305679	0.857027	0.0670056
SEYSGEENNKNK	PBANKA_1228100	AP2 domain transcription factor AP2-LT, putative	ApiAP2	-0.305679	0.885588	0.0527684
KLSSFNNLNIK	PBANKA_1108500	protein AAP6, putative	N/A	-0.305679	0.902434	0.0445845
HASIPYNSECSFLINVPSSIPDINKK	PBANKA_0938900	IWS1-like protein, putative	N/A	-0.305679	0.911118	0.0404255
IFNSASYIK	PBANKA_1313700	serine/threonine protein kinase, putative	N/A	-0.305679	0.938955	0.0273551
NILNISPK	PBANKA_0927200	conserved protein, unknown function	N/A	-0.304511	0.277189	0.557224
DIDNINILNSYEKK	PBANKA_0909500	AAA family ATPase, putative	N/A	-0.304511	0.405507	0.392002
ISSLSQDCPIDLFEYK	PBANKA_1300700	LCCL domain-containing protein	CCp1	-0.304511	0.78855	0.103171
SNISNDDYLDLTAISGNVYK	PBANKA_1233500	mRNA-binding protein PUF1	PUF1	-0.304511	0.94531	0.0244258
NDYKSPGLVEK	PBANKA_1442200	protein SOC2	SOC2	-0.304511	0.977272	0.00998475
QYSMENGNLK	PBANKA_1214700	conserved Plasmodium protein, unknown function	N/A	-0.303342	0.351661	0.453876
STQSDINTK	PBANKA_1310200	nucleoporin NUP313	NUP313	-0.303342	0.587024	0.231344
IDSLDPALIRPGR	PBANKA_1206600	26S protease regulatory subunit 4, putative	N/A	-0.303342	0.665879	0.176605
NIINITNLGSHTIKK	PBANKA_0210600	ubiquitin carboxyl-terminal hydrolase, putative	N/A	-0.302173	0.653388	0.184829
FENFNSSRLDNLADYDIQK	PBANKA_0706400	conserved Plasmodium protein, unknown function	N/A	-0.302173	0.785433	0.104891
FNLSVDSPK	PBANKA_1128500	SET domain protein, putative	N/A	-0.301002	0.229344	0.639513
KFSKPMDNLIDDYDINENK	PBANKA_1115200	gamete egress protein GEP	GEP	-0.301002	0.735141	0.133629
ININSENLNAIASIENDEKEK	PBANKA_0506100	PHAX domain-containing protein, putative	N/A	-0.301002	0.903522	0.0440611
SYSLNDNQENVEPYNLK	PBANKA_1458700	conserved Plasmodium protein, unknown function	N/A	-0.299831	0.126702	0.897218
KFSKPMDNLIDDYDINENK	PBANKA_1115200	gamete egress protein GEP	GEP	-0.299831	0.665749	0.17669
IKSLPLIQK	PBANKA_1102900	cell division control protein 6, putative	CDC6	-0.299831	0.929554	0.0317256
NSFSILSVSDLQESK	PBANKA_0509700	dynein, putative	N/A	-0.299831	0.936209	0.0286272
FKSPEIIR	PBANKA_0606900	amino acid transporter, putative	N/A	-0.298658	0.250873	0.600546
YISINSNNNR	PBANKA_0207500	cyclin-dependent kinases regulatory subunit, putative	N/A	-0.298658	0.27801	0.555939
YKELDSLITNGSEIGNNSGR	PBANKA_1219500	chloroquine resistance transporter, putative	CRT	-0.298658	0.754404	0.122396
QTNTNSPK	PBANKA_1403800	translational activator GCN1, putative	GCN1	-0.298658	0.828979	0.0814566
ENNKECDSYSNLENVASSFEK	PBANKA_1406700	carbamoyl phosphate synthetase, putative	CPSII	-0.298658	0.994256	0.00250163
TDNTQNMDYSDENVDKK	PBANKA_1015300	rRNA (adenosine-2'-O-)-methyltransferase, putative	N/A	-0.297485	0.99999	4.52e-06
EFTNENNNQNNIIK	PBANKA_1411300	eukaryotic translation initation factor 4 gamma, putative	EIF4G	-0.297485	0.142512	0.84615
HMMSMEK	PBANKA_1035200	LCCL domain-containing protein	CCp3	-0.297485	0.933085	0.0300787
KNENLNDSIEGHALSDNDGHK	PBANKA_1355000	V-type proton ATPase subunit D, putative	N/A	-0.297485	0.999305	0.000301733
ISYSGECNYIEK	PBANKA_1007700	protein phosphatase PPM1	PPM1	-0.296311	0.0219391	1.65878
IPSLNNVGANK	PBANKA_1111000	RNA pseudouridylate synthase, putative	N/A	-0.296311	0.184177	0.734764
YRSISNR	PBANKA_1129900	conserved Plasmodium protein, unknown function	N/A	-0.296311	0.611595	0.213536
NSSNTSINNYYK	PBANKA_0615300	inner membrane complex protein, putative	IMC32	-0.296311	0.666647	0.176104
ISTSISAPQFVDAENIVIDKR	PBANKA_1323700	FYVE and coiled-coil domain-containing protein, putative	FCP	-0.296311	0.738975	0.13137
FDNILLEFAKSNNININNENTK	PBANKA_0510200	conserved Plasmodium protein, unknown function	N/A	-0.295135	0.226254	0.645403
KLNSSNK	PBANKA_0204800	secreted ookinete protein, putative	PSOP24	-0.295135	0.338668	0.470225
NINEQILFSNNISQQNSDNEIK	PBANKA_1018100	ABC transporter G family member 2	ABCG2	-0.295135	0.371427	0.430126
AFPSLHDVTNIQSR	PBANKA_1210200	PRE-binding protein, putative	PREBP	-0.295135	0.582356	0.234811
AYSESLGLITDELR	PBANKA_1224100	kinesin-like protein, putative	N/A	-0.295135	0.982675	0.00759011
TLNSTLIDNFSEININDK	PBANKA_0813600	conserved Plasmodium protein, unknown function	N/A	-0.295135	0.99975	0.000108665
TQDTSNMYKHEVLSSDMNTK	PBANKA_1115200	gamete egress protein GEP	GEP	-0.293959	0.843649	0.0738382
ETSYYKDEEMSNK	PBANKA_1211500	U3 small nucleolar RNA-associated protein 13, putative	UTP13	-0.293959	0.911034	0.0404656
RFENDDDNSLNDEEIHK	PBANKA_1111000	RNA pseudouridylate synthase, putative	N/A	-0.293959	0.937002	0.0282597
YKHQNTNTK	PBANKA_0804700	conserved Plasmodium protein, unknown function	N/A	-0.292782	0.0979911	1.00881
QSQEKLSNNHEK	PBANKA_1417300	translocation protein SEC63, putative	SEC63	-0.292782	0.156303	0.806032
MGHSFTGQR	PBANKA_1227200	peptidyl-prolyl cis-trans isomerase, putative	CYP81	-0.292782	0.520404	0.283659
DGSGNSRFR	PBANKA_0307800	conserved Plasmodium protein, unknown function	N/A	-0.292782	0.835177	0.0782213
NVEKTESQTNINEIYYK	PBANKA_0808700	GTPase-activating protein, putative	N/A	-0.291604	0.259915	0.585169
NFDMINSLSSVQK	PBANKA_0415500	coatomer subunit beta, putative	SEC27	-0.291604	0.565966	0.24721
STVNNNSGVIGK	PBANKA_1307000	apicomplexan kinetochore protein 9	AKIT9	-0.291604	0.886199	0.0524688
VNPHLSHDNIKK	PBANKA_0620100	U3 small nucleolar RNA-associated protein 7, putative	UTP7	-0.291604	0.904494	0.0435941
KHSFQYNNENISK	PBANKA_0910700	conserved Plasmodium protein, unknown function	N/A	-0.291604	0.99846	0.000669266
NASIPLTNCGK	PBANKA_1111000	RNA pseudouridylate synthase, putative	N/A	-0.290424	0.483557	0.315553
NSPNYPILRSPTR	PBANKA_0315400	pre-mRNA-processing protein 45, putative	PRP45	-0.290424	0.538571	0.268757
SVSQADLIK	PBANKA_1118600	cell division cycle protein 48 homologue, putative	N/A	-0.290424	0.576605	0.239122
YLTRDFK	PBANKA_1438100	nucleus export protein BRR6, putative	N/A	-0.290424	0.784449	0.105435
GYNDPSNLYSGNFNK	PBANKA_0401100	serine/threonine protein kinase, putative	SRPK1	-0.290424	0.826794	0.0826029
FLSLNENLISK	PBANKA_0105300	WD repeat-containing protein, putative	N/A	-0.290424	0.846518	0.0723637
THASVDDIGFK	PBANKA_1356800	VPS13 domain-containing protein, putative	N/A	-0.289244	0.500785	0.300349
YNNTGSNNNISNNNSGVIANHEGSEIYSR	PBANKA_1214700	conserved Plasmodium protein, unknown function	N/A	-0.289244	0.598468	0.222959
FLGNSLNSFDLSGK	PBANKA_0414500	protein YOP1	YOP1	-0.289244	0.800572	0.0965997
SYNSFKDK	PBANKA_1215900	conserved Plasmodium protein, unknown function	N/A	-0.289244	0.917422	0.0374306
SLGEMTEPEDK	PBANKA_0910200	protein phosphatase PPM2	PPM2	-0.289244	0.947535	0.0234047
NYHHSNR	PBANKA_1424800	U1 small nuclear ribonucleoprotein C, putative	SNRPC	-0.289244	0.950896	0.0218669
VISSLESIKGNDSSLNK	PBANKA_0820800	regulator of chromosome condensation-PP1-interacting protein	RCC-PIP	-0.289244	0.998463	0.000667925
GSLPSMQR	PBANKA_1303700	vesicle-associated membrane protein, putative	N/A	-0.288063	0.545552	0.263164
ANINYGNSSSGNMFFGK	PBANKA_1350600	nuclear movement protein, putative	NUDC	-0.288063	0.716363	0.144867
FKDFNASSDDSNSK	PBANKA_0416800	ubiquitin specific protease, putative	N/A	-0.288063	0.930983	0.0310582
KESNNEILSDEENLNNSGK	PBANKA_1233300	ATP-dependent RNA helicase DDX23, putative	DDX23	-0.288063	0.965352	0.0153144
KLSIENLTVNDK	PBANKA_1346300	CPW-WPC family protein	UIS19	-0.286881	0.349558	0.45648
NGKSQVCTDPEEIK	PBANKA_0836800	erythrocyte membrane associated protein 1	EMAP1	-0.286881	0.703166	0.152942
SYDTIFSIDNSSLK	PBANKA_0704500	HECT-like E3 ubiquitin ligase, putative	HEUL	-0.286881	0.735519	0.133406
NITDISHQKSDNNCFSNNENDTK	PBANKA_1330300	conserved Plasmodium protein, unknown function	N/A	-0.286881	0.945236	0.02446
MVSFSNHTSQENISIDESR	PBANKA_1115300	glideosome-associated protein 40, putative	GAP40	-0.285698	0.725937	0.139101
GYNYQGSGGDKK	PBANKA_1202700	RNA-binding protein, putative	N/A	-0.285698	0.72851	0.137565
ETNTIDSDKNPK	PBANKA_0707300	histone acetyltransferase GCN5, putative	GCN5	-0.285698	0.974041	0.011423
ESSSGILGASNNTNKESSQK	PBANKA_1360100	nucleoside transporter 1	NT1	-0.285698	0.999519	0.000208988
LNTGVYGNLYK	PBANKA_0301500	protein MAK16, putative	MAK16	-0.284514	0.346359	0.460473
NMMSENNDSNKETDVSTNK	PBANKA_0933000	cyclin-dependent-like kinase CLK3, putative	CLK3	-0.284514	0.395466	0.402891
KQTNTNSPK	PBANKA_1403800	translational activator GCN1, putative	GCN1	-0.284514	0.563121	0.249398
GLCVLKTR	PBANKA_0610900	HSP40, subfamily A, putative	HSP40	-0.284514	0.793176	0.100631
TNNQTPTTNMGSR	PBANKA_0516300	DER1-like protein, putative	N/A	-0.284514	0.880923	0.055062
NTLNNHDK	PBANKA_0408400	phosphoglycerate mutase, putative	N/A	-0.284514	0.890291	0.050468
KHFHSK	PBANKA_1446000	conserved Plasmodium protein, unknown function	N/A	-0.284514	0.901867	0.0448575
SSNSISNER	PBANKA_1453700	AP2 domain transcription factor, putative	ApiAP2	-0.284514	0.993681	0.00275314
SIDIIGIINR	PBANKA_1222000	histone deacetylase complex subunit SAP18, putative	SAP18	-0.283329	0.473059	0.325085
REDTDNNILNSNVSILK	PBANKA_1407400	mRNA-decapping enzyme 2, putative	DCP2	-0.283329	0.976544	0.010308
SSNSTNNYR	PBANKA_1129900	conserved Plasmodium protein, unknown function	N/A	-0.283329	0.997722	0.00099029
AYSYINVDFNK	PBANKA_1238700	MerC domain-containing protein, putative	N/A	-0.282143	0.306383	0.513736
KDSCTDSIYSSIGK	PBANKA_0213200	apicomplexan kinetochore protein 8	AKIT8	-0.282143	0.403458	0.394201
NESIIIADDFEDSNAKPIELSNPDETKK	PBANKA_0926600	protein GCN20, putative	GCN20	-0.282143	0.68269	0.165776
FGSQNNTDSSNNFNNINFK	PBANKA_1411300	eukaryotic translation initation factor 4 gamma, putative	EIF4G	-0.282143	0.778897	0.10852
GVSGRIPTTANIGEINNK	PBANKA_0404100	DNA-(apurinic or apyrimidinic site) endonuclease, putative	APE1	-0.282143	0.950408	0.0220901
DGNMNSGDNDK	PBANKA_1109000	RNA polymerase I, putative	N/A	-0.282143	0.958973	0.0181936
QHDEGTYTR	PBANKA_1202700	RNA-binding protein, putative	N/A	-0.282143	0.97834	0.00951004
HTPNSNR	PBANKA_1013500	large subunit GTPase 1, putative	LSG1	-0.280956	0.999972	1.23e-05
LDEIPSVSELKTEQVETK	PBANKA_0714600	vacuolar protein sorting-associated protein 2, putative	VPS2	-0.280956	0.216806	0.663928
CVSLEENKDYENCDDNDLNCR	PBANKA_1300700	LCCL domain-containing protein	CCp1	-0.279768	0.2923	0.534171
LGSGSFGDIYVAK	PBANKA_0912100	casein kinase 1, putative	CK1	-0.279768	0.358743	0.445217
AEVLHSEFSNVQK	PBANKA_0617000	cell division control protein CDC50A, putative	CDC50A	-0.279768	0.519996	0.284
ICGMAGVLHSAR	PBANKA_1340400	lactate dehydrogenase, putative	N/A	-0.279768	0.80934	0.0918688
IGSEIATGSSHTDK	PBANKA_0815700	major facilitator superfamily-related transporter, putative	MFR4	-0.279768	0.876693	0.0571524
IYNNNLSGSNCEGMIKK	PBANKA_1331400	MORC family protein, putative	MORC	-0.27858	0.999993	3.12e-06
EELISPQSPLVKENEENIVEDR	PBANKA_1358900	dynactin subunit 2, putative	N/A	-0.27858	0.587203	0.231212
SIDTNNESLENMR	PBANKA_1453300	acyl-CoA synthetase, putative	ACS11	-0.27858	0.598107	0.223221
NNSNDTDCENENIK	PBANKA_1115200	gamete egress protein GEP	GEP	-0.27739	0.999957	1.88e-05
NTTSDLLEVISSINSVEDSK	PBANKA_1237800	multidrug resistance protein 1, putative	MDR1	-0.27739	0.371167	0.43043
QLGVIHKNSGNLYDPLCK	PBANKA_1015300	rRNA (adenosine-2'-O-)-methyltransferase, putative	N/A	-0.276199	0.73177	0.135625
KLSYHEK	PBANKA_1115600	conserved Plasmodium protein, unknown function	N/A	-0.276199	0.922913	0.0348394
NNSNINNNK	PBANKA_1312800	CLASP domain-containing protein, putative	N/A	-0.276199	0.972574	0.0120771
KLSFHEK	PBANKA_1332600	conserved Plasmodium protein, unknown function	N/A	-0.276199	0.996452	0.00154343
IQKEYSGVGLNNNEPASEK	PBANKA_0512700	conserved Plasmodium protein, unknown function	N/A	-0.275007	0.112401	0.949231
QNSIDETEFPNSK	PBANKA_1360300	DNA/RNA-binding protein Alba 4, putative	ALBA4	-0.275007	0.481329	0.317558
NPSFELIFDK	PBANKA_0105800	RING zinc finger protein, putative	N/A	-0.275007	0.589631	0.229419
LKEISSENVIYESQK	PBANKA_0620800	conserved protein, unknown function	N/A	-0.275007	0.705991	0.151201
RNDSYPINNYNISEPK	PBANKA_0802100	phosphoinositide-binding protein, putative	N/A	-0.275007	0.84514	0.0730714
DTLANALSLNKR	PBANKA_1438000	cAMP-dependent protein kinase regulatory subunit, putative	PKAr	-0.275007	0.909392	0.0412488
NISNSGKENR	PBANKA_0211900	cation transporting ATPase, putative	N/A	-0.275007	0.950581	0.022011
NTSGNFLINEYDLSVNDNPK	PBANKA_0404000	protein dopey homolog, putative	N/A	-0.275007	0.999589	0.000178384
YSKLDSYADK	PBANKA_1005400	protein CINCH, putative	CINCH	-0.273814	0.175004	0.756951
IFSTNNSNNYHENK	PBANKA_0939600	polyadenylate-binding protein-interacting protein 1, putative	PAIP1	-0.273814	0.707138	0.150496
TYDPYSNSPK	PBANKA_0810600	exoribonuclease, putative	N/A	-0.273814	0.82792	0.0820116
KLTTLTK	PBANKA_0602400	major facilitator superfamily domain-containing protein, putative	MFS4	-0.273814	0.847279	0.0719738
VAQISISMPKTPPEMK	PBANKA_1122000	nuclear polyadenylated RNA-binding protein NAB2	NAB2	-0.273814	0.981482	0.00811762
NLNSNTDEINTKEDNTGK	PBANKA_0906900	DnaJ domain-containing protein, putative	N/A	-0.27262	0.594813	0.225619
SDSTIILGSR	PBANKA_0928200	conserved protein, unknown function	N/A	-0.27262	0.839948	0.0757474
NASRDAGGNSEGNR	PBANKA_1443500	WD repeat-containing protein, putative	N/A	-0.27262	0.984727	0.00668418
NKINQSGTNSIENNSSK	PBANKA_0519900	conserved Plasmodium protein, unknown function	N/A	-0.27262	0.99867	0.000577974
ALSNYADYTTKK	PBANKA_1435200	female development protein FD4	FD4	-0.271426	0.372465	0.428915
KESGNVSETYSNIK	PBANKA_1430900	SUN domain-containing protein, putative	N/A	-0.271426	0.797227	0.098418
EINKSESSNSFFFK	PBANKA_0315300	patatin-like phospholipase 4, putative	N/A	-0.271426	0.811371	0.0907803
KGSYISDLETNSIHK	PBANKA_0927700	DDRGK domain-containing protein, putative	N/A	-0.271426	0.962527	0.0165869
HISIAHIK	PBANKA_1128300	amino acid transporter AAT1, putative	AAT1	-0.27023	0.986373	0.00595867
AISSWNSGGTTYEEKDMTK	PBANKA_1348900	chaperone binding protein, putative	N/A	-0.27023	0.995832	0.00181378
RESTDMK	PBANKA_1306900	serine/threonine protein kinase, putative	SRPK2	-0.269033	0.999984	6.98e-06
GNNNLNVFPYNSIALDLNSPTK	PBANKA_1237100	conserved Plasmodium protein, unknown function	N/A	-0.269033	0.0248773	1.6042
AFPSLTSK	PBANKA_1309500	conserved Plasmodium protein, unknown function	N/A	-0.269033	0.144788	0.839267
KIESIENK	PBANKA_1416400	nucleolar complex protein 4, putative	NOC4	-0.269033	0.867323	0.061819
GGAGGSTAGASLYEK	PBANKA_1308600	fructose-bisphosphate aldolase 2	ALDO2	-0.267835	0.539757	0.267802
EIVKNSFNNSK	PBANKA_0615200	calcium-dependent protein kinase 4	CDPK4	-0.267835	0.743617	0.128651
LESSNALMKHDSI	PBANKA_0922500	kelch domain-containing protein, putative	N/A	-0.267835	0.747803	0.126213
KYPESIELL	PBANKA_1315500	sortilin, putative	SORTLR	-0.266637	0.222875	0.651939
YNSNNNLSK	PBANKA_0509700	dynein, putative	N/A	-0.266637	0.945487	0.0243445
ENEDNENDSDYDGEHTGSNKENR	PBANKA_1320200	STAG domain-containing protein, putative	N/A	-0.266637	0.985407	0.00638445
LTDMCTPTK	PBANKA_0607400	protein phosphatase PPM11, putative	PPM11	-0.265437	0.227048	0.643883
KNSIENSSVSSNPLHDNFNTTTSISDTTNNK	PBANKA_1201100	conserved Plasmodium protein, unknown function	N/A	-0.265437	0.658349	0.181544
NEKDNEGISPK	PBANKA_0606600	conserved Plasmodium protein, unknown function	N/A	-0.265437	0.748265	0.125944
TLSLDSEHTK	PBANKA_1011700	conserved Plasmodium protein, unknown function	N/A	-0.265437	0.810432	0.0912836
YVLDVHKHSK	PBANKA_0407600	asparagine synthetase [glutamine-hydrolyzing]	AS	-0.265437	0.928508	0.0322146
SIEVHSPK	PBANKA_0803000	origin recognition complex subunit 2, putative	ORC2	-0.265437	0.971653	0.0124887
LENKNSNEK	PBANKA_1361600	E1-E2 ATPase, putative	N/A	-0.265437	0.989221	0.00470687
STSPCVTK	PBANKA_1402200	tetratricopeptide repeat protein, putative	N/A	-0.264236	0.224077	0.649603
GSGSSNLGTGIMNDFYIIK	PBANKA_1228200	glutamate dehydrogenase, putative	GDH3	-0.264236	0.703193	0.152925
LQQVNSPNQK	PBANKA_1141600	conserved Plasmodium protein, unknown function	N/A	-0.264236	0.840604	0.0754085
HIESDYVNIEEIK	PBANKA_0104400	nucleoside diphosphate kinase, putative	N/A	-0.264236	0.999406	0.000258232
YGSNEAR	PBANKA_1009500	glutamate synthase [NADH], putative	N/A	-0.264236	0.99949	0.000221339
SANNIDTFLNLHVFK	PBANKA_1226100	conserved Plasmodium protein, unknown function	N/A	-0.263034	0.524118	0.280571
SNSSHSYVNDVNVK	PBANKA_1205200	transmembrane protein 147, putative	TMEM147	-0.263034	0.681099	0.16679
LFFGKSNK	PBANKA_1454600	nucleoporin NUP269	NUP269	-0.263034	0.924941	0.0338861
GISLQNLDDSNELDKK	PBANKA_1004500	conserved Plasmodium protein, unknown function	N/A	-0.261832	0.999819	7.84e-05
NNVDINNFDKYATSPK	PBANKA_0509700	dynein, putative	N/A	-0.261832	0.999914	3.75e-05
QFFMDHDSYSSR	PBANKA_1003400	amino acid decarboxylase AAD, putative	AAD	-0.261832	0.193245	0.713892
NLSPNNEDNNLLIEENNELR	PBANKA_0102200	trophozoite exported protein 1, putative	TEX1	-0.261832	0.560261	0.25161
NINSVNNQTK	PBANKA_1113500	ras-related protein Rab-1A, putative	RAB1a	-0.261832	0.796362	0.0988893
INGEISTFPDDGNIKEK	PBANKA_1321000	MA3 domain-containing protein, putative	N/A	-0.261832	0.799404	0.0972338
GHYTIGKEIVDICLDR	PBANKA_0522700	alpha tubulin 2	N/A	-0.261832	0.928957	0.0320042
KNNSVCEFR	PBANKA_0616500	translation machinery-associated protein, putative	N/A	-0.261832	0.957383	0.0189142
INRGSSGDR	PBANKA_1123500	ISWI chromatin-remodeling complex ATPase, putative	ISWI	-0.261832	0.987114	0.00563257
GIEDVPNDDATPHR	PBANKA_1411200	protein AAP2, putative	N/A	-0.260628	0.282975	0.548252
SSSQTLR	PBANKA_0522600	erythrocyte membrane-associated antigen, putative	N/A	-0.260628	0.79384	0.100267
SLSKYDFLMNK	PBANKA_0615800	exported serine/threonine protein kinase	EST	-0.260628	0.822605	0.0848087
FNKDILSNEHILNVEEYLNK	PBANKA_1023800	conserved Plasmodium protein, unknown function	N/A	-0.260628	0.845165	0.0730582
CKSIESK	PBANKA_0807500	conserved Plasmodium protein, unknown function	N/A	-0.260628	0.958566	0.0183778
SEVSSNSSINDNNIRDTLK	PBANKA_1026300	conserved protein, unknown function	N/A	-0.260628	0.985327	0.00641984
CASTIINNNK	PBANKA_0210500	conserved Plasmodium protein, unknown function	N/A	-0.259423	0.33661	0.472873
GVSFDNLLNENV	PBANKA_1345400	ER lumen protein retaining receptor 1, putative	N/A	-0.259423	0.430841	0.365683
RISTSIIHR	PBANKA_1320200	STAG domain-containing protein, putative	N/A	-0.259423	0.460491	0.336779
SVVEITEHDDITHVTLQSPSSLFVNQHK	PBANKA_1243900	apicomplexan kinetochore protein 5	AKIT5	-0.259423	0.479533	0.319181
SVNSYDKIER	PBANKA_0918600	phosphatidylinositol-4-phosphate 5-kinase, putative	N/A	-0.259423	0.601007	0.221121
SGHLGCPYTITR	PBANKA_1317500	glucose-6-phosphate dehydrogenase-6-phosphogluconolactonase, putative	GluPho	-0.259423	0.865523	0.0627213
RHDDNAYDNSER	PBANKA_1105300	conserved Plasmodium protein, unknown function	N/A	-0.259423	0.987102	0.00563802
ARSFENTLNK	PBANKA_0912300	tudor staphylococcal nuclease, putative	TSN	-0.258217	0.19042	0.720287
TDALHTIMSIMK	PBANKA_1106500	rhomboid protease ROM4	ROM4	-0.258217	0.443904	0.352711
SPSISYVSVK	PBANKA_0416000	high molecular weight rhoptry protein 3, putative	RhopH3	-0.258217	0.495682	0.304797
NPSLLNVFTEK	PBANKA_1115200	gamete egress protein GEP	GEP	-0.258217	0.698402	0.155895
EVSDEITSISTSDINKVEDLNMNSIDK	PBANKA_0801200	erythrocyte membrane-associated antigen, putative	N/A	-0.258217	0.973147	0.0118214
DVDMISEIDENEKPTSGIENHQYQSEVTR	PBANKA_1437300	endoplasmin, putative	GRP94	-0.258217	0.97524	0.0108886
CNSVEDKNGFLLGIK	PBANKA_0939700	vacuolar fusion protein CCZ1, putative	N/A	-0.258217	0.977041	0.0100872
VNPQNLSGTKK	PBANKA_1362000	glutamate--tRNA ligase, putative	GluRS	-0.257011	0.178459	0.748461
HLNSLSKVEDILTK	PBANKA_0919900	ATP-dependent 6-phosphofructokinase, putative	PFK11	-0.257011	0.958882	0.0182348
YFSNNSTYK	PBANKA_0202700	kinesin-8B	N/A	-0.257011	0.970032	0.0132141
LTSQKNEK	PBANKA_0620100	U3 small nucleolar RNA-associated protein 7, putative	UTP7	-0.257011	0.99858	0.000617031
GNTYTYFQNIDENMSNTDTLNNESSSMDNK	PBANKA_1223800	V-type proton ATPase subunit a, putative	N/A	-0.255803	0.325734	0.487137
NPINQSKNILFNGNTVNK	PBANKA_1458300	kinesin-13	N/A	-0.255803	0.392613	0.406035
GQSSSNFNSDTCK	PBANKA_0416800	ubiquitin specific protease, putative	N/A	-0.255803	0.970243	0.0131196
TVNNNLINLNSEK	PBANKA_0308000	ras-related protein Rab-5A, putative	RAB5a	-0.254594	0.61789	0.209089
VADYQKSGVMAQR	PBANKA_1036600	ribonucleoside-diphosphate reductase small chain, putative	N/A	-0.254594	0.621432	0.206606
RGNSIETFNVNK	PBANKA_1306800	Sec7 domain-containing protein ARFGEF, putative	ARFGEF	-0.254594	0.631552	0.199591
KGDIFSSTSNFDGCEK	PBANKA_1105100	DNA mismatch repair protein MSH6, putative	MSH6	-0.254594	0.857461	0.0667855
STSIIDDLVTK	PBANKA_1128500	SET domain protein, putative	N/A	-0.254594	0.992939	0.00307724
LSSNYSLYKK	PBANKA_1018900	vacuolar ER assembly factor VMA12, putative	N/A	-0.253384	0.999977	1e-05
EVNNSKYYESLNLK	PBANKA_0610900	HSP40, subfamily A, putative	HSP40	-0.253384	0.512005	0.290726
LCNIEIIQTINSR	PBANKA_1115200	gamete egress protein GEP	GEP	-0.253384	0.532235	0.273897
RDHSLYK	PBANKA_1236600	conserved Plasmodium protein, unknown function	N/A	-0.253384	0.607338	0.216569
SEGTGGVNK	PBANKA_0508100	chromodomain-helicase-DNA-binding protein 1, putative	CHD1	-0.253384	0.690844	0.16062
EKVSFVDTDK	PBANKA_1361600	E1-E2 ATPase, putative	N/A	-0.253384	0.959872	0.0177867
SDESILSSNALSNIK	PBANKA_0401000	pre-mRNA-splicing factor PRP46, putative	PRP46	-0.252173	0.41321	0.383829
LIMEKENESEEAMDK	PBANKA_1226100	conserved Plasmodium protein, unknown function	N/A	-0.252173	0.901	0.0452751
GMIGSNSNKNVFNYK	PBANKA_0937200	RNA-binding protein, putative	N/A	-0.250962	0.166994	0.7773
GIGINDVFIQMSSR	PBANKA_0307100	conserved Plasmodium protein, unknown function	N/A	-0.250962	0.675761	0.170207
ETLGSRGHINK	PBANKA_1033800	conserved protein, unknown function	N/A	-0.250962	0.813346	0.0897247
TELESFEKR	PBANKA_0817000	major facilitator superfamily domain-containing protein, putative	MFS2	-0.250962	0.878767	0.0561262
SVDTEENKNSK	PBANKA_0917500	structural maintenance of chromosomes protein 1, putative	SMC1	-0.249749	0.386374	0.412992
KVVTNPYER	PBANKA_0824800	polyadenylate-binding protein 2, putative	PABP2	-0.249749	0.626059	0.203385
SGTLTYEGVNQTTK	PBANKA_0938500	succinate--CoA ligase [ADP-forming] subunit alpha, putative	N/A	-0.249749	0.821415	0.0854371
QSYVIGELESQPNPVLKSK	PBANKA_1301300	trailer hitch homolog	CITH	-0.249749	0.918573	0.0368863
EIEHAQSSQISK	PBANKA_1230300	zinc finger protein, putative	N/A	-0.249749	0.939439	0.0271313
NISSNDINNTSKK	PBANKA_0415000	Maf-like protein, putative	N/A	-0.248535	0.999998	9.57e-07
SESHGHIK	PBANKA_0936000	endonuclease/exonuclease/phosphatase family protein, putative	N/A	-0.248535	0.999999	2.92e-07
NSNDQKNEENDIVLNLENSDSCCFSK	PBANKA_1422100	drug/metabolite transporter DMT1, putative	DMT1	-0.248535	0.389114	0.409923
QTTLDGTK	PBANKA_0310800	RTR1 domain-containing protein, putative	N/A	-0.248535	0.634123	0.197826
FDSITLSSNVLNSNESFIESTTK	PBANKA_1300700	LCCL domain-containing protein	CCp1	-0.248535	0.640078	0.193767
LRFSYQEK	PBANKA_0416100	dynein heavy chain, putative	MG1	-0.248535	0.973251	0.0117753
GYSTITK	PBANKA_1000700	regulator of chromosome condensation, putative	N/A	-0.24732	0.427995	0.368562
DGYNLSNIHDNSFSFNSSNNK	PBANKA_1214700	conserved Plasmodium protein, unknown function	N/A	-0.24732	0.614479	0.211493
YATLGSLK	PBANKA_1405600	U3 small nucleolar RNA-associated protein 6, putative	UTP6	-0.24732	0.733104	0.134834
NKSTNEVSSYLSK	PBANKA_0802300	HECT-type E3 ubiquitin ligase UT, putative	N/A	-0.24732	0.955348	0.0198386
ANTNFNNIFNNNSSVFR	PBANKA_0823000	ubiquitin-like protein, putative	N/A	-0.246104	0.00873546	2.05871
VIKSSEGK	PBANKA_0604800	eukaryotic translation initiation factor 3 subunit C, putative	EIF3C	-0.246104	0.0825614	1.08322
YSSQNAAK	PBANKA_0101900	RNA-binding protein, putative	N/A	-0.246104	0.098175	1.008
DISNSFHMSIPIR	PBANKA_0806300	P4-type ATPase ATP7, putative	ATPase7	-0.244887	0.124834	0.903667
ISLSFNK	PBANKA_1315800	leucine-rich repeat protein	LRR3	-0.244887	0.842828	0.0742609
SSNSNDRIK	PBANKA_1123500	ISWI chromatin-remodeling complex ATPase, putative	ISWI	-0.244887	0.939269	0.02721
SSDNFDIIK	PBANKA_0415000	Maf-like protein, putative	N/A	-0.244887	0.952959	0.0209259
NIDSIHFR	PBANKA_1003400	amino acid decarboxylase AAD, putative	AAD	-0.244887	0.975687	0.0106895
RNSIDTK	PBANKA_1344500	conserved protein, unknown function	N/A	-0.243669	0.309384	0.509503
NDIIETTKDTLINSGSWITEK	PBANKA_1457800	ADP-ribosylation factor GTPase-activating protein 1, putative	ARFGAP1	-0.243669	0.611365	0.213699
MKPLDSIENSNAYEYQSSIENLSK	PBANKA_1418500	TBC domain protein, putative	N/A	-0.243669	0.804411	0.094522
IQQSETFTK	PBANKA_1009700	ribonuclease H2 subunit B, putative	N/A	-0.24245	0.450995	0.345829
TVYSYQNDKR	PBANKA_0607800	cytosolic iron-sulfur protein assembly protein 1, putative	CIA1	-0.24245	0.637627	0.195433
TDSVMNIEK	PBANKA_1003400	amino acid decarboxylase AAD, putative	AAD	-0.24245	0.800743	0.0965069
YYGNNHNSNNNLSPSVNAHNNNTSR	PBANKA_1411300	eukaryotic translation initation factor 4 gamma, putative	EIF4G	-0.24245	0.911278	0.0403493
NTKSGVEANPIVK	PBANKA_0913000	condensin-2 complex subunit D3, putative	CAPD3	-0.24245	0.97929	0.00908879
KNSPNNMK	PBANKA_0207600	asparagine-rich antigen, putative	N/A	-0.24245	0.991898	0.003533
KQYHSPNENDNTHQDSTTDDEER	PBANKA_0613700	RNA-binding protein, putative	N/A	-0.24245	0.996672	0.00144775
TSSLASQIK	PBANKA_1238200	DnaJ protein, putative	N/A	-0.24123	0.0268958	1.57032
EKPPMSPQYDK	PBANKA_1439400	histone chaperone ASF1, putative	ASF1	-0.24123	0.530194	0.275566
NINSKDAYPFK	PBANKA_1359300	VPS13 domain-containing protein, putative	N/A	-0.24123	0.558229	0.253187
KNSLENENQTK	PBANKA_0309200	nucleoporin NUP390	NUP390	-0.24123	0.759146	0.119675
GVNESGAMRGSYATVHTGGFK	PBANKA_0306800	ATP-dependent RNA helicase UAP56, putative	UAP56	-0.24123	0.934214	0.0295536
EGDSDGDSDEGTSR	PBANKA_0804900	E3 ubiquitin-protein ligase, putative	N/A	-0.24123	0.999521	0.000208118
KQDSMSDQNLSK	PBANKA_1344100	myosin F	MyoF	-0.240009	0.156733	0.804838
LCNIEIIQTINSRNNSISR	PBANKA_1115200	gamete egress protein GEP	GEP	-0.240009	0.280804	0.551597
KSESETYSYNINLYK	PBANKA_0606900	amino acid transporter, putative	N/A	-0.240009	0.359364	0.444465
IDEPFVEHGDSVKK	PBANKA_0514000	transcription elongation factor SPT4, putative	SPT4	-0.240009	0.823729	0.0842156
KNTNINSK	PBANKA_1003400	amino acid decarboxylase AAD, putative	AAD	-0.240009	0.949448	0.022529
ELTGSKNISDIYNK	PBANKA_0416500	copper-transporting ATPase	CuTP	-0.240009	0.96351	0.0161436
SGVESLLNSGIVTCTNEKASNEQVGSK	PBANKA_1306200	tRNA import protein tRIP	tRIP	-0.238787	0.0312322	1.5054
TLDKTNLNNSPSLISNSTAADTGSMFSNFPSFTNQNR	PBANKA_1337200	protein transport protein SFT2, putative	N/A	-0.237564	0.200034	0.698895
EKDDIYTLDENLSENDQYINK	PBANKA_0802300	HECT-type E3 ubiquitin ligase UT, putative	N/A	-0.237564	0.657958	0.181802
DDSLNNQNR	PBANKA_1019700	NTF2-like domain-containing protein	N/A	-0.237564	0.709197	0.149233
DDFLHRNSIQK	PBANKA_1457200	double C2-like domain-containing protein, putative	DOC2	-0.237564	0.940071	0.0268396
ISNTYNNAK	PBANKA_0507300	dynein heavy chain, putative	N/A	-0.237564	0.999344	0.00028517
SLLGNSPNNSSNIFK	PBANKA_0417900	nucleoporin NUP138	NUP138	-0.23634	0.159088	0.798362
TPTTEIEKTPTTEIK	PBANKA_0711200	ubiquitin-like protein, putative	N/A	-0.23634	0.568448	0.245309
SDRSQYK	PBANKA_0309400	nucleoporin NUP434	NUP434	-0.23634	0.627788	0.202187
VPSKCFSSNLYSPYK	PBANKA_1359700	6-cysteine protein P47	P47	-0.235114	0.553477	0.2569
KSIALNK	PBANKA_0613700	RNA-binding protein, putative	N/A	-0.235114	0.650491	0.186759
AKSGEIIFPAK	PBANKA_1028000	ubiquitin carboxyl-terminal hydrolase, putative	N/A	-0.235114	0.758461	0.120067
GSKIIDDK	PBANKA_0207000	calcium-transporting ATPase, putative	SERCA	-0.235114	0.765313	0.116161
LESSNALMKHDSI	PBANKA_0922500	kelch domain-containing protein, putative	N/A	-0.235114	0.770823	0.113045
GASLDYK	PBANKA_1029400	conserved Plasmodium protein, unknown function	N/A	-0.235114	0.847278	0.0719742
KPTESPNK	PBANKA_0401800	lipin, putative	N/A	-0.235114	0.949879	0.0223316
KNPSQNSYYR	PBANKA_0712800	U4/U6.U5 small nuclear ribonucleoprotein, putative	SNRNP27	-0.235114	0.960185	0.0176452
NQNSKIEK	PBANKA_0404000	protein dopey homolog, putative	N/A	-0.235114	0.977602	0.00983786
NDAEQKSQR	PBANKA_0211000	mitochondrial import inner membrane translocase subunit TIM50, putative	TIM50	-0.235114	0.996018	0.00173281
SSSSIEMK	PBANKA_0918600	phosphatidylinositol-4-phosphate 5-kinase, putative	N/A	-0.235114	0.998317	0.000731689
NMNRNSDTR	PBANKA_1202600	RING finger E3 ubiquitin-protein ligase, putative	N/A	-0.233888	0.254906	0.59362
FVSFDQNLILQHPNK	PBANKA_1111000	RNA pseudouridylate synthase, putative	N/A	-0.233888	0.566027	0.247163
GQSNIIR	PBANKA_1438300	phospholipid-transporting ATPase, putative	N/A	-0.233888	0.675157	0.170596
NNNHINSR	PBANKA_1314100	E3 ubiquitin-protein ligase ZNF598, putative	N/A	-0.233888	0.755608	0.121703
SGTSNFLETISK	PBANKA_1437300	endoplasmin, putative	GRP94	-0.233888	0.782911	0.106287
NVVSFDDANKK	PBANKA_0620800	conserved protein, unknown function	N/A	-0.233888	0.961889	0.0168749
LLNSKESINFESVIAYSTTNYENLCNK	PBANKA_1361200	conserved Plasmodium protein, unknown function	N/A	-0.232661	0.393795	0.40473
EGVVIVDESIPNANSPQIEK	PBANKA_0404000	protein dopey homolog, putative	N/A	-0.232661	0.499051	0.301855
LHNESIDIEMIK	PBANKA_1336900	conserved Plasmodium protein, unknown function	N/A	-0.232661	0.554619	0.256005
KTDSCFSDGAYNIIR	PBANKA_0412700	zinc finger protein, putative	N/A	-0.232661	0.764864	0.116416
YYNSCSGDNAISNKPEDR	PBANKA_0701700	conserved Plasmodium protein, unknown function	N/A	-0.232661	0.790296	0.10221
STDLLIR	PBANKA_0108800	histone H3	H3	-0.232661	0.855741	0.0676576
NTSCLANGSKENFNK	PBANKA_1003400	amino acid decarboxylase AAD, putative	AAD	-0.232661	0.88221	0.054428
NLGENTESGLFKSLK	PBANKA_0827200	monocarboxylate transporter, putative	N/A	-0.232661	0.953301	0.0207699
KNSLLENISNLNSK	PBANKA_1135400	riboflavin kinase, putative	N/A	-0.232661	0.958303	0.0184969
LLSYESQTHTNTLK	PBANKA_1321500	conserved Plasmodium protein, unknown function	N/A	-0.232661	0.975634	0.0107129
NAQNYNNKNDNSR	PBANKA_1117900	trafficking protein particle complex subunit 6A, putative	N/A	-0.232661	0.984244	0.00689743
LVSNTSTK	PBANKA_0826600	regulator of nonsense transcripts 2, putative	UPF2	-0.232661	0.996244	0.00163421
REDTNDGEEIAINPGMYVR	PBANKA_0314200	calcium-dependent protein kinase 1	CDPK1	-0.231432	0.466275	0.331358
NVEMFGNVESFENEQTNEIKIESK	PBANKA_0414900	dynein intermediate light chain, putative	N/A	-0.231432	0.545973	0.262829
NETFNSVNDQIDKESE	PBANKA_0415500	coatomer subunit beta, putative	SEC27	-0.231432	0.957813	0.0187193
HDDNAYDNSERLSYQQHEYK	PBANKA_1105300	conserved Plasmodium protein, unknown function	N/A	-0.231432	0.977767	0.0097646
HLIHQESR	PBANKA_1420800	conserved Plasmodium protein, unknown function	N/A	-0.230203	0.252717	0.597365
LLPTLSSTR	PBANKA_0613800	protein SDA1, putative	SDA1	-0.230203	0.783406	0.106013
LIHKPSGR	PBANKA_1207200	adenylate kinase, putative	AK1	-0.230203	0.831853	0.0799533
HMASNSNYNSNTFSPSHRK	PBANKA_1210200	PRE-binding protein, putative	PREBP	-0.230203	0.951084	0.0217813
NYKSADNMDDYYTSNK	PBANKA_0109200	transcription elongation factor SPT5, putative	SPT5	-0.228973	0.579959	0.236603
KDISLEIDDPFVSNFK	PBANKA_0939000	mechanosensitive ion channel protein, putative	MSCS	-0.228973	0.767104	0.115146
LKDSNSCSSTR	PBANKA_1354100	ras-related protein Rab-11B, putative	RAB11b	-0.228973	0.941366	0.0262415
NNVSNSASKK	PBANKA_0105300	WD repeat-containing protein, putative	N/A	-0.227741	0.197347	0.704769
SGSNDIYNCNK	PBANKA_0416500	copper-transporting ATPase	CuTP	-0.227741	0.304163	0.516893
RTSNNQINYK	PBANKA_1202500	WD repeat-containing protein, putative	N/A	-0.227741	0.346782	0.459943
KKPSVSINLK	PBANKA_1341700	conserved Plasmodium protein, unknown function	N/A	-0.227741	0.653368	0.184842
EIENITNSFKR	PBANKA_0925100	leucine-rich repeat protein	LRR11	-0.227741	0.706241	0.151047
EISEVNDNVEK	PBANKA_0618200	phosphoinositide-binding protein PX1, putative	N/A	-0.227741	0.730672	0.136278
ELFNNPQFFQMMQNMMSNPDLINK	PBANKA_1242300	Hsc70-interacting protein, putative	HIP	-0.227741	0.855567	0.0677458
IQNRNSR	PBANKA_0408000	conserved Plasmodium protein, unknown function	N/A	-0.227741	0.924413	0.0341338
SQSLNHR	PBANKA_0914100	erythrocyte membrane and merozoite antigen EMMA1, putative	N/A	-0.227741	0.993871	0.00266992
ILKSIDDTDLPNLQK	PBANKA_1136900	E3 SUMO-protein ligase PIAS, putative	PIAS	-0.227741	0.997389	0.00113548
HSLTQSK	PBANKA_1122000	nuclear polyadenylated RNA-binding protein NAB2	NAB2	-0.226509	0.999998	7.7e-07
SNESSHFGIQNK	PBANKA_1024900	DNA replication licensing factor MCM2, putative	MCM2	-0.226509	0.99992	3.47e-05
YNSILNISLKR	PBANKA_1361200	conserved Plasmodium protein, unknown function	N/A	-0.226509	0.292753	0.533499
NYLSGIDINMNNNVLLR	PBANKA_0823000	ubiquitin-like protein, putative	N/A	-0.226509	0.534857	0.271763
NYCDSKVYENINTNHDDNPNSEK	PBANKA_0906900	DnaJ domain-containing protein, putative	N/A	-0.226509	0.608562	0.215695
SMNDAQNLIK	PBANKA_0823000	ubiquitin-like protein, putative	N/A	-0.226509	0.639456	0.194189
CATIDLK	PBANKA_1356300	CDT1-like protein, putative	N/A	-0.226509	0.940217	0.0267721
KYNQSNK	PBANKA_0908800	conserved Plasmodium protein, unknown function	N/A	-0.226509	0.958464	0.0184243
ERSGDIFQYYPLK	PBANKA_0808000	cdc2-related protein kinase 4, putative	CRK4	-0.226509	0.984022	0.0069953
IDEIEACHSNAFMK	PBANKA_0620800	conserved protein, unknown function	N/A	-0.225275	0.349842	0.456128
YGSLDSISSK	PBANKA_1460700	dipeptidyl aminopeptidase 2	DPAP2	-0.225275	0.856967	0.067036
LLSKYNYK	PBANKA_1351700	LMBR1 domain-containing protein, putative	N/A	-0.225275	0.949822	0.0223576
IHDSDDENERFNK	PBANKA_1459700	pre-mRNA-splicing factor CWC26, putative	BUD13	-0.225275	0.96067	0.0174256
INKNENMLHQNSIQCK	PBANKA_0210600	ubiquitin carboxyl-terminal hydrolase, putative	N/A	-0.22404	0.537361	0.269733
LLEENIFVSK	PBANKA_0720200	protein SOC1	SOC1	-0.22404	0.549273	0.260211
ACHGNASNIR	PBANKA_1226100	conserved Plasmodium protein, unknown function	N/A	-0.22404	0.561545	0.250615
FFGSSNTISK	PBANKA_0929100	acyl-CoA-binding protein, putative	N/A	-0.22404	0.653205	0.18495
GTLLSSSTLDKR	PBANKA_0508100	chromodomain-helicase-DNA-binding protein 1, putative	CHD1	-0.22404	0.662572	0.178767
GKESMKPSEEGVAK	PBANKA_1302800	thioredoxin peroxidase 1	TPx1	-0.22404	0.742497	0.129305
ESTLHLVLR	PBANKA_1141700	ubiquitin-60S ribosomal protein L40, putative	N/A	-0.222805	0.317142	0.498746
LVNSSNLLNTNR	PBANKA_0214000	dynein heavy chain, putative	DHC3	-0.222805	0.684267	0.164775
KNSVNSVNMNK	PBANKA_1406200	TOM1-like protein, putative	N/A	-0.222805	0.695228	0.157873
INESYEGFDFCPEK	PBANKA_0203000	chromatin assembly factor 1 subunit C, putative	CAF1C	-0.222805	0.731855	0.135575
INNDSFEDKQAANNIGNK	PBANKA_1033800	conserved protein, unknown function	N/A	-0.222805	0.788735	0.103069
KDENGSVSEHEDFK	PBANKA_0700400	fam-b protein	N/A	-0.222805	0.933943	0.0296795
ELGPSDNEQEGR	PBANKA_1433300	conserved Plasmodium protein, unknown function	N/A	-0.222805	0.999663	0.000146259
TSLIELNESDIQSHKK	PBANKA_1449900	CCR4-NOT transcription complex subunit 4, putative	NOT4	-0.221568	0.490737	0.309151
AQALRDNSMTSYMLSK	PBANKA_0805700	heat shock protein 90	HSP90	-0.221568	0.925759	0.033502
SESSNSLSDDR	PBANKA_0506600	serine/arginine-rich splicing factor 4, putative	SRSF4	-0.221568	0.993212	0.00295808
YYSNIQDNDSSFNTDNKTDLK	PBANKA_1132400	conserved Plasmodium protein, unknown function	N/A	-0.22033	0.31726	0.498584
RYSSNLSTHR	PBANKA_1108500	protein AAP6, putative	N/A	-0.22033	0.932668	0.030273
SVDSVIEALANKR	PBANKA_1212000	conserved Plasmodium protein, unknown function	N/A	-0.22033	0.997659	0.00101771
INNDKHLSGFLPTYENIK	PBANKA_1314000	NADPH--cytochrome P450 reductase, putative	CPR	-0.219091	0.393052	0.40555
NAIISPNSSK	PBANKA_0820700	TLD domain-containing protein	N/A	-0.219091	0.401991	0.395784
LNESFDSNNALNSINKR	PBANKA_0103300	GYF domain-containing protein, putative	N/A	-0.219091	0.774001	0.111258
KNESNNVNSNVNK	PBANKA_0939600	polyadenylate-binding protein-interacting protein 1, putative	PAIP1	-0.219091	0.806624	0.093329
ENIYEHSVASFENSDMDNDFYLYQNVTPLPK	PBANKA_1102900	cell division control protein 6, putative	CDC6	-0.219091	0.878965	0.0560284
SQSMESR	PBANKA_1404400	conserved Plasmodium protein, unknown function	N/A	-0.219091	0.977043	0.0100861
HGSLGFLPR	PBANKA_0511900	60S ribosomal protein L3, putative	RPL3	-0.219091	0.997243	0.00119888
HMMSMEK	PBANKA_1035200	LCCL domain-containing protein	CCp3	-0.219091	0.99943	0.000247531
SSYDSRER	PBANKA_1445500	pre-mRNA-splicing regulator WTAP, putative	WTAP	-0.217851	0.999995	2.36e-06
NSNSFKNGSNIIGQTQDNNLYIK	PBANKA_1214700	conserved Plasmodium protein, unknown function	N/A	-0.217851	0.250479	0.601228
HFTNIPSSNSQICEK	PBANKA_0923700	ethanolamine kinase, putative	EK	-0.217851	0.279363	0.553831
NNDSTILGSNTPIIDNINDYTK	PBANKA_1415000	pre-mRNA-processing factor 40, putative	PRP40	-0.217851	0.621509	0.206553
FNTFNNNIIDLNK	PBANKA_1019700	NTF2-like domain-containing protein	N/A	-0.217851	0.736323	0.132932
RVTIMPK	PBANKA_0108800	histone H3	H3	-0.217851	0.816713	0.0879303
SSDLGEGK	PBANKA_1461800	26S protease regulatory subunit 8, putative	RPT6	-0.217851	0.85191	0.0696062
NTSNNHSSRYGSDK	PBANKA_0307800	conserved Plasmodium protein, unknown function	N/A	-0.217851	0.972686	0.0120273
NYSSVVNEK	PBANKA_1307000	apicomplexan kinetochore protein 9	AKIT9	-0.217851	0.982198	0.00780093
ALNLTSK	PBANKA_1212800	MO15-related protein kinase	MRK	-0.217851	0.998705	0.000562766
QKTDEDNFSFLISK	PBANKA_1314100	E3 ubiquitin-protein ligase ZNF598, putative	N/A	-0.217851	0.999489	0.000221952
LNDENENNNYKEDEINSNDLNINLVK	PBANKA_1241300	Suf domain-containing protein, putative	N/A	-0.21661	0.348232	0.458131
MFIGSTAEDNTLQFWQLK	PBANKA_0203000	chromatin assembly factor 1 subunit C, putative	CAF1C	-0.21661	0.896008	0.0476881
SNSGANMK	PBANKA_1405000	MORN repeat protein, putative	N/A	-0.215368	0.999957	1.88e-05
IVIHNLDSHSK	PBANKA_0914200	conserved Plasmodium protein, unknown function	N/A	-0.215368	0.378102	0.422391
NLNSNKFPHEYIEQEMIR	PBANKA_1214700	conserved Plasmodium protein, unknown function	N/A	-0.215368	0.446395	0.350281
MSSHHDMR	PBANKA_0828000	gametocyte development protein GD1	GD1	-0.215368	0.645608	0.190031
SGTGNIFVK	PBANKA_1439200	polyadenylate-binding protein 1, putative	PABP1	-0.215368	0.762943	0.117508
TISCNLNNTISK	PBANKA_1141600	conserved Plasmodium protein, unknown function	N/A	-0.215368	0.78938	0.102714
QANNSDIR	PBANKA_1316300	conserved Plasmodium protein, unknown function	N/A	-0.215368	0.881386	0.054834
IIDCYNKDGVEVLSSDEEDEEEEYEEEDNTLK	PBANKA_1016700	leucine-rich repeat protein	N/A	-0.215368	0.965292	0.0153411
HAQVSAK	PBANKA_0519900	conserved Plasmodium protein, unknown function	N/A	-0.215368	0.97053	0.0129911
SESSTYITSYKPR	PBANKA_0517000	early transcribed membrane protein	ETRAMP10.2	-0.214125	0.999953	2.06e-05
NATPTIYNQMNLK	PBANKA_0828400	RNA-binding protein, putative	N/A	-0.214125	0.426622	0.369957
GYVHSLIYSFNKK	PBANKA_1411200	protein AAP2, putative	N/A	-0.214125	0.623256	0.205334
KITSFFLK	PBANKA_1129100	DNA polymerase epsilon catalytic subunit A, putative	N/A	-0.214125	0.738864	0.131436
GDSNSESKNDEL	PBANKA_1437300	endoplasmin, putative	GRP94	-0.214125	0.788394	0.103257
RPNPSGGQASNTNQGR	PBANKA_0709000	protein transport protein SEC61 subunit beta, putative	SEC61B	-0.214125	0.908991	0.0414406
SNIKSNENDPLFDIFK	PBANKA_1033800	conserved protein, unknown function	N/A	-0.214125	0.971288	0.0126519
NKDIENSESR	PBANKA_0509200	Eps15-like protein, putative	N/A	-0.214125	0.992231	0.00338724
ERSNDDVIIR	PBANKA_0701700	conserved Plasmodium protein, unknown function	N/A	-0.212881	0.999995	2.21e-06
NNNDPSPNVYDSVLR	PBANKA_1126500	acetyl-CoA synthetase, putative	ACAS	-0.212881	0.432837	0.363675
YRSDENSEFFFK	PBANKA_1308000	conserved Plasmodium protein, unknown function	N/A	-0.212881	0.44568	0.350977
GVSQSVNK	PBANKA_1356300	CDT1-like protein, putative	N/A	-0.212881	0.779969	0.107922
NDIISEEIDFTKEDNELSGSTK	PBANKA_1135700	CUGBP Elav-like family member 1, putative	CELF1	-0.212881	0.91616	0.0380285
LAEIVLKSL	PBANKA_0923500	ribosome biogenesis regulatory protein, putative	RRS1	-0.212881	0.967856	0.0141894
NTKSGIVCDSENYNK	PBANKA_1135400	riboflavin kinase, putative	N/A	-0.211635	0.400419	0.397486
KNDSFYIR	PBANKA_0806700	conserved Plasmodium protein, unknown function	0806700	-0.211635	0.556376	0.254631
QTLLSSQEEQQLLENNPMYSNASMDDMIMK	PBANKA_0607400	protein phosphatase PPM11, putative	PPM11	-0.211635	0.651195	0.186289
ISLSFENNTIHER	PBANKA_1446100	membrane protein ICM1	ICM1	-0.211635	0.703845	0.152523
NDLYGYLQNSNDNSVLDFK	PBANKA_1014900	coatomer subunit beta, putative	N/A	-0.211635	0.827087	0.0824486
VLNSMIFTNCK	PBANKA_1320400	conserved Plasmodium protein, unknown function	N/A	-0.211635	0.847383	0.0719201
TEISNVRSIEEGEAK	PBANKA_1417700	tetratricopeptide repeat protein, putative	N/A	-0.211635	0.995744	0.00185232
RSSYENER	PBANKA_1350100	conserved Plasmodium protein, unknown function	N/A	-0.211635	0.996714	0.00142935
ASSKCSEYK	PBANKA_0604600	conserved protein, unknown function	N/A	-0.210389	0.604537	0.218577
NMIYSYGNNSMHK	PBANKA_1223800	V-type proton ATPase subunit a, putative	N/A	-0.210389	0.696108	0.157323
SYLSKQANSFGINISGK	PBANKA_0702400	conserved protein, unknown function	N/A	-0.210389	0.759551	0.119443
MSSIILEMSK	PBANKA_1363800	phosphatidylinositol transfer protein, putative	N/A	-0.209141	0.223587	0.650553
FMLSQSESNVLQNIK	PBANKA_0931900	serine esterase, putative	N/A	-0.209141	0.666386	0.176274
CANISENENYVNFKDGMHDEYENIK	PBANKA_0823000	ubiquitin-like protein, putative	N/A	-0.209141	0.989162	0.00473261
ENPNNDQTEDQTVAEINSNDKGSEQNEINNK	PBANKA_1134000	U3 small nucleolar RNA-associated protein 21, putative	UTP21	-0.209141	0.998761	0.000538305
LSSAASAIV	PBANKA_1346700	60S ribosomal protein L23, putative	N/A	-0.207893	0.555992	0.254931
ESHIIHNSNDYLAEEKDSGISNK	PBANKA_1231600	AP2 domain transcription factor AP2-O2	AP2-O2	-0.207893	0.571327	0.243116
KLSTIVNDTNK	PBANKA_0405600	end-binding protein 1	EB1	-0.207893	0.841505	0.0749431
SQFPFIPVISSK	PBANKA_0807000	DNA-directed RNA polymerase II subunit RPB1, putative	RPB1	-0.207893	0.843028	0.0741579
TQILEDENNSIQNEMHKDNK	PBANKA_0508600	conserved Plasmodium protein, unknown function	N/A	-0.207893	0.853757	0.0686658
CSSFGCNDIEDLGVVK	PBANKA_0720100	conserved Plasmodium protein, unknown function	N/A	-0.207893	0.871171	0.0598965
ETICVNDSFKR	PBANKA_0513900	ORC3 domain-containing protein, putative	N/A	-0.207893	0.964459	0.0157163
SYSHRNTGTNIEPNTTEEDASNNDR	PBANKA_0704100	ubiquitin conjugation factor E4 B, putative	UBE4B	-0.207893	0.999544	0.000198102
ANNNNRNSNDEER	PBANKA_1005400	protein CINCH, putative	CINCH	-0.207893	0.999649	0.000152622
SINSTNNIDNILK	PBANKA_1358900	dynactin subunit 2, putative	N/A	-0.206643	0.460065	0.337181
EGRNSNTENK	PBANKA_0204800	secreted ookinete protein, putative	PSOP24	-0.206643	0.732703	0.135072
QSNSISPIK	PBANKA_0621300	apicomplexan kinetochore protein 1	AKIT1	-0.206643	0.76679	0.115324
KGYSFLESYK	PBANKA_1304400	allantoicase, putative	N/A	-0.206643	0.776821	0.109679
NENMLHQNSIQCK	PBANKA_0210600	ubiquitin carboxyl-terminal hydrolase, putative	N/A	-0.206643	0.951225	0.0217169
LNTDIFK	PBANKA_0314600	thioesterase/thiol ester dehydrase-isomerase, putative	N/A	-0.206643	0.979675	0.00891819
SLNCSEK	PBANKA_0107500	conserved Plasmodium protein, unknown function	N/A	-0.206643	0.982798	0.00753593
HNKSFLSK	PBANKA_0615700	dynein heavy chain, putative	N/A	-0.206643	0.992505	0.00326724
ESNRSYSK	PBANKA_1454600	nucleoporin NUP269	NUP269	-0.206643	0.999382	0.000268585
QIDSDKDGFISLPELNDAFSQNLDPK	PBANKA_0938400	endoplasmic reticulum-resident calcium binding protein, putative	ERC	-0.206643	0.999621	0.000164616
GNSTNMLATSK	PBANKA_0414900	dynein intermediate light chain, putative	N/A	-0.205393	0.561497	0.250652
QELQEEQIYLPETFTLNSQNDQK	PBANKA_0418200	ras-related protein RAB7, putative	RAB7	-0.205393	0.630108	0.200585
TVISKNLNSYK	PBANKA_0307800	conserved Plasmodium protein, unknown function	N/A	-0.205393	0.706417	0.150939
LLSNVNSDICHDNIIKK	PBANKA_1443100	conserved Plasmodium protein, unknown function	N/A	-0.205393	0.708599	0.1496
VNSIIVTSGTLSPVEPFSK	PBANKA_1034100	FANCJ-like helicase, putative	FANCJ	-0.205393	0.812138	0.0903704
TNTLPLFLSSK	PBANKA_0415000	Maf-like protein, putative	N/A	-0.205393	0.892891	0.0492017
GIKHEQSSIYK	PBANKA_0414900	dynein intermediate light chain, putative	N/A	-0.205393	0.910154	0.0408853
IKESSSGILGASNNTNK	PBANKA_1360100	nucleoside transporter 1	NT1	-0.205393	0.956691	0.0192284
TSNSFENSLR	PBANKA_0803600	importin-7, putative	N/A	-0.204141	0.417286	0.379566
LFHNSLVNIK	PBANKA_0504400	conserved Plasmodium protein, unknown function	N/A	-0.204141	0.433019	0.363493
KQDTLYSVK	PBANKA_1108500	protein AAP6, putative	N/A	-0.204141	0.444947	0.351692
ESIGSRK	PBANKA_1457000	fused toes protein homolog FTS, putative	N/A	-0.204141	0.607929	0.216147
TGLNSNVEKNYDEK	PBANKA_1003400	amino acid decarboxylase AAD, putative	AAD	-0.204141	0.653407	0.184816
GVNESGAMR	PBANKA_0306800	ATP-dependent RNA helicase UAP56, putative	UAP56	-0.204141	0.848926	0.07113
MNSNNMSDGNMNR	PBANKA_1426200	CCR4-associated factor 1, putative	CAF1	-0.204141	0.896723	0.0473418
GYNSVIK	PBANKA_0507300	dynein heavy chain, putative	N/A	-0.204141	0.995394	0.00200509
NMNDMLGDDNITPK	PBANKA_1450700	clustered-asparagine-rich protein, putative	CARP	-0.202888	0.045868	1.33849
KLQSVETLGCTTVICSDK	PBANKA_0207000	calcium-transporting ATPase, putative	SERCA	-0.202888	0.175079	0.756766
SGKVVEENPK	PBANKA_1133300	elongation factor 1-alpha	EF-1alpha	-0.202888	0.269982	0.568664
KFSINELDNIK	PBANKA_0404000	protein dopey homolog, putative	N/A	-0.202888	0.486678	0.312759
NISNNYEHKR	PBANKA_1223000	conserved Plasmodium protein, unknown function	N/A	-0.202888	0.663614	0.178084
INNYSKR	PBANKA_1309500	conserved Plasmodium protein, unknown function	N/A	-0.202888	0.740744	0.130332
SSCETDMHPNQK	PBANKA_1300700	LCCL domain-containing protein	CCp1	-0.202888	0.907553	0.0421278
IRTNVINEK	PBANKA_0830900	leucine-rich repeat protein	LRR8	-0.202888	0.932908	0.0301611
KPTESPNKITESTK	PBANKA_0401800	lipin, putative	N/A	-0.202888	0.946104	0.024061
INSFNEENIFDNITQQMQR	PBANKA_1303200	Sad1/UNC domain-containing protein, putative	N/A	-0.202888	0.992222	0.00339129
KNSNNTCLVTVQQQNGDDILLTNETK	PBANKA_1019700	NTF2-like domain-containing protein	N/A	-0.201634	0.999973	1.16e-05
LNDSIIYKR	PBANKA_1237100	conserved Plasmodium protein, unknown function	N/A	-0.201634	0.495667	0.30481
NENFEHIESLEK	PBANKA_0926000	conserved Plasmodium protein, unknown function	N/A	-0.201634	0.688675	0.161986
YKTPCEMDMINPDESLIGNK	PBANKA_1356300	CDT1-like protein, putative	N/A	-0.200379	0.605612	0.217805
ESSIKCNNDK	PBANKA_1105100	DNA mismatch repair protein MSH6, putative	MSH6	-0.200379	0.660958	0.179826
EHIHDLNSMDNGINLSK	PBANKA_0809000	translation initiation factor SUI1, putative	N/A	-0.200379	0.811455	0.0907355
AHIHNLSSSGYR	PBANKA_1312800	CLASP domain-containing protein, putative	N/A	-0.200379	0.82973	0.0810631
QVSNTLNKDNFK	PBANKA_1443000	NIMA related kinase 1, putative	NEK1	-0.199123	0.99995	2.16e-05
SIVPYSYSDVEFYEK	PBANKA_1230700	protein phosphatase, putative	N/A	-0.199123	0.5344	0.272133
HISFENVENSIK	PBANKA_0601600	nuclear export mediator factor NEMF, putative	NEMF	-0.199123	0.599592	0.222144
SINSTNNIDNILKR	PBANKA_1358900	dynactin subunit 2, putative	N/A	-0.199123	0.616715	0.209915
HVGIYTIENVVNDNRSIDEDFDYR	PBANKA_1033800	conserved protein, unknown function	N/A	-0.199123	0.624679	0.204343
KPNEYEFSPTQNIMQLNSIGVALSK	PBANKA_1021200	conserved Plasmodium protein, unknown function	N/A	-0.199123	0.664917	0.177232
IGSEIATGSSHTDKKPK	PBANKA_0815700	major facilitator superfamily-related transporter, putative	MFR4	-0.199123	0.672124	0.172551
NDIYSNAFDYVIINSQK	PBANKA_1306800	Sec7 domain-containing protein ARFGEF, putative	ARFGEF	-0.199123	0.868533	0.0612138
QNRSAILK	PBANKA_1003400	amino acid decarboxylase AAD, putative	AAD	-0.199123	0.976687	0.0102446
NINTSPSNIPTKNEK	PBANKA_0621600	conserved Plasmodium protein, unknown function	N/A	-0.199123	0.999521	0.000208105
DINDIYNFPKSFESK	PBANKA_1036700	COBW domain-containing protein 1, putative	CBWD1	-0.197865	0.396097	0.402198
LKNEEDNETDFPNNTNSPK	PBANKA_0417300	AP-4 complex subunit epsilon, putative	N/A	-0.197865	0.438577	0.357954
TLGNNAYASNDLPTDTIIANR	PBANKA_1003400	amino acid decarboxylase AAD, putative	AAD	-0.197865	0.619291	0.208105
LIGPNCPGIIKPGESK	PBANKA_0938500	succinate--CoA ligase [ADP-forming] subunit alpha, putative	N/A	-0.197865	0.65399	0.184429
SFTFHNNSIK	PBANKA_0607900	cGMP-specific 3',5'-cyclic phosphodiesterase alpha, putative	PDEalpha	-0.197865	0.684284	0.164764
KLSISSK	PBANKA_0717900	RNA-binding protein, putative	N/A	-0.197865	0.791773	0.101399
MTNYVNYGAK	PBANKA_1423300	DNA/RNA-binding protein Alba 1, putative	ALBA1	-0.197865	0.805899	0.0937194
KLNSILGNNTLEK	PBANKA_0702000	coiled-coil domain-containing protein 39, putative	N/A	-0.197865	0.877792	0.0566083
KLVSFHNDQITK	PBANKA_0513400	cell division control protein CDC50C, putative	CDC50C	-0.197865	0.893094	0.049103
QATKSEDNVNIQPR	PBANKA_1418900	ras-related protein Rab-11A	Rab11a	-0.197865	0.941632	0.0261189
RDISIEYGK	PBANKA_1406300	centrosomal protein CEP170, putative	CEP170	-0.197865	0.954962	0.0200139
KFSNLNISLHR	PBANKA_0307800	conserved Plasmodium protein, unknown function	N/A	-0.197865	0.987874	0.00529833
HDNNMTLK	PBANKA_1017900	phosphoenolpyruvate carboxylase	PEPC	-0.197865	0.995153	0.00211016
SLSNSSYRR	PBANKA_0716500	male development protein MD5	MD5	-0.197865	0.998228	0.000770052
MLDVDTFGIAAAHYR	PBANKA_1301300	trailer hitch homolog	CITH	-0.196607	0.255576	0.59248
LSYFQILNSK	PBANKA_1361600	E1-E2 ATPase, putative	N/A	-0.196607	0.447616	0.349094
KCGTYGGDNNK	PBANKA_0214000	dynein heavy chain, putative	DHC3	-0.196607	0.473777	0.324426
NQTNDQTNRSEGENYQK	PBANKA_0100900	ATP-dependent RNA helicase MTR4, putative	MTR4	-0.196607	0.578324	0.237829
KLPTPDVK	PBANKA_0903700	cysteine-rich PDZ-binding protein, putative	CRIPT	-0.196607	0.583091	0.234263
KNSNAVNHK	PBANKA_1237100	conserved Plasmodium protein, unknown function	N/A	-0.196607	0.81738	0.0875759
KINNSIYYK	PBANKA_1226700	AAA family ATPase, putative	N/A	-0.196607	0.881278	0.0548868
DNSTSNSFIK	PBANKA_0919900	ATP-dependent 6-phosphofructokinase, putative	PFK11	-0.196607	0.92549	0.0336283
LNPNEEFSHNIPTTHQNTNELSK	PBANKA_1106400	transcription factor 25, putative	TCF25	-0.196607	0.944439	0.0248259
YDIIDIRSDNEDEENGEGER	PBANKA_1038300	translocation associated membrane protein, putative	TRAM	-0.196607	0.96255	0.0165767
YGPSSQYSR	PBANKA_1445800	ras-related protein Rab-2, putative	RAB2	-0.195348	0.180137	0.744397
EKNENICTPTLQEGVK	PBANKA_1440100	DNA-binding protein, putative	N/A	-0.195348	0.398274	0.399818
YKTPCEMDMINPDESLIGNK	PBANKA_1356300	CDT1-like protein, putative	N/A	-0.195348	0.453211	0.343699
DITTLAPSTMK	PBANKA_1459300	actin I	ACT1	-0.195348	0.708478	0.149673
NNYSTSRDR	PBANKA_0506600	serine/arginine-rich splicing factor 4, putative	SRSF4	-0.195348	0.847163	0.0720328
LRSNENENYK	PBANKA_1443500	WD repeat-containing protein, putative	N/A	-0.195348	0.871341	0.0598118
INFQVPGNQGSQKGEFNSFPK	PBANKA_1232200	FACT complex subunit SPT16	FACT-L	-0.195348	0.888557	0.0513145
NMNDMLGDDNITPK	PBANKA_1450700	clustered-asparagine-rich protein, putative	CARP	-0.195348	0.950682	0.0219649
FHNNNNSSNNIYYENLFK	PBANKA_1227000	filament assembling protein, putative	N/A	-0.195348	0.95715	0.0190201
KTSPTYSEYK	PBANKA_0109200	transcription elongation factor SPT5, putative	SPT5	-0.195348	0.986629	0.00584616
VAQISISMPKTPPEMK	PBANKA_1122000	nuclear polyadenylated RNA-binding protein NAB2	NAB2	-0.195348	0.997524	0.00107654
LKPSNSDPSLLTTYYNIHAIQETLTR	PBANKA_0401100	serine/threonine protein kinase, putative	SRPK1	-0.195348	0.997661	0.0010171
ISENTGTAYR	PBANKA_0409300	phosphatidylinositol 3- and 4-kinase, putative	N/A	-0.194087	0.999904	4.18e-05
RSSTISLDDVISLR	PBANKA_0208400	major facilitator superfamily-related transporter, putative	MFR2	-0.194087	0.377623	0.422941
ITQDNEIIGDNITSIGDEQKK	PBANKA_1019700	NTF2-like domain-containing protein	N/A	-0.194087	0.535558	0.271193
IDKFNSILENR	PBANKA_1015800	conserved Plasmodium protein, unknown function	N/A	-0.194087	0.60562	0.2178
IEENTFIESNENINDHYNDR	PBANKA_1134900	zinc finger protein	Pb103	-0.194087	0.92245	0.0350571
NLISNIFSTR	PBANKA_1238200	DnaJ protein, putative	N/A	-0.192825	0.677928	0.168817
KVPSFQK	PBANKA_1028600	zinc finger protein, putative	N/A	-0.192825	0.843604	0.0738614
VASNFENITYTYEK	PBANKA_0918600	phosphatidylinositol-4-phosphate 5-kinase, putative	N/A	-0.192825	0.883242	0.0539205
KLEENPVDMSQEENNVSDNK	PBANKA_1301700	splicing factor 3A subunit 1, putative	SF3A1	-0.192825	0.911887	0.040059
NMFYNYGFDTFEHVKYSVVK	PBANKA_1315500	sortilin, putative	SORTLR	-0.192825	0.928228	0.0323454
SIQIKSIDNAPK	PBANKA_0210600	ubiquitin carboxyl-terminal hydrolase, putative	N/A	-0.192825	0.997832	0.000942612
MGSGGPSK	PBANKA_1425000	RNA-binding protein, putative	N/A	-0.191563	0.62516	0.204009
IKSFDIIPK	PBANKA_0601700	AATF domain-containing protein, putative	N/A	-0.191563	0.682576	0.165849
DDEEIIKNSQSISTSFQNNK	PBANKA_0712100	DNA helicase, putative	N/A	-0.191563	0.74722	0.126552
NSSSLNLNTFNNLFQENNPK	PBANKA_1452100	conserved Plasmodium protein, unknown function	N/A	-0.191563	0.933874	0.0297119
SDASFKSIDTNNESLENMR	PBANKA_1453300	acyl-CoA synthetase, putative	ACS11	-0.190299	0.377023	0.423632
KGFIDFVTAVANSNDYENR	PBANKA_0214000	dynein heavy chain, putative	DHC3	-0.190299	0.629303	0.20114
FLNNNSLIIQFDNYK	PBANKA_0414000	conserved Plasmodium protein, unknown function	N/A	-0.190299	0.670489	0.173609
TYYNNISLR	PBANKA_0208400	major facilitator superfamily-related transporter, putative	MFR2	-0.190299	0.837578	0.0769746
DIYTGISLK	PBANKA_0828200	conserved Plasmodium protein, unknown function	N/A	-0.190299	0.898408	0.0465263
IFSKESIPMELIK	PBANKA_1135300	conserved Plasmodium protein, unknown function	N/A	-0.190299	0.950065	0.0222467
SSSKNNAYNESHYK	PBANKA_1321600	conserved Plasmodium protein, unknown function	N/A	-0.189034	0.483476	0.315625
RINITTSSIESLNENSK	PBANKA_1321700	berghepain-1	BP1	-0.189034	0.884231	0.0534341
NSFNNSK	PBANKA_0615200	calcium-dependent protein kinase 4	CDPK4	-0.189034	0.887718	0.0517248
IQQQNSYNLNIIKK	PBANKA_1110800	MORN repeat protein, putative	N/A	-0.189034	0.921763	0.0353806
KQNHDSDILSVTDTSNITNNNK	PBANKA_0919900	ATP-dependent 6-phosphofructokinase, putative	PFK11	-0.189034	0.925043	0.033838
QLPSYEMRK	PBANKA_0609900	heat shock protein DNAJ homologue Pfj4, putative	N/A	-0.189034	0.993926	0.00264584
SFLGSFYFSSTK	PBANKA_1222100	regulator of chromosome condensation, putative	N/A	-0.187768	0.516775	0.286698
QANSNKFEDYSNSNIK	PBANKA_1429900	GPI ethanolamine phosphate transferase 3, putative	PIGO	-0.187768	0.711396	0.147889
NMHSYCYNNK	PBANKA_1306800	Sec7 domain-containing protein ARFGEF, putative	ARFGEF	-0.187768	0.963395	0.0161957
QLNNKPSLK	PBANKA_1236700	conserved Plasmodium protein, unknown function	N/A	-0.187768	0.986978	0.00569256
EYPVSESIDNDKIDDLHSER	PBANKA_0205200	conserved Plasmodium protein, unknown function	N/A	-0.187768	0.989364	0.0046438
TASGPLVDISNTYK	PBANKA_1329200	dynein beta chain, putative	N/A	-0.187768	0.993264	0.00293536
SSTTNNSFISIGLETFK	PBANKA_1322000	alpha/beta hydrolase, putative	N/A	-0.186501	0.999896	4.5e-05
MTPNNSMNANPK	PBANKA_0401100	serine/threonine protein kinase, putative	SRPK1	-0.186501	0.566609	0.246717
NNFNASLIIK	PBANKA_0925200	calcium-dependent protein kinase 7	CDPK7	-0.186501	0.813878	0.0894408
DQESTGNDENK	PBANKA_1237800	multidrug resistance protein 1, putative	MDR1	-0.186501	0.999167	0.000362004
NFQLQHSINKQEK	PBANKA_0104800	protein KIC1, putative	N/A	-0.185232	0.999879	5.26e-05
NVILPSSKNR	PBANKA_0938400	endoplasmic reticulum-resident calcium binding protein, putative	ERC	-0.185232	0.762571	0.11772
SLLSSNDNIVQNYTHENYTDEK	PBANKA_1126500	acetyl-CoA synthetase, putative	ACAS	-0.185232	0.870676	0.0601432
YVSNNNNFR	PBANKA_0823500	glutamine synthetase	N/A	-0.185232	0.922877	0.0348562
TKLSIPLER	PBANKA_0806700	conserved Plasmodium protein, unknown function	0806700	-0.185232	0.925933	0.0334202
MGSYIETTK	PBANKA_1327700	conserved Plasmodium protein, unknown function	N/A	-0.185232	0.94721	0.0235538
GRMSTK	PBANKA_1206900	tubulin beta chain, putative	N/A	-0.185232	0.955554	0.0197448
KDEENCSTDSK	PBANKA_0615700	dynein heavy chain, putative	N/A	-0.185232	0.97727	0.0099854
LPSFHSPLHTHDMYNILR	PBANKA_0933800	conserved Plasmodium protein, unknown function	N/A	-0.185232	0.998747	0.000544322
SESSTPTDTGAISTDPITGK	PBANKA_0604200	zinc finger protein, putative	N/A	-0.183963	0.999859	6.13e-05
QIAENAGHEGSVVAGNILK	PBANKA_1214000	heat shock protein 60, putative	HSP60	-0.183963	1	2.15e-10
IDNEEDENDETEQNFENEQSGDICDKNIDEYIDER	PBANKA_1214700	conserved Plasmodium protein, unknown function	N/A	-0.183963	0.475282	0.323048
NKSFNNIYHSIYDSK	PBANKA_1444900	vacuolar transporter chaperone, putative	N/A	-0.183963	0.801881	0.0958899
HSVGSK	PBANKA_1458300	kinesin-13	N/A	-0.183963	0.811177	0.0908843
RESYGTSEK	PBANKA_1214600	Rab3 GTPase-activating protein non-catalytic subunit, putative	N/A	-0.183963	0.836095	0.0777442
LKSVIDNVER	PBANKA_1334600	diacylglycerol kinase, putative	N/A	-0.183963	0.924373	0.0341527
FIHSNNYVR	PBANKA_1341700	conserved Plasmodium protein, unknown function	N/A	-0.183963	0.966764	0.0146796
IAEVDKDDLSDQISNSK	PBANKA_1316800	dynactin subunit 4, putative	N/A	-0.183963	0.968604	0.0138537
RAFDDAITEFDNVSEDSYK	PBANKA_0712600	14-3-3 protein	14-3-3I	-0.183963	0.988455	0.0050431
YNDTENESPDKSK	PBANKA_1101900	HCNGP-like protein, putative	N/A	-0.183963	0.998452	0.000672817
YNNYSLSR	PBANKA_0707400	RNA-binding protein, putative	N/A	-0.182692	0.48139	0.317503
ITSTKNTSK	PBANKA_0918300	major facilitator superfamily-related transporter, putative	MFR5	-0.182692	0.577573	0.238393
ISSYNYNDANNNAGNLMSINMTHGK	PBANKA_0801200	erythrocyte membrane-associated antigen, putative	N/A	-0.182692	0.780721	0.107504
DNSMTSYMLSK	PBANKA_0805700	heat shock protein 90	HSP90	-0.182692	0.785997	0.104579
NLNTGIGGSR	PBANKA_0416100	dynein heavy chain, putative	MG1	-0.182692	0.99048	0.00415416
RLSISTK	PBANKA_1427200	protein phosphatase PPM5	PPM5	-0.182692	0.999279	0.000313249
YSFNNATPK	PBANKA_1101600	chromatin assembly factor 1 subunit A, putative	CAF1A	-0.182692	0.999592	0.000177261
HCSYNYSTK	PBANKA_0621500	Rab GTPase activator and protein kinase, putative	N/A	-0.181421	0.999877	5.33e-05
EIKGSEEYEDLDTSYR	PBANKA_1449000	microgamete surface protein MiGS, putative	MiGS	-0.181421	0.999997	1.38e-06
AESLIEEYTK	PBANKA_0906500	60S ribosomal protein L28, putative	N/A	-0.181421	0.703714	0.152604
KIPSLAIGVR	PBANKA_1425100	karyopherin alpha, putative	KARalpha	-0.181421	0.999619	0.000165358
IFCPQQSFNR	PBANKA_1202600	RING finger E3 ubiquitin-protein ligase, putative	N/A	-0.180148	0.139747	0.854657
GSSYDSCNISEK	PBANKA_1307100	heptatricopeptide repeat-containing protein, putative	N/A	-0.180148	0.411855	0.385256
FASSSISLK	PBANKA_0836800	erythrocyte membrane associated protein 1	EMAP1	-0.180148	0.723028	0.140845
GNTGTYSSSQINNHQK	PBANKA_1341700	conserved Plasmodium protein, unknown function	N/A	-0.180148	0.836086	0.077749
SYDSGIFK	PBANKA_1362400	spindle and kinetochore-associated protein 3, putative	SKA3	-0.180148	0.923395	0.0346125
MISSGEK	PBANKA_0828000	gametocyte development protein GD1	GD1	-0.180148	0.975745	0.0106637
MTLSNDDNSLLKEDTIEEK	PBANKA_1236700	conserved Plasmodium protein, unknown function	N/A	-0.180148	0.999433	0.000246399
YNNTGSNNNISNNNSGVIANHEGSEIYSR	PBANKA_1214700	conserved Plasmodium protein, unknown function	N/A	-0.178874	0.182399	0.738979
LIGSNETFQVK	PBANKA_0213200	apicomplexan kinetochore protein 8	AKIT8	-0.178874	0.550698	0.259087
IHKSIDYNNNEK	PBANKA_1364100	conserved Plasmodium protein, unknown function	N/A	-0.178874	0.599539	0.222183
LFGSDYTSNKEDVLHINK	PBANKA_1358900	dynactin subunit 2, putative	N/A	-0.178874	0.658744	0.181283
TLANINLFYKSDDHK	PBANKA_1359300	VPS13 domain-containing protein, putative	N/A	-0.178874	0.718302	0.143693
LLINCSLGDVK	PBANKA_1358300	conserved Plasmodium protein, unknown function	N/A	-0.178874	0.829291	0.0812931
NVINPLNSDYYK	PBANKA_0312100	WD repeat-containing protein, putative	N/A	-0.178874	0.874608	0.0581868
YKHCGMELNICDMK	PBANKA_1230800	pyridoxal kinase, putative	PDXK	-0.178874	0.893248	0.0490279
INSVPLKSNLDK	PBANKA_1361600	E1-E2 ATPase, putative	N/A	-0.178874	0.955875	0.0195987
ASNCYSNHHITR	PBANKA_0101700	conserved Plasmodium protein, unknown function	N/A	-0.178874	0.965145	0.0154073
GQGSDGGKFTVFTK	PBANKA_1428700	eukaryotic translation initiation factor 3 subunit A, putative	EIF3A	-0.178874	0.984033	0.00699029
NNSMENK	PBANKA_0812000	DNA primase large subunit, putative	N/A	-0.178874	0.987246	0.0055744
KTTDSESATNK	PBANKA_1439200	polyadenylate-binding protein 1, putative	PABP1	-0.178874	0.995654	0.00189159
SEVSSNSSINDNNIR	PBANKA_1026300	conserved protein, unknown function	N/A	-0.178874	0.998535	0.00063688
GDESAHGDHEVQR	PBANKA_1410000	26S protease regulatory subunit 7, putative	RPT1	-0.177599	0.560759	0.251224
ITVNNITSNVNNTSIEYDKK	PBANKA_1120800	signal recognition particle subunit SRP68, putative	SRP68	-0.177599	0.661744	0.17931
YKSDMPK	PBANKA_1425000	RNA-binding protein, putative	N/A	-0.177599	0.705461	0.151527
FSNILRTIER	PBANKA_1405000	MORN repeat protein, putative	N/A	-0.177599	0.811782	0.0905608
IPLYSQKSNESVK	PBANKA_1228500	sentrin-specific protease 2, putative	SENP2	-0.177599	0.907148	0.042322
IVPNFSSASAR	PBANKA_0939600	polyadenylate-binding protein-interacting protein 1, putative	PAIP1	-0.177599	0.926342	0.0332286
LGINLSDEENNRNTNK	PBANKA_1435700	ribosome biogenesis protein TSR3, putative	TSR3	-0.177599	0.999341	0.000286497
SDEIDQSNSNSFYR	PBANKA_0605400	conserved Plasmodium protein, unknown function	N/A	-0.176323	0.915049	0.0385556
LIGSNMRDEVK	PBANKA_1209600	BET1-like protein, putative	BET1	-0.176323	0.998714	0.000559007
ELSNYNSMNKER	PBANKA_0205200	conserved Plasmodium protein, unknown function	N/A	-0.175045	0.619514	0.207949
IVTSILKK	PBANKA_1029400	conserved Plasmodium protein, unknown function	N/A	-0.175045	0.722273	0.141299
STVELFKK	PBANKA_1237800	multidrug resistance protein 1, putative	MDR1	-0.175045	0.820246	0.086056
HNSINK	PBANKA_1213500	CWC16 domain-containing protein, putative	N/A	-0.175045	0.906036	0.0428544
KAMSPNK	PBANKA_0507300	dynein heavy chain, putative	N/A	-0.175045	0.927635	0.0326231
MHSNSNK	PBANKA_0801200	erythrocyte membrane-associated antigen, putative	N/A	-0.175045	0.939181	0.0272505
NNSTGGINR	PBANKA_0909900	WD repeat-containing protein, putative	N/A	-0.175045	0.984433	0.00681363
LCNIEIIQTINSRNNSISR	PBANKA_1115200	gamete egress protein GEP	GEP	-0.175045	0.987152	0.00561596
NWLSSDDYMFEIK	PBANKA_0942400	WD repeat-containing protein, putative	N/A	-0.175045	0.996024	0.00173008
NENYSQHQISR	PBANKA_0704500	HECT-like E3 ubiquitin ligase, putative	HEUL	-0.173767	0.999993	3.06e-06
IESKEIQNSSK	PBANKA_0202800	adenylate kinase-like protein 1, putative	AKLP1	-0.173767	0.227781	0.642482
VFGLSGNR	PBANKA_0307800	conserved Plasmodium protein, unknown function	N/A	-0.173767	0.809387	0.0918436
KTASQNNDEK	PBANKA_1115200	gamete egress protein GEP	GEP	-0.173767	0.810192	0.0914121
LSLINSKQNIYEEK	PBANKA_1316300	conserved Plasmodium protein, unknown function	N/A	-0.173767	0.84574	0.072763
LNNAGSRK	PBANKA_1405400	U1 small nuclear ribonucleoprotein A, putative	SNRPA	-0.173767	0.852851	0.0691268
RISNDSINLK	PBANKA_0925200	calcium-dependent protein kinase 7	CDPK7	-0.173767	0.874748	0.058117
RNSNFISK	PBANKA_0417400	GTPase-activating protein, putative	N/A	-0.173767	0.8914	0.0499275
QTNTNSPKNK	PBANKA_1403800	translational activator GCN1, putative	GCN1	-0.173767	0.905425	0.0431476
KEVANFSFDISK	PBANKA_0510200	conserved Plasmodium protein, unknown function	N/A	-0.173767	0.977754	0.00977032
FIGLGQSSIR	PBANKA_0925400	dynein heavy chain, putative	N/A	-0.173767	0.991244	0.00381951
MLNIENINENSFENDNKINEDSK	PBANKA_0806700	conserved Plasmodium protein, unknown function	0806700	-0.173767	0.992856	0.00311364
VQLSYNDRDNNNNNSSGSR	PBANKA_1202600	RING finger E3 ubiquitin-protein ligase, putative	N/A	-0.172488	0.317386	0.498413
GGSLLIDLK	PBANKA_1011500	PHD finger protein PHD2, putative	PHD2	-0.172488	0.362263	0.440976
RQSLTK	PBANKA_0828400	RNA-binding protein, putative	N/A	-0.172488	0.670577	0.173551
NPNYRNSVR	PBANKA_1144700	DNA repair endonuclease XPF, putative	ERCC4	-0.172488	0.795481	0.0993702
TSISNNEDSKNTENEENNAK	PBANKA_1003400	amino acid decarboxylase AAD, putative	AAD	-0.172488	0.798657	0.0976399
KQESVDLNELHFK	PBANKA_1321100	conserved Plasmodium protein, unknown function	N/A	-0.172488	0.938911	0.0273757
REDSINNETLNIHSDK	PBANKA_1457400	N-alpha-acetyltransferase 15, NatA auxiliary subunit, putative	N/A	-0.172488	0.982628	0.00761079
HTELFNSLNVK	PBANKA_1323200	AP-4 complex accessory subunit Tepsin, putative	N/A	-0.172488	0.983872	0.00706156
TLDKTNLNNSPSLISNSTAADTGSMFSNFPSFTNQNR	PBANKA_1337200	protein transport protein SFT2, putative	N/A	-0.172488	0.99156	0.0036811
KESNNIEQDK	PBANKA_1011500	PHD finger protein PHD2, putative	PHD2	-0.172488	0.993323	0.00290947
SINFEKDNIMIIQNCQEK	PBANKA_0940100	pseudo-tyrosine kinase-like protein	pTKL	-0.171207	0.0710285	1.14857
DYTYNSSALNYQIK	PBANKA_1009500	glutamate synthase [NADH], putative	N/A	-0.171207	0.433353	0.363158
NKSNSPSHGQDSR	PBANKA_0205200	conserved Plasmodium protein, unknown function	N/A	-0.171207	0.842687	0.0743338
INTIETIKSLIK	PBANKA_1343900	PUB domain-containing protein, putative	N/A	-0.171207	0.897061	0.047178
NYNACINNSK	PBANKA_1422100	drug/metabolite transporter DMT1, putative	DMT1	-0.171207	0.903224	0.0442046
NISRSR	PBANKA_1122000	nuclear polyadenylated RNA-binding protein NAB2	NAB2	-0.171207	0.933645	0.029818
LAEYNSLNK	PBANKA_1119700	cleavage stimulation factor subunit 1, putative	N/A	-0.171207	0.951352	0.0216587
NYKSESLLTLFSSEK	PBANKA_1458800	kinesin-15	N/A	-0.171207	0.953115	0.0208549
ELINNDNKSEVIK	PBANKA_1406700	carbamoyl phosphate synthetase, putative	CPSII	-0.169925	0.999985	6.7e-06
YYNDKEPQINLNFHNSLSR	PBANKA_1104700	trafficking protein particle complex subunit 8, putative	TRS85	-0.169925	0.415095	0.381853
SKPIPIFCCETQNHK	PBANKA_1009500	glutamate synthase [NADH], putative	N/A	-0.169925	0.569915	0.24419
DISNSNQNYIFNPK	PBANKA_0305500	histidine phosphatase, putative	N/A	-0.169925	0.624905	0.204186
DVSVEEEKSLIHYENTDENYNEYNNISGLK	PBANKA_1217000	peptidase, putative	N/A	-0.169925	0.73645	0.132857
LLSMGHGVYK	PBANKA_1204800	phosducin-like protein 3	PhLP3	-0.169925	0.888245	0.0514673
DALLTNDLYLKSFHK	PBANKA_1302700	male development protein MD1	MD1	-0.169925	0.941609	0.0261292
QEISGIPNK	PBANKA_1308000	conserved Plasmodium protein, unknown function	N/A	-0.169925	0.963935	0.0159524
LHTNQK	PBANKA_1010300	dynein-related AAA-type ATPase, putative	N/A	-0.169925	0.980906	0.00837282
ESLNSFDNLESTEK	PBANKA_1343200	conserved Plasmodium protein, unknown function	N/A	-0.169925	0.992923	0.00308426
IMNNNKSYDESNMNK	PBANKA_0801200	erythrocyte membrane-associated antigen, putative	N/A	-0.169925	0.996886	0.00135442
YLNQSNTGSQFLR	PBANKA_1415600	DNA replication licensing factor MCM4, putative	MCM4	-0.168642	0.187981	0.725885
VPSVSMDNFFTGNK	PBANKA_1433500	PPPDE peptidase domain-containing protein, putative	N/A	-0.168642	0.935113	0.0291361
SNSENPYNFTEK	PBANKA_1005400	protein CINCH, putative	CINCH	-0.168642	0.979318	0.00907648
TSIDIHDK	PBANKA_1306800	Sec7 domain-containing protein ARFGEF, putative	ARFGEF	-0.168642	0.986782	0.00577857
YMGTTPEIENLRPKSPPR	PBANKA_1450100	N6-adenosine-methyltransferase, putative	N/A	-0.168642	0.990274	0.00424463
SFDTHEYDFK	PBANKA_0609500	kinesin-X3	N/A	-0.167358	0.586552	0.231693
LSNSFMDPK	PBANKA_0823000	ubiquitin-like protein, putative	N/A	-0.167358	0.631463	0.199652
NCGSNDELNDMLQK	PBANKA_1402500	condensin complex subunit 2, putative	CAPH	-0.167358	0.896882	0.0472647
IKNSESMSK	PBANKA_1406200	TOM1-like protein, putative	N/A	-0.167358	0.919472	0.0364613
NNSQNYNNDNNRDIER	PBANKA_1023800	conserved Plasmodium protein, unknown function	N/A	-0.167358	0.984404	0.00682672
SQFPFIPVISSKSK	PBANKA_0807000	DNA-directed RNA polymerase II subunit RPB1, putative	RPB1	-0.167358	0.989218	0.00470812
ETSPELSSDNLVCENELENK	PBANKA_1233500	mRNA-binding protein PUF1	PUF1	-0.166073	0.999998	8.92e-07
DSSKTIPSETSSFK	PBANKA_0623500	fam-a protein	N/A	-0.166073	0.99989	4.79e-05
GNSTNMLATSK	PBANKA_0414900	dynein intermediate light chain, putative	N/A	-0.166073	0.669325	0.174363
GNIPLSYENSEIENYVQHNNSENELKEK	PBANKA_1407700	protein phosphatase PPM6	PPM6	-0.166073	0.690308	0.160957
NIINITNLGSHTIK	PBANKA_0210600	ubiquitin carboxyl-terminal hydrolase, putative	N/A	-0.166073	0.849634	0.0707682
DALSQVSLK	PBANKA_0511900	60S ribosomal protein L3, putative	RPL3	-0.166073	0.877586	0.0567104
TFSSAPDPVSVITK	PBANKA_0304500	conserved Plasmodium protein, unknown function	N/A	-0.166073	0.880732	0.0551563
HSSINEK	PBANKA_0804700	conserved Plasmodium protein, unknown function	N/A	-0.166073	0.963399	0.0161939
KINSIIK	PBANKA_1406500	conserved Plasmodium protein, unknown function	N/A	-0.166073	0.984905	0.00660567
LMDYGNISHDYK	PBANKA_0936800	conserved Plasmodium protein, unknown function	N/A	-0.166073	0.997205	0.00121576
SNTDIIGYINK	PBANKA_0912600	conserved Plasmodium protein, unknown function	N/A	-0.164786	0.380297	0.419877
IHSFHLK	PBANKA_0204800	secreted ookinete protein, putative	PSOP24	-0.164786	0.749278	0.125357
KNDSQNYSESNK	PBANKA_0925500	calcium-dependent protein kinase 6	CDPK6	-0.164786	0.917663	0.037317
VNSDPDIMDSSDIDLQNVLKK	PBANKA_1107400	conserved protein, unknown function	N/A	-0.164786	0.997977	0.000879492
YRNSSLDR	PBANKA_1200800	transformer-2 protein homolog beta, putative	TRA2B	-0.164786	0.99864	0.000591245
QFMDIYEIESEYDEEK	PBANKA_0712100	DNA helicase, putative	N/A	-0.163499	0.530141	0.275608
TYEDNCYTNSLSTTK	PBANKA_0607900	cGMP-specific 3',5'-cyclic phosphodiesterase alpha, putative	PDEalpha	-0.163499	0.669772	0.174073
LDTAVQNKVEEK	PBANKA_1417900	conserved protein, unknown function	N/A	-0.163499	0.760959	0.118638
NATNLSFK	PBANKA_1452100	conserved Plasmodium protein, unknown function	N/A	-0.163499	0.817601	0.0874586
SGGLNHFMGNNLEK	PBANKA_1426900	ATP-dependent RNA helicase DBP1, putative	DBP1	-0.163499	0.870502	0.06023
DVENNILDNDITSAHEKDNIK	PBANKA_1220500	hydrolase, putative	N/A	-0.163499	0.949381	0.0225594
GVNESGAMR	PBANKA_0306800	ATP-dependent RNA helicase UAP56, putative	UAP56	-0.163499	0.992101	0.00344396
NSEDIYSDEHDDNYKQNK	PBANKA_1233300	ATP-dependent RNA helicase DDX23, putative	DDX23	-0.163499	0.998827	0.00050979
NFNTNDNNYFCCDDESSPKR	PBANKA_1102900	cell division control protein 6, putative	CDC6	-0.16221	0.999772	9.88e-05
SNHLNSESMTR	PBANKA_1201100	conserved Plasmodium protein, unknown function	N/A	-0.16221	0.337052	0.472303
RSIQFVDWCPTGFK	PBANKA_0522700	alpha tubulin 2	N/A	-0.16221	0.484363	0.314829
YQTKAFGSIIK	PBANKA_1224200	DnaJ protein, putative	N/A	-0.16221	0.568305	0.245419
IIDHLSPINK	PBANKA_1226100	conserved Plasmodium protein, unknown function	N/A	-0.16221	0.602413	0.220105
GLSIDNSLLFR	PBANKA_1229600	conserved Plasmodium protein, unknown function	N/A	-0.16221	0.689037	0.161758
GHSFNNK	PBANKA_1130800	phosphoinositide phosphatase SAC1, putative	SAC1	-0.16221	0.772435	0.112138
TLDEAYGSLEQSVK	PBANKA_1305700	vacuolar protein sorting-associated protein 60, putative	VPS60	-0.16221	0.779841	0.107994
SIQFVDWCPTGFK	PBANKA_0522700	alpha tubulin 2	N/A	-0.16221	0.792976	0.10074
DFHGNDNYYIERDNSDGFTK	PBANKA_1007200	replication protein A1, large subunit, putative	RPA1	-0.16221	0.811452	0.090737
TLVPQVSRDALSQVSLK	PBANKA_0511900	60S ribosomal protein L3, putative	RPL3	-0.16221	0.856979	0.0670297
YHIQGSHSNYR	PBANKA_1123500	ISWI chromatin-remodeling complex ATPase, putative	ISWI	-0.16221	0.991937	0.00351588
RHHSNLEK	PBANKA_1033800	conserved protein, unknown function	N/A	-0.16221	0.992014	0.00348239
STSVSGSER	PBANKA_1200800	transformer-2 protein homolog beta, putative	TRA2B	-0.16221	0.99728	0.00118277
VNDSDALNSFQK	PBANKA_0703500	conserved Plasmodium protein, unknown function	N/A	-0.16092	0.17251	0.763186
ANLDITPYK	PBANKA_1226100	conserved Plasmodium protein, unknown function	N/A	-0.16092	0.39622	0.402064
KGSIVSNSEK	PBANKA_1226100	conserved Plasmodium protein, unknown function	N/A	-0.16092	0.593919	0.226273
SLSMKEEIPLIQNEEK	PBANKA_0615400	serine--tRNA ligase, putative	N/A	-0.16092	0.721417	0.141813
MNTTDLNKPK	PBANKA_1005400	protein CINCH, putative	CINCH	-0.16092	0.769344	0.11388
KIHSAPNK	PBANKA_1239800	zinc finger protein, putative	N/A	-0.16092	0.780279	0.10775
SEYSGEENNK	PBANKA_1228100	AP2 domain transcription factor AP2-LT, putative	ApiAP2	-0.16092	0.87911	0.0559568
QIEGTITPDIQMVDNTGYNHDNDLNK	PBANKA_1448200	asparagine/aspartate rich protein, putative	N/A	-0.16092	0.963619	0.0160947
SDSSNISK	PBANKA_0932800	filamin domain-containing protein, putative	N/A	-0.16092	0.96429	0.0157923
DMNNASGDMNQNSGSQNK	PBANKA_0306800	ATP-dependent RNA helicase UAP56, putative	UAP56	-0.16092	0.985171	0.00648821
KTENSEENDLSLAK	PBANKA_1142800	conserved protein, unknown function	N/A	-0.16092	0.98531	0.00642703
IAIHPSESINK	PBANKA_0410500	major facilitator superfamily-related transporter, putative	MFR3	-0.16092	0.98571	0.00625091
ATITSIDTLKNK	PBANKA_1402900	PUB domain-containing protein, putative	N/A	-0.16092	0.996903	0.00134692
YLHTTTEK	PBANKA_0916100	nucleic acid binding protein, putative	N/A	-0.16092	0.997405	0.0011284
INSNGIRSIELNK	PBANKA_1458300	kinesin-13	N/A	-0.16092	0.99917	0.000360456
KLMSPINIFSK	PBANKA_1202500	WD repeat-containing protein, putative	N/A	-0.159629	0.393377	0.405191
KNMSPHLNIDSELYK	PBANKA_1356800	VPS13 domain-containing protein, putative	N/A	-0.159629	0.615623	0.210685
TMSTNISDPISK	PBANKA_0919900	ATP-dependent 6-phosphofructokinase, putative	PFK11	-0.159629	0.742525	0.129289
LFNNEIYDSKHFK	PBANKA_1131500	conserved Plasmodium protein, unknown function	N/A	-0.159629	0.788382	0.103264
HISEVAFQIDK	PBANKA_0807500	conserved Plasmodium protein, unknown function	N/A	-0.159629	0.86593	0.0625175
SDSSKNEVYINTNDEK	PBANKA_1210200	PRE-binding protein, putative	PREBP	-0.159629	0.888461	0.0513616
AYHEQLSVSEITNSAFEPASMMAK	PBANKA_0522700	alpha tubulin 2	N/A	-0.159629	0.895041	0.0481569
KNESDDDNNTTVMNEQK	PBANKA_1212000	conserved Plasmodium protein, unknown function	N/A	-0.159629	0.973991	0.011445
NYSYQNVNTMEDGEKNEK	PBANKA_1449800	inorganic pyrophosphatase, putative	VP2	-0.159629	0.991022	0.0039169
SNSQNDEERK	PBANKA_1014400	acid phosphatase, putative	N/A	-0.158337	0.54156	0.266354
KHNSNESIK	PBANKA_1357600	conserved Plasmodium protein, unknown function	N/A	-0.158337	0.569246	0.2447
EMSTSIFNIK	PBANKA_1461300	conserved Plasmodium protein, unknown function	N/A	-0.158337	0.591764	0.227852
LASKDVSQNK	PBANKA_0939600	polyadenylate-binding protein-interacting protein 1, putative	PAIP1	-0.158337	0.685563	0.163953
KFSNLNISLHR	PBANKA_0307800	conserved Plasmodium protein, unknown function	N/A	-0.158337	0.898444	0.0465089
GNHIESGGEEYGEKENINLFENK	PBANKA_0406000	apicomplexan kinetochore protein 10	AKIT10	-0.158337	0.937397	0.0280766
AYDQSIGSSLK	PBANKA_1442200	protein SOC2	SOC2	-0.158337	0.958833	0.0182572
GLGDSEDDVNKEK	PBANKA_0828000	gametocyte development protein GD1	GD1	-0.158337	0.987442	0.0054883
APSSEDSYK	PBANKA_0707100	inner membrane complex protein 1i	IMC1i	-0.158337	0.99736	0.00114805
YHSHNNHIDEYIDGMGIHDK	PBANKA_0401100	serine/threonine protein kinase, putative	SRPK1	-0.157044	0.126319	0.898532
IKDDLLYTTELNNEGFR	PBANKA_0903900	coatomer subunit gamma, putative	SEC21	-0.157044	0.437169	0.359351
CLSNKDTNNIDQIDK	PBANKA_0806800	coiled-coil domain-containing protein CCDC148/CCDC112, putative	N/A	-0.157044	0.847198	0.072015
YKNSNLNK	PBANKA_0921600	alternative splicing factor SR-MG	SR-MG	-0.157044	0.926533	0.0331392
NSKGGENHCPNK	PBANKA_0507300	dynein heavy chain, putative	N/A	-0.157044	0.989886	0.00441472
INSDEECSIENSEK	PBANKA_0942800	syntaxin, putative	N/A	-0.155749	0.999859	6.12e-05
NNLHLVSK	PBANKA_1229600	conserved Plasmodium protein, unknown function	N/A	-0.155749	0.848395	0.0714017
NVLSHICDSKNGMNVR	PBANKA_1114300	MORN repeat protein, putative	N/A	-0.155749	0.951004	0.0218176
KLSQTSLTTENK	PBANKA_1015100	conserved Plasmodium protein, unknown function	N/A	-0.155749	0.955582	0.0197319
NSNTYTTKNTIEK	PBANKA_1228300	lysine-specific histone demethylase, putative	LSD2	-0.155749	0.983069	0.00741617
SSTISLDDVISLR	PBANKA_0208400	major facilitator superfamily-related transporter, putative	MFR2	-0.154454	0.999911	3.87e-05
MQQQNSLSSAFTK	PBANKA_1307000	apicomplexan kinetochore protein 9	AKIT9	-0.154454	0.400101	0.39783
LYLYSNDETLNR	PBANKA_0717200	conserved Plasmodium protein, unknown function	N/A	-0.154454	0.804718	0.0943564
VEPFSPK	PBANKA_1440700	ubiquitin-activating enzyme E1, putative	UBA1	-0.154454	0.991976	0.00349885
LTDVEPYTKLDNEESIETSK	PBANKA_0202700	kinesin-8B	N/A	-0.154454	0.999483	0.000224704
NMDLAPNYYSAK	PBANKA_0804100	conserved Plasmodium protein, unknown function	N/A	-0.153157	0.480688	0.318136
AEQTSHENIFTEMINDNFLK	PBANKA_1136700	guanylyl cyclase beta	GCbeta	-0.153157	0.754725	0.122211
GIYSYGFEKPSAIQQR	PBANKA_1331900	eukaryotic initiation factor 4a, putative	eIF4A	-0.153157	0.765839	0.115863
SLSTVELLK	PBANKA_1236600	conserved Plasmodium protein, unknown function	N/A	-0.153157	0.843079	0.0741318
QISRENIYYNLK	PBANKA_1341800	conserved Plasmodium protein, unknown function	N/A	-0.153157	0.952021	0.0213533
MYDSENEHDILNGTK	PBANKA_1039300	U2 snRNP-associated SURP motif-containing protein, putative	SR140	-0.153157	0.962099	0.0167805
TNTPFDKIDSFHVK	PBANKA_0105300	WD repeat-containing protein, putative	N/A	-0.153157	0.966623	0.0147427
KNTSEYITGFCGLNETPNNSNNTNNK	PBANKA_0611800	N-acetyltransferase, GNAT family, putative	NAT8	-0.153157	0.998607	0.000605248
GAESPNSTSVR	PBANKA_1300700	LCCL domain-containing protein	CCp1	-0.151859	0.149587	0.825107
VGLSLDNFEVQK	PBANKA_1455300	tetratricopeptide repeat protein, putative	N/A	-0.151859	0.720919	0.142113
SFINQARESFGIK	PBANKA_1107400	conserved protein, unknown function	N/A	-0.151859	0.952962	0.0209243
NNTAKDEENR	PBANKA_1446300	pre-mRNA-splicing factor ATP-dependent RNA helicase PRP2, putative	PRP2	-0.151859	0.985418	0.0063794
GFISDSDSVKLR	PBANKA_1221700	conserved protein, unknown function	N/A	-0.151859	0.999286	0.000310393
NMIPSSTDSLVGGNLNQFEK	PBANKA_0302800	conserved Plasmodium protein, unknown function	N/A	-0.15056	0.430108	0.366422
AFSMVSIK	PBANKA_1029600	conserved Plasmodium protein, unknown function	N/A	-0.15056	0.581589	0.235384
FPSNELGNVILNMR	PBANKA_0205800	eukaryotic translation initiation factor 2-alpha kinase 2	eIK2	-0.15056	0.721903	0.141521
STNEVSSYLSKLMEK	PBANKA_0802300	HECT-type E3 ubiquitin ligase UT, putative	N/A	-0.15056	0.777979	0.109032
TLININHINNHDNISNITSAHSGK	PBANKA_1311000	conserved protein, unknown function	UIS21	-0.15056	0.813573	0.0896036
ELLEEDEKQQSIEENTDCANNTK	PBANKA_1025000	conserved protein, unknown function	N/A	-0.15056	0.950331	0.022125
TILTSSQTALSK	PBANKA_0501300	DNA polymerase delta catalytic subunit, putative	N/A	-0.15056	0.964949	0.0154957
LNSVHSNNTQK	PBANKA_1224100	kinesin-like protein, putative	N/A	-0.15056	0.999521	0.00020794
NKSLDIEAIAK	PBANKA_1442200	protein SOC2	SOC2	-0.15056	0.999626	0.000162602
TKISNTYNNAK	PBANKA_0507300	dynein heavy chain, putative	N/A	-0.149259	0.999945	2.39e-05
SDLSWLNGEANEFSDENFLK	PBANKA_0513900	ORC3 domain-containing protein, putative	N/A	-0.149259	0.50604	0.295815
YNFSPGKLESPSK	PBANKA_0607400	protein phosphatase PPM11, putative	PPM11	-0.149259	0.543166	0.265067
DVVVHKYSAIK	PBANKA_0517100	conserved protein, unknown function	N/A	-0.149259	0.706694	0.150769
DINNNFIENKSNDNLYSYK	PBANKA_1434800	phospholipid-transporting ATPase 2, putative	ATP2	-0.149259	0.727537	0.138145
YEQLKSDLMENVVK	PBANKA_0823100	S-adenosylmethionine synthetase, putative	SAMS	-0.149259	0.761194	0.118504
EGICSVDHIR	PBANKA_1456900	translation initiation factor SUI1, putative	N/A	-0.149259	0.799719	0.0970627
MYHLDTLLVSK	PBANKA_0909200	conserved Plasmodium protein, unknown function	N/A	-0.149259	0.853835	0.0686261
AVCMISNSTAIAEVFSRMDQK	PBANKA_0417700; PBANKA_0522700	#N/A	#N/A	-0.149259	0.901129	0.0452129
GINIEQFEEIISGKPSFSNNYK	PBANKA_0104400	nucleoside diphosphate kinase, putative	N/A	-0.149259	0.93385	0.0297229
KNSDNLNTPYTDISYNTNDQK	PBANKA_1027300	Btz domain-containing protein, putative	N/A	-0.149259	0.983473	0.0072376
LLTHNFLK	PBANKA_1034700	multifunctional methyltransferase subunit TRM112, putative	TRM112	-0.149259	0.986229	0.00602239
NNSYTQNAYK	PBANKA_0602000	origin recognition complex subunit 1, putative	ORC1	-0.149259	0.993522	0.0028223
ATITSIDTLK	PBANKA_1402900	PUB domain-containing protein, putative	N/A	-0.149259	0.997789	0.000961134
QISNTLISNDSK	PBANKA_1002800	protein transport protein Sec24B, putative	SEC24B	-0.147958	0.999999	5.43e-07
NSSDGKFK	PBANKA_1406200	TOM1-like protein, putative	N/A	-0.147958	0.816915	0.0878231
NESGKDYIER	PBANKA_0204800	secreted ookinete protein, putative	PSOP24	-0.147958	0.979734	0.00889176
AASQDVTYK	PBANKA_1126900	eukaryotic translation initiation factor 2-alpha kinase	PK4	-0.147958	0.996378	0.00157595
NQNTAQLNTDTNVITNIENK	PBANKA_0925400	dynein heavy chain, putative	N/A	-0.146655	0.999844	6.79e-05
DNSSITLKEEHCFIEK	PBANKA_1365400	vacuolar fusion protein MON1, putative	MON1	-0.146655	0.309001	0.51004
NNSYTIFK	PBANKA_1214700	conserved Plasmodium protein, unknown function	N/A	-0.146655	0.720159	0.142572
GHRDTPTSLTR	PBANKA_1359000	protein transport protein SEC61 subunit alpha, putative	SEC61A	-0.146655	0.778447	0.108771
YKSSIVQTMI	PBANKA_1347600	eukaryotic translation initiation factor 6, putative	N/A	-0.146655	0.800598	0.0965856
ISTSISAPQFVDAENIVIDK	PBANKA_1323700	FYVE and coiled-coil domain-containing protein, putative	FCP	-0.146655	0.810353	0.091326
LIDNNFVLDTHSK	PBANKA_1454600	nucleoporin NUP269	NUP269	-0.146655	0.883169	0.0539561
IFQESIKEK	PBANKA_0802300	HECT-type E3 ubiquitin ligase UT, putative	N/A	-0.146655	0.891566	0.0498467
KFTYQGK	PBANKA_1358300	conserved Plasmodium protein, unknown function	N/A	-0.146655	0.953013	0.020901
FIDGISTVNRHSLDVR	PBANKA_1416900	structural maintenance of chromosomes protein 2	SMC2	-0.146655	0.964129	0.015865
NPDNCSDSEK	PBANKA_0826800	protein kinase, putative	N/A	-0.146655	0.989592	0.00454392
SFNPQNSDESDTQKETEKPIK	PBANKA_1358300	conserved Plasmodium protein, unknown function	N/A	-0.146655	0.998824	0.000511166
ESCDKIPENYQFHYSVSTVLK	PBANKA_0605700	pre-rRNA-processing protein ESF1, putative	N/A	-0.146655	0.999256	0.000323308
LHSNYHSPFHK	PBANKA_0911100	conserved Plasmodium protein, unknown function	N/A	-0.145351	0.999902	4.26e-05
ADSYIHEMIR	PBANKA_1036000	transcription elongation factor SPT6, putative	SPT6	-0.145351	0.802079	0.0957829
IPNASIDNPHNNNESLIHENGSINITK	PBANKA_1458300	kinesin-13	N/A	-0.145351	0.859343	0.0658333
QTSNISMNR	PBANKA_1029400	conserved Plasmodium protein, unknown function	N/A	-0.145351	0.94234	0.0257923
KNSWDGSIR	PBANKA_0925200	calcium-dependent protein kinase 7	CDPK7	-0.145351	0.990126	0.00430933
INNLTNNANYGNSYNNNICGGR	PBANKA_0801200	erythrocyte membrane-associated antigen, putative	N/A	-0.145351	0.991961	0.00350558
ELEINEILEHHDTNKDGK	PBANKA_0938400	endoplasmic reticulum-resident calcium binding protein, putative	ERC	-0.145351	0.995599	0.00191552
IIGSHDSLLTDPR	PBANKA_0502200	26S proteasome regulatory subunit p55, putative	RPN5	-0.144046	0.629976	0.200676
YNPLKSLNFNVNK	PBANKA_0833800	CSTF domain-containing protein, putative	N/A	-0.144046	0.697492	0.15646
SKTGNIGR	PBANKA_1038400	selenoprotein 1, putative	SEL1	-0.144046	0.718631	0.143494
ICSNEDDTNVGIDDIIK	PBANKA_1443300	merozoite surface protein 9, putative	N/A	-0.144046	0.752263	0.12363
KGSLSSPSNSLR	PBANKA_1231500	ubiquitin carboxyl-terminal hydrolase 2, putative	N/A	-0.144046	0.843887	0.0737159
GGAGGSTAGASLYEKK	PBANKA_1308600	fructose-bisphosphate aldolase 2	ALDO2	-0.144046	0.91983	0.0362926
LLSTGSKENVQESAAFEELEIK	PBANKA_1004300	KLRAQ domain-containing protein, putative	N/A	-0.144046	0.949885	0.0223292
GRNSQEDNER	PBANKA_0916400	ubiquitin-like protein, putative	N/A	-0.144046	0.997841	0.000938797
NHDDNNSGNINTGNSGGSSDISR	PBANKA_0401400	RNA-binding protein, putative	N/A	-0.144046	0.998872	0.000490321
STSTINK	PBANKA_1032300	CTP synthase, putative	CTPS	-0.144046	0.999268	0.0003182
NPNNDGSFNIQFK	PBANKA_1455300	tetratricopeptide repeat protein, putative	N/A	-0.14274	0.43238	0.364135
LAASVLK	PBANKA_1229200	60S ribosomal protein L19, putative	N/A	-0.14274	0.569636	0.244402
EILSRELSSMK	PBANKA_1123500	ISWI chromatin-remodeling complex ATPase, putative	ISWI	-0.14274	0.772642	0.112022
SQYTNENDNSTQSHNK	PBANKA_0401100	serine/threonine protein kinase, putative	SRPK1	-0.14274	0.796675	0.0987188
NVIIEQSFGSPK	PBANKA_1214000	heat shock protein 60, putative	HSP60	-0.14274	0.809277	0.0919026
MSSHHDMR	PBANKA_0828000	gametocyte development protein GD1	GD1	-0.14274	0.82315	0.084521
SVVDGCLSEAAHK	PBANKA_0835300	V-type proton ATPase subunit E, putative	N/A	-0.14274	0.932389	0.0304029
MNSYENYK	PBANKA_0508100	chromodomain-helicase-DNA-binding protein 1, putative	CHD1	-0.14274	0.998267	0.000753496
NNSANNSPQESK	PBANKA_1424200	conserved protein, unknown function	N/A	-0.141433	0.999837	7.06e-05
RSSCETDMHPNQK	PBANKA_1300700	LCCL domain-containing protein	CCp1	-0.141433	0.86132	0.0648352
KIESYNDITK	PBANKA_0906900	DnaJ domain-containing protein, putative	N/A	-0.141433	0.965618	0.0151949
YIRGNSNK	PBANKA_1214700	conserved Plasmodium protein, unknown function	N/A	-0.141433	0.970522	0.0129948
MKYEHFISSNEK	PBANKA_1312800	CLASP domain-containing protein, putative	N/A	-0.141433	0.970976	0.0127913
IDSFHVK	PBANKA_0105300	WD repeat-containing protein, putative	N/A	-0.141433	0.977623	0.00982868
FQINISHEFFK	PBANKA_1203500	conserved Plasmodium protein, unknown function	N/A	-0.141433	0.993713	0.00273912
LVSFHNDQITK	PBANKA_0513400	cell division control protein CDC50C, putative	CDC50C	-0.141433	0.995889	0.00178897
DKQNSDTTVQTK	PBANKA_0108700	RNA-binding protein 25, putative	RBM25	-0.141433	0.998853	0.00049835
INNESENEDKIGHMNSK	PBANKA_0311600	conserved Plasmodium protein, unknown function	N/A	-0.141433	0.998993	0.000437417
SFIQDYTPKAEDSAK	PBANKA_1009500	glutamate synthase [NADH], putative	N/A	-0.140124	0.403194	0.394486
KMSSNNSSR	PBANKA_0906900	DnaJ domain-containing protein, putative	N/A	-0.140124	0.682356	0.165989
IQLNESKHK	PBANKA_1457200	double C2-like domain-containing protein, putative	DOC2	-0.140124	0.735477	0.133431
GSLLDDQFKETLSNK	PBANKA_1024500	conserved Plasmodium protein, unknown function	N/A	-0.140124	0.739103	0.131295
AKFDTLNTESR	PBANKA_1439200	polyadenylate-binding protein 1, putative	PABP1	-0.140124	0.859837	0.0655838
AISSWNSGGTTYEEKDMTK	PBANKA_1348900	chaperone binding protein, putative	N/A	-0.140124	0.939955	0.0268929
AYHEQLSVSEITNSAFEPASMMAK	PBANKA_0522700	alpha tubulin 2	N/A	-0.140124	0.957998	0.0186353
DNNSGELEK	PBANKA_0416100	dynein heavy chain, putative	MG1	-0.140124	0.990457	0.00416441
TNNLDDNIFSQDNYITHYR	PBANKA_0823000	ubiquitin-like protein, putative	N/A	-0.140124	0.998965	0.000449769
AISESGFEHPSEVQQETIPAAITGTDILCQAK	PBANKA_0306800	ATP-dependent RNA helicase UAP56, putative	UAP56	-0.140124	0.999604	0.000172128
GHTSDDENAEK	PBANKA_1316800	dynactin subunit 4, putative	N/A	-0.138814	0.999966	1.49e-05
KLSTSFDVFENK	PBANKA_0401700	CLP1 P-loop domain-containing protein, putative	N/A	-0.138814	0.564956	0.247986
GDLNTHNSIDNDNNNNNR	PBANKA_1329700	26S proteasome regulatory subunit RPN2, putative	RPN2	-0.138814	0.644978	0.190455
NIIDETDLNKSDNDICFDDQEK	PBANKA_0604600	conserved protein, unknown function	N/A	-0.138814	0.957734	0.0187549
KGELTPK	PBANKA_1446500	asparagine-rich protein, putative	N/A	-0.138814	0.973631	0.0116055
IVTLNSNLK	PBANKA_1446000	conserved Plasmodium protein, unknown function	N/A	-0.138814	0.97602	0.0105414
NEQSANYNTFNNDASLYCSNDKIDR	PBANKA_1448200	asparagine/aspartate rich protein, putative	N/A	-0.138814	0.978489	0.00944411
SYIYKEQASNENIDTK	PBANKA_1420100	conserved Plasmodium protein, unknown function	N/A	-0.138814	0.998968	0.000448284
NSINQSIK	PBANKA_0207500	cyclin-dependent kinases regulatory subunit, putative	N/A	-0.137504	0.35859	0.445402
YRPGTVALR	PBANKA_0108800	histone H3	H3	-0.137504	0.705837	0.151295
LRSYSSEIGQEHDGK	PBANKA_1019700	NTF2-like domain-containing protein	N/A	-0.137504	0.706581	0.150838
QKSILSEEMLQR	PBANKA_0806800	coiled-coil domain-containing protein CCDC148/CCDC112, putative	N/A	-0.137504	0.800933	0.0964036
GLVISPK	PBANKA_1446200	mitosis protein dim1, putative	N/A	-0.137504	0.828398	0.0817607
QNSTIITK	PBANKA_0927700	DDRGK domain-containing protein, putative	N/A	-0.137504	0.865934	0.0625151
AQNSDGESFALK	PBANKA_1133200	cdc2-related kinase 2	CRK2	-0.137504	0.883184	0.0539489
DTNFSINGDEKK	PBANKA_0803600	importin-7, putative	N/A	-0.137504	0.886654	0.0522459
SIFDELLDSSSLLKK	PBANKA_0416100	dynein heavy chain, putative	MG1	-0.137504	0.950229	0.0221718
TGSDYEQTNK	PBANKA_1306800	Sec7 domain-containing protein ARFGEF, putative	ARFGEF	-0.136191	0.999998	1e-06
KSTIIEEIHENHTTK	PBANKA_1455300	tetratricopeptide repeat protein, putative	N/A	-0.136191	0.779587	0.108135
NYDRQSYVIGELESQPNPVLK	PBANKA_1301300	trailer hitch homolog	CITH	-0.136191	0.819126	0.0866492
VNDLSLINNINLK	PBANKA_0522000	apicomplexan kinetochore protein 6	AKIT6	-0.136191	0.84355	0.0738891
CNDAVTSSPSTRR	PBANKA_0817700	RNA-binding protein musashi, putative	HoMu	-0.136191	0.862719	0.0641305
SRSPQNYYNK	PBANKA_1404400	conserved Plasmodium protein, unknown function	N/A	-0.136191	0.875513	0.0577374
QFDSNEAVNDTSTK	PBANKA_0814600	conserved Plasmodium protein, unknown function	N/A	-0.136191	0.899695	0.0459045
IFEFSDSIKCNNLK	PBANKA_1343200	conserved Plasmodium protein, unknown function	N/A	-0.136191	0.973832	0.0115158
FGSESIQK	PBANKA_1446300	pre-mRNA-splicing factor ATP-dependent RNA helicase PRP2, putative	PRP2	-0.136191	0.983412	0.00726443
INESYEGFDFCPEKNK	PBANKA_0203000	chromatin assembly factor 1 subunit C, putative	CAF1C	-0.136191	0.999216	0.000340822
SKCSENDMEEDHGCDK	PBANKA_0802300	HECT-type E3 ubiquitin ligase UT, putative	N/A	-0.134878	0.999808	8.35e-05
DVKSNIDVEPEILK	PBANKA_0307100	conserved Plasmodium protein, unknown function	N/A	-0.134878	0.999862	5.99e-05
NIHDDIVSEDSSGTVIKK	PBANKA_0807500	conserved Plasmodium protein, unknown function	N/A	-0.134878	0.847902	0.0716543
ENTTDNKEVK	PBANKA_1016700	leucine-rich repeat protein	N/A	-0.134878	0.932077	0.030548
TQATPPNGGLYDEHSLNEYTSTK	PBANKA_1461400	bax inhibitor 1, putative	N/A	-0.134878	0.942316	0.0258037
LNSLSHNEAITNIYSENDFVR	PBANKA_0806300	P4-type ATPase ATP7, putative	ATPase7	-0.134878	0.971561	0.01253
YLKTINLMLK	PBANKA_1329200	dynein beta chain, putative	N/A	-0.134878	0.983741	0.0071191
QTTSGDSSSLVSDPGTPK	PBANKA_0519400	conserved Plasmodium protein, unknown function	N/A	-0.134878	0.999164	0.00036316
SEYTQSIKEESFDNNINELHNNK	PBANKA_0109700	SWI/SNF-related matrix-associated actin-dependent regulator of chromatin, putative	SWIB	-0.133564	0.999899	4.39e-05
ITAANSIFKDEIPEQK	PBANKA_1125200	CRAL/TRIO domain-containing protein, putative	N/A	-0.133564	0.45849	0.33867
NLPGMNMQSPK	PBANKA_1439200	polyadenylate-binding protein 1, putative	PABP1	-0.133564	0.774986	0.110706
NKTGSSLNVK	PBANKA_1243900	apicomplexan kinetochore protein 5	AKIT5	-0.133564	0.974012	0.0114357
GVVNNTNINNITSLKK	PBANKA_0610800	eukaryotic translation initiation factor eIF2A, putative	N/A	-0.133564	0.984711	0.00669115
RNSNCTVK	PBANKA_0923700	ethanolamine kinase, putative	EK	-0.133564	0.984874	0.0066195
NTSNDIISEDVEENKSTHFVSSDFTQQK	PBANKA_0819800	gamma-glutamylcysteine synthetase	gammaGCS	-0.133564	0.992603	0.0032245
TSESGTPIR	PBANKA_1356300	CDT1-like protein, putative	N/A	-0.132248	0.999989	4.9e-06
CVNSNNNMQTDLK	PBANKA_0401500	exportin-1, putative	N/A	-0.132248	0.400039	0.397898
YNTDYISSFEGK	PBANKA_1220500	hydrolase, putative	N/A	-0.132248	0.401242	0.396594
VHISPSSK	PBANKA_1301500	protein kinase, putative	N/A	-0.132248	0.760858	0.118696
NVVSFDDANK	PBANKA_0620800	conserved protein, unknown function	N/A	-0.132248	0.922857	0.0348656
QGSYNRK	PBANKA_1413900	zinc finger (CCCH type) protein, putative	N/A	-0.132248	0.960172	0.017651
DANSDVSPK	PBANKA_1348800	origin recognition complex subunit 4, putative	ORC4	-0.132248	0.994004	0.00261205
KSGNENIVPQGSSESIENFGGK	PBANKA_0706800	DnaJ protein, putative	N/A	-0.130931	0.999992	3.34e-06
TALLQESEMEIISNEGESK	PBANKA_0615700	dynein heavy chain, putative	N/A	-0.130931	0.999966	1.46e-05
IYSKFFYSQK	PBANKA_1142300	rhoptry protein RHOP148, putative	RHOP148	-0.130931	0.598308	0.223075
TENVKPSALTYDNLKSLGEMTEPEDK	PBANKA_0910200	protein phosphatase PPM2	PPM2	-0.130931	0.756157	0.121388
CDNNANDNNSENSK	PBANKA_0314900	SUZ domain-containing protein, putative	N/A	-0.130931	0.810621	0.0911821
LKDSNSCSSTR	PBANKA_1354100	ras-related protein Rab-11B, putative	RAB11b	-0.130931	0.857246	0.0668944
NTNDDEQSPK	PBANKA_1428100	asparagine-rich antigen, putative	N/A	-0.130931	0.939149	0.0272655
ENDNKEGSDPQTNANK	PBANKA_1323000	conserved protein, unknown function	N/A	-0.130931	0.986187	0.0060408
NENKSENEDLK	PBANKA_0506600	serine/arginine-rich splicing factor 4, putative	SRSF4	-0.130931	0.986477	0.00591284
VKLEEENQLIESDVEK	PBANKA_0610400	non-SERCA-type Ca2+ -transporting P-ATPase, putative	ATP4	-0.129613	0.512425	0.29037
MSTKEVDEQMLNVQNK	PBANKA_1206900	tubulin beta chain, putative	N/A	-0.129613	0.676519	0.16972
YNSNIFLNFNSNANIIR	PBANKA_1033800	conserved protein, unknown function	N/A	-0.129613	0.711494	0.147829
NRSVASNNK	PBANKA_0401800	lipin, putative	N/A	-0.129613	0.975798	0.01064
SEKSMELIR	PBANKA_1032900	histidine phosphatase, putative	N/A	-0.129613	0.980874	0.00838698
DMDSNSLDVGNMEMRQSK	PBANKA_1438000	cAMP-dependent protein kinase regulatory subunit, putative	PKAr	-0.129613	0.999532	0.000203437
QNSIPKNNSK	PBANKA_1123500	ISWI chromatin-remodeling complex ATPase, putative	ISWI	-0.128293	1	5.05e-09
NLTPIVNPGFK	PBANKA_1027900	small nuclear ribonucleoprotein-associated protein B, putative	SMB1	-0.128293	0.458217	0.338929
GASLDYKK	PBANKA_1029400	conserved Plasmodium protein, unknown function	N/A	-0.128293	0.889124	0.0510378
NALLTITKSENENVMEK	PBANKA_0802800	conserved Plasmodium protein, unknown function	N/A	-0.128293	0.903553	0.0440462
NKSSALR	PBANKA_0507300	dynein heavy chain, putative	N/A	-0.128293	0.907367	0.0422172
KSTVELFK	PBANKA_1237800	multidrug resistance protein 1, putative	MDR1	-0.128293	0.931179	0.0309669
GATKDVLNEIER	PBANKA_1444100	T-complex protein 1 subunit gamma, putative	CCT3	-0.128293	0.979984	0.00878088
RNTVDVLR	PBANKA_1114900	phosphatidylinositol 3-kinase, putative	PI3K	-0.126973	0.643851	0.191214
IGSEIATGSSHTDKKPK	PBANKA_0815700	major facilitator superfamily-related transporter, putative	MFR4	-0.126973	0.789135	0.102849
DMDSNSLDVGNMEMR	PBANKA_1438000	cAMP-dependent protein kinase regulatory subunit, putative	PKAr	-0.126973	0.86079	0.0651028
RQFSYK	PBANKA_0522800	40S ribosomal protein S19, putative	RPS19	-0.126973	0.917669	0.0373141
LSDVEEDDESIDNNEHIYVPK	PBANKA_1304400	allantoicase, putative	N/A	-0.126973	0.948371	0.0230219
YTEKYSEENINIKPTK	PBANKA_0942300	radial spoke head protein, putative	N/A	-0.126973	0.958621	0.0183529
KENSLIMK	PBANKA_0311200	protein LTV1, putative	N/A	-0.126973	0.963761	0.0160307
FSEVYNSIYENLK	PBANKA_0403800	transporter, putative	N/A	-0.126973	0.981257	0.00821713
NMGSIEISEDDKNK	PBANKA_1306400	geranylgeranyl transferase type-2 subunit alpha, putative	N/A	-0.126973	0.985203	0.00647416
TNSGISQVVINEK	PBANKA_1419600	conserved Plasmodium protein, unknown function	N/A	-0.126973	0.995755	0.00184746
NQNSKDSDNNNSTPK	PBANKA_1123500	ISWI chromatin-remodeling complex ATPase, putative	ISWI	-0.126973	0.998768	0.000535163
NHNLNYTDTSINPDDGLKGSLPSMQR	PBANKA_1303700	vesicle-associated membrane protein, putative	N/A	-0.126973	0.999246	0.000327635
LSGSNNPNSPLSLMDNMHIGNIR	PBANKA_0807000	DNA-directed RNA polymerase II subunit RPB1, putative	RPB1	-0.125651	0.20861	0.680664
ELNISSSAIEQVK	PBANKA_1434800	phospholipid-transporting ATPase 2, putative	ATP2	-0.125651	0.46422	0.333277
ICNASADDINLGTK	PBANKA_1138800	conserved Plasmodium protein, unknown function	N/A	-0.125651	0.506597	0.295337
DTENMSKR	PBANKA_1449800	inorganic pyrophosphatase, putative	VP2	-0.125651	0.773517	0.11153
NTLKNSSAFR	PBANKA_1424300	NPL domain-containing protein, putative	N/A	-0.125651	0.812917	0.0899536
LPSNNANIDR	PBANKA_0711200	ubiquitin-like protein, putative	N/A	-0.125651	0.891088	0.0500794
LISRLNK	PBANKA_0718100	glutamyl-tRNA(Gln) amidotransferase subunit A	GATA	-0.125651	0.918546	0.036899
IFPQEYETSKDEDETGEVSMNSNLTSQR	PBANKA_0408400	phosphoglycerate mutase, putative	N/A	-0.125651	0.924036	0.034311
RISSNNNTNK	PBANKA_1029600	conserved Plasmodium protein, unknown function	N/A	-0.125651	0.948198	0.0231009
IIKSTDNQNLK	PBANKA_0524000	conserved Plasmodium protein, unknown function	N/A	-0.125651	0.968297	0.0139915
HLTGEFEKK	PBANKA_0930300	GTP-binding nuclear protein RAN/TC4, putative	N/A	-0.125651	0.982895	0.00749294
LRSYSSEIGQEHDGK	PBANKA_1019700	NTF2-like domain-containing protein	N/A	-0.125651	0.987343	0.00553207
NIPFDENISEDSHILR	PBANKA_1023800	conserved Plasmodium protein, unknown function	N/A	-0.125651	0.989391	0.00463191
YNSTENISECNTQDIDKHSEQSITQMELQNVK	PBANKA_1233500	mRNA-binding protein PUF1	PUF1	-0.125651	0.997645	0.00102414
YKEIEQGNTSN	PBANKA_0401700	CLP1 P-loop domain-containing protein, putative	N/A	-0.124328	0.999824	7.65e-05
GTLLLPSNNNGSAYSPR	PBANKA_1320200	STAG domain-containing protein, putative	N/A	-0.124328	0.64525	0.190272
DNVNIDIPSLELSITNIK	PBANKA_0615200	calcium-dependent protein kinase 4	CDPK4	-0.124328	0.711025	0.148115
FASSSISLK	PBANKA_0836800	erythrocyte membrane associated protein 1	EMAP1	-0.124328	0.72297	0.14088
ICSNSHASNK	PBANKA_1454800	female development protein FD1	FD1	-0.124328	0.802018	0.0958161
VLNPSNQMSFHELR	PBANKA_1430600	conserved Plasmodium protein, unknown function	N/A	-0.124328	0.837542	0.0769936
SETTERTQIYHDDLYDNDIK	PBANKA_1334400	inorganic anion antiporter, putative	N/A	-0.124328	0.879949	0.0555424
GFQSGGIHNGDSNDNLVHK	PBANKA_0925400	dynein heavy chain, putative	N/A	-0.124328	0.888399	0.0513921
IIGSFTTGMGNELK	PBANKA_1337600	BRCT domain-containing protein, putative	N/A	-0.124328	0.999726	0.000118889
AIDGNLHLFDINKHSIDDTTNSDSR	PBANKA_0203000	chromatin assembly factor 1 subunit C, putative	CAF1C	-0.123004	0.999895	4.58e-05
INRTSTR	PBANKA_0401800	lipin, putative	N/A	-0.123004	0.999999	3.72e-07
ISSSSPDIHNEDIQDENQPLYESHYSNNEGETVNFEK	PBANKA_1002000	Ran-binding protein, putative	N/A	-0.123004	1	3.26e-08
NVGSFDKNEK	PBANKA_1318200	iron-sulfur cluster assembly protein ISCU, putative	ISCU	-0.123004	0.816203	0.0882017
GKSPSLSHTINTVDMK	PBANKA_1329700	26S proteasome regulatory subunit RPN2, putative	RPN2	-0.123004	0.843328	0.0740033
NEHLLSIPNNIIVR	PBANKA_0401800	lipin, putative	N/A	-0.123004	0.873228	0.0588726
LPLLPEMSHPNSFSISSPR	PBANKA_1357800	conserved Plasmodium protein, unknown function	N/A	-0.123004	0.879455	0.0557865
KSNSLTNDICIENK	PBANKA_1434300	conserved Plasmodium protein, unknown function	N/A	-0.123004	0.912968	0.0395443
VRPIRTPGGK	PBANKA_1221200	60S ribosomal protein L34, putative	RPL34	-0.123004	0.996911	0.00134378
RDTFEDIMLTK	PBANKA_1009500	glutamate synthase [NADH], putative	N/A	-0.121679	0.593659	0.226463
FTEYELTGNDSSYDKK	PBANKA_0715000	vacuolar protein sorting-associated protein 9, putative	VPS9	-0.121679	0.820692	0.0858197
NLDVSDYEDPSIGISGSK	PBANKA_1109000	RNA polymerase I, putative	N/A	-0.121679	0.822825	0.0846927
MKGDSPHNK	PBANKA_0806300	P4-type ATPase ATP7, putative	ATPase7	-0.121679	0.844602	0.0733478
NEHYNSDNDEK	PBANKA_0836000	vacuolar protein sorting-associated protein 33, putative	VPS33	-0.121679	0.912288	0.039868
EISFNYDKNYEDDNFIINQIEK	PBANKA_0404000	protein dopey homolog, putative	N/A	-0.121679	0.938478	0.027576
SLELENVK	PBANKA_0918300	major facilitator superfamily-related transporter, putative	MFR5	-0.121679	0.964415	0.0157361
DIKSEGENEVK	PBANKA_1010300	dynein-related AAA-type ATPase, putative	N/A	-0.121679	0.995867	0.00179883
VIEDEQSQEDLDGNEK	PBANKA_1302400	cleavage and polyadenylation specificity factor subunit 3, putative	CPSF3	-0.121679	0.996024	0.00173013
NLAHNSSRHSR	PBANKA_0910300	guanylyl cyclase alpha, putative	GCalpha	-0.121679	0.997986	0.000875747
SSEDRNNSFK	PBANKA_0307100	conserved Plasmodium protein, unknown function	N/A	-0.121679	0.999446	0.000240729
NNQINNNIHSHNYHSR	PBANKA_0405600	end-binding protein 1	EB1	-0.121679	0.999607	0.000170684
SRTILER	PBANKA_0401800	lipin, putative	N/A	-0.120352	0.369152	0.432794
MDILSRGGTQEIEHR	PBANKA_0302500	hexose transporter	HT1	-0.120352	0.420931	0.375789
NSNSNILEIK	PBANKA_0208400	major facilitator superfamily-related transporter, putative	MFR2	-0.120352	0.680109	0.167422
QTSNISMNR	PBANKA_1029400	conserved Plasmodium protein, unknown function	N/A	-0.120352	0.934438	0.0294496
SMTNDSTLNSDKDLEK	PBANKA_0943100	CCR4-NOT transcription complex subunit NOT1-G, putative	NOT1-G	-0.120352	0.995425	0.00199129
NPIAAVSNSR	PBANKA_0819900	nucleosome assembly protein	NAPS	-0.120352	0.998176	0.000792708
DMNNASGDMNQNSGSQNK	PBANKA_0306800	ATP-dependent RNA helicase UAP56, putative	UAP56	-0.120352	0.998664	0.00058041
NSTLCNSIFDSTDSPQYK	PBANKA_1038900	condensin complex subunit 1, putative	CAPD2	-0.119024	0.268772	0.570616
VTNAPGGNSSLSFGNYISEENER	PBANKA_0301300	conserved protein, unknown function	N/A	-0.119024	0.370551	0.431152
SKSVEALESGAHEEETSFILK	PBANKA_0804400	conserved Plasmodium protein, unknown function	N/A	-0.119024	0.49066	0.309219
SESNSQISPYK	PBANKA_0928300	protein transport protein SEC16, putative	SEC16	-0.119024	0.609811	0.214805
KNSVPNK	PBANKA_0104800	protein KIC1, putative	N/A	-0.119024	0.749263	0.125366
NLNSNYIINK	PBANKA_1458800	kinesin-15	N/A	-0.119024	0.920603	0.0359274
MVSAENFPENR	PBANKA_1406200	TOM1-like protein, putative	N/A	-0.119024	0.951091	0.0217778
FVSTTNLNK	PBANKA_0910000	protein KIC5, putative	N/A	-0.119024	0.975105	0.0109488
MNSIYIEEIKR	PBANKA_1236600	conserved Plasmodium protein, unknown function	N/A	-0.119024	0.983654	0.00715774
SDDINMK	PBANKA_0938400	endoplasmic reticulum-resident calcium binding protein, putative	ERC	-0.119024	0.996491	0.00152648
IPSAVGYQPTLATDLGALQER	PBANKA_1450300	ATP synthase subunit beta, mitochondrial	ATPbeta	-0.119024	0.999629	0.000161301
INNQSCDSDFEQNKK	PBANKA_0621500	Rab GTPase activator and protein kinase, putative	N/A	-0.117695	0.829131	0.0813767
FGYFDATSPNVVR	PBANKA_0504400	conserved Plasmodium protein, unknown function	N/A	-0.117695	0.835806	0.0778948
TRTIELQK	PBANKA_1116900	RNA-binding protein, putative	N/A	-0.117695	0.884408	0.0533472
ENISSSTK	PBANKA_1337500	protein STU2, putative	STU2	-0.117695	0.901991	0.0447979
NCLCGVMITASHNPKLDNGYK	PBANKA_1210900	phosphoglucomutase, putative	N/A	-0.117695	0.910989	0.0404867
KSGGLNHFMGNNLEK	PBANKA_1426900	ATP-dependent RNA helicase DBP1, putative	DBP1	-0.117695	0.937135	0.0281977
HNIQSK	PBANKA_1356800	VPS13 domain-containing protein, putative	N/A	-0.117695	0.968659	0.0138291
AYDQSIGSSLKIK	PBANKA_1442200	protein SOC2	SOC2	-0.117695	0.996549	0.00150121
QLFYVNSESREAFFK	PBANKA_1224100	kinesin-like protein, putative	N/A	-0.117695	0.999396	0.000262568
INTASSPHLEGEIYIRPESSK	PBANKA_0105900	uroporphyrinogen III decarboxylase	UROD	-0.116365	0.999958	1.82e-05
GYRLSDSYDNINDDIAMDQNEYNIR	PBANKA_1243900	apicomplexan kinetochore protein 5	AKIT5	-0.116365	0.56525	0.247759
GNYSFSNILNNIK	PBANKA_0719500	conserved Plasmodium protein, unknown function	N/A	-0.116365	0.888677	0.051256
NAQDCTLSNENNNNISVK	PBANKA_0519900	conserved Plasmodium protein, unknown function	N/A	-0.116365	0.941532	0.0261651
MDDDPATPNAYENITNAK	PBANKA_0828400	RNA-binding protein, putative	N/A	-0.116365	0.977156	0.010036
WKSHIISK	PBANKA_0927700	DDRGK domain-containing protein, putative	N/A	-0.116365	0.994696	0.00230942
NNETEYSKVPSVSMDNFFTGNK	PBANKA_1433500	PPPDE peptidase domain-containing protein, putative	N/A	-0.116365	0.996056	0.00171604
NENIANESSETDEKK	PBANKA_0801500	conserved Plasmodium protein, unknown function	N/A	-0.116365	0.997271	0.00118662
RNSLTPHFNK	PBANKA_1332300	Golgi SNAP receptor complex member 1, putative	N/A	-0.116365	0.999446	0.000240858
KIVSDIYHEK	PBANKA_0815900	BSD-domain protein, putative	N/A	-0.115033	0.544924	0.263664
QITFDEDF	PBANKA_1214200	ribonucleoside-diphosphate reductase small chain, putative	N/A	-0.115033	0.692302	0.159705
YEKSFTERPGFTEDEIEEIR	PBANKA_1310400	centrin-2, putative	CEN2	-0.115033	0.820564	0.0858876
NHTSNTFNNEQYSDHHLK	PBANKA_1025500	CCR4-NOT transcription complex subunit NOT1, putative	NOT1	-0.115033	0.869428	0.0607662
CATIDLKK	PBANKA_1356300	CDT1-like protein, putative	N/A	-0.115033	0.899463	0.0460169
TNEHERPPSCVSR	PBANKA_1443000	NIMA related kinase 1, putative	NEK1	-0.1137	0.502108	0.299203
VYSHKFEFMIK	PBANKA_0507200	conserved Plasmodium protein, unknown function	N/A	-0.1137	0.725161	0.139566
SQLKSGATANQDY	PBANKA_1117000	histone H2A, putative	H2A	-0.1137	0.733206	0.134774
MGMGDENVNSGTEEDKLANK	PBANKA_1202100	MKT1 domain-containing protein, putative	N/A	-0.1137	0.840055	0.0756922
NVSTYLVDDLERR	PBANKA_0406200	conserved Plasmodium protein, unknown function	N/A	-0.1137	0.879964	0.0555353
GSLPSMQR	PBANKA_1303700	vesicle-associated membrane protein, putative	N/A	-0.1137	0.919957	0.0362326
LSTIDLLNELK	PBANKA_1207200	adenylate kinase, putative	AK1	-0.1137	0.983232	0.00734394
LETKNSER	PBANKA_1356800	VPS13 domain-containing protein, putative	N/A	-0.1137	0.983984	0.00701174
VKEEGSEK	PBANKA_1463700	DNA repair protein rhp16, putative	N/A	-0.1137	0.998072	0.000838294
SILYDSLHK	PBANKA_1312800	CLASP domain-containing protein, putative	N/A	-0.112367	1	7.86e-09
KDTSTYNDTQTIK	PBANKA_1330900	conserved Plasmodium protein, unknown function	N/A	-0.112367	0.393802	0.404722
SNNRSVEQSPSSNSK	PBANKA_1202700	RNA-binding protein, putative	N/A	-0.112367	0.854366	0.068356
KYDSNELIIDTEDEEK	PBANKA_1308000	conserved Plasmodium protein, unknown function	N/A	-0.112367	0.863341	0.0638178
AQSQLPIFSCNKK	PBANKA_1417900	conserved protein, unknown function	N/A	-0.112367	0.992206	0.00339802
KNDSYNDENINIQR	PBANKA_0831200	diacylglycerol kinase, putative	N/A	-0.112367	0.99872	0.000556344
STSISKEIVK	PBANKA_0615200	calcium-dependent protein kinase 4	CDPK4	-0.112367	0.9997	0.000130279
PISHHEGCGCR	PBANKA_1345000	PITH domain-containing protein, putative	N/A	-0.111031	1	6.43e-08
NNMSFHNIKF	PBANKA_1351900	60S ribosomal protein L6, putative	RPL6	-0.111031	0.28267	0.54872
NQKTTNVNLSDESFLK	PBANKA_1428900	bromodomain protein 2, putative	BDP2	-0.111031	0.370128	0.431648
NYDLQNSIGDGNQILNLLK	PBANKA_1231600	AP2 domain transcription factor AP2-O2	AP2-O2	-0.111031	0.519793	0.28417
EQSPAEK	PBANKA_0108200	protein KIC6, putative	N/A	-0.111031	0.57129	0.243144
CPFTGNVSIR	PBANKA_0807600	40S ribosomal protein S11, putative	RPS11	-0.111031	0.607903	0.216166
DIDGNSLMNSHIGNLSHNLGNSR	PBANKA_1214700	conserved Plasmodium protein, unknown function	N/A	-0.111031	0.639881	0.193901
SKDSQIHYR	PBANKA_1410300	M1-family alanyl aminopeptidase, putative	M1AAP	-0.111031	0.643304	0.191584
LKSILGNK	PBANKA_0712100	DNA helicase, putative	N/A	-0.111031	0.814304	0.0892136
IFNTAGSGK	PBANKA_1362000	glutamate--tRNA ligase, putative	GluRS	-0.111031	0.846559	0.0723425
QGRTLYGFGG	PBANKA_0941900	histone H4, putative	H4	-0.111031	0.925857	0.0334559
CVYNKPINIMVNSDKISEP	PBANKA_1145000	conserved Plasmodium protein, unknown function	N/A	-0.111031	0.945069	0.0245364
GMSETYNSR	PBANKA_1445500	pre-mRNA-splicing regulator WTAP, putative	WTAP	-0.111031	0.95113	0.0217603
GSLLISKDSINCNPCNSDYTNK	PBANKA_1126000	E3 ubiquitin-protein ligase RNF5, putative	RNF5	-0.111031	0.970912	0.0128203
GSGQGLIPFK	PBANKA_0800400	conserved Plasmodium protein, unknown function	N/A	-0.111031	0.99906	0.000408644
TLSKDINNMIK	PBANKA_1361600	E1-E2 ATPase, putative	N/A	-0.111031	0.999063	0.000407067
YLSQNHDK	PBANKA_0401100	serine/threonine protein kinase, putative	SRPK1	-0.109695	0.705289	0.151633
SLGEMTEPEDKLK	PBANKA_0910200	protein phosphatase PPM2	PPM2	-0.109695	0.849497	0.0708383
VFSKQNIENEIMSSNR	PBANKA_0805900	kinesin-8X	N/A	-0.109695	0.908908	0.0414803
NLSLTYREDMLK	PBANKA_1009500	glutamate synthase [NADH], putative	N/A	-0.109695	0.932707	0.0302548
SFNPQNSDESDTQKETEKPIK	PBANKA_1358300	conserved Plasmodium protein, unknown function	N/A	-0.109695	0.976683	0.0102464
LANSELPSNEYAEELEQNSNNIK	PBANKA_0504900	N-acetyltransferase, GNAT family, putative	N/A	-0.109695	0.994927	0.00220861
NLAHNSSRHSR	PBANKA_0910300	guanylyl cyclase alpha, putative	GCalpha	-0.108357	0.999864	5.91e-05
SMNDAQNLIK	PBANKA_0823000	ubiquitin-like protein, putative	N/A	-0.108357	0.229412	0.639384
GKGEDENNSGSFSYK	PBANKA_0802300	HECT-type E3 ubiquitin ligase UT, putative	N/A	-0.108357	0.669199	0.174445
ELDSFEKEK	PBANKA_1313300	conserved protein, unknown function	N/A	-0.108357	0.824142	0.0839979
MKDVIGSSSSLGMYVEGMK	PBANKA_1457400	N-alpha-acetyltransferase 15, NatA auxiliary subunit, putative	N/A	-0.108357	0.867108	0.0619266
SSNSNNSNLLGENK	PBANKA_0508100	chromodomain-helicase-DNA-binding protein 1, putative	CHD1	-0.108357	0.923827	0.0344095
YDYFENKSLDEEDLELIAENTGIK	PBANKA_1036000	transcription elongation factor SPT6, putative	SPT6	-0.108357	0.934823	0.0292704
FGGSNISNK	PBANKA_1010200	methionine aminopeptidase 2, putative	METAP2	-0.108357	0.946467	0.0238947
AVESPDAWR	PBANKA_0939600	polyadenylate-binding protein-interacting protein 1, putative	PAIP1	-0.108357	0.98788	0.00529576
INFQNIHPLSNK	PBANKA_1023800	conserved Plasmodium protein, unknown function	N/A	-0.108357	0.993781	0.0027092
AGKSMGGEK	PBANKA_0107300	T-complex protein 1 subunit zeta, putative	CCT6	-0.108357	0.997624	0.0010331
ERLPSNNANIDR	PBANKA_0711200	ubiquitin-like protein, putative	N/A	-0.108357	0.998537	0.000635872
SFSTNDEDILKR	PBANKA_0409300	phosphatidylinositol 3- and 4-kinase, putative	N/A	-0.108357	0.99897	0.00044744
GHIENSSTTELYDHNR	PBANKA_1454200	conserved Plasmodium protein, unknown function	N/A	-0.107018	1	4.36e-08
WDDVQNTNTLNFQNSQNIDKGYLNK	PBANKA_0903400	TMEM65 domain-containing protein, putative	N/A	-0.107018	0.638006	0.195175
RLDTFFTTCTK	PBANKA_1006100	flap endonuclease 1, putative	FEN1	-0.107018	0.683908	0.165003
SKDALNQANK	PBANKA_1320200	STAG domain-containing protein, putative	N/A	-0.107018	0.784673	0.105312
FAQSIGEDENNQSIDHFFR	PBANKA_0834000	calcyclin-binding protein, putative	N/A	-0.107018	0.822187	0.0850292
LNSFSFNLLDEK	PBANKA_0202300	UMP-CMP kinase, putative	N/A	-0.107018	0.832695	0.0795139
KDSEDEGFD	PBANKA_1305000	conserved Plasmodium protein, unknown function	N/A	-0.107018	0.877847	0.056581
NKSDEENEDNNSR	PBANKA_0907700	apical polar ring protein APR1, putative	36982	-0.107018	0.956417	0.0193526
YSSNTLK	PBANKA_0610200	DNA replication licensing factor MCM5, putative	MCM5	-0.107018	0.964012	0.0159177
VNIGDSKSECIASLSNIPLLVPR	PBANKA_1305300	FACT complex subunit SSRP1, putative	FACT-S	-0.107018	0.967372	0.0144064
NDDGPYGNSSSR	PBANKA_1143000	U1 small nuclear ribonucleoprotein 70 kDa homolog, putative	SNP1	-0.107018	0.973084	0.0118498
DKYGNSYNSSR	PBANKA_0928800	splicing factor U2AF small subunit, putative	U2AF1	-0.107018	0.990357	0.00420821
SISPLYEAELEK	PBANKA_0211300	cysteine desulfurase IscS, putative	NFS1	-0.107018	0.993726	0.00273338
NSSNSSLKK	PBANKA_1131500	conserved Plasmodium protein, unknown function	N/A	-0.107018	0.995327	0.00203437
SLHSKGK	PBANKA_0601200	dynein heavy chain, putative	N/A	-0.107018	0.996549	0.00150151
MENNEDSESTANDAVMKPMVNK	PBANKA_1129100	DNA polymerase epsilon catalytic subunit A, putative	N/A	-0.107018	0.997568	0.00105766
QNSNNKAEHAK	PBANKA_0807900	nucleoporin NUP335	NUP335	-0.107018	0.999335	0.000288821
KIDDESFPDLLESTEK	PBANKA_1142800	conserved protein, unknown function	N/A	-0.107018	0.999619	0.0001653
ANSLITNDNIK	PBANKA_0914100	erythrocyte membrane and merozoite antigen EMMA1, putative	N/A	-0.105678	0.363552	0.439434
[truncated: 4,322 more rows]
