# Supplementary material for: A divergent Plasmodium NEK4 acts as a key regulator driving the early events of meiosis
Source: Nat Commun. 2026 May 12;17:6343. doi: 10.1038/s41467-026-73169-y (PMC13376596; doi:10.1038/s41467-026-73169-y)
Supplement: Supplementary file 14 — Supplementary Data 12 [file 41467_2026_73169_MOESM14_ESM.xlsx]

## Sheet: Supplementary Data 12
Supplementary Data 12: Gene Ontology Analysis of phosphoproteomic data for WT 2 hpa versus WT 0 hpa parasites
Increased
ID	Name	Bgd count	Result count	Result gene list	Pct of bgd	Fold enrichment	Odds ratio	P-value	Benjamini	Bonferroni	Ontology
GO:0007018	microtubule-based movement	22	11	PBANKA_0202700,PBANKA_0214000,PBANKA_0416100,PBANKA_0507300,PBANKA_0609500,PBANKA_0615700,PBANKA_0925400,PBANKA_1208200,PBANKA_1329200,PBANKA_1406900,PBANKA_1458300,	50	6.12	11.77	2.6793e-07	1.07172e-05	1.07172e-05	BP
GO:0008150	biological process	198	26	PBANKA_0303900,PBANKA_0311000,PBANKA_0316000,PBANKA_0610200,PBANKA_0611600,PBANKA_0714000,PBANKA_0716500,PBANKA_0813000,PBANKA_0902300,PBANKA_1005400,PBANKA_1008200,PBANKA_1109400,PBANKA_1115200,PBANKA_1118600,PBANKA_1136700,PBANKA_1137900,PBANKA_1224400,PBANKA_1227400,PBANKA_1242400,PBANKA_1319500,PBANKA_1333700,PBANKA_1336900,PBANKA_1416900,PBANKA_1423100,PBANKA_1435200,PBANKA_1457200,	13.1	1.61	1.79	0.00870544	0.174109	0.348218	BP
GO:0022414	reproductive process	14	4	PBANKA_0714000,PBANKA_0716500,PBANKA_0902300,PBANKA_1435200,	28.6	3.5	4.56	0.0225478	0.300637	0.901911	BP
GO:0005829	cytosol	153	22	PBANKA_0102300,PBANKA_0202700,PBANKA_0405200,PBANKA_0509200,PBANKA_0607800,PBANKA_0610900,PBANKA_0611600,PBANKA_0617200,PBANKA_0819800,PBANKA_0912100,PBANKA_0943100,PBANKA_1014400,PBANKA_1122900,PBANKA_1209400,PBANKA_1214200,PBANKA_1215600,PBANKA_1228200,PBANKA_1344100,PBANKA_1360300,PBANKA_1410300,PBANKA_1418900,PBANKA_1439200,	14.4	1.76	1.98	0.00537786	0.0410638	0.112935	CC
GO:0005635	nuclear envelope	16	5	PBANKA_0309200,PBANKA_0309400,PBANKA_0417900,PBANKA_1445400,PBANKA_1454600,	31.3	3.83	5.2	0.00718225	0.0410638	0.150827	CC
GO:0031410	cytoplasmic vesicle	68	12	PBANKA_0105400,PBANKA_0303900,PBANKA_0311000,PBANKA_0418200,PBANKA_1009300,PBANKA_1014900,PBANKA_1115200,PBANKA_1224400,PBANKA_1410300,PBANKA_1434700,PBANKA_1445400,PBANKA_1457200,	17.6	2.16	2.49	0.00777745	0.0410638	0.163326	CC
GO:0005856	cytoskeleton	85	14	PBANKA_0202700,PBANKA_0204200,PBANKA_0214000,PBANKA_0416100,PBANKA_0507300,PBANKA_0615700,PBANKA_0925400,PBANKA_1206900,PBANKA_1316800,PBANKA_1344100,PBANKA_1353900,PBANKA_1358900,PBANKA_1455800,PBANKA_1458300,	16.5	2.02	2.3	0.00782168	0.0410638	0.164255	CC
GO:0140657	ATP-dependent activity	177	30	PBANKA_0100900,PBANKA_0202500,PBANKA_0202700,PBANKA_0210400,PBANKA_0214000,PBANKA_0312700,PBANKA_0316000,PBANKA_0416100,PBANKA_0507300,PBANKA_0609500,PBANKA_0610200,PBANKA_0610900,PBANKA_0615700,PBANKA_0714000,PBANKA_0806300,PBANKA_0925400,PBANKA_1011400,PBANKA_1024900,PBANKA_1118600,PBANKA_1123500,PBANKA_1138200,PBANKA_1208200,PBANKA_1219300,PBANKA_1233300,PBANKA_1237800,PBANKA_1329200,PBANKA_14…	16.9	2.08	2.49	5.814e-05	0.00186048	0.00186048	MF
GO:0043167	ion binding	751	82	PBANKA_0100900,PBANKA_0202500,PBANKA_0202700,PBANKA_0210400,PBANKA_0214000,PBANKA_0312700,PBANKA_0316000,PBANKA_0401100,PBANKA_0404300,PBANKA_0405200,PBANKA_0412700,PBANKA_0416100,PBANKA_0418200,PBANKA_0507300,PBANKA_0509200,PBANKA_0514600,PBANKA_0521500,PBANKA_0609500,PBANKA_0610100,PBANKA_0610200,PBANKA_0610900,PBANKA_0611600,PBANKA_0615400,PBANKA_0615700,PBANKA_0711900,PBANKA_0714000,PBANKA_08…	10.9	1.34	1.6	0.0010464	0.0167424	0.0334849	MF
GO:0003729	mRNA binding	31	7	PBANKA_0506100,PBANKA_0707400,PBANKA_0716500,PBANKA_0939600,PBANKA_1301300,PBANKA_1316400,PBANKA_1450700,	22.6	2.76	3.35	0.0106112	0.113186	0.339557	MF
GO:0008092	cytoskeletal protein binding	43	8	PBANKA_0202700,PBANKA_0204200,PBANKA_0609500,PBANKA_1208200,PBANKA_1333300,PBANKA_1344100,PBANKA_1455800,PBANKA_1458300,	18.6	2.28	2.63	0.0207081	0.165665	0.662659	MF
GO:0022857	transmembrane transporter activity	15	4	PBANKA_0302500,PBANKA_0303900,PBANKA_0918300,PBANKA_1231300,	26.7	3.27	4.14	0.0288257	0.166743	0.922423	MF
GO:0030234	enzyme regulator activity	38	7	PBANKA_0303600,PBANKA_0813000,PBANKA_1137900,PBANKA_1329700,PBANKA_1333300,PBANKA_1403800,PBANKA_1438000,	18.4	2.26	2.59	0.0312642	0.166743	1	MF
GO:0003674	molecular function	532	54	PBANKA_0100900,PBANKA_0105400,PBANKA_0202500,PBANKA_0202700,PBANKA_0210400,PBANKA_0214000,PBANKA_0303600,PBANKA_0312700,PBANKA_0316000,PBANKA_0416100,PBANKA_0507300,PBANKA_0609500,PBANKA_0610200,PBANKA_0610900,PBANKA_0612400,PBANKA_0615700,PBANKA_0714000,PBANKA_0806300,PBANKA_0813000,PBANKA_0819800,PBANKA_0905900,PBANKA_0925400,PBANKA_1003400,PBANKA_1009300,PBANKA_1009500,PBANKA_1011400,PBANKA_10…	10.2	1.24	1.36	0.0406645	0.168958	1	MF
GO:0003677	DNA binding	144	18	PBANKA_0210400,PBANKA_0312700,PBANKA_0316000,PBANKA_0416600,PBANKA_0601900,PBANKA_0610200,PBANKA_0712900,PBANKA_0714000,PBANKA_0812000,PBANKA_0905900,PBANKA_1007200,PBANKA_1011400,PBANKA_1024900,PBANKA_1137900,PBANKA_1204400,PBANKA_1360300,PBANKA_1432500,PBANKA_1463700,	12.5	1.53	1.66	0.0422395	0.168958	1	MF
Decreased
ID	Name	Bgd count	Result count	Result gene list	Pct of bgd	Fold enrichment	Odds ratio	P-value	Benjamini	Bonferroni	Ontology
GO:0008150	biological process	198	14	PBANKA_0416000,PBANKA_0512800,PBANKA_0827600,PBANKA_0830200,PBANKA_0911700,PBANKA_0926700,PBANKA_1008500,PBANKA_1131600,PBANKA_1205400,PBANKA_1302700,PBANKA_1334300,PBANKA_1400600,PBANKA_1432200,PBANKA_1447900,	7.1	3.68	4.91	1.22057e-05	0.000219702	0.000219702	BP
GO:0007018	microtubule-based movement	22	3	PBANKA_0416100,PBANKA_0507300,PBANKA_1329200,	13.6	7.09	8.47	0.00799717	0.0719746	0.143949	BP
GO:0022414	reproductive process	14	2	PBANKA_1302700,PBANKA_1447900,	14.3	7.43	8.79	0.0285063	0.171038	0.513114	BP
GO:0005576	extracellular region	69	11	PBANKA_0108800,PBANKA_0501100,PBANKA_0524200,PBANKA_0623100,PBANKA_0926700,PBANKA_1008500,PBANKA_1229000,PBANKA_1334300,PBANKA_1349200,PBANKA_1365500,PBANKA_1400300,	15.9	8.29	11.94	3.57489e-08	4.28986e-07	4.28986e-07	CC
GO:0031410	cytoplasmic vesicle	68	7	PBANKA_0911700,PBANKA_0926700,PBANKA_1008500,PBANKA_1009300,PBANKA_1034400,PBANKA_1334300,PBANKA_1432200,	10.3	5.35	6.59	0.000255632	0.00153379	0.00306758	CC
GO:0005634	nucleus	416	13	PBANKA_0108800,PBANKA_0205000,PBANKA_0307100,PBANKA_0506600,PBANKA_0921600,PBANKA_1024900,PBANKA_1034300,PBANKA_1103000,PBANKA_1117000,PBANKA_1131600,PBANKA_1304000,PBANKA_1337500,PBANKA_1427200,	3.1	1.62	1.85	0.0469672	0.187869	0.563607	CC
GO:0140657	ATP-dependent activity	177	8	PBANKA_0416100,PBANKA_0507300,PBANKA_1024900,PBANKA_1131600,PBANKA_1216900,PBANKA_1237800,PBANKA_1241800,PBANKA_1329200,	4.5	2.35	2.66	0.0181577	0.254207	0.254207	MF
Note:	BP = Biological Processes
	CC = Cellular Component
	MF = Molecular Function
