# Supplementary material for: A divergent Plasmodium NEK4 acts as a key regulator driving the early events of meiosis
Source: Nat Commun. 2026 May 12;17:6343. doi: 10.1038/s41467-026-73169-y (PMC13376596; doi:10.1038/s41467-026-73169-y)
Supplement: Supplementary file 15 — Supplementary Data 13 [file 41467_2026_73169_MOESM15_ESM.xlsx]

## Sheet: Supplementary Data 13
Supplementary Data 13: Gene Ontology Analysis of phosphoproteomic data for Pbnek4-ko 2 hpa versus WT 2 hpa parasites
Increased
ID	Name	Bgd count	Result count	Result gene list	Pct of bgd	Fold enrichment	Odds ratio	P-value	Benjamini	Bonferroni	Ontology
GO:0008150	biological process	198	3	PBANKA_0512800,PBANKA_0803000,PBANKA_1432200,	1.5	4.17	5.6	0.0300939	0.0902818	0.0902818	BP
GO:0005576	extracellular region	69	3	PBANKA_0623100,PBANKA_1229000,PBANKA_1365500,	4.3	11.98	17.4	0.00159111	0.0127289	0.0127289	CC
GO:0031410	cytoplasmic vesicle	68	2	PBANKA_1034400,PBANKA_1432200,	2.9	8.1	10.15	0.023773	0.095092	0.190184	CC
Decreased
ID	Name	Bgd count	Result count	Result gene list	Pct of bgd	Fold enrichment	Odds ratio	P-value	Benjamini	Bonferroni	Ontology
GO:0022414	reproductive process	14	2	PBANKA_0714000,PBANKA_0902300,	14.3	8.56	10.22	0.0218492	0.21375	0.415135	BP
GO:0006355	regulation of transcription, DNA-templated	42	3	PBANKA_0612400,PBANKA_0902300,PBANKA_0905900,	7.1	4.28	4.78	0.0317594	0.21375	0.603428	BP
GO:0055085	transmembrane transport	43	3	PBANKA_0102300,PBANKA_1231300,PBANKA_1422200,	7	4.18	4.66	0.03375	0.21375	0.64125	BP
GO:0140013	meiotic nuclear division	3	1	PBANKA_0714000,	33.3	19.96	30.08	0.0492766	0.234064	0.936256	BP
Note:	BP = Biological Processes
	CC = Cellular Component
	MF = Molecular Function
