# Supplementary material for: A divergent Plasmodium NEK4 acts as a key regulator driving the early events of meiosis
Source: Nat Commun. 2026 May 12;17:6343. doi: 10.1038/s41467-026-73169-y (PMC13376596; doi:10.1038/s41467-026-73169-y)
Supplement: Supplementary file 16 — Supplementary Data 14 [file 41467_2026_73169_MOESM16_ESM.xlsx]

## Sheet: Supplementary Data 14
Supplementary Data 14: Phosphatases and kinases identified in the Pbnek4-ko phosphoproteomics
Supp. Table 7: Quantitative phosphoproteomics of WT 2 hpa versus WT 0 hpa parasites
Sequence	Master Protein Accessions	Gene descriptor	Gene symbol	Abundance Ratio (Log2)	Abundance Ratio P-Value	minus log10 p value	Guttery et al. PP screen
EIDSINEKRPSNE	PBANKA_1227400	serine/threonine protein phosphatase 2B catalytic subunit A	CNA	1.73697	0.000241806	3.61653	Possibly essential. Regulates merozoite invasion and male gametogenesis (Philip 2015)
YIAMNPNEPSILETDKYYSNNYFHHFNK	PBANKA_0607400	protein phosphatase PPM11, putative	PPM11	1.35476	0.00976012	2.01054	Not tested
NNSKNNIEQNYAK	PBANKA_1403300	NLI interacting factor-like phosphatase	NIF1	1.11092	0.0013783	2.86066	Redundant
SVAPTNITTIISPK	PBANKA_1407700	protein phosphatase PPM6	PPM6	0.940645	0.00117903	2.92847	Possibly essential
SELPNDTDEIKR	PBANKA_1427200	protein phosphatase PPM5	PPM5	0.891643	0.0103788	1.98385	Fewer oocysts, Block in sporogony
Supp. Table 7: Quantitative phosphoproteomics of WT 2 hpa versus WT 0 hpa parasites
Sequence	Master Protein Accessions	Gene descriptor	Gene symbol	Abundance Ratio (Log2)	Abundance Ratio P-Value	minus log10 p value	Tewari et al. screen
SCSLIDYKDVNIDDTFFQK	PBANKA_1305200	serine/threonine protein kinase, putative	MARK/MELK	2.59074	0.00187565	2.72685	Possibly essential.
GISHYR	PBANKA_0104100	aurora-related kinase ARK1, putative	ARK1	2.25843	1.1e-05	4.95779	Possibly essential. Regulates spindle formation (Yanase 2026)
KGISHYR	PBANKA_0104100	aurora-related kinase ARK1, putative	ARK1	2.191	1.49e-05	4.82662	Possibly essential. Regulates spindle formation (Yanase 2026)
SYTLVGTPHYMAPEVILGK	PBANKA_1008200	cGMP-dependent protein kinase	PKG	1.79086	0.0384364	1.41526	Possibly essential.
IGDFGISQKGSNK	PBANKA_0600600	NIMA related kinase 3, putative	NEK3	1.76611	7.87e-06	5.10403	Possibly essential.
KQLTSHVVTR	PBANKA_0933700	mitogen-activated protein kinase 2	MAPK2	1.76611	2.24e-05	4.65069	No male exflagellation
NAQGHLSAHKK	PBANKA_0401100	serine/threonine protein kinase, putative	SRPK1	1.699	0.000234749	3.6294	No male exflagellation
FPLFPGSSCFPLSPDRNSK	PBANKA_0933700	mitogen-activated protein kinase 2	MAPK2	1.57777	0.000140504	3.85231	No male exflagellation
NAQGHLSAHK	PBANKA_0401100	serine/threonine protein kinase, putative	SRPK1	1.5649	0.000764736	3.11649	No male exflagellation
SYTLVGTPHYMAPEVILGK	PBANKA_1008200	cGMP-dependent protein kinase	PKG	1.44615	0.0364848	1.43789	Possibly essential
SNYSEISPHNGSNK	PBANKA_0933000	cyclin-dependent-like kinase CLK3, putative	CLK3	1.34373	0.0137967	1.86022	Possibly essential
TRLTPDFVDTK	PBANKA_1133100	aurora-related kinase ARK3, putative	ARK3	1.32916	0.0149043	1.82669	Possibly essential
SGEKEYNASETK	PBANKA_0933700	mitogen-activated protein kinase 2	MAPK2	1.24469	0.00892986	2.04916	No male exflagellation
RESTDMK	PBANKA_1306900	serine/threonine protein kinase, putative	SRPK2	1.22432	0.0412105	1.38499	Redundant
LGSGSFGDIYVAK	PBANKA_0912100	casein kinase 1, putative	CK1	1.15521	0.00174703	2.7577	Possibly essential
KLGSGSFGDIYVAK	PBANKA_0912100	casein kinase 1, putative	CK1	1.05589	0.00815285	2.08869	Possibly essential
NVTHSAGNRR	PBANKA_1443000	NIMA related kinase 1, putative	NEK1	0.974262	0.0117951	1.9283	Possibly essential. MTOC organisation and kinetochore attachment in male gametocytes (Zeeshan 2024)
MTPNNSMNANPK	PBANKA_0401100	serine/threonine protein kinase, putative	SRPK1	0.91866	0.0106421	1.97297	No male exflagellation
NNSNIEYFLK	PBANKA_1305200	serine/threonine protein kinase, putative	MARK/MELK	0.803393	8.97e-06	5.04731	Possibly essential.
TLGTGSFGR	PBANKA_0835600	cAMP-dependent protein kinase catalytic subunit, putative	PKAc	0.715486	0.00577137	2.23872	Possibly essential.
Supp. Table 7: Quantitative phosphoproteomics of WT 2 hpa versus WT 0 hpa parasites
Sequence	Master Protein Accessions	Gene descriptor	Gene symbol	Abundance Ratio (Log2)	Abundance Ratio P-Value	minus log10 p value	Modrzynska screen
ISNIPSDYAEKEK	PBANKA_0612400	AP2 domain transcription factor AP2-Z	AP2-Z	2.32193	0.000106142	3.97411	Not tested. Essential for zygote development (Nishi 2022)
NYTPNFNLQK	PBANKA_0905900	AP2 domain transcription factor AP2-O	AP2-O	1.13924	0.00113672	2.94435	Ookinete development. Phenotype like PPKL
KDNINIPIPSNNSPR	PBANKA_1231600	AP2 domain transcription factor AP2-O2	AP2-O2	0.621488	4.33e-05	4.36325	Reduced ookinetes and oocysts
ITSFVEK	PBANKA_1034300	AP2 domain transcription factor AP2-G2	AP2-G2	-0.740712	0.0252392	1.59792	No male gametocytes
NKPTSSNHIETAQVDNTTNDGILENK	PBANKA_1034300	AP2 domain transcription factor AP2-G2	AP2-G2	-0.997834	0.00882201	2.05443	No male gametocytes
STYGSNYDIK	PBANKA_1034300	AP2 domain transcription factor AP2-G2	AP2-G2	-1.19661	0.00140241	2.85312	No male gametocytes
Supp. Table 9: Quantitative phosphoproteomics of Pbnek4-ko 2 hpa versus WT 2 hpa parasites
Sequence	Master Protein Accessions	Gene descriptor	Gene symbol	Abundance Ratio (Log2)	Abundance Ratio P-Value	minus log10 p value	Guttery et al. PP screen
SELPNDTDEIKR	PBANKA_1427200	protein phosphatase PPM5	PPM5	-0.715454	0.0406894	1.39052	Fewer oocysts, Block in sporogony
Supp. Table 9: Quantitative phosphoproteomics of Pbnek4-ko 2 hpa versus WT 2 hpa parasites
Sequence	Master Protein Accessions	Gene descriptor	Gene symbol	Abundance Ratio (Log2)	Abundance Ratio P-Value	minus log10 p value	Tewari et al. screen
SCSLIDYKDVNIDDTFFQK	PBANKA_1305200	serine/threonine protein kinase, putative	MARK/MELK	-1.71721	0.0147824	1.83025	Possibly essential.
NAQGHLSAHKK	PBANKA_0401100	serine/threonine protein kinase, putative	SRPK1	-1.3202	0.000655188	3.18363	No male exflagellation
NAQGHLSAHK	PBANKA_0401100	serine/threonine protein kinase, putative	SRPK1	-1.13159	0.00319317	2.49578	No male exflagellation
NNSNIEYFLK	PBANKA_1305200	serine/threonine protein kinase, putative	MARK/MELK	-0.663572	2.09e-05	4.67882	Possibly essential.
Supp. Table 9: Quantitative phosphoproteomics of Pbnek4-ko 2 hpa versus WT 2 hpa parasites
Sequence	Master Protein Accessions	Gene descriptor	Gene symbol	Abundance Ratio (Log2)	Abundance Ratio P-Value	minus log10 p value	Modrzynska screen
ISNIPSDYAEKEK	PBANKA_0612400	AP2 domain transcription factor AP2-Z	AP2-Z	-1.20789	0.00273818	2.56254	Not tested. Essential for zygote development (Nishi 2022)
NYTPNFNLQK	PBANKA_0905900	AP2 domain transcription factor AP2-O	AP2-O	-0.944109	0.0049401	2.30626	Ookinete development. Phenotype like PPKL
NKPTSSNHIETAQVDNTTNDGILENK	PBANKA_1034300	AP2 domain transcription factor AP2-G2	AP2-G2	0.818579	0.0380687	1.41943	No male gametocytes
Supp. Table 11: Quantitative phosphoproteomics of Pbnek4-ko 2 hpa versus Pbnek4-ko 0 hpa parasites
Sequence	Master Protein Accessions	Gene descriptor	Gene symbol	Abundance Ratio (Log2)	Abundance Ratio P-Value	minus log10 p value	Guttery et al. PP screen
NPISFTPISDGYKPSSSPNNNSK	PBANKA_1227400	serine/threonine protein phosphatase 2B catalytic subunit A	CNA	1.63935	0.000497106	3.30355	Possibly essential. Regulates merozoite invasion and male gametogenesis (Philip 2015)
SSYDSRER	PBANKA_0913400	protein phosphatase PPM8	PPM8	-1.57628	6.81859e-05	4.16631	Redundant
Supp. Table 11: Quantitative phosphoproteomics of Pbnek4-ko 2 hpa versus Pbnek4-ko 0 hpa parasites
Sequence	Master Protein Accessions	Gene descriptor	Gene symbol	Abundance Ratio (Log2)	Abundance Ratio P-Value	minus log10 p value	Tewari et al. screen
NSGTSNTILK	PBANKA_0104100	aurora-related kinase ARK1, putative	ARK1	2.22432	2.92864e-05	4.53333	Possibly essential. Regulates spindle formation (Yanase 2026)
NSGNILNTNLISKEVGHK	PBANKA_0104100	aurora-related kinase ARK1, putative	ARK1	2.191	4.28076e-05	4.36848	Possibly essential. Regulates spindle formation (Yanase 2026)
NSFNNSNSNNDASK	PBANKA_0933700	mitogen-activated protein kinase 2	MAPK2	2.1078	0.0440034	1.35651	No male exflagellation
NSENFFHALSLPFINKK	PBANKA_0933700	mitogen-activated protein kinase 2	MAPK2	2.06492	1.65433e-05	4.78138	No male exflagellation
NNYSGSYGNVYNSYK	PBANKA_0600600	NIMA related kinase 3, putative	NEK3	1.95456	1.45868e-05	4.83604	Possibly essential.
NPISFTPISDGYKPSSSPNNNSKR	PBANKA_0933700	mitogen-activated protein kinase 2	MAPK2	1.63935	0.000385774	3.41367	No male exflagellation
NSSFNEANYNSNLILGQESITENANSSIEGR	PBANKA_0912100	casein kinase 1, putative	CK1	1.36959	0.0220249	1.65709	Possibly essential
NSRDDINSNDDETTSINCINR	PBANKA_1306900	serine/threonine protein kinase, putative	SRPK2	1.36216	0.0454592	1.34238	Redundant
QNSTPNSEIDDYINDK	PBANKA_0835600	cAMP-dependent protein kinase catalytic subunit, putative	PKAc	1.00289	0.0113902	1.94347	Possibly essential.
QRTYEDIDLK	PBANKA_0933700	mitogen-activated protein kinase 2	MAPK2	0.979942	0.0110504	1.95662	No male exflagellation
RECSDGNDTK	PBANKA_1443000	NIMA related kinase 1, putative	NEK1	0.915936	0.0311647	1.50634	Possibly essential. MTOC organisation and kinetochore attachment in male gametocytes (Zeeshan 2024)
LPLLPEMSHPNSFSISSPR	PBANKA_0912100	casein kinase 1, putative	CK1	0.632629	0.0364889	1.43784	Possibly essential
MVSFSNHTSQENISIDESR	PBANKA_1308400	eukaryotic translation initiation factor 2-alpha kinase 1, putative	eIK1	0.531156	0.00283647	2.54722	Redundant
TLDEAYGSLEQSVK	PBANKA_0940100	pseudo-tyrosine kinase-like protein	pTKL	0.395929	0.00408489	2.38882	Possibly essential
NTTIPAK	PBANKA_0933000	cyclin-dependent-like kinase CLK3, putative	CLK3	-0.736388	0.0275074	1.56055	Possibly essential
Supp. Table 11: Quantitative phosphoproteomics of Pbnek4-ko 2 hpa versus Pbnek4-ko 0 hpa parasites
Sequence	Master Protein Accessions	Gene descriptor	Gene symbol	Abundance Ratio (Log2)	Abundance Ratio P-Value	minus log10 p value	Modrzynska screen
NNDSNNAPSSNRDK	PBANKA_1034300	AP2 domain transcription factor AP2-G2	AP2-G2	1.09542	0.0397316	1.40086	No male gametocytes
NNIHNYEGNSESMYHIDNSPR	PBANKA_0612400	AP2 domain transcription factor AP2-Z	AP2-Z	1.0619	0.0439247	1.35729	Not tested. Essential for zygote development (Nishi 2022)
NFGFVTFNSSADAENAMNK	PBANKA_1231600	AP2 domain transcription factor AP2-O2	AP2-O2	0.584241	0.000104744	3.97987	Reduced ookinetes and oocysts
RQNMNSGK	PBANKA_1034300	AP2 domain transcription factor AP2-G2	AP2-G2	-0.867896	0.0177703	1.75031	No male gametocytes
Supp. Table 12: Quantitative phosphoproteomics of Pbnek4-ko 0 hpa versus WT 0 hpa parasites
Sequence	Master Protein Accessions	Gene descriptor	Gene symbol	Abundance Ratio (Log2)	Abundance Ratio P-Value	minus log10 p value	Guttery et al. PP screen
SSSSIDAGKDAEDIYGLK	PBANKA_0913400	protein phosphatase PPM8	PPM8	0.749038	0.0177178	1.75159	Redundant
No kinases meet the threshold
No AP2 genes meet the threshold
