# Supplementary material for: A divergent Plasmodium NEK4 acts as a key regulator driving the early events of meiosis
Source: Nat Commun. 2026 May 12;17:6343. doi: 10.1038/s41467-026-73169-y (PMC13376596; doi:10.1038/s41467-026-73169-y)
Supplement: Supplementary file 18 — Supplementary Data 16 [file 41467_2026_73169_MOESM18_ESM.xlsx]

## Sheet: Supplementary Data 16
Supplementary Data 16: AP2-O target genes significantly altered in the Pbnek4-ko RNA-seq data (223 in total)
ID	annotation	Gene symbol	Log2 value in Pbnek4-ko KO RNA-Seq data	adj. p value		543 genes targeted by AP2-O
PBANKA_1354600	inner membrane complex suture component, putative	ISC1	-3.02335	5.09874e-09		200 AP2-Z target genes downregulated in Pbnek4-ko
PBANKA_0706600	conserved Plasmodium protein, unknown function	N/A	-3.00988	0.00148393		23 AP2-Z target genes upregulated in Pbnek4-ko
PBANKA_0716800	conserved Plasmodium protein, unknown function	N/A	-3.00743	2.65367e-06
PBANKA_1241400	conserved Plasmodium protein, unknown function	N/A	-2.8107	3.00828e-14		223/543 (41%) of genes targetd by AP2-O altered in Pbnek4-ko
PBANKA_1457700	PIMMS57 protein	PIMMS57	-2.77514	1.18465e-07
PBANKA_1006400	conserved Plasmodium protein, unknown function	N/A	-2.74241	1.08494e-05
PBANKA_1106900	PIMMS2 protein	PIMMS2	-2.72188	2.9494e-05
PBANKA_0820200	thioredoxin-like protein 1, putative	TrxL1	-2.68229	3.77298e-08
PBANKA_0711600	perforin-like protein 5	PLP5	-2.51705	1.1142e-06
PBANKA_0518100	thioredoxin-like associated protein 2, putative	TLAP2	-2.50645	8.20607e-08
PBANKA_1364400	inner membrane complex protein 1f, putative	IMC1f	-2.4773	7.14993e-13
PBANKA_0511000	biotin--protein ligase 1	HCS1	-2.46261	1.09092e-10
PBANKA_0609600	HSP20-like chaperone, putative	N/A	-2.4252	9.14656e-07
PBANKA_1025700	inner membrane complex protein 1l, putative	IMC1l	-2.42274	2.2979e-09
PBANKA_0522300	conserved Plasmodium protein, unknown function	N/A	-2.39367	5.34995e-08
PBANKA_0711400	perforin-like protein 4	PLP4	-2.35586	1.58308e-07
PBANKA_1432300	cell traversal protein for ookinetes and sporozoites	CelTOS	-2.3057	1.5983e-10
PBANKA_0706500	3'-5' exonuclease, putative	N/A	-2.28843	7.72054e-06
PBANKA_0412900	circumsporozoite- and TRAP-related protein	CTRP	-2.28721	3.69766e-12
PBANKA_0410650	conserved Plasmodium protein, unknown function	N/A	-2.25717	3.98957e-08
PBANKA_1112000	conserved Plasmodium protein, unknown function	N/A	-2.25042	1.52558e-14
PBANKA_1143700	secreted ookinete protein, putative	PSOP2	-2.23162	9.63883e-12
PBANKA_0608600	zinc finger protein, putative	N/A	-2.18722	4.45533e-14
PBANKA_1232000	WD repeat-containing protein, putative	N/A	-2.18637	2.27849e-11
PBANKA_1417400	conserved Plasmodium protein, unknown function	N/A	-2.1801	6.30499e-14
PBANKA_1445000	subpellicular microtubule protein 2, putative	SPM2	-2.16978	4.4675e-10
PBANKA_1110000	PDCD2 domain-containing protein, putative	N/A	-2.14861	1.34934e-14
PBANKA_0714300	small heat shock protein HSP20	HSP20	-2.14167	1.20071e-10
PBANKA_0406900	conserved protein, unknown function	N/A	-2.1252	1.51915e-07
PBANKA_1009900	conserved Plasmodium protein, unknown function	N/A	-2.11695	1.04467e-08
PBANKA_0505000	dihydrolipoamide acyltransferase, putative	N/A	-2.11651	6.21288e-06
PBANKA_1456700	conserved Plasmodium protein, unknown function	N/A	-2.10601	9.76987e-06
PBANKA_1353800	ROVER protein	ROVER	-2.09389	5.88323e-11
PBANKA_1138100	14-3-3 protein, putative	14-3-3II	-2.06992	6.48517e-09
PBANKA_1219100	inner membrane complex protein 1d	IMC1d	-2.03105	2.17341e-12
PBANKA_0916700	conserved Plasmodium protein, unknown function	N/A	-2.0298	4.43983e-08
PBANKA_0312000	conserved Plasmodium protein, unknown function	N/A	-2.02697	1.75629e-09
PBANKA_1037800	secreted ookinete adhesive protein	SOAP	-1.99958	1.14916e-08
PBANKA_0916500	conserved Plasmodium protein, unknown function	N/A	-1.99086	0.000206803
PBANKA_0311500	conserved Plasmodium protein, unknown function	N/A	-1.9893	4.16753e-11
PBANKA_0824200	perforin-like protein 3	PLP3	-1.97585	5.44742e-16
PBANKA_0921200	conserved Plasmodium protein, unknown function	N/A	-1.9694	2.79295e-07
PBANKA_1342500	subpellicular microtubule protein 3	SPM3	-1.95155	2.53384e-22
PBANKA_1117600	LMBR1 domain-containing protein, putative	N/A	-1.94377	3.96211e-06
PBANKA_0830400	G2 protein	N/A	-1.94243	1.79436e-09
PBANKA_1228900	von Willebrand factor A domain-related protein	WARP	-1.94231	1.45415e-11
PBANKA_0824000	OTU domain-containing protein, putative	N/A	-1.92246	1.13159e-09
PBANKA_1354900	inner membrane complex protein 1k, putative	IMC1k	-1.91262	5.03108e-11
PBANKA_1129000	secreted ookinete protein, putative	PSOP6	-1.90755	2.18097e-07
PBANKA_0408200	calcium-dependent protein kinase 3	CDPK3	-1.90722	4.46664e-11
PBANKA_0915400	conserved Plasmodium protein, unknown function	N/A	-1.90274	5.51754e-06
PBANKA_0617800	conserved Plasmodium protein, unknown function	N/A	-1.89372	4.52214e-09
PBANKA_1311300	inner membrane complex protein, putative	N/A	-1.88475	6.16828e-08
PBANKA_0807200	conserved Plasmodium protein, unknown function	N/A	-1.883	4.20861e-08
PBANKA_1461300	conserved Plasmodium protein, unknown function	N/A	-1.86961	4.16387e-10
PBANKA_1020800	conserved Plasmodium protein, unknown function	N/A	-1.86335	3.36396e-14
PBANKA_1451200	p25-alpha family protein, putative	N/A	-1.85257	6.48517e-09
PBANKA_1233700	conserved protein, unknown function	N/A	-1.8511	1.45804e-08
PBANKA_0612900	conserved Plasmodium protein, unknown function	N/A	-1.8299	2.47337e-06
PBANKA_1143400	NADH-cytochrome b5 reductase, putative	N/A	-1.81505	6.56266e-11
PBANKA_1422900	structural integrity maintenance protein SIMP	SIMP	-1.81325	1.17725e-07
PBANKA_0810700	subpellicular microtubule protein 1, putative	SPM1	-1.81037	2.89928e-12
PBANKA_1459500	myosin A-tail interacting protein	MTIP	-1.8031	3.555e-06
PBANKA_0712500	dynactin subunit 6, putative	N/A	-1.80123	5.7111e-08
PBANKA_1363600	conserved Plasmodium protein, unknown function	N/A	-1.79823	2.59402e-09
PBANKA_1353400	secreted ookinete protein, putative	PSOP7	-1.79541	2.66906e-09
PBANKA_0704900	crystalloid-specific PH domain-containing protein, putative	CryPH	-1.78303	2.94732e-09
PBANKA_0104500	conserved Plasmodium protein, unknown function	N/A	-1.77469	5.801e-09
PBANKA_0707100	inner membrane complex protein 1i	IMC1i	-1.76547	1.56039e-11
PBANKA_0515000	ookinete surface protein P25	P25	-1.75784	8.29593e-08
PBANKA_1202000	inner membrane complex protein 1c	IMC1c	-1.74843	5.31237e-12
PBANKA_0906800	vacuolar protein sorting-associated protein IST1-like, putative	N/A	-1.72811	1.33832e-06
PBANKA_1204500	conserved Plasmodium protein, unknown function	N/A	-1.71151	5.70062e-06
PBANKA_1437700	conserved Plasmodium protein, unknown function	N/A	-1.70928	3.81954e-08
PBANKA_1347000	conserved protein, unknown function	N/A	-1.69676	3.05112e-07
PBANKA_1019100	DEAD/DEAH box helicase, putative	N/A	-1.69584	3.56732e-14
PBANKA_1143800	conserved Plasmodium protein, unknown function	N/A	-1.69327	1.12785e-15
PBANKA_1437600	glideosome-associated protein 45, putative	GAP45	-1.68813	5.65883e-07
PBANKA_0514900	ookinete surface protein P28	P28	-1.6809	8.11381e-09
PBANKA_0821200	conserved Plasmodium protein, unknown function	N/A	-1.67965	2.13385e-07
PBANKA_0926500	peptidase M16, putative	N/A	-1.67424	4.49735e-12
PBANKA_0908600	conserved Plasmodium protein, unknown function	N/A	-1.66734	6.00866e-07
PBANKA_0823200	conserved protein, unknown function	N/A	-1.6657	2.93617e-05
PBANKA_1240600	inner membrane complex protein 1g, putative	IMC1g	-1.66316	3.47707e-07
PBANKA_1124700	conserved Plasmodium protein, unknown function	N/A	-1.65626	1.89269e-14
PBANKA_0714500	male gamete fusion factor HAP2P, putative	HAP2P	-1.65087	3.02402e-05
PBANKA_0937500	C2 domain-containing membrane protein, putative	C2DMA	-1.6441	5.27788e-10
PBANKA_0704800	PH-like domain-containing protein, putative	N/A	-1.63306	3.74007e-08
PBANKA_0936600	RNA cytosine C(5)-methyltransferase NSUN2, putative	NSUN2	-1.61947	1.58659e-10
PBANKA_1324300	inner membrane complex sub-compartment protein 3	ISP3	-1.619	1.81188e-07
PBANKA_0810300	conserved Plasmodium protein, unknown function	N/A	-1.6034	7.49574e-08
PBANKA_0720900	CRONE protein	CRONE	-1.58417	5.3092e-06
PBANKA_1223200	coenzyme Q-binding protein COQ10 homolog, mitochondrial, putative	COQ10	-1.56351	4.72558e-07
PBANKA_0941000	conserved Plasmodium protein, unknown function	N/A	-1.56272	1.33667e-07
PBANKA_1115300	glideosome-associated protein 40, putative	GAP40	-1.55757	5.49708e-06
PBANKA_1330700	50S ribosomal protein L22, apicoplast, putative	RPL22	-1.55733	6.00866e-07
PBANKA_1336600	conserved protein, unknown function	N/A	-1.55591	8.87138e-08
PBANKA_0818400	conserved Plasmodium protein, unknown function	N/A	-1.54756	8.43558e-08
PBANKA_1463900	HSP20-like chaperone, putative	N/A	-1.53907	1.82593e-08
PBANKA_0721000	conserved protein, unknown function	N/A	-1.53421	4.53464e-10
PBANKA_0603100	conserved Plasmodium protein, unknown function	N/A	-1.51634	0.0010382
PBANKA_0402200	plasmoredoxin	Plrx	-1.5075	2.73157e-05
PBANKA_1422800	conserved Plasmodium protein, unknown function	N/A	-1.49777	1.48614e-11
PBANKA_0906100	conserved Plasmodium protein, unknown function	N/A	-1.49741	1.0697e-07
PBANKA_1352500	CPW-WPC family protein	N/A	-1.49208	8.12395e-10
PBANKA_1450800	WD repeat-containing protein, putative	N/A	-1.49142	1.74815e-16
PBANKA_0713200	conserved protein, unknown function	N/A	-1.49025	4.09025e-08
PBANKA_0510700	conserved Plasmodium protein, unknown function	N/A	-1.48507	0.000580487
PBANKA_0907100	inner membrane complex protein 1b	IMC1b	-1.48294	9.55906e-08
PBANKA_1338200	beta-hydroxyacyl-ACP dehydratase, putative	FabZ	-1.48203	4.21345e-06
PBANKA_0510500	conserved Plasmodium protein, unknown function	N/A	-1.48199	4.19043e-10
PBANKA_1318600	conserved protein, unknown function	N/A	-1.4809	7.32057e-06
PBANKA_1218100	oocyst capsule protein Cap380	Cap380	-1.46343	4.73897e-05
PBANKA_0824100	nitric oxide synthase, putative	NOS	-1.45817	2.03617e-08
PBANKA_0829600	serine/threonine protein kinase, putative	N/A	-1.45564	1.29168e-06
PBANKA_1021100	DnaJ protein, putative	N/A	-1.44986	5.90915e-08
PBANKA_0417200	PH domain-containing protein	PH	-1.44924	9.60148e-08
PBANKA_1225400	gamete release protein	GAMER	-1.44593	0.00151634
PBANKA_0504400	conserved Plasmodium protein, unknown function	N/A	-1.44441	1.9412e-10
PBANKA_0819000	glideosome-associated protein 50, putative	GAP50	-1.4443	3.83746e-06
PBANKA_1109900	stripes inner membrane complex protein, putative	SIP	-1.44029	1.75303e-10
PBANKA_1338900	glideosome associated protein with multiple membrane spans 1, putative	GAPM1	-1.44013	2.11919e-06
PBANKA_0201700	PIMMS1 protein	PIMMS1	-1.41738	0.00147863
PBANKA_1119200	PIMMS43 protein	PIMMS43	-1.40676	3.22152e-05
PBANKA_1141900	DIP13 homolog, putative	DIP13	-1.40519	4.76858e-08
PBANKA_1345900	protein kinase, putative	N/A	-1.40451	1.48851e-06
PBANKA_0825900	conserved Plasmodium protein, unknown function	N/A	-1.39328	3.61772e-07
PBANKA_0616400	conserved protein, unknown function	N/A	-1.38455	5.74817e-08
PBANKA_0508300	ookinete maturation gene OMG1	OMG1	-1.38447	1.11457e-09
PBANKA_0810200	conserved Plasmodium protein, unknown function	N/A	-1.37887	1.3516e-07
PBANKA_0708600	quinone oxidoreductase, putative	N/A	-1.37774	1.62518e-06
PBANKA_1235800	conserved protein, unknown function	N/A	-1.36353	0.000322783
PBANKA_0709600	conserved protein, unknown function	N/A	-1.36133	1.99837e-10
PBANKA_1243500	conserved protein, unknown function	N/A	-1.35506	6.79121e-06
PBANKA_0611200	conserved protein, unknown function	N/A	-1.35476	0.00823417
PBANKA_1231300	major facilitator superfamily domain-containing protein, putative	MFS1	-1.35125	1.28458e-05
PBANKA_0609500	kinesin-X3	N/A	-1.34203	5.12434e-11
PBANKA_0209300	actin-related protein ARP1	ARP1	-1.33971	1.86533e-08
PBANKA_0834200	conserved Plasmodium protein, unknown function	N/A	-1.3374	6.20182e-09
PBANKA_0409700	plasmepsin VI, putative	PM6	-1.3246	4.43828e-09
PBANKA_0204300	elongation of fatty acids protein, putative, pseudogene	ELO-C	-1.32452	2.61041e-05
PBANKA_1204600	heptatricopeptide repeat-containing protein, putative	N/A	-1.3198	2.72525e-06
PBANKA_0508800	RAP protein, putative	N/A	-1.31805	5.59827e-09
PBANKA_1232800	NOSIP domain-containing protein, putative	N/A	-1.30756	3.15108e-08
PBANKA_0308400	UDP-N-acetylglucosamine transferase subunit ALG14, putative	ALG14	-1.30623	7.37146e-07
PBANKA_0906000	alpha/beta hydrolase, putative	N/A	-1.30303	3.28789e-09
PBANKA_0618700	conserved Plasmodium protein, unknown function	N/A	-1.29174	0.00013162
PBANKA_1020500	14-3-3 protein, putative	N/A	-1.26984	1.80728e-08
PBANKA_1123200	CPW-WPC family protein	N/A	-1.26552	0.000233105
PBANKA_0928000	conserved Plasmodium protein, unknown function	N/A	-1.24325	7.3904e-08
PBANKA_0816500	conserved Plasmodium protein, unknown function	N/A	-1.23972	0.0021782
PBANKA_0204600	photosensitized INA-labeled protein PHIL1	PHIL1	-1.23843	0.000240141
PBANKA_1204700	conserved Plasmodium protein, unknown function	N/A	-1.23657	0.000197195
PBANKA_0203400	FAD-linked sulfhydryl oxidase ERV1, putative	ERV1	-1.23531	1.30921e-07
PBANKA_1113700	tubulin--tyrosine ligase, putative	N/A	-1.22036	3.41769e-06
PBANKA_1123100	SURP domain-containing protein, putative	N/A	-1.21345	7.508e-07
PBANKA_0714000	meiotic recombination protein DMC1	DMC1	-1.20385	0.000522854
PBANKA_1121000	conserved Plasmodium protein, unknown function	N/A	-1.19084	3.36084e-10
PBANKA_1313100	crossover junction endonuclease MUS81, putative	MUS81	-1.18995	8.12e-09
PBANKA_1450000	tetQ family GTPase, putative	N/A	-1.18504	9.6574e-06
PBANKA_0405600	end-binding protein 1	EB1	-1.18356	6.21288e-06
PBANKA_0209700	zinc-carboxypeptidase, putative	N/A	-1.17703	4.81896e-10
PBANKA_1345500	CTLH domain-containing protein, putative	N/A	-1.16838	1.67757e-10
PBANKA_0405900	conserved Plasmodium protein, unknown function	N/A	-1.15899	1.68537e-05
PBANKA_0829900	conserved protein, unknown function	N/A	-1.15339	1.25896e-08
PBANKA_0403100	1-cys-glutaredoxin-like protein-1, putative	GLP1	-1.1454	3.41769e-08
PBANKA_1022600	pantothenate kinase 1, putative	PANK1	-1.1428	7.27923e-06
PBANKA_1227300	conserved Plasmodium protein, unknown function	N/A	-1.14123	3.70633e-05
PBANKA_0510400	conserved protein, unknown function	N/A	-1.14032	6.19065e-06
PBANKA_1340200	U6 snRNA-associated Sm-like protein LSm6, putative	LSM6	-1.13908	0.00013204
PBANKA_1459100	conserved Plasmodium protein, unknown function	N/A	-1.13867	0.000138258
PBANKA_0505200	conserved protein, unknown function	N/A	-1.13778	1.0311e-08
PBANKA_1118300	conserved Plasmodium protein, unknown function	N/A	-1.13522	5.85139e-05
PBANKA_1359500	respiratory chain complex 2 associated protein 4, putative	N/A	-1.13182	2.14962e-12
PBANKA_1347200	nucleotidyltransferase, putative	N/A	-1.12089	3.27099e-09
PBANKA_1133200	cdc2-related kinase 2	CRK2	-1.11836	1.01411e-05
PBANKA_0503800	conserved Plasmodium protein, unknown function	N/A	-1.11427	1.22284e-05
PBANKA_0907000	heptatricopeptide repeat-containing protein, putative	N/A	-1.10034	2.32816e-08
PBANKA_1409200	PhIL1-interacting candidate PIC5, putative	N/A	-1.09909	1.47428e-05
PBANKA_0619600	protein pelota homolog, putative	PELO	-1.09773	6.2483e-07
PBANKA_0616500	translation machinery-associated protein, putative	N/A	-1.09602	1.53735e-07
PBANKA_1336800	conserved Plasmodium protein, unknown function	N/A	-1.09141	0.000469234
PBANKA_1443700	conserved protein, unknown function	N/A	-1.08674	1.44093e-05
PBANKA_1036200	RNA-binding protein 8A, putative	RBM8A	-1.07943	4.15152e-06
PBANKA_0717600	GTP:AMP phosphotransferase, putative	GAK	-1.07583	3.45624e-07
PBANKA_0821300	conserved Plasmodium protein, unknown function	N/A	-1.07068	0.00485771
PBANKA_1109100	ERCC4 domain-containing protein, putative	N/A	-1.06857	4.556e-05
PBANKA_1461000	methyltransferase, putative	N/A	-1.06359	7.86202e-05
PBANKA_1362700	conserved Plasmodium protein, unknown function	N/A	-1.06084	0.0016271
PBANKA_1012600	importin, putative	N/A	-1.05857	0.000146014
PBANKA_1352600	serine/threonine protein kinase, putative	N/A	-1.05237	2.65757e-06
PBANKA_1222700	conserved Plasmodium protein, unknown function	N/A	-1.04861	0.000159703
PBANKA_1103900	conserved Plasmodium protein, unknown function	N/A	-1.04163	5.02692e-06
PBANKA_0938800	conserved Plasmodium protein, unknown function	N/A	-1.03777	2.99287e-07
PBANKA_1233500	mRNA-binding protein PUF1	PUF1	-1.03436	4.39239e-08
PBANKA_0414300	kinetochore protein NUF2, putative	NUF2	-1.02236	6.07457e-08
PBANKA_0825700	telomeric repeat binding factor 1, putative	TRF1	-1.02204	2.59963e-05
PBANKA_1141400	DNA topoisomerase 6 subunit B, putative	TOP6B	-1.01455	5.17123e-06
PBANKA_0825200	thiamine pyrophosphokinase, putative	TPK	-1.01229	0.00120735
PBANKA_0514000	transcription elongation factor SPT4, putative	SPT4	-1.00513	1.03111e-05
PBANKA_1227800	cyclin-like protein, putative	N/A	1.0058	9.86906e-05
PBANKA_1347700	isoleucine--tRNA ligase, putative	N/A	1.1052	1.34147e-05
PBANKA_0922500	kelch domain-containing protein, putative	N/A	1.179	1.3532e-07
PBANKA_0211100	vacuolar protein sorting-associated protein 53, putative	VPS53	1.20219	5.2763e-05
PBANKA_0101300	geranylgeranyl transferase type-2 subunit beta, putative	N/A	1.27651	2.75659e-06
PBANKA_1460400	peptidyl-prolyl cis-trans isomerase FKBP35, putative	FKBP35	1.29562	1.20917e-10
PBANKA_1234400	zinc finger protein, putative	N/A	1.33901	1.39453e-07
PBANKA_1226500	proteasome subunit beta type-4, putative	N/A	1.34184	1.59952e-09
PBANKA_0107400	ornithine aminotransferase, putative	OAT	1.34987	2.91659e-11
PBANKA_0505300	conserved Plasmodium protein, unknown function	N/A	1.4051	2.03963e-05
PBANKA_1014700	conserved protein, unknown function	N/A	1.40853	2.75204e-09
PBANKA_0808200	proteasome subunit alpha type-3, putative	N/A	1.4125	4.0038e-12
PBANKA_0818900	endoplasmic reticulum chaperone BiP, putative	BIP	1.44238	7.0231e-08
PBANKA_0613000	conserved Plasmodium protein, unknown function	N/A	1.46343	0.00131569
PBANKA_0616800	actin-related protein ARP6, putative	ARP6	1.49387	1.95574e-07
PBANKA_0814200	elongation factor 1-beta, putative	N/A	1.6872	1.17687e-18
PBANKA_1350900	protein kinase 6	PK6	1.75843	1.38761e-10
PBANKA_0302500	hexose transporter	HT1	1.84444	4.25969e-21
PBANKA_1234600	EELM2 domain-containing protein, putative	N/A	1.91346	4.67265e-11
PBANKA_1350800	mitochondrial intermediate peptidase, putative	OCT1	1.92228	5.58486e-10
PBANKA_0930300	GTP-binding nuclear protein RAN/TC4, putative	N/A	2.0184	3.22248e-28
PBANKA_0504700	ribosomal silencing factor RsfS, putative	N/A	2.29251	8.62e-09
PBANKA_1340000	dihydrofolate synthase/folylpolyglutamate synthase, putative	DHFS-FPGS	2.7552	6.52525e-09
