# Supplementary material for: A divergent Plasmodium NEK4 acts as a key regulator driving the early events of meiosis
Source: Nat Commun. 2026 May 12;17:6343. doi: 10.1038/s41467-026-73169-y (PMC13376596; doi:10.1038/s41467-026-73169-y)
Supplement: Supplementary file 19 — Supplementary Data 17 [file 41467_2026_73169_MOESM19_ESM.xlsx]

## Sheet: Supplementary Data 17
Supplementary Data 17: Primers used in this study
		Primer sequences for C-terminal GFP fusion plasmid construction
		Forward primer			Reverse primer			Diagnostic primers
Gene	P. berghei ID	Site	Generic sequence	Specific sequence	Site	Generic sequence	Specific sequence	P1 (5' of gene)	P2 (3' of gene)
nek4	PBANKA_0616700	KpnI	CCCCGGTACC	GATAGCGATAAGAGAGTAAGATTGTGTG	ApaI	CCCCGGGCCC	AACATCAACAATATCCAATAATAATG	CCAACCATATATTACACAGAGGTTAG	ol492 (ACGCTGAACTTGTGGCCG)
dhc3	PBANKA_0214000	KpnI	CCCCGGTACC	GTGATGAAAATGTAGGGAATGCTG	ApaI	CCCCGGGCCC	ATATGTTTTTGATAAAAATATTCCTACACCCC	GTCCGGCATATACGTACAAAGG	ol492 (ACGCTGAACTTGTGGCCG)
		Primer sequences for KO plasmid construction
		Upstream						Downstream
		Forward primer			Reverse primer			Forward primer			Reverse primer			Diagnostic primers
Gene	P. berghei ID	Site	Generic sequence	Specific sequence	Site	Generic sequence	Specific sequence	Site	Generic sequence	Specific sequence	Site	Generic sequence	Specific sequence	P1	P2	P3	P4	P5	P6
nek4	PBANKA_0616700	KpnI	CCCCGGTACC	AGGGATATAGGAAAAGG	HindIII	CCCCAAGCTT	CTTCACCTTTACAATGC	BamHI	CCCCGGATCC	ATCGAGTTACTGTTCAG	NotI	CCCCGCGGCCGC	GTACATGCTGTATATGGGAAC	GAGTCTTTTGAAAGCCGAG	ol248 (GATGTGTTATGTGATTAATTCATACAC)	GGGGAAGCTTTTGTCTCTTCTCCTTTTGGG	GATGTATGGGCTATTGGCT	AGCATAACTGTTGAATTCCCT	ol248 (GATGTGTTATGTGATTAATTCATACAC)
		Primer sequences for qPCR
Gene	P. berghei ID	Forward primer			Reverse primer
hsp70	PBANKA_0818900	GTATTATTAATGAACCCACCGCT			GAAACATCAAATGTACCACCTCC
arginyl-tRNA	PBANKA_1434200	TTGATTCATGTTGGATTTGGCT			ATCCTTCTTTGCCCTTTCAG
nek4	PBANKA_0616700	GATGTATGGGCTATTGGCT			AGCATAACTGTTGAATTCCCT
nek2	PBANKA_1240700	AGAGGCATTTATTGAAGACGG			GCTGTAATTATCTGTAGCAACCA
dmc1	PBANKA_0714000	TTGGGCATGCATCTACAACG			CCTCCGTCCGACAATTGAAA
hop1	PBANKA_1407900	ACACAGCAAAGGGAGGAGAA			AGCCCACTATATTCCATCGCA
mnd1	PBANKA_1325200	AATCTGAGAAAGTTGGGTCACA			AGGTCTCCTTTTCCGCTTTTG
spo11	PBANKA_1432700	TGGCTTGAATGTCGCTTTCA			GCTCCAAATTTGTTGCTGTCA
