# Supplementary material for: A divergent Plasmodium NEK4 acts as a key regulator driving the early events of meiosis
Source: Nat Commun. 2026 May 12;17:6343. doi: 10.1038/s41467-026-73169-y (PMC13376596; doi:10.1038/s41467-026-73169-y)
Supplement: Supplementary file 20 — Supplementary Data 18 [file 41467_2026_73169_MOESM20_ESM.xlsx]

## Sheet: Supplementary Data 18
Supplementary Data 18: Summary of key proteins highlighted in this study and their functional annotations
	Function	Gene ID	Protein description used in this study	Gene name used in this study	Size (amino acids)	PlasmoDB (gene name / protein name)	Uniprot annotation (gene name / protein name)	Identified domains/Structural features (Interpro and AlphaFold3/Foldseek structural prediction)	Basis of annotation in this study	References
	Meiosis	PBANKA_0714000	Meiotic recombination protein DMC1	DMC1	346	DMC1 / meiotic recombination protein DMC1	PBANKA_0714000 / Meiotic recombination protein DMC1	homologous-pairing protein DMC1	PlasmoDB/Uniprot/Interpro annotation / Previous study	(Mlambo et al., 2012)
		PBANKA_1407900	HORMA domain protein	HOP1	1047	PBANKA_1407900 / HORMA domain protein, putative	PBANKA_1407900 / HORMA domain protein, putative	HORMA domain, Coiled-coil	PlasmoDB/Uniprot/Interpro annotation / Previous study	(Tromer et al., 2021)
		PBANKA_1419300	Conserved Plasmodium protein	REC8	663	PBANKA_1419300 / conserved Plasmodium protein, unknown function	PBANKA_1419300 / Uncharacterized protein	No identified domain	Previous study	(Sayers et al., 2024)
	DNA/Chromosome	PBANKA_1242400	Conserved Plasmodium protein	POLD3	486	PBANKA_1242400 / conserved Plasmodium protein, unknown function	PBANKA_1242400 / DNA polymerase delta subunit 3	DNA polymerase delta subunit 3, Coiled-coil	Uniprot/Interpro annotation	-
		PBANKA_0905500	Regulator of chromosome condensation	RCC	846	PBANKA_0905500 / regulator of chromosome condensation, putative	PBANKA_0905500 / Regulator of chromosome condensation	Regulator of chromosome condensation (RCC1) repeat, Coiled-coil	PlasmoDB/Uniprot/Interpro annotation	(Ji et al., 1998)
	Sexual development	PBANKA_1134900	Zinc finger protein	Pb103	870	Pb103 / zinc finger protein	PBANKA_1134900 / Zinc finger protein, putative	Zinc finger C3H1-type profile, Coiled-coil	PlasmoDB annotation / Previous study	(Hirai et al., 2021)
		PBANKA_0612400	AP2 domain transcription factor AP2-Z	AP2-Z	1087	AP2-Z / AP2 domain transcription factor AP2-Z	ap2-z / Transcription factor AP2-Z	No identified domain	PlasmoDB/Uniprot annotation / Previous study	(Nishi et al., 2022)
		PBANKA_0943100	CCR4-NOT transcription subunit NOT1-G	NOT1-G	2957	NOT1-G / CCR4-NOT transcription complex subunit NOT1-G, putative	PBANKA_0943100 / CCR4-NOT transcription complex subunit 1, putative	CCR4-NOT transcription complex, Coiled-coil	PlasmoDB/Uniprot/Interpro annotation / Previous study	(Hart et al., 2021)
		PBANKA_1454800	Female development protein FD1	FD1	1854	FD1 / female development protein FD1	PBANKA_1454800 / RNA-binding protein, putative	RNA-binding domain, RBD	PlasmoDB annotation / Previous study	(Russell et al., 2023)
		PBANKA_0902300	Female development protein FD2	FD2	2709	FD2 / female development protein FD2	PBANKA_0902300 / Uncharacterized protein	Coiled-coil	PlasmoDB annotation / Previous study	(Russell et al., 2023)
		PBANKA_0905900	AP2 domain transcription factor AP2-O	AP2-O	1396	AP2-O / AP2 domain transcription factor AP2-O	PBANKA_0905900 / AP2 domain transcription factor AP2-O	Coiled-coil	PlasmoDB/Uniprot annotation / Previous study	(Modrzynska et al., 2017)
		PBANKA_0312700	SNF2-like chromatin remodeling ATPase	gSNF2	1465	gSNF2 / SNF2-like chromatin remodeling ATPase	PBANKA_0312700 / DEAD/DEAH box helicase, putative	SNF2-related domain, DEAD/DEAH box helicase, Coiled-coil	PlasmoDB/Uniprot/Interpro annotation / Previous study	(Kaneko et al., 2023)
	MTOC/MTs	PBANKA_1305200	Serine/threonine protein kinase	MARK/MELK	2166	PBANKA_1305200 / serine/threonine protein kinase, putative	PBANKA_1305200 / Serine/threonine protein kinase, putative	Map/Microtubule affinity-regulatin kinase, Maternal embryonic leucine zipper kinase, Coiled-coil	PlasmoDB/Uniprot/Interpro annotation	-
		PBANKA_0214000	Dynein heavy chain	DHC3	5058	PBANKA_0214000 / dynein heavy chain, putative	PBANKA_0214000 / dynein heavy chain, putative	Dynein heavy chain family protein, Cytoplasmic dynein heavy chain 1, Coiled-coil	PlasmoDB/Uniprot/Interpro annotation / Previous study	(Liu et al., 2024)
		PBANKA_1030400	MORN repeat protein	MORN	774	PBANKA_1030400 / MORN repeat protein, putative	PBANKA_1030400 / MORN repeat protein	MORN repeat-containing protein	PlasmoDB/Uniprot/Interpro annotation	-
		PBANKA_1208200	Kinesin-4	KIN4	2876	PBANKA_1208200 / kinesin-4, putative	PBANKA_1208200 / Kinesin-4, putative	Chromosome-associated kinesin KIF4A-related,, WD40 repeat-like, Coiled-coil	PlasmoDB/Uniprot/Interpro annotation / Previous study	(Depoix et al., 2020)
	Uncharacterised	PBANKA_0806700	Putative HEAT-repeat protein	0806700	4658	PBANKA_0806700 / conserved Plasmodium protein, unknown function	PBANKA_0806700 / Uncharacterized protein	Transmembrane domains, Coiled-coil, HEAT-like repeat (AlphaFold3/Foldseek structural prediction)	AlphaFold3/Foldseek structural prediction	-
