# Supplementary material for: A divergent Plasmodium NEK4 acts as a key regulator driving the early events of meiosis
Source: Nat Commun. 2026 May 12;17:6343. doi: 10.1038/s41467-026-73169-y (PMC13376596; doi:10.1038/s41467-026-73169-y)
Supplement: Supplementary file 34 — Source data [file 41467_2026_73169_MOESM34_ESM.xlsx]

## Sheet: Figure 2c
	Figure 2c
	Time (h)	Experiment	% of moving nuclei
	0	1	0
		2	11.1111
		3	10
	2	1	46.4286
		2	58.6207
		3	83.3333
	4	1	66.6667
		2	56.6667
		3	80
	6	1	20
		2	53.3333
		3	16.6667

## Sheet: Figure 3b
	Figure 3b
	Time (h)	Cell line	Experiment	% of moving nuclei
	2	Control	1	46.4286
			2	58.6207
			3	83.3333
		Pbnek4-ko	1	6.66667
			2	16.6667
			3	33.3333
	4	Control	1	66.6667
			2	56.6667
			3	80
		Pbnek4-ko	1	10
			2	23.3333
			3	16.6667

## Sheet: Figure 4d
	Figure 4d
		Cell line	Experiment	% of cells
	Developing APC	WT	1	93.3333
			2	100
			3	96.6667
		Pbnek4-ko	1	0
			2	0
			3	0
		Cell line	Experiment	% of cells
	Condensed chromosome	WT	1	86.6667
			2	86.6667
			3	90
		Pbnek4-ko	1	0
			2	0
			3	0

## Sheet: Figure S1e
	Figure S1e

## Sheet: Figure S1f
	Figure S1f

## Sheet: Figure S3a
	Figure S3a
		Nucleus					Cell surface
	Time after activation (hpa)	1	2	3	Mean	SEM	1	2	3	Mean	SEM
	0	0	7.69231	0	2.5641	2.5641	0	0	0	0	0
	1	41.1765	46.6667	57.1429	48.3287	4.68341	52.9412	53.3333	42.8571	49.7106	3.42857
	2	81.8182	18.5185	33.3333	44.5567	19.1153	72.7273	48.1481	66.6667	62.514	7.39294
	4	27.2727	16.6667	42.8571	28.9322	7.60593	50	75	57.1429	60.7143	7.43452
	6	22.2222	0	10	10.7407	6.42569	62.963	41.6667	60	54.8765	6.66009
	8	15.7895	0	0	5.26316	5.26316	5.26316	8.33333	14.2857	9.29407	2.64851
	12	6.66667	0	0	2.22222	2.22222	0	0	0	0	0
	24	0	0	0	0	0	0	0	0	0	0

## Sheet: Figure S5b
	Figure S5b

## Sheet: Figure S6b
	Figure S6b

## Sheet: Figure S7a
	Figure S7a		NEK4			NEK2			DMC1			HOP1			MND1			SPO11
			Mean	Experiment 1	Experiment 2	Mean	Experiment 1	Experiment 2	Mean	Experiment 1	Experiment 2	Mean	Experiment 1	Experiment 2	Mean	Experiment 1	Experiment 2	Mean	Experiment 1	Experiment 2
		WTGFP	9.77762	11.4415	8.11376	0.498185	0.466019	0.53035	54.7579	56.2049	53.3109	7.38911	7.72453	7.0537	2.70005	2.91155	2.48854	0.393286	0.421297	0.365274
		NEK4KO	2.04271e-06	2.66745e-06	1.41797e-06	0.058759	0.064377	0.053141	6.47819	6.40802	6.54836	0.966288	0.929293	1.00328	0.269466	0.273974	0.264958	0.043708	0.045021	0.042396
